# Supplementary material for: Transcription factor E4F1 dictates spermatogonial stem cell fate decisions by regulating mitochondrial functions and cell cycle progression
Source: Cell Biosci. 2023 Sep 25;13:177. doi: 10.1186/s13578-023-01134-z (PMC10521505; doi:10.1186/s13578-023-01134-z)
Supplement: Supplementary file 3 — Additional file 3: Table S1. scATAC-seq peaks in different clusters of Lin28+ spermatogonia. [file 13578_2023_1134_MOESM3_ESM.xlsx]

## Sheet: C1
	score	replicateScoreQuantile	groupScoreQuantile	Reproducibility	GroupReplicate	distToGeneStart	nearestGene	peakType	distToTSS	nearestTSS	GC
1	98.8465	1	0.999	2	C1._.Rep2	72	Psmd5	Promoter	72	uc008jje.1	0.6507
2	204.22	1	0.999	2	C1._.Rep1	79	Scai	Promoter	79	uc008jof.2	0.6806
3	206.506	1	0.999	2	C1._.Rep1	34	Fnbp4	Promoter	34	uc008ktb.2	0.5349
4	204.22	1	0.999	2	C1._.Rep1	32	Cry2	Promoter	32	uc008kxy.3	0.7026
5	199.663	1	0.999	2	C1._.Rep1	25	Gm14023	Promoter	25	uc008mhq.1	0.5569
6	103.517	1	0.999	2	C1._.Rep2	115	E2f1	Promoter	115	uc008njk.2	0.7086
7	108.228	1	0.999	2	C1._.Rep2	37	Atp5e	Promoter	37	uc008off.1	0.6527
8	120.16	1	0.999	2	C1._.Rep2	107	Osbpl2	Promoter	107	uc008oik.1	0.7026
9	197.394	1	0.999	2	C1._.Rep1	193	Cables2	Promoter	193	uc008oit.1	0.6527
10	201.939	1	0.999	2	C1._.Rep1	102	Rbm46	Promoter	102	uc033hul.1	0.6088
11	206.506	1	0.999	2	C1._.Rep1	14	Ubap1	Promoter	14	uc008sim.1	0.6148
12	215.706	1	0.999	2	C1._.Rep1	62	Zbtb5	Promoter	62	uc008ssc.3	0.5888
13	190.628	1	0.999	2	C1._.Rep1	71	Fkbp15	Promoter	71	uc008teh.2	0.6267
14	206.506	1	0.999	2	C1._.Rep1	7737	Mir698	Exonic	206	uc012dkx.1	0.6527
15	105.869	1	0.999	2	C1._.Rep2	110	Srm	Promoter	110	uc008vuw.1	0.7166
16	98.8465	1	0.999	2	C1._.Rep2	228	Mxd4	Promoter	228	uc008xby.1	0.6208
17	105.869	1	0.999	2	C1._.Rep2	117	Mlec	Promoter	117	uc008zdf.2	0.7106
18	98.8465	1	0.999	2	C1._.Rep2	190	Ddx54	Promoter	190	uc008zhq.1	0.6128
19	110.597	1	0.999	2	C1._.Rep2	22	Trim24	Promoter	22	uc009bji.1	0.7186
20	98.8465	1	0.999	2	C1._.Rep2	52	Paip2b	Promoter	52	uc009cok.3	0.6287
21	192.877	1	0.999	2	C1._.Rep1	495	Tatdn2	Promoter	495	uc009dhg.1	0.6687
22	98.8465	1	0.999	2	C1._.Rep2	60	Mbd4	Promoter	60	uc012eqs.1	0.6028
23	195.133	1	0.999	2	C1._.Rep1	1810	Clec11a	Intronic	880	uc009gpa.2	0.6208
24	98.8465	1	0.999	2	C1._.Rep2	26	Rassf7	Promoter	26	uc009kka.1	0.6627
25	117.758	1	0.999	2	C1._.Rep2	289	Ocel1	Exonic	289	uc009mcu.2	0.7066
26	105.869	1	0.999	2	C1._.Rep2	118	Prkaca	Promoter	118	uc009mll.4	0.7445
27	192.877	1	0.999	2	C1._.Rep1	81	Rfx1	Promoter	81	uc009mlt.2	0.6307
28	103.517	1	0.999	2	C1._.Rep2	64	Calr	Promoter	64	uc009mnp.1	0.6228
29	192.877	1	0.999	2	C1._.Rep1	1445	Aktip	Intronic	20	uc057amk.1	0.6747
30	190.628	1	0.999	2	C1._.Rep1	220	Pin1	Promoter	220	uc009ojd.1	0.5868
31	199.663	1	0.999	2	C1._.Rep1	46	Stt3a	Promoter	46	uc009oty.1	0.6108
32	98.8465	1	0.999	2	C1._.Rep2	117	Hspa8	Promoter	117	uc009ozx.3	0.6826
33	98.8465	1	0.999	2	C1._.Rep2	149	2700012I20Rik	Promoter	149	uc009ptw.1	0.5868
34	204.22	1	0.999	2	C1._.Rep1	194	Reep6	Promoter	194	uc007gct.2	0.6687
35	98.8465	1	0.999	2	C1._.Rep2	2	Actr2	Promoter	2	uc011xrw.1	0.7405
36	208.799	1	0.999	2	C1._.Rep1	246	Mtmr4	Promoter	246	uc007ktz.1	0.6447
37	190.628	1	0.999	2	C1._.Rep1	276	Sp2	Promoter	276	uc007ldf.2	0.5349
38	108.228	1	0.999	2	C1._.Rep2	461	Mfsd11	Promoter	4	uc007mmq.1	0.6387
39	98.8465	1	0.999	2	C1._.Rep2	305	Tnrc6c	Exonic	305	uc007mni.3	0.6727
40	206.506	1	0.999	2	C1._.Rep1	182	Cbx8	Promoter	182	uc007mpu.1	0.6846
41	204.22	1	0.999	2	C1._.Rep1	135	Narf	Promoter	135	uc007mvq.2	0.5968
42	190.628	1	0.999	2	C1._.Rep1	1813	Rps6ka5	Intronic	140	uc007ost.1	0.6707
43	108.228	1	0.999	2	C1._.Rep2	8	Eif5	Promoter	8	uc007pdd.2	0.7066
44	98.8465	1	0.999	2	C1._.Rep2	93	Vcl	Promoter	93	uc007sky.1	0.6826
45	199.663	1	0.999	2	C1._.Rep1	776	Kat6b	Intronic	337	uc007slh.1	0.6208
46	105.869	1	0.999	2	C1._.Rep2	2428	4931414P19Rik	Intronic	2428	uc007twk.1	0.6327
47	192.877	1	0.999	2	C1._.Rep1	105	Tarbp2	Promoter	105	uc007xwf.3	0.5848
48	201.939	1	0.999	2	C1._.Rep1	134	1810013L24Rik	Promoter	134	uc007yda.2	0.6667
49	98.8465	1	0.999	2	C1._.Rep2	104	Klhdc3	Promoter	48	uc008cty.2	0.6427
50	229.633	1	0.999	2	C1._.Rep1	170	Khsrp	Promoter	170	uc008ddr.2	0.6527
51	197.394	1	0.999	2	C1._.Rep1	82	Fer	Promoter	82	uc008dfn.1	0.6966
52	105.869	1	0.999	2	C1._.Rep2	31	Arhgap26	Promoter	31	uc008esq.1	0.6906
53	199.663	1	0.999	2	C1._.Rep1	70	Tle4	Promoter	70	uc008gwk.2	0.6327
54	195.133	1	0.999	2	C1._.Rep1	94	Cep55	Promoter	94	uc008hix.2	0.6747
55	192.877	1	0.999	2	C1._.Rep1	256	Cnnm2	Promoter	256	uc008hue.1	0.6766
56	170.653	0.999	0.997	2	C1._.Rep1	1502	Ncoa2	Intronic	150	uc007ail.2	0.6487
57	170.653	0.999	0.997	2	C1._.Rep1	43	Lman2l	Promoter	43	uc007aqd.2	0.5828
58	170.653	0.999	0.997	2	C1._.Rep1	101	Stk25	Promoter	101	uc007ced.1	0.6148
59	181.691	0.999	0.997	2	C1._.Rep1	158	Fam72a	Promoter	158	uc007cnk.2	0.5329
60	170.653	0.999	0.997	2	C1._.Rep1	299	Suco	Promoter	299	uc007dft.2	0.6068
61	170.653	0.999	0.997	2	C1._.Rep1	36	Mpzl1	Promoter	36	uc007djh.1	0.7086
62	91.9615	0.999	0.997	2	C1._.Rep2	288	Zbtb18	Promoter	288	uc007dul.2	0.7864
63	172.848	0.999	0.997	2	C1._.Rep1	73	Coq8a	Promoter	73	uc007dvy.2	0.6347
64	177.254	0.999	0.997	2	C1._.Rep1	584	Ppp2r5a	Promoter	584	uc007eci.1	0.5948
65	177.254	0.999	0.997	2	C1._.Rep1	66	Mrpl41	Promoter	66	uc008ipu.1	0.6507
66	170.653	0.999	0.997	2	C1._.Rep1	143	Hspa5	Promoter	143	uc008jis.2	0.6287
67	179.469	0.999	0.997	2	C1._.Rep1	70	Sp3	Promoter	70	uc008kcc.3	0.6727
68	179.469	0.999	0.997	2	C1._.Rep1	78	Zc3h6	Promoter	78	uc008mha.2	0.6547
69	183.916	0.999	0.997	2	C1._.Rep1	106	Pank2	Promoter	106	uc008mlg.2	0.6747
70	94.2413	0.999	0.997	2	C1._.Rep2	114	Pcna	Promoter	61	uc008mmm.2	0.5988
71	181.691	0.999	0.997	2	C1._.Rep1	291	Bcl2l1	Intronic	291	uc008ngm.2	0.7046
72	89.7056	0.999	0.997	2	C1._.Rep2	60	Acss2	Promoter	60	uc008nks.1	0.6786
73	181.691	0.999	0.997	2	C1._.Rep1	4	Rbm39	Promoter	4	uc008nmr.4	0.6088
74	89.7056	0.999	0.997	2	C1._.Rep2	100	Gid8	Promoter	100	uc008ojy.2	0.6527
75	91.9615	0.999	0.997	2	C1._.Rep2	238	Ankrd50	Promoter	238	uc008pbd.2	0.6846
76	170.653	0.999	0.997	2	C1._.Rep1	72	Tsacc	Promoter	72	uc008puk.1	0.5369
77	188.387	0.999	0.997	2	C1._.Rep1	20	Lrig2	Promoter	20	uc008que.2	0.6188
78	172.848	0.999	0.997	2	C1._.Rep1	27	Rbm15	Promoter	27	uc008qwz.1	0.5429
79	89.7056	0.999	0.997	2	C1._.Rep2	137	Pkn2	Promoter	137	uc008rpe.2	0.7565
80	186.148	0.999	0.997	2	C1._.Rep1	77	Vcp	Promoter	77	uc008sor.2	0.5589
81	91.9615	0.999	0.997	2	C1._.Rep2	48	Prpf38a	Promoter	48	uc008ubf.2	0.5649
82	91.9615	0.999	0.997	2	C1._.Rep2	207	Nrd1	Promoter	207	uc008ubw.1	0.6048
83	89.7056	0.999	0.997	2	C1._.Rep2	103	Ybx1	Promoter	103	uc008ulu.1	0.6707
84	186.148	0.999	0.997	2	C1._.Rep1	166	Camta1	Promoter	166	uc008vyn.2	0.6607
85	89.7056	0.999	0.997	2	C1._.Rep2	54	Ppm1g	Promoter	54	uc008wxr.1	0.7166
86	170.653	0.999	0.997	2	C1._.Rep1	103	Tacc3	Promoter	103	uc008xba.2	0.6208
87	96.5359	0.999	0.997	2	C1._.Rep2	38	Rsrc2	Promoter	38	uc008zok.2	0.5449
88	89.7056	0.999	0.997	2	C1._.Rep2	85	Immt	Promoter	85	uc009che.2	0.6148
89	172.848	0.999	0.997	2	C1._.Rep1	215	Mxd1	Promoter	215	uc009csh.3	0.7246
90	91.9615	0.999	0.997	2	C1._.Rep2	27	Usp5	Promoter	27	uc009dsa.2	0.5868
91	170.653	0.999	0.997	2	C1._.Rep1	333	Tomm40	Promoter	333	uc009fna.2	0.5629
92	96.5359	0.999	0.997	2	C1._.Rep2	60	Zfp574	Promoter	60	uc009frj.2	0.6467
93	170.653	0.999	0.997	2	C1._.Rep1	106	Rab4b	Promoter	106	uc009fvc.1	0.6267
94	170.653	0.999	0.997	2	C1._.Rep1	380	Samd4b	Promoter	380	uc009fyw.2	0.6766
95	170.653	0.999	0.997	2	C1._.Rep1	32	Wdr62	Promoter	32	uc009gdw.2	0.5729
96	89.7056	0.999	0.997	2	C1._.Rep2	58	Prmt1	Promoter	58	uc009gsf.2	0.6048
97	188.387	0.999	0.997	2	C1._.Rep1	58	Cyth2	Promoter	58	uc009gxf.2	0.6367
98	96.5359	0.999	0.997	2	C1._.Rep2	19	Tmem86a	Promoter	19	uc009gzy.1	0.6906
99	96.5359	0.999	0.997	2	C1._.Rep2	5	Rab6a	Promoter	5	uc009ini.2	0.6727
100	89.7056	0.999	0.997	2	C1._.Rep2	271	Rnf121	Promoter	61	uc057aiw.1	0.5768
101	186.148	0.999	0.997	2	C1._.Rep1	55	Nup98	Promoter	55	uc009iqx.2	0.6786
102	96.5359	0.999	0.997	2	C1._.Rep2	99	Far1	Promoter	99	uc009jhn.2	0.7146
103	91.9615	0.999	0.997	2	C1._.Rep2	63	Lcmt1	Promoter	63	uc009jpp.1	0.5429
104	91.9615	0.999	0.997	2	C1._.Rep2	55	Thap1	Promoter	55	uc009lhq.2	0.6068
105	170.653	0.999	0.997	2	C1._.Rep1	23	Gatad2a	Promoter	23	uc009lyg.3	0.6747
106	175.049	0.999	0.997	2	C1._.Rep1	70	Arrdc2	Promoter	70	uc009mbt.1	0.6008
107	89.7056	0.999	0.997	2	C1._.Rep2	445	Otud4	Promoter	445	uc009mir.1	0.7046
108	183.916	0.999	0.997	2	C1._.Rep1	147	Dnajb1	Promoter	147	uc009mkp.3	0.6487
109	89.7056	0.999	0.997	2	C1._.Rep2	182	Zswim4	Promoter	182	uc009mmg.1	0.6068
110	175.049	0.999	0.997	2	C1._.Rep1	52	Cyld	Promoter	52	uc009mrt.3	0.6886
111	179.469	0.999	0.997	2	C1._.Rep1	58	Nudt21	Promoter	58	uc009mvo.1	0.6048
112	89.7056	0.999	0.997	2	C1._.Rep2	47	Fam192a	Promoter	47	uc009mwn.3	0.5768
113	177.254	0.999	0.997	2	C1._.Rep1	83	2810013P06Rik	Promoter	83	uc029wwr.1	0.6747
114	177.254	0.999	0.997	2	C1._.Rep1	151	Sesn3	Promoter	151	uc009oej.1	0.6168
115	181.691	0.999	0.997	2	C1._.Rep1	251	Cdkn2d	Promoter	251	uc009okw.2	0.6168
116	89.7056	0.999	0.997	2	C1._.Rep2	21	Dnm2	Promoter	21	uc009olj.2	0.5908
117	91.9615	0.999	0.997	2	C1._.Rep2	57	Glce	Promoter	57	uc009qae.2	0.6806
118	179.469	0.999	0.997	2	C1._.Rep1	309	Dennd4a	Intronic	18	uc009qcf.2	0.6886
119	170.653	0.999	0.997	2	C1._.Rep1	21	Cnot10	Promoter	21	uc009rxq.2	0.6128
120	175.049	0.999	0.997	2	C1._.Rep1	156	Derl3	Promoter	156	uc007ftj.1	0.6088
121	175.049	0.999	0.997	2	C1._.Rep1	0	Ptbp1	Promoter	0	uc007gab.2	0.6008
122	177.254	0.999	0.997	2	C1._.Rep1	149	Ap3d1	Promoter	149	uc007gek.1	0.6048
123	183.916	0.999	0.997	2	C1._.Rep1	42	Pip5k1c	Promoter	42	uc007ghc.3	0.6667
124	183.916	0.999	0.997	2	C1._.Rep1	21	Nf2	Promoter	21	uc007hvf.2	0.6347
125	183.916	0.999	0.997	2	C1._.Rep1	322	Ogdh	Intronic	74	uc057axx.1	0.7146
126	170.653	0.999	0.997	2	C1._.Rep1	508	Rab1a	Promoter	508	uc007icu.1	0.6627
127	181.691	0.999	0.997	2	C1._.Rep1	19	Rtn4	Promoter	19	uc007ihk.2	0.6287
128	91.9615	0.999	0.997	2	C1._.Rep2	125	Mprip	Promoter	125	uc007jem.2	0.7186
129	94.2413	0.999	0.997	2	C1._.Rep2	5	Atpaf2	Promoter	5	uc007jfv.2	0.6287
130	170.653	0.999	0.997	2	C1._.Rep1	134	Usp22	Promoter	134	uc007jhc.2	0.6467
131	91.9615	0.999	0.997	2	C1._.Rep2	580	Eif5a	Exonic	8	uc007jst.2	0.6447
132	89.7056	0.999	0.997	2	C1._.Rep2	39	Rpa1	Promoter	39	uc007kdi.2	0.6906
133	94.2413	0.999	0.997	2	C1._.Rep2	7426	Mir193a	Distal	107	uc033fys.1	0.6707
134	91.9615	0.999	0.997	2	C1._.Rep2	168	Nfe2l1	Promoter	168	uc007lcr.2	0.6048
135	91.9615	0.999	0.997	2	C1._.Rep2	14	Med1	Promoter	14	uc007lfo.2	0.5928
136	179.469	0.999	0.997	2	C1._.Rep1	400	Map3k3	Promoter	400	uc007lyc.2	0.6407
137	170.653	0.999	0.997	2	C1._.Rep1	88	Max	Promoter	88	uc007nyw.2	0.6427
138	89.7056	0.999	0.997	2	C1._.Rep2	272	Pomt2	Exonic	77	uc007oim.2	0.6727
139	89.7056	0.999	0.997	2	C1._.Rep2	18	Tecpr2	Promoter	18	uc007pcf.2	0.6886
140	186.148	0.999	0.997	2	C1._.Rep1	180	Brf1	Promoter	180	uc007pfn.1	0.6607
141	94.2413	0.999	0.997	2	C1._.Rep2	115	Mtr	Promoter	115	uc007plh.3	0.5729
142	94.2413	0.999	0.997	2	C1._.Rep2	86	Wapl	Promoter	86	uc007tbi.2	0.6986
143	91.9615	0.999	0.997	2	C1._.Rep2	178	Rab2b	Promoter	178	uc007tox.2	0.6228
144	188.387	0.999	0.997	2	C1._.Rep1	142	Pabpn1	Promoter	142	uc007txh.2	0.6228
145	175.049	0.999	0.997	2	C1._.Rep1	111	Sqle	Promoter	111	uc007vxq.1	0.7305
146	96.5359	0.999	0.997	2	C1._.Rep2	134	Ankrd54	Promoter	134	uc007wsi.1	0.5768
147	177.254	0.999	0.997	2	C1._.Rep1	186	Tnrc6b	Promoter	186	uc007wvt.1	0.5948
148	181.691	0.999	0.997	2	C1._.Rep1	42	Kansl2	Promoter	42	uc007xmr.2	0.6188
149	188.387	0.999	0.997	2	C1._.Rep1	314	Sp1	Promoter	314	uc007xvo.1	0.5349
150	89.7056	0.999	0.997	2	C1._.Rep2	246	Atf7	Exonic	246	uc007xwk.2	0.6307
151	170.653	0.999	0.997	2	C1._.Rep1	86	Rogdi	Promoter	86	uc007ybk.1	0.6507
152	89.7056	0.999	0.997	2	C1._.Rep2	57	Ubn1	Promoter	57	uc007ybp.1	0.6806
153	177.254	0.999	0.997	2	C1._.Rep1	47	Eef2kmt	Promoter	47	uc007ybz.1	0.7006
154	177.254	0.999	0.997	2	C1._.Rep1	52	Mir1945	Promoter	52	uc012abe.1	0.6427
155	89.7056	0.999	0.997	2	C1._.Rep2	141	Etv5	Promoter	141	uc007yse.1	0.6467
156	177.254	0.999	0.997	2	C1._.Rep1	66	Ccdc191	Promoter	66	uc007zgo.2	0.5709
157	186.148	0.999	0.997	2	C1._.Rep1	68	Son	Promoter	68	uc007zxy.1	0.5868
158	188.387	0.999	0.997	2	C1._.Rep1	9220	Pdpk1	Intronic	106	uc008auj.1	0.7006
159	181.691	0.999	0.997	2	C1._.Rep1	108	Jpt2	Promoter	108	uc008azi.1	0.6826
160	186.148	0.999	0.997	2	C1._.Rep1	277	Rab40c	Promoter	277	uc008bco.2	0.6168
161	179.469	0.999	0.997	2	C1._.Rep1	721	Crebrf	Intronic	721	uc008bej.1	0.7086
162	94.2413	0.999	0.997	2	C1._.Rep2	29	Btbd9	Promoter	16	uc057kwz.1	0.7285
163	96.5359	0.999	0.997	2	C1._.Rep2	36	Dxo	Promoter	36	uc008cdr.2	0.6407
164	89.7056	0.999	0.997	2	C1._.Rep2	18	Tbcc	Promoter	18	uc008cum.1	0.6248
165	179.469	0.999	0.997	2	C1._.Rep1	735	Fem1a	Promoter	735	uc008dbk.2	0.5429
166	188.387	0.999	0.997	2	C1._.Rep1	142	Kdm4b	Promoter	142	uc008dbt.2	0.6587
167	172.848	0.999	0.997	2	C1._.Rep1	315	Ypel5	Promoter	315	uc008dne.1	0.6407
168	170.653	0.999	0.997	2	C1._.Rep1	113	Sap130	Promoter	113	uc008eib.1	0.6128
169	181.691	0.999	0.997	2	C1._.Rep1	524	Sap130	Intronic	524	uc008eib.1	0.6766
170	172.848	0.999	0.997	2	C1._.Rep1	51	Cystm1	Promoter	51	uc008eni.1	0.6766
171	177.254	0.999	0.997	2	C1._.Rep1	270	Ankhd1	Promoter	270	uc008env.2	0.5669
172	91.9615	0.999	0.997	2	C1._.Rep2	88	Mex3c	Promoter	88	uc008fot.2	0.6906
173	186.148	0.999	0.997	2	C1._.Rep1	84	Rbm4b	Promoter	84	uc008gaq.1	0.6786
174	89.7056	0.999	0.997	2	C1._.Rep2	105	Slc25a28	Promoter	105	uc008hon.2	0.6347
175	85.223	0.998	0.994	2	C1._.Rep2	66	Cnnm3	Promoter	66	uc007aqi.1	0.6986
176	166.281	0.998	0.994	2	C1._.Rep1	110	Zfp142	Promoter	110	uc007bmp.1	0.6188
177	164.102	0.998	0.994	2	C1._.Rep1	34	Dnpep	Promoter	34	uc011wnp.1	0.6986
178	166.281	0.998	0.994	2	C1._.Rep1	8270	Tex44	Distal	8270	uc007bvo.2	0.7106
179	164.102	0.998	0.994	2	C1._.Rep1	50	Hes6	Promoter	50	uc007cau.1	0.6547
180	168.465	0.998	0.994	2	C1._.Rep1	87	Ppp1r7	Promoter	87	uc007cdv.1	0.5948
181	85.223	0.998	0.994	2	C1._.Rep2	147	Rc3h1	Promoter	147	uc007del.2	0.6687
182	166.281	0.998	0.994	2	C1._.Rep1	309	Sec16a	Promoter	309	uc008ivi.1	0.6148
183	168.465	0.998	0.994	2	C1._.Rep1	71	Dolpp1	Promoter	71	uc008jci.2	0.6347
184	87.4567	0.998	0.994	2	C1._.Rep2	188	Garnl3	Intronic	188	uc008jhj.1	0.6287
185	87.4567	0.998	0.994	2	C1._.Rep2	2370	Rabepk	Distal	34	uc008jiw.1	0.5828
186	166.281	0.998	0.994	2	C1._.Rep1	102	Rab14	Exonic	102	uc008jjz.1	0.7026
187	166.281	0.998	0.994	2	C1._.Rep1	56	Atf2	Promoter	56	uc008kdd.2	0.6327
188	85.223	0.998	0.994	2	C1._.Rep2	336	Ino80	Promoter	336	uc008ltt.2	0.6327
189	85.223	0.998	0.994	2	C1._.Rep2	6	Ciao1	Promoter	6	uc008mfb.2	0.6287
190	168.465	0.998	0.994	2	C1._.Rep1	11	Abhd12	Promoter	11	uc008muo.2	0.6766
191	166.281	0.998	0.994	2	C1._.Rep1	192	Cbfa2t2	Promoter	192	uc008njf.2	0.6806
192	87.4567	0.998	0.994	2	C1._.Rep2	10	Tomm34	Promoter	10	uc008nts.2	0.6407
193	168.465	0.998	0.994	2	C1._.Rep1	93	Adrm1	Promoter	93	uc008oin.1	0.7405
194	168.465	0.998	0.994	2	C1._.Rep1	500	Csde1	Intronic	382	uc008qsj.3	0.6287
195	168.465	0.998	0.994	2	C1._.Rep1	257	Coa7	Intronic	239	uc008uba.1	0.5709
196	166.281	0.998	0.994	2	C1._.Rep1	84138	Osbpl9	Intronic	96	uc008uca.2	0.6707
197	164.102	0.998	0.994	2	C1._.Rep1	108	Hnrnpr	Promoter	108	uc008vhx.2	0.6846
198	168.465	0.998	0.994	2	C1._.Rep1	66	Mtor	Promoter	66	uc008vuq.3	0.6208
199	166.281	0.998	0.994	2	C1._.Rep1	42	9430015G10Rik	Promoter	42	uc008wgd.2	0.6407
200	166.281	0.998	0.994	2	C1._.Rep1	31	Cct6a	Promoter	31	uc029voy.2	0.6367
201	166.281	0.998	0.994	2	C1._.Rep1	232	Tbl2	Promoter	232	uc008zxu.1	0.6707
202	164.102	0.998	0.994	2	C1._.Rep1	396	Hip1	Promoter	396	uc008zyk.4	0.5828
203	85.223	0.998	0.994	2	C1._.Rep2	116	Sun1	Promoter	116	uc009aga.2	0.6966
204	87.4567	0.998	0.994	2	C1._.Rep2	3158	Igf2bp3	Distal	3158	uc009bwi.2	0.6527
205	85.223	0.998	0.994	2	C1._.Rep2	41	Raf1	Promoter	41	uc009diy.1	0.6667
206	85.223	0.998	0.994	2	C1._.Rep2	247	Cnot3	Promoter	246	uc009evk.3	0.5709
207	85.223	0.998	0.994	2	C1._.Rep2	309	Dbp	Promoter	309	uc009gws.2	0.5669
208	87.4567	0.998	0.994	2	C1._.Rep2	77	Pak1	Promoter	77	uc009iju.1	0.6906
209	85.223	0.998	0.994	2	C1._.Rep2	28	Fam160a2	Promoter	28	uc009ixy.2	0.7006
210	166.281	0.998	0.994	2	C1._.Rep1	88	Rpl27a	Promoter	88	uc009jdr.1	0.6567
211	168.465	0.998	0.994	2	C1._.Rep1	2	Ctr9	Promoter	2	uc009jfw.1	0.6487
212	168.465	0.998	0.994	2	C1._.Rep1	91	Inpp5f	Promoter	91	uc009jzc.1	0.6367
213	85.223	0.998	0.994	2	C1._.Rep2	62	Letm2	Promoter	62	uc009lgg.1	0.6347
214	164.102	0.998	0.994	2	C1._.Rep1	48	Rab8a	Promoter	48	uc009mfj.1	0.6327
215	164.102	0.998	0.994	2	C1._.Rep1	265	Asf1b	Promoter	222	uc009mlj.1	0.6148
216	87.4567	0.998	0.994	2	C1._.Rep2	58	Cnot1	Promoter	58	uc009myz.3	0.6347
217	164.102	0.998	0.994	2	C1._.Rep1	116	Aph1c	Promoter	116	uc009qfi.1	0.6467
218	168.465	0.998	0.994	2	C1._.Rep1	6238	Ip6k1	Intronic	56	uc009rob.1	0.6547
219	168.465	0.998	0.994	2	C1._.Rep1	69	Rhoa	Promoter	69	uc009rpe.3	0.6347
220	87.4567	0.998	0.994	2	C1._.Rep2	334	Oxsr1	Promoter	334	uc009sap.3	0.5928
221	85.223	0.998	0.994	2	C1._.Rep2	195	Fbxo5	Promoter	195	uc007egj.1	0.6188
222	168.465	0.998	0.994	2	C1._.Rep1	109	Pcbp3	Promoter	109	uc007fuz.2	0.7066
223	164.102	0.998	0.994	2	C1._.Rep1	1181	Zbtb7a	Intronic	580	uc007ggb.1	0.6168
224	168.465	0.998	0.994	2	C1._.Rep1	95	Fgd6	Promoter	95	uc011xlz.1	0.6527
225	166.281	0.998	0.994	2	C1._.Rep1	86	Zfc3h1	Promoter	86	uc007hbg.1	0.6367
226	85.223	0.998	0.994	2	C1._.Rep2	76	Rab5b	Promoter	76	uc007hnv.3	0.6248
227	87.4567	0.998	0.994	2	C1._.Rep2	111	Sarnp	Promoter	111	uc007hoq.2	0.5908
228	166.281	0.998	0.994	2	C1._.Rep1	48	Cdc42se2	Promoter	48	uc007iyf.2	0.7186
229	166.281	0.998	0.994	2	C1._.Rep1	44	Myh10	Promoter	44	uc007jnx.1	0.6387
230	166.281	0.998	0.994	2	C1._.Rep1	160	Mis12	Promoter	146	uc007jxi.2	0.6248
231	168.465	0.998	0.994	2	C1._.Rep1	364	Slc43a2	Intronic	52	uc007ked.2	0.6327
232	164.102	0.998	0.994	2	C1._.Rep1	237	Phf12	Promoter	237	uc007khr.2	0.6707
233	87.4567	0.998	0.994	2	C1._.Rep2	12182	Gm11437	Intronic	6340	uc007kqj.1	0.7725
234	166.281	0.998	0.994	2	C1._.Rep1	2	4833417C18Rik	Promoter	2	uc029rnr.1	0.5689
235	164.102	0.998	0.994	2	C1._.Rep1	68	Cdk5rap3	Promoter	68	uc007lcv.2	0.5868
236	85.223	0.998	0.994	2	C1._.Rep2	16	Brca1	Promoter	16	uc007lpd.2	0.5429
237	168.465	0.998	0.994	2	C1._.Rep1	81	Plekhm1	Promoter	81	uc007lug.1	0.6607
238	164.102	0.998	0.994	2	C1._.Rep1	77	Kansl1	Promoter	77	uc007lwn.1	0.6667
239	85.223	0.998	0.994	2	C1._.Rep2	26	Snx13	Promoter	26	uc007njf.2	0.7246
240	168.465	0.998	0.994	2	C1._.Rep1	79	Pnn	Promoter	79	uc007nqa.1	0.5968
241	85.223	0.998	0.994	2	C1._.Rep2	33	Gm20604	Promoter	33	uc011yqq.1	0.6727
242	87.4567	0.998	0.994	2	C1._.Rep2	99	Ppp1r13b	Promoter	99	uc007ped.1	0.7525
243	168.465	0.998	0.994	2	C1._.Rep1	153	E2f3	Promoter	153	uc007pyq.2	0.5729
244	166.281	0.998	0.994	2	C1._.Rep1	425	Hnrnpa0	Promoter	425	uc007qtf.2	0.7345
245	87.4567	0.998	0.994	2	C1._.Rep2	195	Nr1d2	Promoter	195	uc007shp.2	0.6567
246	166.281	0.998	0.994	2	C1._.Rep1	451	Dcaf11	Intronic	73	uc056ywu.1	0.6148
247	168.465	0.998	0.994	2	C1._.Rep1	51	Mphosph8	Promoter	51	uc011zmc.2	0.6447
248	87.4567	0.998	0.994	2	C1._.Rep2	220	Ints6	Promoter	220	uc007ugp.2	0.6826
249	168.465	0.998	0.994	2	C1._.Rep1	88	Klf10	Promoter	88	uc033gtn.1	0.6886
250	168.465	0.998	0.994	2	C1._.Rep1	91	Kifc2	Promoter	80	uc033gus.1	0.6008
251	85.223	0.998	0.994	2	C1._.Rep2	167	Ddx17	Exonic	167	uc007wtq.1	0.6747
252	87.4567	0.998	0.994	2	C1._.Rep2	552	Brpf3	Intronic	552	uc008brp.1	0.6707
253	168.465	0.998	0.994	2	C1._.Rep1	143	Srf	Promoter	143	uc008ctg.1	0.6267
254	87.4567	0.998	0.994	2	C1._.Rep2	377	Zfp24	Intronic	72	uc008egm.1	0.6327
255	85.223	0.998	0.994	2	C1._.Rep2	58	Matr3	Promoter	57	uc008emh.2	0.6766
256	85.223	0.998	0.994	2	C1._.Rep2	4	Ndufa2	Promoter	4	uc008eoj.2	0.5868
257	164.102	0.998	0.994	2	C1._.Rep1	60	Txnl1	Promoter	60	uc008fdx.1	0.6647
258	164.102	0.998	0.994	2	C1._.Rep1	391	Fkbp2	Intronic	391	uc008gjt.2	0.6866
259	87.4567	0.998	0.994	2	C1._.Rep2	119	Kif11	Promoter	119	uc008hin.1	0.6307
260	166.281	0.998	0.994	2	C1._.Rep1	6	Mms19	Promoter	6	uc008hmw.1	0.6926
261	166.281	0.998	0.994	2	C1._.Rep1	59	Pi4k2a	Promoter	59	uc008hng.1	0.6667
262	157.591	0.997	0.991	2	C1._.Rep1	90	Tpp2	Promoter	90	uc007avr.2	0.6367
263	82.9993	0.997	0.991	2	C1._.Rep2	235	Hdac4	Promoter	235	uc007cbg.3	0.6307
264	82.9993	0.997	0.991	2	C1._.Rep2	44	Epb41l5	Promoter	44	uc007ciw.2	0.6387
265	159.759	0.997	0.991	2	C1._.Rep1	19	Ube2t	Promoter	19	uc007csp.3	0.6228
266	159.759	0.997	0.991	2	C1._.Rep1	101	Sdccag8	Exonic	101	uc007duh.2	0.6028
267	159.759	0.997	0.991	2	C1._.Rep1	130	Camsap1	Promoter	130	uc008itu.2	0.6866
268	161.928	0.997	0.991	2	C1._.Rep1	201	Surf4	Promoter	201	uc008iwl.2	0.6926
269	157.591	0.997	0.991	2	C1._.Rep1	114	Fam102a	Promoter	114	uc008jfs.1	0.7086
270	161.928	0.997	0.991	2	C1._.Rep1	58	Hat1	Promoter	58	uc008kap.1	0.6248
271	82.9993	0.997	0.991	2	C1._.Rep2	286	Raly	Promoter	286	uc008njr.2	0.6826
272	157.591	0.997	0.991	2	C1._.Rep1	112	Ppp4r1l-ps	Promoter	112	uc008odw.2	0.7265
273	161.928	0.997	0.991	2	C1._.Rep1	874	Larp1b	Promoter	874	uc008pca.1	0.7425
274	161.928	0.997	0.991	2	C1._.Rep1	96	Crtc2	Promoter	96	uc008qbt.2	0.6347
275	159.759	0.997	0.991	2	C1._.Rep1	144	Gatad2b	Promoter	144	uc008qca.1	0.5988
276	157.591	0.997	0.991	2	C1._.Rep1	36	Ensa	Promoter	36	uc008qki.1	0.5569
277	161.928	0.997	0.991	2	C1._.Rep1	65	Anp32e	Promoter	65	uc008qlu.2	0.5689
278	82.9993	0.997	0.991	2	C1._.Rep2	387	Trim45	Promoter	387	uc008qqy.2	0.5749
279	161.928	0.997	0.991	2	C1._.Rep1	38	Mrpl37	Promoter	38	uc008tza.2	0.6068
280	161.928	0.997	0.991	2	C1._.Rep1	11	Akirin1	Promoter	11	uc008upv.1	0.7365
281	157.591	0.997	0.991	2	C1._.Rep1	137	Mycbp	Promoter	137	uc008uqk.1	0.6487
282	82.9993	0.997	0.991	2	C1._.Rep2	103	Wasf2	Promoter	103	uc008vcf.1	0.6168
283	157.591	0.997	0.991	2	C1._.Rep1	67	Kif1b	Promoter	67	uc008vvy.2	0.6986
284	161.928	0.997	0.991	2	C1._.Rep1	175	Napepld	Promoter	175	uc008wow.1	0.7186
285	159.759	0.997	0.991	2	C1._.Rep1	74	Maea	Promoter	74	uc008xap.1	0.6567
286	157.591	0.997	0.991	2	C1._.Rep1	4276	Tbc1d14	Intronic	159	uc008xet.1	0.6946
287	157.591	0.997	0.991	2	C1._.Rep1	19	Rhbdd2	Promoter	19	uc008zyp.1	0.6108
288	157.591	0.997	0.991	2	C1._.Rep1	188	Gpc2	Promoter	188	uc009afj.1	0.6228
289	82.9993	0.997	0.991	2	C1._.Rep2	51	Cct7	Promoter	51	uc009cpv.2	0.6846
290	161.928	0.997	0.991	2	C1._.Rep1	42	Cnbp	Promoter	42	uc009cuc.2	0.6707
291	161.928	0.997	0.991	2	C1._.Rep1	16949	9330102E08Rik	Distal	129	uc012esz.1	0.6387
292	82.9993	0.997	0.991	2	C1._.Rep2	453	Arhgap35	Promoter	453	uc009fhw.1	0.6507
293	159.759	0.997	0.991	2	C1._.Rep1	89	Ticrr	Promoter	89	uc012fni.1	0.5848
294	82.9993	0.997	0.991	2	C1._.Rep2	90	Wee1	Promoter	90	uc009jey.1	0.6926
295	161.928	0.997	0.991	2	C1._.Rep1	65	Eif4g2	Promoter	65	uc009jfy.1	0.6826
296	157.591	0.997	0.991	2	C1._.Rep1	95	Btbd10	Promoter	95	uc009jhl.1	0.6547
297	82.9993	0.997	0.991	2	C1._.Rep2	58	Atp13a1	Promoter	58	uc009lxr.3	0.6367
298	157.591	0.997	0.991	2	C1._.Rep1	83	Dcaf15	Promoter	83	uc009mlw.1	0.6068
299	157.591	0.997	0.991	2	C1._.Rep1	198	Fam76b	Promoter	198	uc009oef.1	0.5569
300	161.928	0.997	0.991	2	C1._.Rep1	45	Ecsit	Promoter	45	uc009ons.2	0.6088
301	161.928	0.997	0.991	2	C1._.Rep1	88	Pias1	Promoter	88	uc009qas.1	0.6727
302	82.9993	0.997	0.991	2	C1._.Rep2	84	Ttk	Promoter	84	uc009qwo.2	0.6487
303	157.591	0.997	0.991	2	C1._.Rep1	67	Nck1	Promoter	67	uc009rex.2	0.6667
304	159.759	0.997	0.991	2	C1._.Rep1	279	Stag1	Promoter	279	uc009rey.1	0.7545
305	157.591	0.997	0.991	2	C1._.Rep1	173	Stt3b	Promoter	173	uc009ryp.2	0.7126
306	157.591	0.997	0.991	2	C1._.Rep1	160	4930526I15Rik	Promoter	160	uc012hdi.2	0.6507
307	159.759	0.997	0.991	2	C1._.Rep1	97	Wasf1	Promoter	97	uc007exi.2	0.5369
308	161.928	0.997	0.991	2	C1._.Rep1	55	Abhd17a	Promoter	55	uc007gdv.2	0.6846
309	157.591	0.997	0.991	2	C1._.Rep1	128	Hsp90b1	Promoter	128	uc007gqi.1	0.6467
310	82.9993	0.997	0.991	2	C1._.Rep2	122	Drg1	Promoter	122	uc007hsh.1	0.6747
311	159.759	0.997	0.991	2	C1._.Rep1	99	Tbc1d10a	Promoter	99	uc007huq.1	0.6886
312	157.591	0.997	0.991	2	C1._.Rep1	81	Slc1a4	Promoter	81	uc007idb.2	0.6267
313	157.591	0.997	0.991	2	C1._.Rep1	390	Sertad2	Promoter	390	uc007idc.1	0.7166
314	82.9993	0.997	0.991	2	C1._.Rep2	214	Cpeb4	Promoter	153	uc007iip.3	0.5988
315	82.9993	0.997	0.991	2	C1._.Rep2	2	Aldh3a2	Promoter	2	uc007jhf.2	0.6307
316	159.759	0.997	0.991	2	C1._.Rep1	71	Rpain	Promoter	71	uc007jxa.2	0.5609
317	157.591	0.997	0.991	2	C1._.Rep1	63	Suz12	Promoter	63	uc007klc.1	0.7046
318	161.928	0.997	0.991	2	C1._.Rep1	96	Ska2	Promoter	96	uc007kti.1	0.513
319	82.9993	0.997	0.991	2	C1._.Rep2	175	Kpnb1	Promoter	175	uc007ldu.1	0.7126
320	157.591	0.997	0.991	2	C1._.Rep1	567	Nbr1	Promoter	20	uc007lph.2	0.5489
321	161.928	0.997	0.991	2	C1._.Rep1	67	Tepsin	Promoter	67	uc007mrq.1	0.6208
322	161.928	0.997	0.991	2	C1._.Rep1	132	Ywhaq	Promoter	132	uc007ndx.1	0.6587
323	82.9993	0.997	0.991	2	C1._.Rep2	36	Numb	Promoter	36	uc007odx.2	0.6427
324	161.928	0.997	0.991	2	C1._.Rep1	50	Sptlc2	Promoter	50	uc007oiw.2	0.6267
325	82.9993	0.997	0.991	2	C1._.Rep2	255	Cyp46a1	Promoter	255	uc007ozo.1	0.6786
326	157.591	0.997	0.991	2	C1._.Rep1	269	Idi1	Exonic	269	uc007pkn.2	0.6287
327	161.928	0.997	0.991	2	C1._.Rep1	72	Larp4b	Promoter	72	uc007pkr.2	0.7106
328	159.759	0.997	0.991	2	C1._.Rep1	80	Ints9	Promoter	80	uc007uiu.1	0.5669
329	82.9993	0.997	0.991	2	C1._.Rep2	106	Dnajc3	Promoter	106	uc007uzd.2	0.7425
330	161.928	0.997	0.991	2	C1._.Rep1	86	Maf1	Promoter	86	uc007wjw.2	0.5868
331	161.928	0.997	0.991	2	C1._.Rep1	62	4930483J18Rik	Promoter	62	uc007wwf.2	0.6248
332	157.591	0.997	0.991	2	C1._.Rep1	15	Prkag1	Promoter	15	uc007xoa.1	0.6427
333	159.759	0.997	0.991	2	C1._.Rep1	256	Cdip1	Intronic	53	uc007yaj.1	0.6627
334	157.591	0.997	0.991	2	C1._.Rep1	3	Ltn1	Promoter	3	uc033gzo.1	0.6028
335	161.928	0.997	0.991	2	C1._.Rep1	11	1700102H20Rik	Promoter	11	uc008aet.2	0.5808
336	82.9993	0.997	0.991	2	C1._.Rep2	100	Ift140	Promoter	100	uc008azm.3	0.6048
337	82.9993	0.997	0.991	2	C1._.Rep2	109	Mapk14	Promoter	109	uc057kwy.1	0.6587
338	159.759	0.997	0.991	2	C1._.Rep1	167	Mllt1	Promoter	167	uc008ddk.1	0.7465
339	82.9993	0.997	0.991	2	C1._.Rep2	54	Birc6	Promoter	54	uc033hfd.1	0.6707
340	82.9993	0.997	0.991	2	C1._.Rep2	94	Rbm4	Promoter	94	uc008gau.1	0.5429
341	82.9993	0.997	0.991	2	C1._.Rep2	418	Rfx3	Promoter	418	uc008hcb.2	0.6447
342	80.7912	0.996	0.989	2	C1._.Rep2	33	Coq10b	Promoter	33	uc007azz.1	0.6687
343	78.6005	0.996	0.989	2	C1._.Rep2	74	Rbm44	Promoter	74	uc007bzv.1	0.6008
344	78.6005	0.996	0.989	2	C1._.Rep2	450	Ptpn4	Promoter	450	uc007ciz.2	0.6647
345	80.7912	0.996	0.989	2	C1._.Rep2	2	Prrc2c	Promoter	2	uc007dgr.1	0.6188
346	153.276	0.996	0.989	2	C1._.Rep1	159	Dcaf6	Promoter	13	uc007djc.1	0.6228
347	80.7912	0.996	0.989	2	C1._.Rep2	48	AA543186	Promoter	48	uc008irn.1	0.6048
348	155.431	0.996	0.989	2	C1._.Rep1	120	Usp20	Promoter	120	uc008jde.2	0.6687
349	153.276	0.996	0.989	2	C1._.Rep1	7	Tor2a	Promoter	7	uc008jgs.2	0.6347
350	155.431	0.996	0.989	2	C1._.Rep1	813	Pbx3	Promoter	813	uc008jih.2	0.6707
351	80.7912	0.996	0.989	2	C1._.Rep2	75	Gpr155	Promoter	75	uc008kco.3	0.6946
352	153.276	0.996	0.989	2	C1._.Rep1	96	Abtb2	Promoter	96	uc008lix.1	0.5968
353	153.276	0.996	0.989	2	C1._.Rep1	128	Macrod2	Promoter	128	uc008mps.2	0.7146
354	153.276	0.996	0.989	2	C1._.Rep1	21	Ptpn1	Promoter	21	uc008oaj.1	0.7226
355	80.7912	0.996	0.989	2	C1._.Rep2	229	Mynn	Exonic	229	uc008oux.2	0.5749
356	80.7912	0.996	0.989	2	C1._.Rep2	20	Cgn	Promoter	20	uc008qgy.3	0.6766
357	78.6005	0.996	0.989	2	C1._.Rep2	21	Mier1	Promoter	21	uc008txd.2	0.7026
358	78.6005	0.996	0.989	2	C1._.Rep2	116	Hspb11	Promoter	116	uc008tzn.1	0.7365
359	153.276	0.996	0.989	2	C1._.Rep1	0	Thrap3	Promoter	0	uc008usv.2	0.6687
360	155.431	0.996	0.989	2	C1._.Rep1	232	Clic4	Promoter	232	uc008vgd.2	0.7305
361	155.431	0.996	0.989	2	C1._.Rep1	42	Sdhb	Promoter	42	uc008vnl.2	0.6627
362	78.6005	0.996	0.989	2	C1._.Rep2	26008	Mir7021	Exonic	18819	uc012doj.1	0.7106
363	80.7912	0.996	0.989	2	C1._.Rep2	950	5031425E22Rik	Promoter	65	uc008wpw.1	0.6128
364	80.7912	0.996	0.989	2	C1._.Rep2	199	Cdk5	Promoter	199	uc008wrl.1	0.6188
365	153.276	0.996	0.989	2	C1._.Rep1	69	Ppp1cb	Promoter	69	uc008wzq.2	0.6567
366	80.7912	0.996	0.989	2	C1._.Rep2	153	Rnf4	Exonic	23	uc008xce.2	0.6487
367	153.276	0.996	0.989	2	C1._.Rep1	93	Nop14	Promoter	93	uc008xcx.1	0.5908
368	78.6005	0.996	0.989	2	C1._.Rep2	0	Htt	Promoter	0	uc008xda.1	0.6467
369	78.6005	0.996	0.989	2	C1._.Rep2	157	2210406O10Rik	Promoter	157	uc008xen.2	0.6188
370	155.431	0.996	0.989	2	C1._.Rep1	175	Qdpr	Promoter	175	uc008xix.2	0.6228
371	153.276	0.996	0.989	2	C1._.Rep1	379	Lcorl	Promoter	379	uc008xjh.3	0.6208
372	78.6005	0.996	0.989	2	C1._.Rep2	18	Pole	Promoter	18	uc008yqk.2	0.7345
373	80.7912	0.996	0.989	2	C1._.Rep2	67	Ogfod2	Promoter	67	uc008zox.1	0.6527
374	78.6005	0.996	0.989	2	C1._.Rep2	73	Mdh2	Promoter	73	uc008zyz.1	0.6507
375	155.431	0.996	0.989	2	C1._.Rep1	190	Lrch4	Promoter	190	uc009ade.2	0.5808
376	80.7912	0.996	0.989	2	C1._.Rep2	146	Mepce	Promoter	146	uc009ady.1	0.5669
377	78.6005	0.996	0.989	2	C1._.Rep2	68	Brat1	Promoter	68	uc009aia.2	0.6487
378	80.7912	0.996	0.989	2	C1._.Rep2	422	Hsph1	Promoter	422	uc009apy.1	0.5489
379	78.6005	0.996	0.989	2	C1._.Rep2	38	N4bp2l2	Promoter	38	uc012eho.1	0.5389
380	153.276	0.996	0.989	2	C1._.Rep1	389	Ing3	Intronic	389	uc009bat.2	0.6766
381	78.6005	0.996	0.989	2	C1._.Rep2	62	Zfp398	Promoter	62	uc009bth.2	0.6846
382	155.431	0.996	0.989	2	C1._.Rep1	21	Tra2a	Promoter	21	uc009bwl.1	0.5848
383	155.431	0.996	0.989	2	C1._.Rep1	203	Rmnd5a	Promoter	203	uc009cgu.2	0.6168
384	153.276	0.996	0.989	2	C1._.Rep1	107	Lrig1	Promoter	107	uc009czu.1	0.6826
385	80.7912	0.996	0.989	2	C1._.Rep2	551	Brpf1	Promoter	551	uc009dfb.1	0.6327
386	155.431	0.996	0.989	2	C1._.Rep1	161	Ogg1	Promoter	134	uc009dfe.1	0.6307
387	155.431	0.996	0.989	2	C1._.Rep1	171	Ncapd2	Promoter	171	uc009dtt.1	0.6327
388	155.431	0.996	0.989	2	C1._.Rep1	259	Opa3	Promoter	259	uc009flc.1	0.6367
389	80.7912	0.996	0.989	2	C1._.Rep2	137	Hnrnpl	Promoter	137	uc009fzz.2	0.6008
390	153.276	0.996	0.989	2	C1._.Rep1	5	Aen	Promoter	5	uc009hxp.1	0.6347
391	155.431	0.996	0.989	2	C1._.Rep1	5	Ramac	Promoter	5	uc009icl.1	0.6447
392	155.431	0.996	0.989	2	C1._.Rep1	11	Swap70	Promoter	11	uc009jez.2	0.6188
393	153.276	0.996	0.989	2	C1._.Rep1	108	Rfwd3	Promoter	108	uc009nmb.1	0.6128
394	155.431	0.996	0.989	2	C1._.Rep1	26	Ankrd49	Promoter	26	uc009oez.1	0.5729
395	155.431	0.996	0.989	2	C1._.Rep1	46	Herpud2	Promoter	46	uc009oph.2	0.7226
396	80.7912	0.996	0.989	2	C1._.Rep2	15	Nptn	Promoter	15	uc009pxd.1	0.7026
397	78.6005	0.996	0.989	2	C1._.Rep2	2740	Fbxl22	Exonic	2740	uc009qex.2	0.7006
398	155.431	0.996	0.989	2	C1._.Rep1	38	Ddx43	Promoter	38	uc012gxe.1	0.6427
399	153.276	0.996	0.989	2	C1._.Rep1	90	Tfdp2	Promoter	90	uc009rcc.2	0.7226
400	153.276	0.996	0.989	2	C1._.Rep1	71	Nphp3	Promoter	71	uc009rhb.2	0.6687
401	155.431	0.996	0.989	2	C1._.Rep1	24	Mlh1	Promoter	24	uc009rvp.2	0.5828
402	80.7912	0.996	0.989	2	C1._.Rep2	139	Azi2	Promoter	139	uc009rzi.2	0.6806
403	153.276	0.996	0.989	2	C1._.Rep1	195	Eif4ebp2	Promoter	195	uc007fga.1	0.6547
404	78.6005	0.996	0.989	2	C1._.Rep2	10	Washc4	Promoter	10	uc007gkj.1	0.6886
405	153.276	0.996	0.989	2	C1._.Rep1	9	Cct2	Promoter	9	uc007hcs.1	0.6248
406	78.6005	0.996	0.989	2	C1._.Rep2	186	Atp5b	Promoter	186	uc007hle.1	0.5469
407	78.6005	0.996	0.989	2	C1._.Rep2	210	Trim17	Promoter	210	uc007jct.2	0.5808
408	80.7912	0.996	0.989	2	C1._.Rep2	274	Gm12260	Exonic	274	uc057ayl.1	0.6427
409	78.6005	0.996	0.989	2	C1._.Rep2	4	Arf1	Promoter	4	uc007jdn.2	0.7066
410	80.7912	0.996	0.989	2	C1._.Rep2	97	Eif4a1	Promoter	97	uc007jqz.2	0.5669
411	80.7912	0.996	0.989	2	C1._.Rep2	48	Slc25a11	Promoter	48	uc007jvr.3	0.6248
412	78.6005	0.996	0.989	2	C1._.Rep2	86	4930563E22Rik	Promoter	86	uc011xyh.1	0.5868
413	155.431	0.996	0.989	2	C1._.Rep1	49	Tax1bp3	Promoter	49	uc007kac.1	0.6567
414	80.7912	0.996	0.989	2	C1._.Rep2	6	Prpf8	Promoter	6	uc011xzm.1	0.5868
415	78.6005	0.996	0.989	2	C1._.Rep2	86	Bcas3	Promoter	86	uc007krn.2	0.5988
416	153.276	0.996	0.989	2	C1._.Rep1	27	Utp18	Promoter	27	uc007kxk.1	0.6687
417	80.7912	0.996	0.989	2	C1._.Rep2	29	Stat3	Promoter	29	uc007lmo.2	0.6547
418	153.276	0.996	0.989	2	C1._.Rep1	83	Usp36	Promoter	83	uc011yim.1	0.6387
419	80.7912	0.996	0.989	2	C1._.Rep2	92	Cenpx	Promoter	92	uc007mue.3	0.6028
420	80.7912	0.996	0.989	2	C1._.Rep2	239	Hbp1	Exonic	239	uc007nhu.2	0.5729
421	80.7912	0.996	0.989	2	C1._.Rep2	206	Setd3	Promoter	206	uc007ozj.2	0.6667
422	155.431	0.996	0.989	2	C1._.Rep1	189	Zswim6	Promoter	189	uc007rup.2	0.6786
423	78.6005	0.996	0.989	2	C1._.Rep2	30	Appl1	Promoter	30	uc007sth.1	0.7206
424	80.7912	0.996	0.989	2	C1._.Rep2	102	Hnrnpc	Promoter	102	uc007tob.2	0.5549
425	80.7912	0.996	0.989	2	C1._.Rep2	55	Slc25a30	Promoter	55	uc007uqx.1	0.6667
426	78.6005	0.996	0.989	2	C1._.Rep2	305	Rbx1	Intronic	305	uc007wwq.1	0.6327
427	78.6005	0.996	0.989	2	C1._.Rep2	27	Cox14	Promoter	27	uc007xqe.2	0.5948
428	155.431	0.996	0.989	2	C1._.Rep1	5	4932412D23Rik	Promoter	5	uc007zfx.1	0.5669
429	78.6005	0.996	0.989	2	C1._.Rep2	82	Tcp1	Promoter	82	uc008all.2	0.6228
430	153.276	0.996	0.989	2	C1._.Rep1	47	Traf7	Promoter	47	uc008awq.2	0.5429
431	78.6005	0.996	0.989	2	C1._.Rep2	12	Glo1	Promoter	12	uc012aos.2	0.5569
432	80.7912	0.996	0.989	2	C1._.Rep2	17908	Usp49	Intronic	1184	uc008cvv.1	0.6906
433	153.276	0.996	0.989	2	C1._.Rep1	70	Hdgfl2	Promoter	70	uc008dau.3	0.6507
434	153.276	0.996	0.989	2	C1._.Rep1	167	1110020A21Rik	Promoter	122	uc008dtf.2	0.6267
435	80.7912	0.996	0.989	2	C1._.Rep2	542	Rock1	Promoter	542	uc008eaq.1	0.6567
436	80.7912	0.996	0.989	2	C1._.Rep2	55	Pcx	Promoter	55	uc008gaf.2	0.6547
437	155.431	0.996	0.989	2	C1._.Rep1	132	Stip1	Promoter	132	uc008gke.2	0.5409
438	153.276	0.996	0.989	2	C1._.Rep1	522	Hnrnpul2	Promoter	522	uc008gng.1	0.6228
439	78.6005	0.996	0.989	2	C1._.Rep2	121	Rcl1	Promoter	121	uc008hda.1	0.6886
440	155.431	0.996	0.989	2	C1._.Rep1	61232	Pcgf5	Intronic	60	uc008hhk.1	0.7565
441	76.415	0.995	0.986	2	C1._.Rep2	89	Fam117b	Promoter	89	uc011wlt.2	0.7026
442	146.841	0.995	0.986	2	C1._.Rep1	34	Ncl	Promoter	34	uc007bvl.1	0.6627
443	146.841	0.995	0.986	2	C1._.Rep1	11	2900009J06Rik	Promoter	11	uc007ckw.2	0.6347
444	148.981	0.995	0.986	2	C1._.Rep1	80	R3hdm1	Promoter	80	uc007clh.1	0.5749
445	146.841	0.995	0.986	2	C1._.Rep1	20	Swt1	Promoter	20	uc007cyq.2	0.6168
446	146.841	0.995	0.986	2	C1._.Rep1	152	Adss	Promoter	152	uc007dut.1	0.6906
447	76.415	0.995	0.986	2	C1._.Rep2	82	Parp1	Promoter	82	uc007dwi.1	0.6347
448	148.981	0.995	0.986	2	C1._.Rep1	54	Cdnf	Promoter	54	uc008iej.1	0.6108
449	148.981	0.995	0.986	2	C1._.Rep1	201	Tubb4b	Promoter	201	uc008iqs.2	0.5729
450	151.126	0.995	0.986	2	C1._.Rep1	10	Setx	Promoter	10	uc008izl.1	0.6647
451	76.415	0.995	0.986	2	C1._.Rep2	33	Fubp3	Promoter	33	uc008jdw.3	0.6687
452	148.981	0.995	0.986	2	C1._.Rep1	18	Cdk9	Promoter	18	uc008jgo.2	0.7425
453	151.126	0.995	0.986	2	C1._.Rep1	120	Hnrnpa3	Promoter	120	uc008kel.2	0.6906
454	146.841	0.995	0.986	2	C1._.Rep1	138	Hsd17b12	Promoter	138	uc008lgp.1	0.5629
455	146.841	0.995	0.986	2	C1._.Rep1	134	Slc20a1	Promoter	134	uc008mhi.2	0.7086
456	76.415	0.995	0.986	2	C1._.Rep2	34	Dzank1	Promoter	34	uc008mrd.1	0.6128
457	76.415	0.995	0.986	2	C1._.Rep2	1600	Sox12	Exonic	1600	uc008nfi.2	0.6527
458	151.126	0.995	0.986	2	C1._.Rep1	115	2500004C02Rik	Promoter	115	uc008nhr.2	0.5908
459	76.415	0.995	0.986	2	C1._.Rep2	95	Mybl2	Promoter	95	uc008nsl.1	0.6387
460	76.415	0.995	0.986	2	C1._.Rep2	159	Tdrkh	Promoter	159	uc008qgd.1	0.6287
461	76.415	0.995	0.986	2	C1._.Rep2	3	Ube2d3	Promoter	3	uc008rln.1	0.6687
462	76.415	0.995	0.986	2	C1._.Rep2	295	Wwp1	Promoter	295	uc008scc.3	0.6208
463	146.841	0.995	0.986	2	C1._.Rep1	166	Casp8ap2	Promoter	166	uc012dbh.2	0.6148
464	146.841	0.995	0.986	2	C1._.Rep1	6	Ak2	Promoter	6	uc008uvt.2	0.5968
465	146.841	0.995	0.986	2	C1._.Rep1	25	Mtfr1l	Promoter	25	uc008vfj.2	0.6707
466	146.841	0.995	0.986	2	C1._.Rep1	49	1600023N17Rik	Promoter	49	uc033ijm.1	0.6267
467	151.126	0.995	0.986	2	C1._.Rep1	317	Cdkl2	Intronic	27	uc008ycd.2	0.6347
468	76.415	0.995	0.986	2	C1._.Rep2	38	5430416N02Rik	Promoter	38	uc008yhl.2	0.6208
469	148.981	0.995	0.986	2	C1._.Rep1	87	Denr	Promoter	87	uc008zor.1	0.6886
470	76.415	0.995	0.986	2	C1._.Rep2	173	5730422E09Rik	Promoter	173	uc009ape.1	0.6547
471	151.126	0.995	0.986	2	C1._.Rep1	68	Cnot4	Promoter	68	uc009bid.2	0.5848
472	76.415	0.995	0.986	2	C1._.Rep2	241	Pole4	Intronic	241	uc009clj.1	0.6527
473	148.981	0.995	0.986	2	C1._.Rep1	127953	Nup210	Distal	66544	uc009cxt.1	0.6667
474	76.415	0.995	0.986	2	C1._.Rep2	26	Ints13	Promoter	26	uc009esb.1	0.6766
475	148.981	0.995	0.986	2	C1._.Rep1	11714	Fbxo46	Intronic	3883	uc033iwu.1	0.6287
476	146.841	0.995	0.986	2	C1._.Rep1	213	Hnrnpul1	Promoter	213	uc009ftv.2	0.6048
477	148.981	0.995	0.986	2	C1._.Rep1	71	Supt5	Promoter	71	uc009fyj.2	0.6447
478	76.415	0.995	0.986	2	C1._.Rep2	104	Prc1	Promoter	104	uc009iae.3	0.6148
479	76.415	0.995	0.986	2	C1._.Rep2	290	Emsy	Promoter	290	uc009iko.2	0.5349
480	151.126	0.995	0.986	2	C1._.Rep1	557	Stim1	Promoter	557	uc009irl.1	0.5908
481	148.981	0.995	0.986	2	C1._.Rep1	12	Ddhd2	Promoter	12	uc009lgw.2	0.7345
482	148.981	0.995	0.986	2	C1._.Rep1	53	Fnta	Promoter	53	uc009lhi.1	0.6467
483	151.126	0.995	0.986	2	C1._.Rep1	100	Acsl1	Promoter	100	uc009lqe.2	0.7126
484	146.841	0.995	0.986	2	C1._.Rep1	256	Zfp868	Intronic	115	uc009lxg.1	0.6347
485	146.841	0.995	0.986	2	C1._.Rep1	68	Uba52	Promoter	68	uc009mam.1	0.6766
486	148.981	0.995	0.986	2	C1._.Rep1	1079	Jund	Exonic	1079	uc009mbe.2	0.6806
487	76.415	0.995	0.986	2	C1._.Rep2	312	Zfpm1	Promoter	312	uc009nsj.1	0.6547
488	76.415	0.995	0.986	2	C1._.Rep2	99	Eepd1	Promoter	99	uc009opn.1	0.6467
489	146.841	0.995	0.986	2	C1._.Rep1	134	Npat	Promoter	134	uc009pmf.1	0.6307
490	76.415	0.995	0.986	2	C1._.Rep2	73	Ireb2	Promoter	73	uc009prq.2	0.6367
491	151.126	0.995	0.986	2	C1._.Rep1	21	Parp6	Promoter	21	uc009pxz.1	0.7006
492	146.841	0.995	0.986	2	C1._.Rep1	403	Aph1b	Promoter	403	uc009qfe.1	0.6407
493	76.415	0.995	0.986	2	C1._.Rep2	33	Rbm6	Promoter	33	uc009rnc.3	0.6547
494	151.126	0.995	0.986	2	C1._.Rep1	51	Qrich1	Promoter	51	uc009rqb.2	0.6727
495	76.415	0.995	0.986	2	C1._.Rep2	60	Nktr	Promoter	60	uc009sdp.1	0.6886
496	151.126	0.995	0.986	2	C1._.Rep1	3	Bclaf1	Promoter	3	uc007ent.1	0.6487
497	151.126	0.995	0.986	2	C1._.Rep1	11	Kif1bp	Promoter	11	uc007fhj.1	0.5968
498	76.415	0.995	0.986	2	C1._.Rep2	153	Ddx50	Promoter	153	uc007fhp.1	0.7046
499	76.415	0.995	0.986	2	C1._.Rep2	5	Specc1l	Promoter	5	uc007fqd.1	0.7066
500	148.981	0.995	0.986	2	C1._.Rep1	52	Ric8b	Promoter	52	uc007gkx.2	0.6866
501	76.415	0.995	0.986	2	C1._.Rep2	216	Rxylt1	Promoter	216	uc007hgd.1	0.6647
502	148.981	0.995	0.986	2	C1._.Rep1	49	Aftph	Promoter	49	uc007idh.4	0.6806
503	151.126	0.995	0.986	2	C1._.Rep1	360	Ubtd2	Promoter	360	uc007ijr.1	0.7226
504	146.841	0.995	0.986	2	C1._.Rep1	67	Npm1	Promoter	67	uc007ikd.2	0.6188
505	76.415	0.995	0.986	2	C1._.Rep2	13	Canx	Promoter	13	uc007isf.2	0.6627
506	76.415	0.995	0.986	2	C1._.Rep2	73	Taok1	Promoter	73	uc007khc.1	0.7046
507	76.415	0.995	0.986	2	C1._.Rep2	957	Phf12	Promoter	957	uc007khr.2	0.499
508	76.415	0.995	0.986	2	C1._.Rep2	223	Arf2	Promoter	223	uc007lvx.2	0.523
509	76.415	0.995	0.986	2	C1._.Rep2	71	Jpt1	Promoter	71	uc007mhv.1	0.5808
510	146.841	0.995	0.986	2	C1._.Rep1	87	H3f3b	Promoter	87	uc007mjo.1	0.5569
511	76.415	0.995	0.986	2	C1._.Rep2	81	Wdr89	Promoter	81	uc007nxj.2	0.6108
512	148.981	0.995	0.986	2	C1._.Rep1	138	Mpp5	Promoter	138	uc007nzg.3	0.7066
513	76.415	0.995	0.986	2	C1._.Rep2	264	Vti1b	Promoter	264	uc007nzx.2	0.6208
514	76.415	0.995	0.986	2	C1._.Rep2	14	Btbd7	Promoter	14	uc007ouq.1	0.7505
515	76.415	0.995	0.986	2	C1._.Rep2	4	Zfyve21	Promoter	4	uc007pea.2	0.6647
516	76.415	0.995	0.986	2	C1._.Rep2	53	Siva1	Promoter	53	uc007pev.2	0.7046
517	151.126	0.995	0.986	2	C1._.Rep1	611	Sp4	Promoter	611	uc007pif.3	0.6826
518	76.415	0.995	0.986	2	C1._.Rep2	8367	Mirlet7a-1	Distal	107	uc057kqa.1	0.7026
519	146.841	0.995	0.986	2	C1._.Rep1	12	Pdhb	Promoter	12	uc007sev.1	0.6267
520	76.415	0.995	0.986	2	C1._.Rep2	119	Zdhhc20	Promoter	119	uc007udr.1	0.7246
521	148.981	0.995	0.986	2	C1._.Rep1	66	6030458C11Rik	Promoter	66	uc007vhw.2	0.6467
522	148.981	0.995	0.986	2	C1._.Rep1	135	Zfp706	Promoter	14	uc007vnc.1	0.7385
523	76.415	0.995	0.986	2	C1._.Rep2	106	Atad2	Promoter	106	uc007vtf.1	0.6527
524	151.126	0.995	0.986	2	C1._.Rep1	55	Bop1	Promoter	55	uc007wkf.1	0.6667
525	76.415	0.995	0.986	2	C1._.Rep2	159	Creld2	Promoter	159	uc007xep.1	0.6766
526	146.841	0.995	0.986	2	C1._.Rep1	18	Naa60	Promoter	18	uc007xyv.1	0.7146
527	76.415	0.995	0.986	2	C1._.Rep2	17721	Tfap4	Distal	17721	uc007xzv.1	0.5908
528	76.415	0.995	0.986	2	C1._.Rep2	671	Ubald1	Promoter	671	uc007yao.2	0.5808
529	76.415	0.995	0.986	2	C1._.Rep2	5	Rmi2	Promoter	5	uc007yek.2	0.6387
530	148.981	0.995	0.986	2	C1._.Rep1	120	Tra2b	Promoter	120	uc007ysc.1	0.6108
531	146.841	0.995	0.986	2	C1._.Rep1	27	Gsk3b	Promoter	27	uc007zen.1	0.6128
532	151.126	0.995	0.986	2	C1._.Rep1	129	Cryzl1	Promoter	129	uc007zyf.2	0.5629
533	151.126	0.995	0.986	2	C1._.Rep1	271	Ppp2r1a	Promoter	271	uc008aqi.1	0.5649
534	151.126	0.995	0.986	2	C1._.Rep1	137	Pgp	Promoter	21	uc008awd.1	0.7066
535	148.981	0.995	0.986	2	C1._.Rep1	8	Pkd1	Promoter	8	uc008awv.1	0.7006
536	146.841	0.995	0.986	2	C1._.Rep1	541	Pim1	Promoter	541	uc008bsz.2	0.7365
537	148.981	0.995	0.986	2	C1._.Rep1	80	Tbc1d22b	Promoter	80	uc008btd.1	0.6567
538	76.415	0.995	0.986	2	C1._.Rep2	37	Rab11b	Promoter	37	uc008bzm.1	0.5788
539	76.415	0.995	0.986	2	C1._.Rep2	137	Mdc1	Exonic	137	uc008cir.1	0.6008
540	148.981	0.995	0.986	2	C1._.Rep1	157	Zfp318	Promoter	157	uc008csq.4	0.7705
541	76.415	0.995	0.986	2	C1._.Rep2	84	Cnpy3	Promoter	84	uc008cuf.3	0.6128
542	148.981	0.995	0.986	2	C1._.Rep1	115	Nfya	Promoter	115	uc008cxr.2	0.6866
543	76.415	0.995	0.986	2	C1._.Rep2	13966	Ptprs	Intronic	291	uc008dbx.3	0.6327
544	148.981	0.995	0.986	2	C1._.Rep1	732	Ralbp1	Intronic	98	uc008dgn.4	0.6607
545	148.981	0.995	0.986	2	C1._.Rep1	216	Garem1	Promoter	216	uc008efg.1	0.6427
546	146.841	0.995	0.986	2	C1._.Rep1	50	Malt1	Promoter	50	uc008fex.1	0.7006
547	76.415	0.995	0.986	2	C1._.Rep2	78	Ppp6r3	Promoter	78	uc008fwk.4	0.6228
548	148.981	0.995	0.986	2	C1._.Rep1	10	Tmem134	Promoter	10	uc008fyr.1	0.6986
549	148.981	0.995	0.986	2	C1._.Rep1	5878	Carns1	Exonic	470	uc012bge.1	0.6707
550	151.126	0.995	0.986	2	C1._.Rep1	1137	Kdm2a	Intronic	50	uc008fzw.2	0.7166
551	76.415	0.995	0.986	2	C1._.Rep2	873	Mus81	Promoter	873	uc008gdn.2	0.5988
552	146.841	0.995	0.986	2	C1._.Rep1	64	Sf1	Promoter	64	uc008gik.2	0.6467
553	76.415	0.995	0.986	2	C1._.Rep2	77	Esrra	Promoter	77	uc008gjg.1	0.6766
554	148.981	0.995	0.986	2	C1._.Rep1	37	Sufu	Promoter	37	uc008htn.2	0.5888
555	146.841	0.995	0.986	2	C1._.Rep1	31	Pdcd11	Promoter	31	uc057blu.1	0.6367
556	144.703	0.994	0.984	2	C1._.Rep1	42	Med22	Promoter	42	uc008iwd.1	0.6766
557	144.703	0.994	0.984	2	C1._.Rep1	52	Golga2	Promoter	52	uc008jev.1	0.6427
558	144.703	0.994	0.984	2	C1._.Rep1	7	1700020I14Rik	Promoter	7	uc008ltx.3	0.5908
559	144.703	0.994	0.984	2	C1._.Rep1	17	Eif2s2	Promoter	17	uc008njw.1	0.5709
560	144.703	0.994	0.984	2	C1._.Rep1	34	H2afz	Promoter	34	uc008rmo.2	0.6906
561	144.703	0.994	0.984	2	C1._.Rep1	23	Tmem245	Promoter	23	uc008sxw.2	0.6627
562	144.703	0.994	0.984	2	C1._.Rep1	61	Sfpq	Promoter	61	uc008utz.2	0.5289
563	144.703	0.994	0.984	2	C1._.Rep1	656	Maco1	Promoter	656	uc008vfq.3	0.6886
564	144.703	0.994	0.984	2	C1._.Rep1	50	Abcf2	Promoter	50	uc008wsb.2	0.6287
565	144.703	0.994	0.984	2	C1._.Rep1	38	Zcchc8	Promoter	38	uc057lnz.1	0.5749
566	144.703	0.994	0.984	2	C1._.Rep1	22	Gt(ROSA)26Sor	Promoter	22	uc009dem.3	0.7285
567	144.703	0.994	0.984	2	C1._.Rep1	72	Etfrf1	Promoter	72	uc012evp.1	0.5968
568	144.703	0.994	0.984	2	C1._.Rep1	147	Paf1	Promoter	147	uc009fyu.1	0.5749
569	144.703	0.994	0.984	2	C1._.Rep1	85	9130023H24Rik	Promoter	85	uc009jyj.2	0.6527
570	144.703	0.994	0.984	2	C1._.Rep1	32	Gm45914	Promoter	32	uc057cda.2	0.5948
571	144.703	0.994	0.984	2	C1._.Rep1	0	Zfp280b	Promoter	0	uc007ftw.2	0.7026
572	144.703	0.994	0.984	2	C1._.Rep1	122	Oaz1	Promoter	122	uc033frg.1	0.6028
573	144.703	0.994	0.984	2	C1._.Rep1	125	Pa2g4	Promoter	125	uc007hnl.1	0.6587
574	144.703	0.994	0.984	2	C1._.Rep1	72	Ccm2	Promoter	72	uc007hyv.2	0.7385
575	144.703	0.994	0.984	2	C1._.Rep1	8	Clk4	Promoter	8	uc007itr.2	0.6567
576	144.703	0.994	0.984	2	C1._.Rep1	37	Hnrnpab	Promoter	37	uc007itz.1	0.6228
577	144.703	0.994	0.984	2	C1._.Rep1	108	Rpl27	Exonic	108	uc007low.2	0.6088
578	144.703	0.994	0.984	2	C1._.Rep1	174	3110056K07Rik	Promoter	174	uc007nub.2	0.5749
579	144.703	0.994	0.984	2	C1._.Rep1	2290	Arrdc3	Intronic	2290	uc007rhh.1	0.6806
580	144.703	0.994	0.984	2	C1._.Rep1	46	Dcp1a	Promoter	46	uc007suz.1	0.6387
581	144.703	0.994	0.984	2	C1._.Rep1	142	Kpna3	Promoter	142	uc007ufw.2	0.6926
582	144.703	0.994	0.984	2	C1._.Rep1	20360	Nr4a1	Distal	20360	uc007xsv.3	0.6567
583	144.703	0.994	0.984	2	C1._.Rep1	35	Pcnp	Promoter	35	uc007zma.1	0.6547
584	144.703	0.994	0.984	2	C1._.Rep1	158	Morc3	Exonic	158	uc007zzz.2	0.7305
585	144.703	0.994	0.984	2	C1._.Rep1	20	Yipf4	Promoter	20	uc008dod.2	0.5808
586	144.703	0.994	0.984	2	C1._.Rep1	31	Sf3b2	Promoter	31	uc008gcm.2	0.5828
587	140.445	0.993	0.982	2	C1._.Rep1	167	Gls	Promoter	167	uc007aye.3	0.6727
588	142.572	0.993	0.982	2	C1._.Rep1	111	Ptma	Promoter	111	uc007bvp.1	0.6387
589	142.572	0.993	0.982	2	C1._.Rep1	51	Pde6d	Promoter	51	uc007bvq.1	0.6228
590	142.572	0.993	0.982	2	C1._.Rep1	128	Per2	Promoter	128	uc007cav.1	0.6866
591	142.572	0.993	0.982	2	C1._.Rep1	50	Desi2	Promoter	50	uc007dux.2	0.5948
592	140.445	0.993	0.982	2	C1._.Rep1	92	Cenpf	Promoter	92	uc007eao.3	0.6786
593	74.2359	0.993	0.982	2	C1._.Rep2	287	Abl1	Promoter	287	uc008jdz.3	0.5828
594	142.572	0.993	0.982	2	C1._.Rep1	97	Prpf40a	Promoter	97	uc008jrl.1	0.6806
595	142.572	0.993	0.982	2	C1._.Rep1	51	Trp53bp1	Promoter	51	uc008lye.4	0.6128
596	140.445	0.993	0.982	2	C1._.Rep1	261	Cse1l	Intronic	261	uc008nys.2	0.7166
597	140.445	0.993	0.982	2	C1._.Rep1	165	Prcc	Promoter	165	uc008ptb.2	0.485
598	74.2359	0.993	0.982	2	C1._.Rep2	180	Zfp687	Promoter	6	uc057lfz.1	0.6188
599	74.2359	0.993	0.982	2	C1._.Rep2	41	Mindy1	Promoter	41	uc008qja.1	0.5649
600	74.2359	0.993	0.982	2	C1._.Rep2	250	Rsbn1	Exonic	250	uc008qtw.1	0.6327
601	140.445	0.993	0.982	2	C1._.Rep1	31	Virma	Promoter	31	uc008rzo.1	0.6008
602	74.2359	0.993	0.982	2	C1._.Rep2	51	Pdp1	Promoter	51	uc008saa.2	0.7106
603	74.2359	0.993	0.982	2	C1._.Rep2	128	Tgfbr1	Promoter	128	uc008sun.2	0.7445
604	142.572	0.993	0.982	2	C1._.Rep1	76	Cdc26	Promoter	76	uc008teo.1	0.5888
605	140.445	0.993	0.982	2	C1._.Rep1	74	Dennd4c	Promoter	74	uc033idc.1	0.6208
606	140.445	0.993	0.982	2	C1._.Rep1	701	Pik3r3	Promoter	701	uc008ugm.1	0.6327
607	142.572	0.993	0.982	2	C1._.Rep1	86	Mutyh	Promoter	86	uc008uhm.2	0.6267
608	140.445	0.993	0.982	2	C1._.Rep1	280	Ctps	Intronic	280	uc008unj.2	0.7285
609	74.2359	0.993	0.982	2	C1._.Rep2	8	Taf12	Promoter	8	uc008vax.4	0.6387
610	74.2359	0.993	0.982	2	C1._.Rep2	184	Slbp	Exonic	184	uc008xav.2	0.6567
611	142.572	0.993	0.982	2	C1._.Rep1	34	Slain2	Promoter	34	uc008xsh.3	0.7425
612	74.2359	0.993	0.982	2	C1._.Rep2	74	Paics	Promoter	74	uc008xvn.2	0.6447
613	74.2359	0.993	0.982	2	C1._.Rep2	115	Uba6	Promoter	115	uc008xxj.3	0.6647
614	140.445	0.993	0.982	2	C1._.Rep1	77	2410131K14Rik	Promoter	77	uc008zgj.1	0.6806
615	140.445	0.993	0.982	2	C1._.Rep1	105	Orai1	Promoter	105	uc008zmy.1	0.6986
616	142.572	0.993	0.982	2	C1._.Rep1	257	Abcb9	Promoter	257	uc008zou.1	0.6248
617	142.572	0.993	0.982	2	C1._.Rep1	75	Tmed2	Promoter	75	uc008zqa.1	0.6826
618	74.2359	0.993	0.982	2	C1._.Rep2	2	Por	Promoter	2	uc008zyt.2	0.6587
619	142.572	0.993	0.982	2	C1._.Rep1	784	Actb	Intronic	784	uc009ajk.2	0.7106
620	140.445	0.993	0.982	2	C1._.Rep1	35	Pcgf1	Promoter	35	uc009cmg.1	0.6427
621	142.572	0.993	0.982	2	C1._.Rep1	116	Gfpt1	Promoter	116	uc009csx.2	0.6866
622	142.572	0.993	0.982	2	C1._.Rep1	18	Tpra1	Promoter	18	uc009cvy.1	0.5928
623	140.445	0.993	0.982	2	C1._.Rep1	51	Mtmr14	Promoter	51	uc009dew.2	0.6806
624	74.2359	0.993	0.982	2	C1._.Rep2	73	Ppfibp1	Promoter	73	uc009esm.2	0.7645
625	142.572	0.993	0.982	2	C1._.Rep1	1625	Peg3	Promoter	1625	uc009fbw.1	0.5589
626	142.572	0.993	0.982	2	C1._.Rep1	310	Gsk3a	Promoter	310	uc009frx.1	0.509
627	142.572	0.993	0.982	2	C1._.Rep1	313	Cic	Intronic	313	uc009fsa.3	0.521
628	74.2359	0.993	0.982	2	C1._.Rep2	101	Sertad1	Exonic	101	uc009fwh.1	0.6647
629	74.2359	0.993	0.982	2	C1._.Rep2	8	Zfp82	Promoter	8	uc009gdb.2	0.5868
630	74.2359	0.993	0.982	2	C1._.Rep2	52	Syngr4	Promoter	52	uc009gxp.1	0.5649
631	74.2359	0.993	0.982	2	C1._.Rep2	297	Klf13	Promoter	297	uc009hfn.2	0.7046
632	74.2359	0.993	0.982	2	C1._.Rep2	3815	Chd2	Intronic	3815	uc009hrd.2	0.6108
633	142.572	0.993	0.982	2	C1._.Rep1	79	Cib1	Promoter	79	uc009hzs.2	0.7166
634	74.2359	0.993	0.982	2	C1._.Rep2	80	Btbd1	Promoter	80	uc009icn.1	0.7725
635	140.445	0.993	0.982	2	C1._.Rep1	58	Spcs2	Promoter	58	uc009imd.1	0.6347
636	142.572	0.993	0.982	2	C1._.Rep1	146	Tmem41b	Promoter	146	uc009jep.1	0.5589
637	74.2359	0.993	0.982	2	C1._.Rep2	73	Cdr2	Promoter	73	uc012ftc.3	0.6327
638	74.2359	0.993	0.982	2	C1._.Rep2	245	Pcm1	Promoter	245	uc009lnq.2	0.5908
639	140.445	0.993	0.982	2	C1._.Rep1	171	Med26	Promoter	171	uc009mgg.3	0.6387
640	140.445	0.993	0.982	2	C1._.Rep1	42	Cfap20	Promoter	42	uc009myj.3	0.6707
641	142.572	0.993	0.982	2	C1._.Rep1	69	Phlpp2	Promoter	69	uc009njm.1	0.6966
642	142.572	0.993	0.982	2	C1._.Rep1	301	Higd1a	Exonic	301	uc009seb.2	0.7405
643	74.2359	0.993	0.982	2	C1._.Rep2	88	Slc16a10	Promoter	88	uc007ewm.2	0.6527
644	142.572	0.993	0.982	2	C1._.Rep1	178	Hnrnph3	Promoter	178	uc007fjo.1	0.6986
645	74.2359	0.993	0.982	2	C1._.Rep2	568	Pcnt	Intronic	568	uc007fuk.1	0.5689
646	142.572	0.993	0.982	2	C1._.Rep1	116	Lss	Promoter	116	uc007fuq.2	0.6886
647	140.445	0.993	0.982	2	C1._.Rep1	91	Cirbp	Promoter	91	uc007gce.1	0.6707
648	74.2359	0.993	0.982	2	C1._.Rep2	292	Map2k2	Promoter	292	uc007gfx.2	0.7106
649	142.572	0.993	0.982	2	C1._.Rep1	6994	Zfp672	Exonic	20	uc007jba.3	0.6866
650	140.445	0.993	0.982	2	C1._.Rep1	35	Tom1l2	Promoter	35	uc007jfq.1	0.6248
651	142.572	0.993	0.982	2	C1._.Rep1	237	Fxr2	Promoter	237	uc007jqt.1	0.6467
652	74.2359	0.993	0.982	2	C1._.Rep2	1889	0610010K14Rik	Exonic	529	uc007jud.2	0.6926
653	142.572	0.993	0.982	2	C1._.Rep1	370	Cltc	Promoter	370	uc007kta.1	0.6487
654	142.572	0.993	0.982	2	C1._.Rep1	523	Dnajc7	Promoter	523	uc007lls.1	0.6707
655	140.445	0.993	0.982	2	C1._.Rep1	19	Rab5c	Promoter	19	uc007lme.2	0.6467
656	142.572	0.993	0.982	2	C1._.Rep1	54	Arl16	Promoter	54	uc007msw.1	0.6387
657	142.572	0.993	0.982	2	C1._.Rep1	200	Ppp2r5e	Promoter	200	uc007nxe.1	0.6946
658	140.445	0.993	0.982	2	C1._.Rep1	0	Npc2	Promoter	0	uc007oft.1	0.6267
659	142.572	0.993	0.982	2	C1._.Rep1	75	Vipas39	Promoter	75	uc007oiq.2	0.519
660	142.572	0.993	0.982	2	C1._.Rep1	560	Rcor1	Promoter	560	uc007pck.2	0.6926
661	142.572	0.993	0.982	2	C1._.Rep1	84	Tedc1	Promoter	84	uc007pga.2	0.6587
662	142.572	0.993	0.982	2	C1._.Rep1	46	Gdi2	Promoter	46	uc007piu.1	0.6267
663	74.2359	0.993	0.982	2	C1._.Rep2	77	Hist1h2aa	Promoter	77	uc007pvj.2	0.5489
664	140.445	0.993	0.982	2	C1._.Rep1	88	Rnf44	Promoter	88	uc007qox.3	0.7345
665	74.2359	0.993	0.982	2	C1._.Rep2	78	Rasa1	Promoter	78	uc007rix.2	0.7325
666	142.572	0.993	0.982	2	C1._.Rep1	92	Slc30a5	Promoter	92	uc007rrr.1	0.6267
667	142.572	0.993	0.982	2	C1._.Rep1	102	Gpbp1	Exonic	102	uc007rvw.2	0.6627
668	142.572	0.993	0.982	2	C1._.Rep1	297	Zfp131	Exonic	17	uc007rzo.2	0.7685
669	140.445	0.993	0.982	2	C1._.Rep1	14	Cab39l	Promoter	14	uc007uek.1	0.6806
670	74.2359	0.993	0.982	2	C1._.Rep2	34446	Sacs	Intronic	85	uc007ufq.1	0.6986
671	140.445	0.993	0.982	2	C1._.Rep1	1558	Fdft1	Exonic	1558	uc007uhj.4	0.6347
672	74.2359	0.993	0.982	2	C1._.Rep2	273	Ipo5	Promoter	273	uc007uzy.1	0.7884
673	140.445	0.993	0.982	2	C1._.Rep1	265	Pabpc1	Promoter	265	uc007vmx.2	0.7545
674	142.572	0.993	0.982	2	C1._.Rep1	116	Rrm2b	Promoter	116	uc007vnl.2	0.6707
675	140.445	0.993	0.982	2	C1._.Rep1	225	Myh9	Promoter	225	uc007woc.2	0.6188
676	74.2359	0.993	0.982	2	C1._.Rep2	20	Trmt2a	Promoter	20	uc007ymz.2	0.6866
677	142.572	0.993	0.982	2	C1._.Rep1	223	Dgcr8	Promoter	223	uc007ynf.2	0.6926
678	140.445	0.993	0.982	2	C1._.Rep1	5	Rpl35a	Promoter	5	uc007yzu.3	0.5868
679	74.2359	0.993	0.982	2	C1._.Rep2	36	Hacd2	Promoter	36	uc007zbi.1	0.6507
680	140.445	0.993	0.982	2	C1._.Rep1	313	Tomm70a	Promoter	313	uc007zmz.1	0.5689
681	140.445	0.993	0.982	2	C1._.Rep1	146	Dcbld2	Promoter	135	uc007znn.1	0.7006
682	142.572	0.993	0.982	2	C1._.Rep1	23	Cldnd1	Promoter	23	uc007zoc.2	0.6367
683	74.2359	0.993	0.982	2	C1._.Rep2	173	Cggbp1	Promoter	173	uc007zqe.1	0.7026
684	140.445	0.993	0.982	2	C1._.Rep1	51	Ccnf	Promoter	51	uc008ave.1	0.6647
685	74.2359	0.993	0.982	2	C1._.Rep2	77	Chtf18	Promoter	77	uc008bbk.2	0.5808
686	142.572	0.993	0.982	2	C1._.Rep1	154	Srsf3	Promoter	154	uc008bsd.2	0.6547
687	74.2359	0.993	0.982	2	C1._.Rep2	60	Akap8l	Promoter	60	uc008bwj.1	0.5948
688	142.572	0.993	0.982	2	C1._.Rep1	31	Ddx39b	Promoter	31	uc008cgz.2	0.6627
689	142.572	0.993	0.982	2	C1._.Rep1	211	Ppp1r10	Promoter	211	uc033hdl.1	0.6068
690	74.2359	0.993	0.982	2	C1._.Rep2	4	Fem1a	Promoter	4	uc008dbk.2	0.5968
691	142.572	0.993	0.982	2	C1._.Rep1	231	Rfx2	Promoter	231	uc008ddf.2	0.6926
692	74.2359	0.993	0.982	2	C1._.Rep2	120	Tpgs2	Promoter	120	uc012bal.1	0.7485
693	142.572	0.993	0.982	2	C1._.Rep1	343	Egr1	Promoter	343	uc008elt.1	0.7046
694	142.572	0.993	0.982	2	C1._.Rep1	64	Etf1	Promoter	64	uc008elu.1	0.6747
695	140.445	0.993	0.982	2	C1._.Rep1	51	Tigd3	Promoter	51	uc008gft.1	0.6727
696	138.323	0.992	0.979	2	C1._.Rep1	310	Ing5	Intronic	310	uc007cen.2	0.6886
697	138.323	0.992	0.979	2	C1._.Rep1	139	Gm20753	Promoter	139	uc029qsp.1	0.6647
698	138.323	0.992	0.979	2	C1._.Rep1	36	Adipor1	Promoter	36	uc007crx.3	0.6567
699	72.0681	0.992	0.979	2	C1._.Rep2	618	Efcab2	Intronic	618	uc007dve.2	0.6547
700	138.323	0.992	0.979	2	C1._.Rep1	290	Nmt2	Promoter	290	uc008idp.2	0.7046
701	138.323	0.992	0.979	2	C1._.Rep1	5	Mastl	Promoter	5	uc008iob.2	0.6208
702	138.323	0.992	0.979	2	C1._.Rep1	16	Lnpk	Promoter	16	uc008kdq.2	0.6786
703	138.323	0.992	0.979	2	C1._.Rep1	82	Oip5	Promoter	82	uc008ltz.1	0.5269
704	72.0681	0.992	0.979	2	C1._.Rep2	73	Stard7	Promoter	73	uc008mfd.2	0.6906
705	138.323	0.992	0.979	2	C1._.Rep1	82	Itpa	Promoter	82	uc008mjt.1	0.6148
706	138.323	0.992	0.979	2	C1._.Rep1	29	1700037H04Rik	Promoter	29	uc008mks.2	0.6267
707	138.323	0.992	0.979	2	C1._.Rep1	51	Cds2	Promoter	51	uc008mmn.3	0.6647
708	72.0681	0.992	0.979	2	C1._.Rep2	5221	Chmp4b	Intronic	61	uc008njq.1	0.6587
709	138.323	0.992	0.979	2	C1._.Rep1	20	Rps21	Promoter	20	uc008oiq.1	0.6447
710	72.0681	0.992	0.979	2	C1._.Rep2	129	Supt20	Promoter	129	uc008pfk.1	0.6347
711	72.0681	0.992	0.979	2	C1._.Rep2	20	Papss1	Promoter	20	uc008rjr.2	0.6846
712	72.0681	0.992	0.979	2	C1._.Rep2	28	Bcl10	Promoter	28	uc008rqs.3	0.6687
713	72.0681	0.992	0.979	2	C1._.Rep2	1010	Pnrc1	Intronic	1010	uc008sfu.1	0.7166
714	138.323	0.992	0.979	2	C1._.Rep1	9	Bag1	Promoter	9	uc008shz.3	0.7026
715	72.0681	0.992	0.979	2	C1._.Rep2	25	Unc13b	Promoter	25	uc008spf.2	0.6447
716	138.323	0.992	0.979	2	C1._.Rep1	38	Hint2	Promoter	38	uc008sqs.1	0.6307
717	138.323	0.992	0.979	2	C1._.Rep1	100	Snapc3	Promoter	100	uc008tkt.1	0.6108
718	138.323	0.992	0.979	2	C1._.Rep1	138	Tesk2	Promoter	138	uc008uhj.2	0.5669
719	72.0681	0.992	0.979	2	C1._.Rep2	56	S100pbp	Promoter	56	uc008uwg.1	0.6467
720	138.323	0.992	0.979	2	C1._.Rep1	56	Haus3	Promoter	56	uc008xbt.3	0.6287
721	72.0681	0.992	0.979	2	C1._.Rep2	32	Ep400	Promoter	32	uc008yrg.1	0.7086
722	72.0681	0.992	0.979	2	C1._.Rep2	348	Mphosph9	Promoter	348	uc008zpg.2	0.6327
723	138.323	0.992	0.979	2	C1._.Rep1	46	Zbed5	Promoter	46	uc008zto.2	0.5689
724	138.323	0.992	0.979	2	C1._.Rep1	48	Prkar1b	Promoter	48	uc029vpt.1	0.6427
725	138.323	0.992	0.979	2	C1._.Rep1	63	Glcci1	Promoter	63	uc009axm.3	0.6647
726	138.323	0.992	0.979	2	C1._.Rep1	103	Snd1	Promoter	103	uc012eiu.1	0.6407
727	72.0681	0.992	0.979	2	C1._.Rep2	70	Exoc4	Promoter	70	uc009bgq.1	0.5649
728	138.323	0.992	0.979	2	C1._.Rep1	51	Pdia4	Promoter	51	uc009btf.1	0.6707
729	138.323	0.992	0.979	2	C1._.Rep1	617	Zfp78	Promoter	617	uc009fbf.1	0.6088
730	138.323	0.992	0.979	2	C1._.Rep1	439	Dyrk1b	Intronic	392	uc009fyb.2	0.7106
731	72.0681	0.992	0.979	2	C1._.Rep2	73	Pold1	Promoter	73	uc009gpx.2	0.6048
732	138.323	0.992	0.979	2	C1._.Rep1	164	Ap2a1	Promoter	164	uc009grv.1	0.6347
733	72.0681	0.992	0.979	2	C1._.Rep2	9	Rps11	Promoter	9	uc009gth.2	0.6148
734	72.0681	0.992	0.979	2	C1._.Rep2	29	Blm	Promoter	29	uc009iax.2	0.6028
735	138.323	0.992	0.979	2	C1._.Rep1	167	Ipo7	Promoter	167	uc009jet.1	0.5549
736	72.0681	0.992	0.979	2	C1._.Rep2	31	1110004F10Rik	Promoter	31	uc009jiw.1	0.5988
737	138.323	0.992	0.979	2	C1._.Rep1	50	Lyrm1	Promoter	50	uc009jmd.3	0.6527
738	138.323	0.992	0.979	2	C1._.Rep1	72	Dctpp1	Promoter	72	uc009juw.2	0.5888
739	138.323	0.992	0.979	2	C1._.Rep1	7109	Prr14	Intronic	3056	uc009jvq.1	0.5788
740	72.0681	0.992	0.979	2	C1._.Rep2	220	Tial1	Promoter	220	uc009jyy.1	0.5988
741	72.0681	0.992	0.979	2	C1._.Rep2	18	Gpat4	Promoter	18	uc009leo.2	0.6946
742	138.323	0.992	0.979	2	C1._.Rep1	34	Tm2d2	Promoter	34	uc009lfm.2	0.6866
743	138.323	0.992	0.979	2	C1._.Rep1	90	Rpl18a	Promoter	90	uc009mca.2	0.5589
744	138.323	0.992	0.979	2	C1._.Rep1	660	Nfatc3	Intronic	101	uc009nfc.2	0.6687
745	72.0681	0.992	0.979	2	C1._.Rep2	34	Nfat5	Promoter	34	uc009nhk.2	0.7226
746	138.323	0.992	0.979	2	C1._.Rep1	270	Carm1	Promoter	270	uc009olu.3	0.7385
747	72.0681	0.992	0.979	2	C1._.Rep2	44	Foxred1	Promoter	44	uc009ost.3	0.6507
748	72.0681	0.992	0.979	2	C1._.Rep2	109	Cadm1	Exonic	109	uc009phm.2	0.6986
749	138.323	0.992	0.979	2	C1._.Rep1	45	Trpc1	Promoter	45	uc009rbh.2	0.7166
750	72.0681	0.992	0.979	2	C1._.Rep2	34	Dcaf1	Promoter	34	uc009rkp.2	0.6447
751	72.0681	0.992	0.979	2	C1._.Rep2	586	Dcaf1	Intronic	586	uc009rkp.2	0.6028
752	72.0681	0.992	0.979	2	C1._.Rep2	97	Map4	Promoter	97	uc009rsy.3	0.7166
753	72.0681	0.992	0.979	2	C1._.Rep2	235	Setd2	Promoter	235	uc009rug.2	0.7425
754	72.0681	0.992	0.979	2	C1._.Rep2	197	Sacm1l	Promoter	186	uc033jny.1	0.6367
755	72.0681	0.992	0.979	2	C1._.Rep2	389	Cactin	Promoter	389	uc007ghf.2	0.6208
756	72.0681	0.992	0.979	2	C1._.Rep2	173	Hmg20b	Promoter	173	uc007ghm.2	0.6168
757	138.323	0.992	0.979	2	C1._.Rep1	60	Prdm4	Promoter	60	uc007gng.1	0.6707
758	138.323	0.992	0.979	2	C1._.Rep1	11	Dbnl	Promoter	11	uc007hxb.2	0.6427
759	72.0681	0.992	0.979	2	C1._.Rep2	72	Cep68	Promoter	72	uc007icw.1	0.6946
760	138.323	0.992	0.979	2	C1._.Rep1	19	Trim41	Promoter	19	uc007ipc.1	0.6647
761	72.0681	0.992	0.979	2	C1._.Rep2	389	Fbxl20	Promoter	389	uc009vah.1	0.5908
762	138.323	0.992	0.979	2	C1._.Rep1	43	Casc3	Promoter	43	uc011yeh.1	0.6866
763	72.0681	0.992	0.979	2	C1._.Rep2	87	Srp68	Promoter	87	uc007mkq.1	0.6108
764	72.0681	0.992	0.979	2	C1._.Rep2	72	1810032O08Rik	Promoter	72	uc007mly.2	0.5489
765	72.0681	0.992	0.979	2	C1._.Rep2	98	Strn3	Promoter	98	uc007nmt.2	0.7086
766	138.323	0.992	0.979	2	C1._.Rep1	57	Glrx5	Promoter	57	uc007oxu.2	0.6747
767	72.0681	0.992	0.979	2	C1._.Rep2	46	Mok	Promoter	46	uc007pbv.1	0.6188
768	138.323	0.992	0.979	2	C1._.Rep1	49	Arid4b	Promoter	49	uc007pmy.2	0.5928
769	72.0681	0.992	0.979	2	C1._.Rep2	37	Ap3m1	Promoter	37	uc007sla.2	0.6168
770	138.323	0.992	0.979	2	C1._.Rep1	26	Kctd9	Promoter	26	uc007ulf.2	0.6547
771	72.0681	0.992	0.979	2	C1._.Rep2	24	Tpt1	Promoter	24	uc007uqz.2	0.7405
772	72.0681	0.992	0.979	2	C1._.Rep2	88	Mtmr12	Promoter	88	uc007vhl.1	0.6946
773	138.323	0.992	0.979	2	C1._.Rep1	22019	Mir30d	Distal	5035	uc057ktz.1	0.6806
774	138.323	0.992	0.979	2	C1._.Rep1	492	2310068J16Rik	Exonic	13	uc007xqm.1	0.6627
775	72.0681	0.992	0.979	2	C1._.Rep2	45	Calcoco1	Promoter	45	uc007xws.2	0.5729
776	72.0681	0.992	0.979	2	C1._.Rep2	729	Crebbp	Promoter	729	uc007xzl.1	0.7086
777	72.0681	0.992	0.979	2	C1._.Rep2	150	Mcm4	Promoter	150	uc007yhr.2	0.6028
778	72.0681	0.992	0.979	2	C1._.Rep2	59	Pcyt1a	Promoter	59	uc007yyw.2	0.6866
779	138.323	0.992	0.979	2	C1._.Rep1	303	Cep97	Intronic	303	uc007zlr.2	0.5429
780	72.0681	0.992	0.979	2	C1._.Rep2	112	Zbtb11	Promoter	112	uc012ago.2	0.6228
781	72.0681	0.992	0.979	2	C1._.Rep2	102	Hmgn1	Promoter	102	uc008aco.1	0.7345
782	138.323	0.992	0.979	2	C1._.Rep1	1102	Prdm9	Promoter	1102	uc012aku.1	0.5888
783	138.323	0.992	0.979	2	C1._.Rep1	44	Axin1	Promoter	44	uc008bdm.2	0.6886
784	72.0681	0.992	0.979	2	C1._.Rep2	17	Akap8	Promoter	17	uc008bwg.2	0.6068
785	138.323	0.992	0.979	2	C1._.Rep1	138	Camkmt	Promoter	138	uc008dtt.1	0.5828
786	72.0681	0.992	0.979	2	C1._.Rep2	89	Ube2d2a	Promoter	89	uc012bbj.1	0.7305
787	138.323	0.992	0.979	2	C1._.Rep1	48	Lman1	Promoter	48	uc008ffn.2	0.6766
788	138.323	0.992	0.979	2	C1._.Rep1	76	Chka	Promoter	76	uc008fxd.2	0.6707
789	138.323	0.992	0.979	2	C1._.Rep1	42	Rbm14	Promoter	42	uc008gap.1	0.6248
790	136.208	0.991	0.976	2	C1._.Rep1	71	Mars2	Promoter	71	uc007baj.1	0.6208
791	69.9161	0.991	0.976	2	C1._.Rep2	334	Cul3	Promoter	334	uc007brc.2	0.6527
792	69.9161	0.991	0.976	2	C1._.Rep2	14	Pign	Promoter	14	uc007cgf.3	0.6208
793	69.9161	0.991	0.976	2	C1._.Rep2	34	Nucks1	Promoter	34	uc007cnx.2	0.6168
794	69.9161	0.991	0.976	2	C1._.Rep2	86	Edem3	Promoter	86	uc007czb.1	0.6587
795	69.9161	0.991	0.976	2	C1._.Rep2	96	Stx6	Promoter	96	uc007dbb.1	0.6108
796	136.208	0.991	0.976	2	C1._.Rep1	101	Nrarp	Promoter	101	uc008iqk.2	0.6188
797	69.9161	0.991	0.976	2	C1._.Rep2	4321	Set	Intronic	155	uc008jay.2	0.7465
798	69.9161	0.991	0.976	2	C1._.Rep2	13135	Prrc2b	Distal	13135	uc008jem.2	0.5808
799	69.9161	0.991	0.976	2	C1._.Rep2	74	Dnajc17	Promoter	74	uc008ltg.2	0.6108
800	69.9161	0.991	0.976	2	C1._.Rep2	16	Tasp1	Promoter	16	uc008mpg.3	0.6028
801	69.9161	0.991	0.976	2	C1._.Rep2	116	Rrbp1	Promoter	116	uc008mqj.1	0.6986
802	69.9161	0.991	0.976	2	C1._.Rep2	106	Fam83d	Promoter	106	uc008nqq.2	0.6128
803	136.208	0.991	0.976	2	C1._.Rep1	224	Wdr77	Promoter	224	uc008qvo.1	0.6208
804	69.9161	0.991	0.976	2	C1._.Rep2	76	Fubp1	Promoter	76	uc008rst.1	0.6447
805	69.9161	0.991	0.976	2	C1._.Rep2	126	Kif24	Promoter	126	uc008sio.1	0.6367
806	69.9161	0.991	0.976	2	C1._.Rep2	257	Reck	Intronic	257	uc012ddg.1	0.7345
807	136.208	0.991	0.976	2	C1._.Rep1	45	Mrpl50	Promoter	45	uc008svu.1	0.5509
808	69.9161	0.991	0.976	2	C1._.Rep2	76	Mtf1	Promoter	76	uc008ura.2	0.6707
809	69.9161	0.991	0.976	2	C1._.Rep2	21	Stmn1	Promoter	21	uc008vfc.2	0.6707
810	69.9161	0.991	0.976	2	C1._.Rep2	3	Srsf10	Promoter	3	uc008vha.2	0.6986
811	69.9161	0.991	0.976	2	C1._.Rep2	6541	Mir7022	Intronic	35	uc008vuc.2	0.6068
812	136.208	0.991	0.976	2	C1._.Rep1	90	Per3	Promoter	90	uc008vye.2	0.7265
813	69.9161	0.991	0.976	2	C1._.Rep2	148	Phf13	Promoter	148	uc008vyx.2	0.7126
814	69.9161	0.991	0.976	2	C1._.Rep2	119	Anapc4	Promoter	119	uc008xkw.1	0.6806
815	69.9161	0.991	0.976	2	C1._.Rep2	30	Diablo	Promoter	30	uc012edg.1	0.7166
816	69.9161	0.991	0.976	2	C1._.Rep2	39	Kmt5a	Promoter	39	uc008zpu.2	0.6068
817	69.9161	0.991	0.976	2	C1._.Rep2	168	Vkorc1l1	Promoter	168	uc008ztr.2	0.7605
818	136.208	0.991	0.976	2	C1._.Rep1	91305	Mir148a	Distal	91305	uc012elv.1	0.5888
819	136.208	0.991	0.976	2	C1._.Rep1	49	Eif2ak3	Promoter	49	uc009cga.2	0.6108
820	69.9161	0.991	0.976	2	C1._.Rep2	32	Mob1a	Promoter	32	uc009cnf.1	0.6287
821	136.208	0.991	0.976	2	C1._.Rep1	4582	Grcc10	Exonic	4375	uc057lro.1	0.6607
822	136.208	0.991	0.976	2	C1._.Rep1	25	Wbp11	Promoter	25	uc009emf.2	0.5709
823	69.9161	0.991	0.976	2	C1._.Rep2	205	4732416N19Rik	Promoter	142	uc057byv.1	0.6287
824	136.208	0.991	0.976	2	C1._.Rep1	4553	Tex101	Intronic	70	uc009fqf.1	0.5629
825	69.9161	0.991	0.976	2	C1._.Rep2	11195	Cic	Intronic	3283	uc057agj.1	0.6327
826	136.208	0.991	0.976	2	C1._.Rep1	129	Pcf11	Promoter	129	uc009iic.2	0.6208
827	69.9161	0.991	0.976	2	C1._.Rep2	27	Srcap	Promoter	27	uc009jvu.2	0.5888
828	69.9161	0.991	0.976	2	C1._.Rep2	87	Nap1l4	Promoter	87	uc009kpl.2	0.6228
829	69.9161	0.991	0.976	2	C1._.Rep2	52	Klhl26	Promoter	52	uc029wts.1	0.6507
830	69.9161	0.991	0.976	2	C1._.Rep2	71	Mpv17l2	Promoter	71	uc009mbl.1	0.6667
831	136.208	0.991	0.976	2	C1._.Rep1	343	Tom1	Intronic	343	uc009mha.2	0.6347
832	69.9161	0.991	0.976	2	C1._.Rep2	44	Mmaa	Promoter	44	uc009min.2	0.7305
833	136.208	0.991	0.976	2	C1._.Rep1	7	Ddx39	Promoter	7	uc009mla.2	0.6128
834	69.9161	0.991	0.976	2	C1._.Rep2	41	4930432K21Rik	Promoter	41	uc009mmc.2	0.6168
835	136.208	0.991	0.976	2	C1._.Rep1	132	Ccdc130	Promoter	132	uc009mml.2	0.5669
836	136.208	0.991	0.976	2	C1._.Rep1	131	Smpd3	Promoter	131	uc009nfy.1	0.6267
837	136.208	0.991	0.976	2	C1._.Rep1	330	Banp	Promoter	330	uc009nsg.3	0.5409
838	136.208	0.991	0.976	2	C1._.Rep1	11	Galns	Promoter	11	uc012gmh.1	0.6727
839	69.9161	0.991	0.976	2	C1._.Rep2	12	Zw10	Promoter	12	uc009piu.2	0.6248
840	136.208	0.991	0.976	2	C1._.Rep1	210	Peak1	Promoter	210	uc009psz.3	0.6088
841	136.208	0.991	0.976	2	C1._.Rep1	316	Arih1	Promoter	316	uc009pxs.2	0.7385
842	69.9161	0.991	0.976	2	C1._.Rep2	46	Mcu	Promoter	46	uc007fdt.3	0.6527
843	136.208	0.991	0.976	2	C1._.Rep1	368	Csnk1g2	Promoter	368	uc007gea.2	0.5928
844	136.208	0.991	0.976	2	C1._.Rep1	22	Sycp3	Promoter	22	uc007grm.2	0.5888
845	69.9161	0.991	0.976	2	C1._.Rep2	123	H2afv	Promoter	123	uc007hyp.2	0.6367
846	69.9161	0.991	0.976	2	C1._.Rep2	260	Ybx2	Promoter	260	uc007jsw.1	0.7345
847	136.208	0.991	0.976	2	C1._.Rep1	3022	Dlg4	Intronic	3022	uc007jtp.3	0.5928
848	136.208	0.991	0.976	2	C1._.Rep1	73	Dhx33	Promoter	73	uc007jxg.1	0.5948
849	69.9161	0.991	0.976	2	C1._.Rep2	58	Mir22hg	Promoter	58	uc007kdv.1	0.5709
850	69.9161	0.991	0.976	2	C1._.Rep2	166	Rnft1	Promoter	166	uc007ksl.1	0.6627
851	136.208	0.991	0.976	2	C1._.Rep1	320	Srsf1	Exonic	320	uc007kvc.2	0.6228
852	136.208	0.991	0.976	2	C1._.Rep1	563	Atxn7l3	Promoter	563	uc007lrg.1	0.7166
853	69.9161	0.991	0.976	2	C1._.Rep2	161	Wbp2	Promoter	161	uc007mjv.1	0.497
854	136.208	0.991	0.976	2	C1._.Rep1	28	Fbf1	Promoter	28	uc007mkh.1	0.5968
855	136.208	0.991	0.976	2	C1._.Rep1	25	Mettl23	Promoter	25	uc007mmk.2	0.7006
856	69.9161	0.991	0.976	2	C1._.Rep2	289	Baiap2	Promoter	103	uc057knd.1	0.7485
857	69.9161	0.991	0.976	2	C1._.Rep2	685	Laptm4a	Exonic	685	uc007naf.2	0.6307
858	69.9161	0.991	0.976	2	C1._.Rep2	17	Fkbp3	Promoter	17	uc007nrb.1	0.6826
859	69.9161	0.991	0.976	2	C1._.Rep2	46	Psma3	Promoter	46	uc007ntz.3	0.6048
860	136.208	0.991	0.976	2	C1._.Rep1	148	B3galnt2	Promoter	148	uc007pmm.1	0.6527
861	69.9161	0.991	0.976	2	C1._.Rep2	23	Hmgcs1	Promoter	23	uc007rzx.2	0.6667
862	69.9161	0.991	0.976	2	C1._.Rep2	44	Rpl15	Promoter	44	uc007shr.1	0.6427
863	136.208	0.991	0.976	2	C1._.Rep1	292	Ngdn	Promoter	292	uc007txx.3	0.5369
864	69.9161	0.991	0.976	2	C1._.Rep2	77	Cenpj	Promoter	77	uc007ucb.2	0.5729
865	136.208	0.991	0.976	2	C1._.Rep1	63	Bnip3l	Promoter	63	uc007uks.2	0.6507
866	136.208	0.991	0.976	2	C1._.Rep1	315	Chrac1	Intronic	315	uc007wbq.1	0.6966
867	136.208	0.991	0.976	2	C1._.Rep1	23	Pmm1	Promoter	23	uc007wxt.3	0.6846
868	136.208	0.991	0.976	2	C1._.Rep1	52824	Wnt7b	Distal	11436	uc007xdi.1	0.6687
869	69.9161	0.991	0.976	2	C1._.Rep2	96	Fmnl3	Promoter	96	uc007xpj.2	0.7445
870	69.9161	0.991	0.976	2	C1._.Rep2	143	Gm5475	Promoter	5	uc007xrc.3	0.7146
871	69.9161	0.991	0.976	2	C1._.Rep2	22	Zfp263	Promoter	22	uc007xyn.2	0.6048
872	136.208	0.991	0.976	2	C1._.Rep1	34	Rsl1d1	Promoter	34	uc007yfb.1	0.6088
873	136.208	0.991	0.976	2	C1._.Rep1	144	Msh5	Promoter	144	uc008cfd.3	0.5948
874	69.9161	0.991	0.976	2	C1._.Rep2	103	Dazl	Promoter	103	uc008cyv.3	0.6367
875	136.208	0.991	0.976	2	C1._.Rep1	111	Ranbp3	Exonic	111	uc057kyd.1	0.6986
876	136.208	0.991	0.976	2	C1._.Rep1	210	Pja2	Promoter	210	uc008dfu.1	0.6946
877	69.9161	0.991	0.976	2	C1._.Rep2	101	Strn	Promoter	101	uc008dpa.1	0.7365
878	69.9161	0.991	0.976	2	C1._.Rep2	336	Socs5	Promoter	336	uc008dup.3	0.7186
879	69.9161	0.991	0.976	2	C1._.Rep2	10	4833418N02Rik	Promoter	10	uc008dut.1	0.7425
880	69.9161	0.991	0.976	2	C1._.Rep2	442	Iws1	Intronic	442	uc008eiy.2	0.6188
881	136.208	0.991	0.976	2	C1._.Rep1	111	Zfp91	Promoter	111	uc008guo.2	0.5309
882	136.208	0.991	0.976	2	C1._.Rep1	11	Cpeb3	Promoter	11	uc008hhz.2	0.7385
883	131.989	0.99	0.974	2	C1._.Rep1	128	Nabp1	Promoter	128	uc007axm.1	0.6267
884	131.989	0.99	0.974	2	C1._.Rep1	35	Dnajc1	Promoter	35	uc008ilt.2	0.6707
885	134.096	0.99	0.974	2	C1._.Rep1	99	Miga2	Promoter	99	uc008jcf.2	0.6028
886	134.096	0.99	0.974	2	C1._.Rep1	82	Harbi1	Promoter	82	uc008kwo.1	0.5349
887	131.989	0.99	0.974	2	C1._.Rep1	28	Casc4	Promoter	28	uc008lzq.2	0.7485
888	131.989	0.99	0.974	2	C1._.Rep1	38	Trpm7	Promoter	38	uc008mef.2	0.6627
889	134.096	0.99	0.974	2	C1._.Rep1	16	Tmem87b	Promoter	16	uc008mgv.1	0.6966
890	131.989	0.99	0.974	2	C1._.Rep1	75	Ralgapa2	Promoter	75	uc008msj.3	0.7006
891	134.096	0.99	0.974	2	C1._.Rep1	62	Mapre1	Promoter	62	uc008nik.2	0.6447
892	134.096	0.99	0.974	2	C1._.Rep1	12	6430550D23Rik	Promoter	12	uc008nlw.2	0.6407
893	134.096	0.99	0.974	2	C1._.Rep1	5008	Oser1	Intronic	217	uc008nsq.2	0.6567
894	131.989	0.99	0.974	2	C1._.Rep1	91	Elmo2	Promoter	91	uc008nxk.1	0.6367
895	131.989	0.99	0.974	2	C1._.Rep1	17	Snx27	Promoter	17	uc008qgr.2	0.6287
896	134.096	0.99	0.974	2	C1._.Rep1	51	Aph1a	Promoter	51	uc008qlq.2	0.6088
897	131.989	0.99	0.974	2	C1._.Rep1	5	AU022252	Promoter	5	uc008ulo.2	0.6128
898	131.989	0.99	0.974	2	C1._.Rep1	7	Rragc	Promoter	7	uc008uqm.1	0.7226
899	131.989	0.99	0.974	2	C1._.Rep1	43	Ncdn	Promoter	43	uc008utt.2	0.6846
900	134.096	0.99	0.974	2	C1._.Rep1	21	Ociad1	Promoter	21	uc008xss.2	0.6447
901	131.989	0.99	0.974	2	C1._.Rep1	27	Rplp0	Promoter	27	uc008zed.2	0.6208
902	131.989	0.99	0.974	2	C1._.Rep1	45	Radil	Promoter	45	uc009ait.2	0.6926
903	134.096	0.99	0.974	2	C1._.Rep1	255	Pds5b	Promoter	255	uc009auh.2	0.6228
904	134.096	0.99	0.974	2	C1._.Rep1	11	Strip2	Promoter	11	uc009bem.1	0.6427
905	131.989	0.99	0.974	2	C1._.Rep1	60	Luc7l2	Promoter	60	uc009bkj.3	0.6307
906	134.096	0.99	0.974	2	C1._.Rep1	35321	Paip2b	Distal	7510	uc009col.1	0.5788
907	131.989	0.99	0.974	2	C1._.Rep1	0	Mcm2	Promoter	0	uc009cvx.2	0.6008
908	131.989	0.99	0.974	2	C1._.Rep1	6762	Hnrnpf	Exonic	320	uc009dle.2	0.7246
909	131.989	0.99	0.974	2	C1._.Rep1	52	Bcl2l13	Promoter	52	uc009dns.1	0.6407
910	134.096	0.99	0.974	2	C1._.Rep1	62	Dact3	Promoter	62	uc009fij.1	0.6766
911	134.096	0.99	0.974	2	C1._.Rep1	135	Dmwd	Promoter	135	uc012fax.1	0.6108
912	134.096	0.99	0.974	2	C1._.Rep1	129	Rps19	Promoter	129	uc009fqq.1	0.6427
913	131.989	0.99	0.974	2	C1._.Rep1	11	Zfp607b	Promoter	11	uc009fwx.2	0.6487
914	134.096	0.99	0.974	2	C1._.Rep1	87	Nfatc2ip	Promoter	87	uc009jra.1	0.5669
915	131.989	0.99	0.974	2	C1._.Rep1	332	Setd1a	Promoter	332	uc009jwt.2	0.6627
916	134.096	0.99	0.974	2	C1._.Rep1	2560	Ing1	Intronic	86	uc009kvn.2	0.6287
917	134.096	0.99	0.974	2	C1._.Rep1	53	Ankrd10	Promoter	53	uc009kvo.3	0.6886
918	134.096	0.99	0.974	2	C1._.Rep1	4	Upf3a	Promoter	4	uc009kym.1	0.7026
919	134.096	0.99	0.974	2	C1._.Rep1	146	Ing2	Promoter	84	uc009lrg.1	0.6886
920	134.096	0.99	0.974	2	C1._.Rep1	203	Ap1m1	Intronic	203	uc009mfp.1	0.6467
921	131.989	0.99	0.974	2	C1._.Rep1	25	Elmod2	Promoter	25	uc009mjz.2	0.6527
922	134.096	0.99	0.974	2	C1._.Rep1	66	Katnb1	Promoter	66	uc009mxt.1	0.5729
923	134.096	0.99	0.974	2	C1._.Rep1	108	Mon1b	Promoter	108	uc009nnn.2	0.5808
924	131.989	0.99	0.974	2	C1._.Rep1	35	6430548M08Rik	Promoter	35	uc009nqs.1	0.7405
925	134.096	0.99	0.974	2	C1._.Rep1	1424	Angptl6	Exonic	1424	uc009ojj.1	0.7066
926	131.989	0.99	0.974	2	C1._.Rep1	83	Spc24	Promoter	83	uc009oml.1	0.6487
927	131.989	0.99	0.974	2	C1._.Rep1	75	Prkcsh	Promoter	75	uc009oni.2	0.5788
928	134.096	0.99	0.974	2	C1._.Rep1	37	Snx1	Promoter	37	uc009qek.1	0.5848
929	131.989	0.99	0.974	2	C1._.Rep1	179	Snx14	Promoter	179	uc009qyl.2	0.6168
930	131.989	0.99	0.974	2	C1._.Rep1	4	Tcaim	Promoter	4	uc009sfc.2	0.5908
931	131.989	0.99	0.974	2	C1._.Rep1	487	4930526I15Rik	Intronic	52	uc029xhd.2	0.6327
932	134.096	0.99	0.974	2	C1._.Rep1	74	Mapk9	Promoter	74	uc007ird.2	0.7026
933	134.096	0.99	0.974	2	C1._.Rep1	6794	Tnip1	Exonic	32	uc007iyq.3	0.6707
934	131.989	0.99	0.974	2	C1._.Rep1	12	Naa38	Promoter	12	uc007jqa.1	0.5309
935	134.096	0.99	0.974	2	C1._.Rep1	131	Polr2a	Promoter	131	uc007jrk.3	0.5729
936	131.989	0.99	0.974	2	C1._.Rep1	32	Gpatch8	Promoter	32	uc011yfs.2	0.7006
937	131.989	0.99	0.974	2	C1._.Rep1	1517	Prkar1a	Exonic	1	uc007mcu.2	0.6747
938	131.989	0.99	0.974	2	C1._.Rep1	28	Exoc7	Promoter	28	uc007mkt.2	0.6307
939	131.989	0.99	0.974	2	C1._.Rep1	79	Ubald2	Promoter	79	uc007mlb.1	0.6587
940	131.989	0.99	0.974	2	C1._.Rep1	14	Aspscr1	Promoter	14	uc007mua.3	0.7006
941	131.989	0.99	0.974	2	C1._.Rep1	35	B3gntl1	Promoter	35	uc007mwb.2	0.6527
942	134.096	0.99	0.974	2	C1._.Rep1	23	Cbll1	Promoter	23	uc007nhl.2	0.6447
943	131.989	0.99	0.974	2	C1._.Rep1	3	Gpatch2l	Promoter	3	uc007ohr.2	0.6667
944	131.989	0.99	0.974	2	C1._.Rep1	66	Evl	Promoter	66	uc007ozv.2	0.6866
945	131.989	0.99	0.974	2	C1._.Rep1	377	Yy1	Promoter	189	uc056ysg.1	0.7645
946	131.989	0.99	0.974	2	C1._.Rep1	7	Ssr1	Promoter	7	uc007qdc.2	0.7066
947	131.989	0.99	0.974	2	C1._.Rep1	91	Lman2	Promoter	91	uc007qqo.1	0.5749
948	131.989	0.99	0.974	2	C1._.Rep1	14725	Zfp395	Distal	14725	uc007ujg.2	0.6966
949	134.096	0.99	0.974	2	C1._.Rep1	259	Zhx1	Promoter	259	uc007vtc.2	0.6687
950	134.096	0.99	0.974	2	C1._.Rep1	3	Puf60	Promoter	3	uc007wij.2	0.6727
951	131.989	0.99	0.974	2	C1._.Rep1	2915	Kifc2	Intronic	91	uc007wlh.2	0.7186
952	131.989	0.99	0.974	2	C1._.Rep1	156	Pcbp2	Promoter	156	uc007xvv.3	0.7166
953	134.096	0.99	0.974	2	C1._.Rep1	26	Sdf2l1	Promoter	26	uc007ykc.2	0.6567
954	131.989	0.99	0.974	2	C1._.Rep1	66	Snap29	Promoter	66	uc007yku.1	0.6906
955	131.989	0.99	0.974	2	C1._.Rep1	11	Dnajb11	Promoter	11	uc007yso.2	0.6747
956	134.096	0.99	0.974	2	C1._.Rep1	44	Rabl3	Promoter	44	uc007zec.1	0.5709
957	134.096	0.99	0.974	2	C1._.Rep1	99	Plcxd2	Promoter	99	uc007zje.2	0.6128
958	131.989	0.99	0.974	2	C1._.Rep1	28	Mtch1	Promoter	28	uc008bst.1	0.7146
959	134.096	0.99	0.974	2	C1._.Rep1	32	Gpank1	Promoter	32	uc008cfx.2	0.6287
960	134.096	0.99	0.974	2	C1._.Rep1	22	Lclat1	Promoter	22	uc008dnh.3	0.6487
961	131.989	0.99	0.974	2	C1._.Rep1	13	Pigf	Promoter	13	uc008dun.1	0.6667
962	134.096	0.99	0.974	2	C1._.Rep1	75	Polr2d	Promoter	37	uc008eil.1	0.6048
963	134.096	0.99	0.974	2	C1._.Rep1	60	Tcof1	Promoter	60	uc008fbb.3	0.5589
964	134.096	0.99	0.974	2	C1._.Rep1	35	Ganab	Promoter	35	uc008gnv.2	0.6048
965	131.989	0.99	0.974	2	C1._.Rep1	97	Pgam1	Promoter	97	uc008hml.1	0.6048
966	134.096	0.99	0.974	2	C1._.Rep1	18	Slf2	Promoter	18	uc008hqb.1	0.6707
967	131.989	0.99	0.974	2	C1._.Rep1	491	Actr1a	Promoter	491	uc008htm.1	0.5589
968	129.888	0.989	0.971	2	C1._.Rep1	5	Ube2w	Promoter	5	uc007ajs.2	0.7146
969	129.888	0.989	0.971	2	C1._.Rep1	751	Gm13375	Promoter	751	uc012brm.1	0.6088
970	129.888	0.989	0.971	2	C1._.Rep1	66	Fpgs	Promoter	66	uc008jgm.2	0.6248
971	67.7751	0.989	0.971	2	C1._.Rep2	94	Phospho2	Promoter	94	uc008jyq.1	0.6387
972	67.7751	0.989	0.971	2	C1._.Rep2	3	Ddb2	Promoter	3	uc008kvh.3	0.6128
973	67.7751	0.989	0.971	2	C1._.Rep2	42	Pigu	Promoter	42	uc008nki.1	0.511
974	67.7751	0.989	0.971	2	C1._.Rep2	323	Mrps28	Intronic	323	uc008ooq.2	0.6467
975	67.7751	0.989	0.971	2	C1._.Rep2	235	Spata5	Promoter	117	uc008par.2	0.6886
976	67.7751	0.989	0.971	2	C1._.Rep2	474	4930577N17Rik	Promoter	474	uc008pdu.2	0.6307
977	129.888	0.989	0.971	2	C1._.Rep1	94	Tiparp	Promoter	94	uc008pkr.1	0.7565
978	67.7751	0.989	0.971	2	C1._.Rep2	155	Ciart	Promoter	155	uc008qlm.1	0.6088
979	129.888	0.989	0.971	2	C1._.Rep1	203	Txnip	Promoter	203	uc008qnc.2	0.5948
980	129.888	0.989	0.971	2	C1._.Rep1	68	Slc16a1	Promoter	68	uc008qui.2	0.7305
981	129.888	0.989	0.971	2	C1._.Rep1	13	Usp53	Promoter	13	uc008rez.1	0.7425
982	129.888	0.989	0.971	2	C1._.Rep1	385	Efcab14	Promoter	385	uc008ufd.1	0.6407
983	129.888	0.989	0.971	2	C1._.Rep1	23	Smap2	Promoter	23	uc008unw.2	0.6627
984	129.888	0.989	0.971	2	C1._.Rep1	186	Ptp4a2	Promoter	186	uc008uyf.2	0.7405
985	67.7751	0.989	0.971	2	C1._.Rep2	8	Cep85	Promoter	8	uc008ved.2	0.6407
986	67.7751	0.989	0.971	2	C1._.Rep2	41	Rpl11	Promoter	41	uc008vhr.1	0.5968
987	67.7751	0.989	0.971	2	C1._.Rep2	1	Usp48	Promoter	1	uc012dnk.1	0.5429
988	129.888	0.989	0.971	2	C1._.Rep1	122	Ube4b	Promoter	122	uc012dpr.1	0.6387
989	67.7751	0.989	0.971	2	C1._.Rep2	128	1700045H11Rik	Promoter	12	uc008vxx.1	0.7106
990	67.7751	0.989	0.971	2	C1._.Rep2	88	Add1	Promoter	88	uc008xcp.1	0.6727
991	67.7751	0.989	0.971	2	C1._.Rep2	38	Dck	Promoter	38	uc008yah.1	0.6986
992	67.7751	0.989	0.971	2	C1._.Rep2	78	Ccdc158	Promoter	78	uc008yds.1	0.6906
993	129.888	0.989	0.971	2	C1._.Rep1	27	Cops4	Promoter	27	uc008yhr.2	0.5569
994	67.7751	0.989	0.971	2	C1._.Rep2	50	Git2	Promoter	50	uc008yzz.1	0.6188
995	129.888	0.989	0.971	2	C1._.Rep1	16	Anapc5	Promoter	16	uc008zmf.3	0.5868
996	129.888	0.989	0.971	2	C1._.Rep1	39	Mlxip	Promoter	39	uc008znq.3	0.6846
997	129.888	0.989	0.971	2	C1._.Rep1	122	Sbno1	Promoter	122	uc008zpq.1	0.6347
998	67.7751	0.989	0.971	2	C1._.Rep2	187	Limk1	Promoter	187	uc008zwt.1	0.6906
999	129.888	0.989	0.971	2	C1._.Rep1	469	Baz1b	Promoter	469	uc008zxz.2	0.5768
1000	67.7751	0.989	0.971	2	C1._.Rep2	367	Get4	Intronic	367	uc009agg.2	0.6727
1001	129.888	0.989	0.971	2	C1._.Rep1	135	Gm10244	Promoter	135	uc009blv.1	0.6068
1002	129.888	0.989	0.971	2	C1._.Rep1	24	Casp2	Promoter	24	uc009bqq.2	0.6786
1003	67.7751	0.989	0.971	2	C1._.Rep2	266	Hnrnpa2b1	Promoter	266	uc009bxo.3	0.5968
1004	129.888	0.989	0.971	2	C1._.Rep1	355	Znrf2	Promoter	355	uc009cae.2	0.6267
1005	67.7751	0.989	0.971	2	C1._.Rep2	36	Tia1	Promoter	36	uc057lqt.1	0.5729
1006	67.7751	0.989	0.971	2	C1._.Rep2	43	Hdhd5	Promoter	40	uc057aej.1	0.7026
1007	67.7751	0.989	0.971	2	C1._.Rep2	38	Crebl2	Promoter	38	uc009ekt.1	0.6387
1008	129.888	0.989	0.971	2	C1._.Rep1	30	Psmd8	Promoter	30	uc009gbb.2	0.6228
1009	67.7751	0.989	0.971	2	C1._.Rep2	176	Ccne1	Promoter	176	uc009gkr.1	0.7525
1010	129.888	0.989	0.971	2	C1._.Rep1	125	Tmem126b	Promoter	125	uc009ihp.2	0.6367
1011	129.888	0.989	0.971	2	C1._.Rep1	113	Kctd21	Promoter	113	uc009ijb.1	0.7106
1012	129.888	0.989	0.971	2	C1._.Rep1	107	Ppme1	Promoter	107	uc009imu.1	0.5888
1013	67.7751	0.989	0.971	2	C1._.Rep2	141	Atxn2l	Promoter	141	uc009jrs.1	0.7206
1014	129.888	0.989	0.971	2	C1._.Rep1	18	9430038I01Rik	Promoter	18	uc009ket.2	0.6627
1015	129.888	0.989	0.971	2	C1._.Rep1	380	Ing1	Promoter	380	uc009kvk.2	0.6727
1016	67.7751	0.989	0.971	2	C1._.Rep2	172	Pcid2	Promoter	172	uc012fzt.1	0.7146
1017	129.888	0.989	0.971	2	C1._.Rep1	45	Mir7666	Promoter	45	uc033jfb.1	0.7385
1018	129.888	0.989	0.971	2	C1._.Rep1	58	Zfp961	Promoter	58	uc009mfb.2	0.5888
1019	67.7751	0.989	0.971	2	C1._.Rep2	23	Vps35	Promoter	23	uc009mpo.1	0.6627
1020	129.888	0.989	0.971	2	C1._.Rep1	0	Ciapin1	Promoter	0	uc009mxa.2	0.7006
1021	129.888	0.989	0.971	2	C1._.Rep1	46	Prmt7	Promoter	46	uc009nft.1	0.6786
1022	129.888	0.989	0.971	2	C1._.Rep1	22	Tango6	Promoter	22	uc009ngk.1	0.6008
1023	129.888	0.989	0.971	2	C1._.Rep1	72	Arv1	Promoter	72	uc009nxn.1	0.6906
1024	67.7751	0.989	0.971	2	C1._.Rep2	182	Syncrip	Promoter	182	uc009qyo.2	0.7246
1025	129.888	0.989	0.971	2	C1._.Rep1	6	U2surp	Promoter	6	uc009rba.2	0.6108
1026	129.888	0.989	0.971	2	C1._.Rep1	154	Cep70	Promoter	154	uc009rdw.1	0.6467
1027	67.7751	0.989	0.971	2	C1._.Rep2	2	Ip6k2	Promoter	2	uc009rqu.1	0.6447
1028	129.888	0.989	0.971	2	C1._.Rep1	160	Cdc25a	Promoter	160	uc009rsw.1	0.517
1029	67.7751	0.989	0.971	2	C1._.Rep2	711	Tmem259	Promoter	711	uc007gax.1	0.5449
1030	67.7751	0.989	0.971	2	C1._.Rep2	6424	Gpx4	Exonic	102	uc007gbk.2	0.6547
1031	67.7751	0.989	0.971	2	C1._.Rep2	7843	Cirbp	Distal	7843	uc007gce.1	0.6607
1032	129.888	0.989	0.971	2	C1._.Rep1	98	Dot1l	Promoter	98	uc033frf.1	0.7106
1033	129.888	0.989	0.971	2	C1._.Rep1	97	Ube2n	Promoter	97	uc007gwm.1	0.7325
1034	67.7751	0.989	0.971	2	C1._.Rep2	5252	Baz2a	Intronic	486	uc007hlk.1	0.6846
1035	67.7751	0.989	0.971	2	C1._.Rep2	0	Cdk2	Promoter	0	uc007hny.2	0.6447
1036	129.888	0.989	0.971	2	C1._.Rep1	1698	Pik3ip1	Intronic	1074	uc011xqp.4	0.6188
1037	67.7751	0.989	0.971	2	C1._.Rep2	37	Hspa4	Promoter	37	uc007ivq.1	0.6707
1038	67.7751	0.989	0.971	2	C1._.Rep2	241	G3bp1	Promoter	241	uc007izk.1	0.6008
1039	129.888	0.989	0.971	2	C1._.Rep1	2310	Dlg4	Intronic	2310	uc007jtp.3	0.491
1040	129.888	0.989	0.971	2	C1._.Rep1	1	Brip1	Promoter	1	uc007ksf.2	0.6028
1041	67.7751	0.989	0.971	2	C1._.Rep2	107	Luc7l3	Promoter	107	uc007kyh.1	0.6627
1042	67.7751	0.989	0.971	2	C1._.Rep2	247	Hexim1	Promoter	247	uc007lto.2	0.5409
1043	67.7751	0.989	0.971	2	C1._.Rep2	59	Mir1938	Promoter	59	uc011ylq.1	0.6866
1044	129.888	0.989	0.971	2	C1._.Rep1	39	Mir5627	Promoter	39	uc033gdl.1	0.6287
1045	129.888	0.989	0.971	2	C1._.Rep1	324	Fbxo33	Promoter	324	uc007nqk.2	0.6866
1046	67.7751	0.989	0.971	2	C1._.Rep2	296	Rmi1	Intronic	32	uc007qts.3	0.6727
1047	129.888	0.989	0.971	2	C1._.Rep1	131	Jmy	Exonic	131	uc007rlf.2	0.7385
1048	129.888	0.989	0.971	2	C1._.Rep1	93	Mrps16	Promoter	93	uc007sjp.1	0.6986
1049	67.7751	0.989	0.971	2	C1._.Rep2	13	Eny2	Promoter	13	uc007vpu.1	0.5928
1050	67.7751	0.989	0.971	2	C1._.Rep2	158	Kifc5b	Promoter	158	uc008bep.1	0.6228
1051	129.888	0.989	0.971	2	C1._.Rep1	96	Ppard	Promoter	96	uc008bqj.1	0.6607
1052	67.7751	0.989	0.971	2	C1._.Rep2	20	Lonp1	Promoter	20	uc008dcp.3	0.6567
1053	129.888	0.989	0.971	2	C1._.Rep1	44	Bambi	Promoter	44	uc008dyc.1	0.7086
1054	67.7751	0.989	0.971	2	C1._.Rep2	79	4930549G23Rik	Promoter	79	uc008fmz.1	0.6307
1055	67.7751	0.989	0.971	2	C1._.Rep2	30	Tesmin	Promoter	30	uc008fwg.2	0.6826
1056	129.888	0.989	0.971	2	C1._.Rep1	60	Atg2a	Promoter	60	uc008ghu.1	0.5948
1057	67.7751	0.989	0.971	2	C1._.Rep2	21	Otub1	Promoter	21	uc008gki.1	0.6208
1058	129.888	0.989	0.971	2	C1._.Rep1	284	Osbp	Promoter	284	uc008gtj.1	0.5449
1059	129.888	0.989	0.971	2	C1._.Rep1	77	Gbf1	Promoter	77	uc008hsm.1	0.5729
1060	127.791	0.988	0.969	2	C1._.Rep1	100	Rrs1	Promoter	100	uc007agk.2	0.5908
1061	127.791	0.988	0.969	2	C1._.Rep1	0	Imp4	Promoter	0	uc007aor.2	0.5609
1062	127.791	0.988	0.969	2	C1._.Rep1	56	Zcchc2	Promoter	56	uc007cgq.4	0.6806
1063	127.791	0.988	0.969	2	C1._.Rep1	290	Catspere2	Promoter	290	uc011wxj.1	0.5449
1064	127.791	0.988	0.969	2	C1._.Rep1	35	Upf2	Promoter	35	uc008igc.1	0.6347
1065	127.791	0.988	0.969	2	C1._.Rep1	31	Spg11	Promoter	31	uc008mac.2	0.6607
1066	127.791	0.988	0.969	2	C1._.Rep1	24926	Dennd2c	Distal	24926	uc008qsq.2	0.6846
1067	127.791	0.988	0.969	2	C1._.Rep1	286	Trmt10a	Promoter	265	uc008rmz.1	0.6327
1068	127.791	0.988	0.969	2	C1._.Rep1	201	Hook1	Promoter	141	uc029uyb.1	0.6906
1069	127.791	0.988	0.969	2	C1._.Rep1	300	Osbpl9	Intronic	300	uc008ucc.2	0.6507
1070	127.791	0.988	0.969	2	C1._.Rep1	19	Rbbp4	Promoter	19	uc008uwt.1	0.6966
1071	127.791	0.988	0.969	2	C1._.Rep1	7	Szrd1	Promoter	7	uc008vnw.2	0.6447
1072	127.791	0.988	0.969	2	C1._.Rep1	188	Ctnnbip1	Promoter	188	uc008vwm.2	0.6727
1073	127.791	0.988	0.969	2	C1._.Rep1	37	Rsbn1l	Promoter	37	uc008wod.1	0.6447
1074	127.791	0.988	0.969	2	C1._.Rep1	220	Fam193a	Promoter	220	uc008xch.2	0.7026
1075	127.791	0.988	0.969	2	C1._.Rep1	202	A430035B10Rik	Promoter	202	uc009axr.2	0.6766
1076	127.791	0.988	0.969	2	C1._.Rep1	43	5430402O13Rik	Promoter	43	uc009bxd.1	0.6687
1077	127.791	0.988	0.969	2	C1._.Rep1	451	Abtb1	Promoter	451	uc009cvs.2	0.6367
1078	127.791	0.988	0.969	2	C1._.Rep1	55	Med21	Promoter	55	uc009esg.1	0.6447
1079	127.791	0.988	0.969	2	C1._.Rep1	104	Numbl	Promoter	104	uc009fvq.1	0.6806
1080	127.791	0.988	0.969	2	C1._.Rep1	29	Psmc4	Promoter	29	uc009fxp.1	0.6028
1081	127.791	0.988	0.969	2	C1._.Rep1	47	Nsmce1	Promoter	47	uc009jqa.2	0.6068
1082	127.791	0.988	0.969	2	C1._.Rep1	46	Snupn	Promoter	46	uc009ptr.1	0.5749
1083	127.791	0.988	0.969	2	C1._.Rep1	42	Rasa2	Promoter	42	uc009rco.1	0.7026
1084	127.791	0.988	0.969	2	C1._.Rep1	69	Pank3	Promoter	69	uc007ilf.1	0.6427
1085	127.791	0.988	0.969	2	C1._.Rep1	51	Cnot6	Promoter	51	uc007irb.3	0.7026
1086	127.791	0.988	0.969	2	C1._.Rep1	271	Iba57	Exonic	271	uc007jdd.2	0.6547
1087	127.791	0.988	0.969	2	C1._.Rep1	168	Per1	Promoter	168	uc007jpf.1	0.5689
1088	127.791	0.988	0.969	2	C1._.Rep1	6453	Hif1a	Intronic	88	uc007nwp.2	0.7046
1089	127.791	0.988	0.969	2	C1._.Rep1	66	Susd6	Promoter	66	uc007obi.2	0.6387
1090	127.791	0.988	0.969	2	C1._.Rep1	150	Sel1l	Promoter	150	uc007okx.1	0.5868
1091	127.791	0.988	0.969	2	C1._.Rep1	15	Btbd6	Promoter	15	uc011yvh.1	0.6607
1092	127.791	0.988	0.969	2	C1._.Rep1	4	Fam208a	Promoter	4	uc007stu.3	0.7166
1093	127.791	0.988	0.969	2	C1._.Rep1	4	Dcaf13	Promoter	4	uc007voc.3	0.6407
1094	127.791	0.988	0.969	2	C1._.Rep1	398	9330020H09Rik	Exonic	398	uc007xmx.2	0.6108
1095	127.791	0.988	0.969	2	C1._.Rep1	139	Tmem50b	Promoter	139	uc007zxr.1	0.6766
1096	127.791	0.988	0.969	2	C1._.Rep1	35	Rps2	Promoter	35	uc008axy.2	0.5888
1097	127.791	0.988	0.969	2	C1._.Rep1	7	Prrc2a	Promoter	7	uc008cgj.3	0.7046
1098	127.791	0.988	0.969	2	C1._.Rep1	57	Cdc5l	Promoter	57	uc008cqj.3	0.5908
1099	127.791	0.988	0.969	2	C1._.Rep1	332	Hspa9	Promoter	332	uc008elv.3	0.6028
1100	65.6436	0.987	0.967	2	C1._.Rep2	148	Vcpip1	Promoter	148	uc007ags.3	0.5649
1101	65.6436	0.987	0.967	2	C1._.Rep2	72	Txndc9	Promoter	72	uc007asn.1	0.5429
1102	125.699	0.987	0.967	2	C1._.Rep1	104	2810408I11Rik	Promoter	104	uc007bgw.2	0.7026
1103	125.699	0.987	0.967	2	C1._.Rep1	135	Pnkd	Promoter	135	uc007bls.2	0.6527
1104	65.6436	0.987	0.967	2	C1._.Rep2	69	Gas5	Promoter	69	uc007det.1	0.6028
1105	125.699	0.987	0.967	2	C1._.Rep1	2	Ints7	Promoter	2	uc007eco.2	0.6527
1106	65.6436	0.987	0.967	2	C1._.Rep2	22	Tsc1	Promoter	22	uc008iyy.2	0.6208
1107	125.699	0.987	0.967	2	C1._.Rep1	60	Pdhx	Promoter	60	uc008lil.4	0.6387
1108	65.6436	0.987	0.967	2	C1._.Rep2	48	Mettl15	Promoter	48	uc008llx.1	0.5868
1109	65.6436	0.987	0.967	2	C1._.Rep2	2159	Rad21l	Distal	2159	uc012cfy.1	0.6267
1110	65.6436	0.987	0.967	2	C1._.Rep2	57	Actr5	Promoter	57	uc008nql.1	0.5808
1111	125.699	0.987	0.967	2	C1._.Rep1	302	Zswim1	Exonic	302	uc008nwi.1	0.5948
1112	125.699	0.987	0.967	2	C1._.Rep1	93	Nespas	Promoter	93	uc008oep.1	0.5928
1113	65.6436	0.987	0.967	2	C1._.Rep2	221	Lsm14b	Promoter	221	uc008ohy.1	0.7186
1114	125.699	0.987	0.967	2	C1._.Rep1	350	Skil	Promoter	350	uc008ovt.2	0.8124
1115	65.6436	0.987	0.967	2	C1._.Rep2	148	Pgrmc2	Promoter	148	uc008pce.2	0.7166
1116	65.6436	0.987	0.967	2	C1._.Rep2	578	Rprd2	Promoter	578	uc008qkx.1	0.5788
1117	65.6436	0.987	0.967	2	C1._.Rep2	53	Prkab2	Promoter	53	uc008qpb.2	0.6527
1118	125.699	0.987	0.967	2	C1._.Rep1	115	Magi3	Promoter	115	uc008qua.3	0.6667
1119	125.699	0.987	0.967	2	C1._.Rep1	66	Wdr47	Promoter	66	uc008qzi.2	0.6786
1120	65.6436	0.987	0.967	2	C1._.Rep2	47	Pdlim5	Promoter	47	uc008rol.2	0.7146
1121	65.6436	0.987	0.967	2	C1._.Rep2	279	Nipsnap3b	Intronic	279	uc008swt.1	0.6846
1122	125.699	0.987	0.967	2	C1._.Rep1	66	Zyg11b	Promoter	66	uc008uax.2	0.6607
1123	65.6436	0.987	0.967	2	C1._.Rep2	243	Eps15	Intronic	243	uc008ucf.3	0.7764
1124	65.6436	0.987	0.967	2	C1._.Rep2	7	1110065P20Rik	Promoter	7	uc008urd.2	0.7725
1125	125.699	0.987	0.967	2	C1._.Rep1	30	Clspn	Promoter	30	uc008utl.2	0.5908
1126	65.6436	0.987	0.967	2	C1._.Rep2	72	Bsdc1	Promoter	72	uc008uxb.2	0.6088
1127	125.699	0.987	0.967	2	C1._.Rep1	21	Trnau1ap	Promoter	21	uc008vbb.1	0.6467
1128	125.699	0.987	0.967	2	C1._.Rep1	48	Pnrc2	Promoter	48	uc008vhf.2	0.6607
1129	125.699	0.987	0.967	2	C1._.Rep1	78	Nrbp1	Promoter	78	uc008wxs.1	0.6667
1130	65.6436	0.987	0.967	2	C1._.Rep2	125	Enoph1	Promoter	125	uc008yha.2	0.7106
1131	125.699	0.987	0.967	2	C1._.Rep1	18	Unc119b	Promoter	18	uc008zdc.1	0.6248
1132	125.699	0.987	0.967	2	C1._.Rep1	50	Zfp664	Promoter	50	uc008zqs.1	0.7285
1133	65.6436	0.987	0.967	2	C1._.Rep2	93	Lmtk2	Promoter	93	uc009alg.1	0.5908
1134	65.6436	0.987	0.967	2	C1._.Rep2	407	Katnal1	Promoter	389	uc057loo.1	0.6946
1135	125.699	0.987	0.967	2	C1._.Rep1	44	1700028E10Rik	Promoter	44	uc029vsn.1	0.6647
1136	125.699	0.987	0.967	2	C1._.Rep1	600	C1galt1	Promoter	600	uc009axg.2	0.6826
1137	125.699	0.987	0.967	2	C1._.Rep1	32	Serbp1	Promoter	32	uc009cfh.1	0.6188
1138	65.6436	0.987	0.967	2	C1._.Rep2	455	Immt	Intronic	455	uc009che.2	0.6048
1139	65.6436	0.987	0.967	2	C1._.Rep2	11	Dguok	Promoter	11	uc009cnn.2	0.6068
1140	65.6436	0.987	0.967	2	C1._.Rep2	464	1600020E01Rik	Promoter	464	uc009csd.1	0.7106
1141	125.699	0.987	0.967	2	C1._.Rep1	108	Sec61a1	Promoter	108	uc009cvi.1	0.6826
1142	125.699	0.987	0.967	2	C1._.Rep1	175	Wnk1	Promoter	175	uc009dmt.2	0.5609
1143	65.6436	0.987	0.967	2	C1._.Rep2	303	Zfp384	Promoter	303	uc009dsw.1	0.5709
1144	65.6436	0.987	0.967	2	C1._.Rep2	99	Ccdc61	Promoter	99	uc009fjw.1	0.5649
1145	65.6436	0.987	0.967	2	C1._.Rep2	16	Dmrtc2	Promoter	16	uc009fqp.2	0.6367
1146	65.6436	0.987	0.967	2	C1._.Rep2	315	Kmt2b	Promoter	315	uc009gff.2	0.6727
1147	125.699	0.987	0.967	2	C1._.Rep1	111	Herc2	Promoter	111	uc009hdv.2	0.6327
1148	65.6436	0.987	0.967	2	C1._.Rep2	111	Mesd	Promoter	111	uc009idx.2	0.6208
1149	65.6436	0.987	0.967	2	C1._.Rep2	695	Arhgef17	Promoter	695	uc009inv.1	0.5689
1150	125.699	0.987	0.967	2	C1._.Rep1	54	4930583K01Rik	Promoter	54	uc009jjs.1	0.6367
1151	65.6436	0.987	0.967	2	C1._.Rep2	89	D430042O09Rik	Promoter	89	uc009jqm.1	0.6747
1152	125.699	0.987	0.967	2	C1._.Rep1	201	Inpp5a	Promoter	201	uc009kfq.2	0.6667
1153	65.6436	0.987	0.967	2	C1._.Rep2	50	Plpbp	Promoter	50	uc009lhs.1	0.6088
1154	125.699	0.987	0.967	2	C1._.Rep1	39	Clcn3	Promoter	39	uc009ltl.2	0.6826
1155	125.699	0.987	0.967	2	C1._.Rep1	237	Smarca5	Promoter	237	uc009mja.2	0.6427
1156	65.6436	0.987	0.967	2	C1._.Rep2	2103	Junb	Distal	106	uc009moo.1	0.6567
1157	65.6436	0.987	0.967	2	C1._.Rep2	1	Gfod2	Promoter	1	uc009neb.1	0.6667
1158	125.699	0.987	0.967	2	C1._.Rep1	27415	Ddx19a	Exonic	27415	uc009nll.2	0.5928
1159	65.6436	0.987	0.967	2	C1._.Rep2	36	Wdr59	Promoter	36	uc009nmh.2	0.5828
1160	65.6436	0.987	0.967	2	C1._.Rep2	227	Gins2	Promoter	227	uc009nrd.1	0.6567
1161	65.6436	0.987	0.967	2	C1._.Rep2	4874	Map1lc3b	Distal	4874	uc009nrw.1	0.5988
1162	125.699	0.987	0.967	2	C1._.Rep1	32	Chmp1a	Promoter	32	uc009nuk.2	0.7106
1163	125.699	0.987	0.967	2	C1._.Rep1	6	Adpgk	Promoter	6	uc009pxo.1	0.6786
1164	65.6436	0.987	0.967	2	C1._.Rep2	64	Anp32a	Promoter	64	uc009qah.4	0.6507
1165	65.6436	0.987	0.967	2	C1._.Rep2	2	Myo6	Promoter	2	uc009qvg.2	0.7106
1166	125.699	0.987	0.967	2	C1._.Rep1	146	Slc25a36	Promoter	146	uc009rdb.1	0.6387
1167	65.6436	0.987	0.967	2	C1._.Rep2	94	Faim	Promoter	94	uc009rds.1	0.6786
1168	125.699	0.987	0.967	2	C1._.Rep1	168	Rrp9	Promoter	168	uc009rkb.1	0.5988
1169	65.6436	0.987	0.967	2	C1._.Rep2	58	Tusc2	Promoter	58	uc009rls.1	0.6447
1170	125.699	0.987	0.967	2	C1._.Rep1	213	Cdc34	Promoter	213	uc007fzi.1	0.7485
1171	65.6436	0.987	0.967	2	C1._.Rep2	16	Fbxo7	Promoter	16	uc007gnk.1	0.6667
1172	65.6436	0.987	0.967	2	C1._.Rep2	30	Ugp2	Promoter	30	uc007idt.4	0.6567
1173	125.699	0.987	0.967	2	C1._.Rep1	106	Borcs6	Promoter	106	uc007jpb.1	0.6826
1174	125.699	0.987	0.967	2	C1._.Rep1	23	Inca1	Promoter	23	uc007jwg.2	0.6487
1175	65.6436	0.987	0.967	2	C1._.Rep2	25	Pafah1b1	Promoter	25	uc011xyy.1	0.7305
1176	125.699	0.987	0.967	2	C1._.Rep1	49	Crk	Promoter	49	uc007keq.2	0.6647
1177	65.6436	0.987	0.967	2	C1._.Rep2	265	Meioc	Promoter	265	uc011yfv.2	0.6407
1178	65.6436	0.987	0.967	2	C1._.Rep2	22	Scfd1	Promoter	22	uc007nmo.2	0.5649
1179	65.6436	0.987	0.967	2	C1._.Rep2	46	Brms1l	Promoter	46	uc007noz.1	0.5828
1180	125.699	0.987	0.967	2	C1._.Rep1	18	Mgat2	Promoter	18	uc011ymy.1	0.6966
1181	65.6436	0.987	0.967	2	C1._.Rep2	12174	Fos	Distal	12174	uc007oha.3	0.6986
1182	125.699	0.987	0.967	2	C1._.Rep1	24	Stard3nl	Promoter	24	uc007ppa.2	0.6267
1183	65.6436	0.987	0.967	2	C1._.Rep2	31813	Rreb1	Intronic	30458	uc007qcz.2	0.6587
1184	125.699	0.987	0.967	2	C1._.Rep1	33	A230056J06Rik	Promoter	33	uc007qut.1	0.6587
1185	65.6436	0.987	0.967	2	C1._.Rep2	35	Mtrex	Promoter	35	uc007rws.1	0.5669
1186	125.699	0.987	0.967	2	C1._.Rep1	36	Mtdh	Promoter	36	uc007vlf.2	0.6926
1187	125.699	0.987	0.967	2	C1._.Rep1	179	Azin1	Promoter	179	uc007vns.1	0.6846
1188	65.6436	0.987	0.967	2	C1._.Rep2	189	Dgat1	Promoter	189	uc007wkn.1	0.6826
1189	65.6436	0.987	0.967	2	C1._.Rep2	99	Pim3	Promoter	99	uc007xeq.1	0.6886
1190	125.699	0.987	0.967	2	C1._.Rep1	70	Hnrnpa1	Promoter	70	uc007xxp.2	0.489
1191	125.699	0.987	0.967	2	C1._.Rep1	32	Ppp1r2	Promoter	15	uc056zbs.1	0.6786
1192	125.699	0.987	0.967	2	C1._.Rep1	58	Wdr53	Promoter	58	uc012aej.1	0.6747
1193	65.6436	0.987	0.967	2	C1._.Rep2	297	Stub1	Promoter	297	uc008bcf.1	0.6846
1194	125.699	0.987	0.967	2	C1._.Rep1	69	Capn15	Promoter	38	uc008bdb.1	0.6567
1195	65.6436	0.987	0.967	2	C1._.Rep2	851	Uhrf1	Intronic	123	uc008dbr.1	0.6667
1196	125.699	0.987	0.967	2	C1._.Rep1	156	Gtf2f1	Promoter	156	uc008ddp.1	0.5529
1197	65.6436	0.987	0.967	2	C1._.Rep2	66	Ndufv2	Promoter	66	uc008dgw.2	0.6567
1198	125.699	0.987	0.967	2	C1._.Rep1	13	Wdr33	Promoter	13	uc008ein.2	0.6068
1199	125.699	0.987	0.967	2	C1._.Rep1	95	Tcerg1	Promoter	95	uc008etw.2	0.5788
1200	65.6436	0.987	0.967	2	C1._.Rep2	81	Fam210a	Promoter	81	uc008fni.2	0.6407
1201	125.699	0.987	0.967	2	C1._.Rep1	28	Adnp2	Promoter	28	uc008fsk.1	0.7285
1202	65.6436	0.987	0.967	2	C1._.Rep2	95	Ndufv1	Promoter	95	uc008fye.2	0.5709
1203	65.6436	0.987	0.967	2	C1._.Rep2	407	Gm960	Exonic	407	uc033hik.1	0.6407
1204	65.6436	0.987	0.967	2	C1._.Rep2	51	Naa40	Promoter	51	uc008gkl.2	0.6467
1205	65.6436	0.987	0.967	2	C1._.Rep2	122	Syt7	Promoter	122	uc008gpp.2	0.6766
1206	65.6436	0.987	0.967	2	C1._.Rep2	41	Rrp12	Promoter	41	uc008hmk.1	0.5489
1207	125.699	0.987	0.967	2	C1._.Rep1	50	Btrc	Promoter	50	uc008hqw.2	0.6367
1208	65.6436	0.987	0.967	2	C1._.Rep2	2322	Add3	Exonic	9	uc008hwk.3	0.6846
1209	125.699	0.987	0.967	2	C1._.Rep1	102	Smndc1	Promoter	102	uc008hwt.1	0.6647
1210	65.6436	0.987	0.967	2	C1._.Rep2	403	Grk5	Exonic	403	uc008ice.3	0.6587
1211	123.613	0.986	0.965	2	C1._.Rep1	74	Ttc16	Promoter	74	uc056zma.1	0.6287
1212	123.613	0.986	0.965	2	C1._.Rep1	10	Fbxw2	Promoter	10	uc008jiy.2	0.6148
1213	123.613	0.986	0.965	2	C1._.Rep1	53	Nfe2l2	Promoter	53	uc008keq.2	0.6766
1214	123.613	0.986	0.965	2	C1._.Rep1	12	2810002D19Rik	Promoter	12	uc008lgw.3	0.6208
1215	123.613	0.986	0.965	2	C1._.Rep1	86	Ehd4	Promoter	86	uc008lvd.1	0.6487
1216	123.613	0.986	0.965	2	C1._.Rep1	90	Ywhab	Promoter	90	uc008ntp.1	0.7026
1217	123.613	0.986	0.965	2	C1._.Rep1	339	Pard6b	Promoter	339	uc008oao.2	0.6906
1218	123.613	0.986	0.965	2	C1._.Rep1	439	Actl6a	Intronic	439	uc012coo.1	0.6986
1219	123.613	0.986	0.965	2	C1._.Rep1	772	Zfp687	Promoter	584	uc057lfz.1	0.5968
1220	123.613	0.986	0.965	2	C1._.Rep1	6	Psmd4	Promoter	6	uc008qhr.2	0.5808
1221	123.613	0.986	0.965	2	C1._.Rep1	14	Gpsm2	Promoter	14	uc008qzo.2	0.6507
1222	123.613	0.986	0.965	2	C1._.Rep1	11	Rpl34	Promoter	11	uc008rje.3	0.6228
1223	123.613	0.986	0.965	2	C1._.Rep1	5834	Adh5	Intronic	57	uc008rnk.2	0.6487
1224	123.613	0.986	0.965	2	C1._.Rep1	12	Focad	Promoter	12	uc008tmt.1	0.6667
1225	123.613	0.986	0.965	2	C1._.Rep1	16	Faf1	Promoter	16	uc008uct.1	0.7305
1226	123.613	0.986	0.965	2	C1._.Rep1	63	Zcchc17	Promoter	63	uc008uze.1	0.6108
1227	123.613	0.986	0.965	2	C1._.Rep1	17	Luzp1	Promoter	17	uc008vie.1	0.6906
1228	123.613	0.986	0.965	2	C1._.Rep1	23	Fam185a	Promoter	23	uc008won.2	0.513
1229	123.613	0.986	0.965	2	C1._.Rep1	42	Atraid	Promoter	34	uc008wwu.1	0.6467
1230	123.613	0.986	0.965	2	C1._.Rep1	147	Wdr19	Promoter	147	uc008xnd.1	0.5669
1231	123.613	0.986	0.965	2	C1._.Rep1	270	Gna12	Promoter	270	uc009aih.1	0.5489
1232	123.613	0.986	0.965	2	C1._.Rep1	63	Lnx2	Promoter	63	uc009ant.2	0.6786
1233	123.613	0.986	0.965	2	C1._.Rep1	154	Creb3l2	Promoter	154	uc009bjf.2	0.5509
1234	123.613	0.986	0.965	2	C1._.Rep1	14332	Cic	Intronic	146	uc057agj.1	0.7146
1235	123.613	0.986	0.965	2	C1._.Rep1	249	Rhpn2	Promoter	249	uc009gjs.2	0.6267
1236	123.613	0.986	0.965	2	C1._.Rep1	1852	Snord33	Promoter	98	uc009gtk.2	0.6148
1237	123.613	0.986	0.965	2	C1._.Rep1	28	Pold3	Promoter	28	uc009imj.1	0.6327
1238	123.613	0.986	0.965	2	C1._.Rep1	385	Fam168a	Promoter	385	uc009inq.2	0.5389
1239	123.613	0.986	0.965	2	C1._.Rep1	35988	Numa1	Intronic	256	uc009iqb.1	0.6966
1240	123.613	0.986	0.965	2	C1._.Rep1	19	Mettl9	Promoter	19	uc009jnk.1	0.6567
1241	123.613	0.986	0.965	2	C1._.Rep1	15	Ell	Promoter	15	uc009mau.1	0.6567
1242	123.613	0.986	0.965	2	C1._.Rep1	34	Colgalt1	Promoter	34	uc029wtt.1	0.6108
1243	123.613	0.986	0.965	2	C1._.Rep1	88	Rpgrip1l	Promoter	88	uc009msp.1	0.6128
1244	123.613	0.986	0.965	2	C1._.Rep1	40	1700030J22Rik	Promoter	40	uc009nos.1	0.6307
1245	123.613	0.986	0.965	2	C1._.Rep1	161	Aplp2	Promoter	161	uc009orl.1	0.6447
1246	123.613	0.986	0.965	2	C1._.Rep1	126	Mknk2	Promoter	126	uc007gef.4	0.7186
1247	123.613	0.986	0.965	2	C1._.Rep1	19	Slc39a3	Promoter	19	uc007gfr.1	0.6068
1248	123.613	0.986	0.965	2	C1._.Rep1	124	Cfap36	Promoter	124	uc007igu.1	0.5968
1249	123.613	0.986	0.965	2	C1._.Rep1	568	Ccdc88a	Promoter	568	uc007igv.2	0.7505
1250	123.613	0.986	0.965	2	C1._.Rep1	88	Ppp2ca	Promoter	88	uc007ivb.1	0.7126
1251	123.613	0.986	0.965	2	C1._.Rep1	49	Ube2g1	Promoter	49	uc007jzc.1	0.7146
1252	123.613	0.986	0.965	2	C1._.Rep1	29	Zfp277	Promoter	29	uc007nla.2	0.6467
1253	123.613	0.986	0.965	2	C1._.Rep1	118	Map3k9	Promoter	118	uc007oco.2	0.7405
1254	123.613	0.986	0.965	2	C1._.Rep1	85	Top2b	Promoter	85	uc007shc.1	0.6088
1255	123.613	0.986	0.965	2	C1._.Rep1	21	Selenok	Promoter	21	uc007sul.1	0.6088
1256	123.613	0.986	0.965	2	C1._.Rep1	39	Wdyhv1	Promoter	39	uc057ktu.1	0.6587
1257	123.613	0.986	0.965	2	C1._.Rep1	206	Desi1	Promoter	21	uc007wxz.1	0.6567
1258	123.613	0.986	0.965	2	C1._.Rep1	112	Rps6ka2	Promoter	112	uc008aih.3	0.6707
1259	123.613	0.986	0.965	2	C1._.Rep1	21	Rab5a	Promoter	21	uc008czn.1	0.6747
1260	123.613	0.986	0.965	2	C1._.Rep1	132	Fam98a	Promoter	132	uc008doq.1	0.6148
1261	123.613	0.986	0.965	2	C1._.Rep1	70	Hnrnpll	Promoter	70	uc008dqk.2	0.6906
1262	123.613	0.986	0.965	2	C1._.Rep1	424	Rnf138	Intronic	231	uc008efd.2	0.7405
1263	123.613	0.986	0.965	2	C1._.Rep1	5	Pprc1	Promoter	5	uc008hsb.1	0.6028
1264	121.533	0.985	0.962	2	C1._.Rep1	29	Pikfyve	Promoter	29	uc007bho.1	0.6707
1265	121.533	0.985	0.962	2	C1._.Rep1	38	Arpc2	Promoter	38	uc007bln.1	0.7026
1266	63.5243	0.985	0.962	2	C1._.Rep2	94	Ppp1r15b	Promoter	82	uc007cps.2	0.6647
1267	121.533	0.985	0.962	2	C1._.Rep1	94	Zfp281	Promoter	94	uc007cuw.2	0.6487
1268	121.533	0.985	0.962	2	C1._.Rep1	46	Cacybp	Promoter	46	uc007deg.2	0.6627
1269	63.5243	0.985	0.962	2	C1._.Rep2	21	Lbr	Promoter	21	uc007dxo.2	0.7345
1270	121.533	0.985	0.962	2	C1._.Rep1	29	Zmynd19	Promoter	29	uc008ipo.2	0.7625
1271	63.5243	0.985	0.962	2	C1._.Rep2	93	Ttc21b	Promoter	93	uc008jwv.2	0.6447
1272	121.533	0.985	0.962	2	C1._.Rep1	7	Agps	Promoter	7	uc008kes.2	0.7365
1273	121.533	0.985	0.962	2	C1._.Rep1	13	Rad51	Promoter	13	uc008ltc.1	0.5948
1274	121.533	0.985	0.962	2	C1._.Rep1	268	Ppip5k1	Promoter	268	uc008lyo.1	0.6786
1275	121.533	0.985	0.962	2	C1._.Rep1	8	Catsper2	Promoter	8	uc012ccq.1	0.7325
1276	121.533	0.985	0.962	2	C1._.Rep1	60	Usp8	Promoter	60	uc008mea.2	0.6307
1277	121.533	0.985	0.962	2	C1._.Rep1	1	Ap5s1	Promoter	1	uc008mlb.2	0.6148
1278	121.533	0.985	0.962	2	C1._.Rep1	63	Pxmp4	Promoter	63	uc008njm.1	0.5669
1279	63.5243	0.985	0.962	2	C1._.Rep2	164	B4galt5	Promoter	164	uc008nzm.2	0.7285
1280	121.533	0.985	0.962	2	C1._.Rep1	23	Sycp2	Promoter	23	uc008ohn.2	0.6527
1281	63.5243	0.985	0.962	2	C1._.Rep2	784	Mtfr1	Intronic	106	uc008orr.3	0.6367
1282	121.533	0.985	0.962	2	C1._.Rep1	110	Ccna2	Promoter	110	uc012cov.1	0.6826
1283	121.533	0.985	0.962	2	C1._.Rep1	50	4930579G24Rik	Promoter	50	uc008pnu.3	0.5908
1284	121.533	0.985	0.962	2	C1._.Rep1	42	Glt28d2	Promoter	42	uc008pqg.3	0.6866
1285	63.5243	0.985	0.962	2	C1._.Rep2	335	1700113A16Rik	Promoter	335	uc008pue.2	0.5689
1286	121.533	0.985	0.962	2	C1._.Rep1	0	Smg5	Promoter	0	uc008pus.1	0.6467
1287	63.5243	0.985	0.962	2	C1._.Rep2	13	Arnt	Promoter	13	uc008qjr.2	0.6168
1288	63.5243	0.985	0.962	2	C1._.Rep2	78	Ahcyl1	Promoter	78	uc008qxj.1	0.6547
1289	63.5243	0.985	0.962	2	C1._.Rep2	306	Atxn7l2	Intronic	306	uc008qyl.2	0.6547
1290	121.533	0.985	0.962	2	C1._.Rep1	51	Prpf38b	Promoter	51	uc008qzx.1	0.6347
1291	63.5243	0.985	0.962	2	C1._.Rep2	1172	Zzz3	Intronic	37	uc008rtp.2	0.7126
1292	63.5243	0.985	0.962	2	C1._.Rep2	54	Chchd7	Promoter	54	uc008rwq.3	0.6986
1293	63.5243	0.985	0.962	2	C1._.Rep2	129	A530072M11Rik	Promoter	129	uc008sbs.2	0.6727
1294	121.533	0.985	0.962	2	C1._.Rep1	135	C630043F03Rik	Promoter	135	uc008tim.2	0.7126
1295	121.533	0.985	0.962	2	C1._.Rep1	115	Zfp691	Promoter	115	uc008ulg.3	0.5369
1296	121.533	0.985	0.962	2	C1._.Rep1	35	Ago3	Promoter	35	uc008uth.2	0.7086
1297	121.533	0.985	0.962	2	C1._.Rep1	133	Hdac1	Promoter	133	uc008uxg.1	0.6926
1298	121.533	0.985	0.962	2	C1._.Rep1	153	Capzb	Promoter	153	uc008vlv.2	0.7385
1299	121.533	0.985	0.962	2	C1._.Rep1	2	Mrto4	Promoter	2	uc008vmd.2	0.6527
1300	121.533	0.985	0.962	2	C1._.Rep1	92	A430005L14Rik	Promoter	92	uc008wau.3	0.7206
1301	121.533	0.985	0.962	2	C1._.Rep1	157	Rundc3b	Promoter	157	uc008wkk.1	0.6946
1302	121.533	0.985	0.962	2	C1._.Rep1	577	Rheb	Promoter	577	uc008wsj.1	0.5669
1303	63.5243	0.985	0.962	2	C1._.Rep2	5631	Crlf2	Distal	5631	uc008ypg.2	0.5649
1304	63.5243	0.985	0.962	2	C1._.Rep2	11900	Ssc4d	Intronic	305	uc008zzi.3	0.6447
1305	63.5243	0.985	0.962	2	C1._.Rep2	43	Usp42	Promoter	43	uc009akp.2	0.8263
1306	121.533	0.985	0.962	2	C1._.Rep1	19	Pdap1	Promoter	19	uc009ame.1	0.6687
1307	121.533	0.985	0.962	2	C1._.Rep1	40	Bmt2	Promoter	40	uc012eic.1	0.7006
1308	63.5243	0.985	0.962	2	C1._.Rep2	126545	Grm8	Exonic	77	uc009bcm.1	0.7385
1309	121.533	0.985	0.962	2	C1._.Rep1	41	Calu	Promoter	41	uc009bdg.2	0.6407
1310	63.5243	0.985	0.962	2	C1._.Rep2	11	Nup205	Promoter	11	uc009bii.2	0.7146
1311	121.533	0.985	0.962	2	C1._.Rep1	51	Rpia	Promoter	51	uc009cfy.1	0.6407
1312	121.533	0.985	0.962	2	C1._.Rep1	38	Kdm3a	Promoter	38	uc009cgz.3	0.6487
1313	63.5243	0.985	0.962	2	C1._.Rep2	39	Mat2a	Promoter	39	uc009cip.1	0.6507
1314	121.533	0.985	0.962	2	C1._.Rep1	8418	A430078I02Rik	Exonic	8418	uc009crz.1	0.6647
1315	121.533	0.985	0.962	2	C1._.Rep1	38	Txnrd3	Promoter	38	uc009cwj.1	0.6407
1316	63.5243	0.985	0.962	2	C1._.Rep2	81	Kbtbd8os	Promoter	81	uc057lqw.1	0.5569
1317	121.533	0.985	0.962	2	C1._.Rep1	1	Syn2	Promoter	1	uc009dim.3	0.6547
1318	63.5243	0.985	0.962	2	C1._.Rep2	59	Fkbp4	Promoter	59	uc009edr.1	0.6806
1319	121.533	0.985	0.962	2	C1._.Rep1	126	Caprin2	Promoter	126	uc009eto.2	0.6287
1320	121.533	0.985	0.962	2	C1._.Rep1	433	Ube2s	Promoter	433	uc009eyt.1	0.5709
1321	121.533	0.985	0.962	2	C1._.Rep1	2433	Peg3	Intronic	2433	uc009fbw.1	0.5289
1322	121.533	0.985	0.962	2	C1._.Rep1	476	Ccdc9	Intronic	476	uc009fhm.2	0.6507
1323	63.5243	0.985	0.962	2	C1._.Rep2	81	Rbm42	Promoter	74	uc009gfr.1	0.5529
1324	63.5243	0.985	0.962	2	C1._.Rep2	292	Irf3	Promoter	287	uc009gsk.2	0.5549
1325	63.5243	0.985	0.962	2	C1._.Rep2	83	Scaf1	Promoter	83	uc009gsp.1	0.5968
1326	121.533	0.985	0.962	2	C1._.Rep1	222	Hps5	Promoter	104	uc009gze.2	0.6547
1327	63.5243	0.985	0.962	2	C1._.Rep2	25	Mrpl46	Promoter	25	uc009hxl.1	0.5549
1328	63.5243	0.985	0.962	2	C1._.Rep2	134	Aamdc	Promoter	134	uc009ijj.2	0.6507
1329	63.5243	0.985	0.962	2	C1._.Rep2	619	Fchsd2	Promoter	619	uc009iob.2	0.6407
1330	63.5243	0.985	0.962	2	C1._.Rep2	87	1700012D14Rik	Promoter	87	uc057lux.1	0.6267
1331	63.5243	0.985	0.962	2	C1._.Rep2	3	Xpo6	Promoter	3	uc009jqr.2	0.6707
1332	63.5243	0.985	0.962	2	C1._.Rep2	48	Rnf170	Promoter	48	uc009lhl.1	0.7405
1333	63.5243	0.985	0.962	2	C1._.Rep2	44	2500002B13Rik	Promoter	44	uc057all.1	0.5908
1334	121.533	0.985	0.962	2	C1._.Rep1	275	Rex1bd	Intronic	275	uc009mal.1	0.6427
1335	63.5243	0.985	0.962	2	C1._.Rep2	171	Dda1	Promoter	171	uc009mdi.3	0.6028
1336	63.5243	0.985	0.962	2	C1._.Rep2	175	Tmem123	Promoter	175	uc009ocw.2	0.6327
1337	121.533	0.985	0.962	2	C1._.Rep1	23	Smarca4	Promoter	23	uc009omd.2	0.7126
1338	63.5243	0.985	0.962	2	C1._.Rep2	31	Rbm7	Promoter	31	uc009pid.3	0.6647
1339	63.5243	0.985	0.962	2	C1._.Rep2	272	Scamp2	Intronic	272	uc009pve.2	0.5828
1340	121.533	0.985	0.962	2	C1._.Rep1	26	Mindy2	Promoter	26	uc009qon.1	0.7325
1341	63.5243	0.985	0.962	2	C1._.Rep2	43	Ibtk	Promoter	43	uc009qww.2	0.6487
1342	63.5243	0.985	0.962	2	C1._.Rep2	1050	Ctdspl	Promoter	772	uc009rzy.1	0.6327
1343	63.5243	0.985	0.962	2	C1._.Rep2	43	Mum1	Promoter	43	uc007gch.1	0.7365
1344	121.533	0.985	0.962	2	C1._.Rep1	40	Gng7	Promoter	40	uc007gfn.1	0.6208
1345	121.533	0.985	0.962	2	C1._.Rep1	110	Mdm1	Promoter	110	uc007hds.2	0.6407
1346	63.5243	0.985	0.962	2	C1._.Rep2	243	Xpot	Promoter	243	uc007hfv.1	0.6567
1347	63.5243	0.985	0.962	2	C1._.Rep2	127	Cs	Promoter	105	uc056yiz.1	0.6048
1348	121.533	0.985	0.962	2	C1._.Rep1	56	Ppia	Promoter	56	uc007hyn.1	0.7006
1349	63.5243	0.985	0.962	2	C1._.Rep2	76	0610010F05Rik	Promoter	76	uc007iff.1	0.6846
1350	121.533	0.985	0.962	2	C1._.Rep1	7	Papolg	Promoter	7	uc007ifp.2	0.5449
1351	121.533	0.985	0.962	2	C1._.Rep1	282	Slc22a5	Promoter	282	uc007ixc.2	0.6188
1352	63.5243	0.985	0.962	2	C1._.Rep2	32	Pemt	Promoter	32	uc007jfj.2	0.5888
1353	63.5243	0.985	0.962	2	C1._.Rep2	53	Nufip2	Promoter	53	uc007khd.2	0.6068
1354	121.533	0.985	0.962	2	C1._.Rep1	79	Tmem97	Promoter	79	uc007kjv.1	0.6248
1355	63.5243	0.985	0.962	2	C1._.Rep2	54	Aatf	Promoter	54	uc007kqm.1	0.6766
1356	121.533	0.985	0.962	2	C1._.Rep1	329	Usp32	Promoter	329	uc007krh.1	0.6926
1357	63.5243	0.985	0.962	2	C1._.Rep2	149	Supt4a	Promoter	149	uc007kuj.1	0.6607
1358	121.533	0.985	0.962	2	C1._.Rep1	61692	Mmd	Exonic	570	uc007kwp.1	0.7126
1359	63.5243	0.985	0.962	2	C1._.Rep2	38	Kat7	Promoter	38	uc007lad.2	0.5808
1360	63.5243	0.985	0.962	2	C1._.Rep2	213	Zpbp2	Exonic	213	uc007lgo.2	0.6307
1361	63.5243	0.985	0.962	2	C1._.Rep2	40	Jup	Promoter	40	uc007lkz.2	0.6248
1362	121.533	0.985	0.962	2	C1._.Rep1	83	Unk	Promoter	83	uc007mjp.2	0.5828
1363	63.5243	0.985	0.962	2	C1._.Rep2	12562	Cbx8	Distal	12562	uc007mpu.1	0.6587
1364	121.533	0.985	0.962	2	C1._.Rep1	40	Adam17	Promoter	40	uc007ndu.2	0.6687
1365	63.5243	0.985	0.962	2	C1._.Rep2	8	Togaram1	Promoter	8	uc007nqr.2	0.6108
1366	63.5243	0.985	0.962	2	C1._.Rep2	63	Psen1	Promoter	63	uc007odo.1	0.6467
1367	63.5243	0.985	0.962	2	C1._.Rep2	48	Erg28	Promoter	48	uc007ohf.1	0.5569
1368	63.5243	0.985	0.962	2	C1._.Rep2	141	Ccdc88c	Promoter	141	uc007ote.1	0.7385
1369	63.5243	0.985	0.962	2	C1._.Rep2	64	Ddx24	Promoter	64	uc007ovj.2	0.6008
1370	63.5243	0.985	0.962	2	C1._.Rep2	331	Cdk13	Promoter	331	uc007poc.2	0.6946
1371	63.5243	0.985	0.962	2	C1._.Rep2	14	Wrnip1	Promoter	14	uc007pzs.2	0.6567
1372	63.5243	0.985	0.962	2	C1._.Rep2	100	Bicd2	Promoter	100	uc007qjg.2	0.6567
1373	121.533	0.985	0.962	2	C1._.Rep1	61	Isca1	Promoter	61	uc007qvd.1	0.6407
1374	63.5243	0.985	0.962	2	C1._.Rep2	91	Zfp367	Promoter	91	uc007qyj.1	0.6627
1375	121.533	0.985	0.962	2	C1._.Rep1	62	Col4a3bp	Promoter	62	uc007rni.2	0.6727
1376	63.5243	0.985	0.962	2	C1._.Rep2	23535	Adk	Intronic	41	uc007sle.2	0.7106
1377	121.533	0.985	0.962	2	C1._.Rep1	316	Ankrd28	Promoter	316	uc007sya.1	0.7425
1378	63.5243	0.985	0.962	2	C1._.Rep2	77	Gpr137c	Promoter	77	uc007tgj.2	0.6567
1379	121.533	0.985	0.962	2	C1._.Rep1	72	Rnf17	Promoter	72	uc007ubx.1	0.5729
1380	63.5243	0.985	0.962	2	C1._.Rep2	21	Pspc1	Promoter	21	uc007ucj.1	0.5509
1381	63.5243	0.985	0.962	2	C1._.Rep2	6	Spryd7	Promoter	6	uc007ufx.2	0.7006
1382	63.5243	0.985	0.962	2	C1._.Rep2	90	Chmp7	Promoter	90	uc007ums.2	0.6647
1383	63.5243	0.985	0.962	2	C1._.Rep2	536	Mafa	Promoter	536	uc007whe.1	0.7046
1384	63.5243	0.985	0.962	2	C1._.Rep2	56	Pacsin2	Promoter	56	uc011zxc.1	0.6687
1385	121.533	0.985	0.962	2	C1._.Rep1	138	Lmbr1l	Promoter	138	uc007xoi.1	0.5928
1386	63.5243	0.985	0.962	2	C1._.Rep2	65	Golgb1	Promoter	3	uc007zdc.1	0.6447
1387	63.5243	0.985	0.962	2	C1._.Rep2	4122	Tmem39a	Exonic	6	uc007zfe.2	0.6008
1388	63.5243	0.985	0.962	2	C1._.Rep2	168	Gbe1	Exonic	168	uc007zqt.2	0.7465
1389	121.533	0.985	0.962	2	C1._.Rep1	279	Vps26c	Promoter	279	uc008abe.2	0.6846
1390	121.533	0.985	0.962	2	C1._.Rep1	40	Zbtb21	Promoter	34	uc008ady.1	0.6587
1391	121.533	0.985	0.962	2	C1._.Rep1	63	Srrm2	Promoter	63	uc008atn.1	0.6527
1392	121.533	0.985	0.962	2	C1._.Rep1	56	Zfp598	Promoter	56	uc008axn.1	0.6826
1393	121.533	0.985	0.962	2	C1._.Rep1	26	Fam234a	Promoter	26	uc008bdv.2	0.6407
1394	63.5243	0.985	0.962	2	C1._.Rep2	134	Crebrf	Promoter	134	uc008bej.1	0.6208
1395	121.533	0.985	0.962	2	C1._.Rep1	57	Gtpbp2	Promoter	57	uc008crv.2	0.6407
1396	63.5243	0.985	0.962	2	C1._.Rep2	7	Abcc10	Promoter	7	uc008cso.1	0.6427
1397	121.533	0.985	0.962	2	C1._.Rep1	6	Taf8	Promoter	6	uc008cvh.1	0.6008
1398	121.533	0.985	0.962	2	C1._.Rep1	39	Paip2	Promoter	39	uc008emj.1	0.6108
1399	121.533	0.985	0.962	2	C1._.Rep1	24	Rps14	Promoter	24	uc008fay.2	0.6467
1400	121.533	0.985	0.962	2	C1._.Rep1	425	Sec11c	Promoter	425	uc008ffh.1	0.5289
1401	63.5243	0.985	0.962	2	C1._.Rep2	122	Cdk2ap2	Promoter	122	uc008fym.1	0.6806
1402	121.533	0.985	0.962	2	C1._.Rep1	494	Gm21992	Intronic	494	uc008gap.1	0.6487
1403	63.5243	0.985	0.962	2	C1._.Rep2	25	Zfand5	Promoter	25	uc008gyw.2	0.7605
1404	121.533	0.985	0.962	2	C1._.Rep1	40	Arhgap19	Promoter	40	uc008hmh.2	0.5609
1405	119.457	0.983	0.959	2	C1._.Rep1	57	Ankrd39	Promoter	57	uc007aqo.2	0.6248
1406	119.457	0.983	0.959	2	C1._.Rep1	5	Sept2	Promoter	5	uc007cea.3	0.6587
1407	119.457	0.983	0.959	2	C1._.Rep1	34	Mcm6	Promoter	34	uc007cln.2	0.6567
1408	119.457	0.983	0.959	2	C1._.Rep1	6729	Mir7655	Intronic	8	uc008ilo.2	0.7645
1409	119.457	0.983	0.959	2	C1._.Rep1	47	Chd6	Promoter	47	uc008nrn.2	0.6188
1410	119.457	0.983	0.959	2	C1._.Rep1	86	Lamtor2	Promoter	86	uc008pvo.1	0.5709
1411	119.457	0.983	0.959	2	C1._.Rep1	162	Pnrc1	Exonic	162	uc008sfu.1	0.6687
1412	119.457	0.983	0.959	2	C1._.Rep1	120	Fam219a	Promoter	120	uc008siz.2	0.6607
1413	119.457	0.983	0.959	2	C1._.Rep1	31	Khdrbs1	Promoter	31	uc008uyc.2	0.7026
1414	119.457	0.983	0.959	2	C1._.Rep1	69	Maco1	Promoter	69	uc008vfq.3	0.6447
1415	119.457	0.983	0.959	2	C1._.Rep1	60	Slc25a33	Promoter	60	uc008vxe.1	0.6407
1416	119.457	0.983	0.959	2	C1._.Rep1	136	Vamp3	Promoter	136	uc008vyj.1	0.6667
1417	119.457	0.983	0.959	2	C1._.Rep1	332	1700096K18Rik	Promoter	332	uc012dtm.1	0.6687
1418	119.457	0.983	0.959	2	C1._.Rep1	150	Ccdc96	Promoter	150	uc008xeq.1	0.7305
1419	119.457	0.983	0.959	2	C1._.Rep1	57	Slc15a4	Promoter	57	uc008zsb.1	0.6527
1420	119.457	0.983	0.959	2	C1._.Rep1	118	Ufsp1	Promoter	118	uc009abz.1	0.6208
1421	119.457	0.983	0.959	2	C1._.Rep1	47	Sdk1	Promoter	47	uc009ail.2	0.7705
1422	119.457	0.983	0.959	2	C1._.Rep1	14	Mios	Promoter	14	uc009axk.3	0.7246
1423	119.457	0.983	0.959	2	C1._.Rep1	204	Ezh2	Intronic	102	uc009btb.2	0.6906
1424	119.457	0.983	0.959	2	C1._.Rep1	25	Avl9	Promoter	25	uc009cbk.2	0.7146
1425	119.457	0.983	0.959	2	C1._.Rep1	5	Strap	Promoter	5	uc012euz.1	0.6627
1426	119.457	0.983	0.959	2	C1._.Rep1	19	Zswim9	Promoter	19	uc009ffl.1	0.6567
1427	119.457	0.983	0.959	2	C1._.Rep1	31	Lipe	Promoter	31	uc009fsr.1	0.5689
1428	119.457	0.983	0.959	2	C1._.Rep1	371	Igf1r	Promoter	371	uc009hja.1	0.7585
1429	119.457	0.983	0.959	2	C1._.Rep1	169	Abhd2	Promoter	169	uc012fnf.1	0.5848
1430	119.457	0.983	0.959	2	C1._.Rep1	89	Uvrag	Promoter	89	uc009ikz.2	0.6248
1431	119.457	0.983	0.959	2	C1._.Rep1	121	Plekha1	Promoter	121	uc009kaq.1	0.6467
1432	119.457	0.983	0.959	2	C1._.Rep1	103	Ranbp10	Promoter	103	uc009nec.1	0.6008
1433	119.457	0.983	0.959	2	C1._.Rep1	7	Arcn1	Promoter	7	uc009pei.3	0.6088
1434	119.457	0.983	0.959	2	C1._.Rep1	34	Ccdc12	Promoter	34	uc009rum.2	0.5609
1435	119.457	0.983	0.959	2	C1._.Rep1	428	Mcm9	Exonic	120	uc011xdw.1	0.7186
1436	119.457	0.983	0.959	2	C1._.Rep1	141	Lims1	Promoter	141	uc007fcz.2	0.6587
1437	119.457	0.983	0.959	2	C1._.Rep1	36	1700022H01Rik	Promoter	36	uc007fgf.2	0.7106
1438	119.457	0.983	0.959	2	C1._.Rep1	371	Fzr1	Promoter	371	uc007ght.1	0.6607
1439	119.457	0.983	0.959	2	C1._.Rep1	52	Slc25a3	Promoter	52	uc007gtn.1	0.6667
1440	119.457	0.983	0.959	2	C1._.Rep1	788	Atp2b1	Promoter	788	uc007gxf.2	0.7685
1441	119.457	0.983	0.959	2	C1._.Rep1	131	Ptges3	Promoter	131	uc007hld.1	0.6886
1442	119.457	0.983	0.959	2	C1._.Rep1	10	Ccdc157	Promoter	10	uc007hul.2	0.6347
1443	119.457	0.983	0.959	2	C1._.Rep1	30	Pnpt1	Promoter	30	uc007igp.1	0.5629
1444	119.457	0.983	0.959	2	C1._.Rep1	75	Maml1	Promoter	75	uc007isd.3	0.6287
1445	119.457	0.983	0.959	2	C1._.Rep1	78	Cops3	Promoter	78	uc007jfa.1	0.5649
1446	119.457	0.983	0.959	2	C1._.Rep1	115	Nlk	Promoter	115	uc007kjw.1	0.5788
1447	119.457	0.983	0.959	2	C1._.Rep1	10	Ddx42	Promoter	10	uc007lyk.2	0.6507
1448	119.457	0.983	0.959	2	C1._.Rep1	8	Golga5	Promoter	8	uc007oug.2	0.7126
1449	119.457	0.983	0.959	2	C1._.Rep1	4	2810029C07Rik	Promoter	4	uc029ryf.1	0.6407
1450	119.457	0.983	0.959	2	C1._.Rep1	209	Crip2	Exonic	209	uc007pfy.3	0.7046
1451	119.457	0.983	0.959	2	C1._.Rep1	28	Esyt2	Promoter	0	uc056ysq.2	0.7166
1452	119.457	0.983	0.959	2	C1._.Rep1	98	Habp4	Promoter	98	uc011zaz.1	0.6826
1453	119.457	0.983	0.959	2	C1._.Rep1	31	Ssbp2	Promoter	31	uc007rjt.2	0.6946
1454	119.457	0.983	0.959	2	C1._.Rep1	18	Arl15	Promoter	18	uc007rxj.1	0.6407
1455	119.457	0.983	0.959	2	C1._.Rep1	304	Pip4p1	Promoter	304	uc007tma.2	0.6068
1456	119.457	0.983	0.959	2	C1._.Rep1	47	Acin1	Promoter	47	uc007twv.2	0.5569
1457	119.457	0.983	0.959	2	C1._.Rep1	338	Wdfy2	Promoter	338	uc007ugy.2	0.5689
1458	119.457	0.983	0.959	2	C1._.Rep1	153	Diaph3	Promoter	153	uc007uub.1	0.6228
1459	119.457	0.983	0.959	2	C1._.Rep1	61	Rangap1	Promoter	61	uc007wxa.2	0.6048
1460	119.457	0.983	0.959	2	C1._.Rep1	6	Dnaja3	Promoter	6	uc007yab.2	0.6128
1461	119.457	0.983	0.959	2	C1._.Rep1	634	Dyrk1a	Promoter	634	uc008abg.2	0.6687
1462	119.457	0.983	0.959	2	C1._.Rep1	18	Luc7l	Promoter	18	uc008bdx.1	0.6128
1463	119.457	0.983	0.959	2	C1._.Rep1	122	Lemd2	Promoter	122	uc008bfm.2	0.6128
1464	119.457	0.983	0.959	2	C1._.Rep1	58	2022-03-02	Promoter	58	uc008bzi.2	0.6527
1465	119.457	0.983	0.959	2	C1._.Rep1	96	Ppp2r5d	Promoter	96	uc008cua.2	0.6188
1466	119.457	0.983	0.959	2	C1._.Rep1	55	Rprd1a	Promoter	55	uc008egu.1	0.6567
1467	119.457	0.983	0.959	2	C1._.Rep1	500	Kif20a	Promoter	500	uc012bba.1	0.489
1468	119.457	0.983	0.959	2	C1._.Rep1	27	Rbm27	Promoter	27	uc008etr.3	0.6347
1469	119.457	0.983	0.959	2	C1._.Rep1	50	Spink10	Promoter	50	uc008fdf.1	0.5788
1470	61.4099	0.982	0.957	2	C1._.Rep2	390	Tsga10	Intronic	99	uc007asd.1	0.7285
1471	117.386	0.982	0.957	2	C1._.Rep1	230	Nbeal1	Promoter	230	uc007bej.1	0.6587
1472	117.386	0.982	0.957	2	C1._.Rep1	25	Gigyf2	Promoter	25	uc007bwp.2	0.6986
1473	61.4099	0.982	0.957	2	C1._.Rep2	170	Ube2f	Promoter	170	uc007bzy.1	0.5768
1474	61.4099	0.982	0.957	2	C1._.Rep2	2	Ubxn4	Promoter	2	uc007cll.1	0.6128
1475	117.386	0.982	0.957	2	C1._.Rep1	216	Odr4	Promoter	26	uc007cyc.1	0.6806
1476	61.4099	0.982	0.957	2	C1._.Rep2	1	Srp9	Promoter	1	uc007dxu.2	0.6527
1477	117.386	0.982	0.957	2	C1._.Rep1	71	Fbh1	Promoter	71	uc008ijd.1	0.6707
1478	61.4099	0.982	0.957	2	C1._.Rep2	14	Odf2	Promoter	14	uc008jaj.3	0.6806
1479	117.386	0.982	0.957	2	C1._.Rep1	38	Rpl35	Promoter	38	uc008jnz.1	0.6766
1480	61.4099	0.982	0.957	2	C1._.Rep2	56	Rif1	Promoter	56	uc008jqq.1	0.7186
1481	117.386	0.982	0.957	2	C1._.Rep1	22	Ssb	Promoter	22	uc008jyt.2	0.6008
1482	61.4099	0.982	0.957	2	C1._.Rep2	49	Arhgap1	Promoter	49	uc008kwi.3	0.5908
1483	117.386	0.982	0.957	2	C1._.Rep1	278	Bahd1	Promoter	278	uc008lsw.1	0.7325
1484	117.386	0.982	0.957	2	C1._.Rep1	63	Frmd5	Promoter	63	uc008lzl.1	0.6347
1485	61.4099	0.982	0.957	2	C1._.Rep2	23	Slx4ip	Promoter	23	uc008mou.1	0.6008
1486	117.386	0.982	0.957	2	C1._.Rep1	193	Rpn2	Exonic	193	uc008now.1	0.7285
1487	117.386	0.982	0.957	2	C1._.Rep1	50	Acot8	Promoter	50	uc008nwf.2	0.5709
1488	61.4099	0.982	0.957	2	C1._.Rep2	95	Stau1	Promoter	95	uc008nyv.3	0.6547
1489	61.4099	0.982	0.957	2	C1._.Rep2	39	Ect2	Promoter	39	uc008oti.2	0.5788
1490	61.4099	0.982	0.957	2	C1._.Rep2	47	Mfn1	Promoter	47	uc008owh.2	0.6168
1491	117.386	0.982	0.957	2	C1._.Rep1	5	Ift80	Promoter	5	uc033hub.1	0.511
1492	61.4099	0.982	0.957	2	C1._.Rep2	0	Gnai3	Promoter	0	uc008qyd.2	0.6327
1493	117.386	0.982	0.957	2	C1._.Rep1	117	Psma5	Exonic	58	uc008qyp.1	0.5988
1494	61.4099	0.982	0.957	2	C1._.Rep2	43	Gclm	Promoter	43	uc008reo.2	0.7325
1495	117.386	0.982	0.957	2	C1._.Rep1	176	Plekhf2	Promoter	176	uc008ryw.2	0.7006
1496	117.386	0.982	0.957	2	C1._.Rep1	116	E130308A19Rik	Promoter	116	uc008taa.2	0.7465
1497	61.4099	0.982	0.957	2	C1._.Rep2	528	Btf3l4	Promoter	134	uc008ubp.1	0.6327
1498	61.4099	0.982	0.957	2	C1._.Rep2	67	Gpbp1l1	Promoter	67	uc008ugr.1	0.6986
1499	61.4099	0.982	0.957	2	C1._.Rep2	5778	Nfyc	Intronic	58	uc008unn.2	0.6248
1500	117.386	0.982	0.957	2	C1._.Rep1	17	Phactr4	Promoter	17	uc008vbg.4	0.6806
1501	61.4099	0.982	0.957	2	C1._.Rep2	73	Tardbp	Promoter	73	uc008vvb.2	0.5669
1502	61.4099	0.982	0.957	2	C1._.Rep2	19	Tmem201	Promoter	19	uc008vwz.2	0.7246
1503	117.386	0.982	0.957	2	C1._.Rep1	358	Rere	Promoter	358	uc008vxr.1	0.5848
1504	61.4099	0.982	0.957	2	C1._.Rep2	92	Ccnl2	Promoter	92	uc008wev.1	0.6766
1505	61.4099	0.982	0.957	2	C1._.Rep2	37	Ints11	Promoter	37	uc008wfh.1	0.6627
1506	61.4099	0.982	0.957	2	C1._.Rep2	98	Yes1	Promoter	98	uc008wzs.2	0.7465
1507	117.386	0.982	0.957	2	C1._.Rep1	68	Nelfa	Promoter	68	uc008xbn.2	0.6547
1508	61.4099	0.982	0.957	2	C1._.Rep2	157	Ugdh	Promoter	157	uc008xns.2	0.6607
1509	61.4099	0.982	0.957	2	C1._.Rep2	12	Slc30a9	Promoter	12	uc008xpt.2	0.7066
1510	61.4099	0.982	0.957	2	C1._.Rep2	240	G3bp2	Exonic	94	uc008ych.2	0.6707
1511	61.4099	0.982	0.957	2	C1._.Rep2	47	Ulk1	Promoter	47	uc008yrq.1	0.6727
1512	61.4099	0.982	0.957	2	C1._.Rep2	367	Ung	Intronic	352	uc008yzg.1	0.7066
1513	61.4099	0.982	0.957	2	C1._.Rep2	84	Mmab	Promoter	84	uc008yzo.1	0.6248
1514	117.386	0.982	0.957	2	C1._.Rep1	166	Gltp	Promoter	166	uc008yzw.3	0.7146
1515	61.4099	0.982	0.957	2	C1._.Rep2	26644	Rnf34	Intronic	227	uc008zmp.1	0.6786
1516	61.4099	0.982	0.957	2	C1._.Rep2	453	Bcl7b	Intronic	453	uc008zxv.2	0.6028
1517	61.4099	0.982	0.957	2	C1._.Rep2	41	Cep41	Promoter	41	uc009bfr.2	0.6607
1518	117.386	0.982	0.957	2	C1._.Rep1	58	Gadd45a	Promoter	58	uc009cfc.1	0.6307
1519	117.386	0.982	0.957	2	C1._.Rep1	91	Chchd4	Promoter	91	uc009cyb.1	0.6287
1520	61.4099	0.982	0.957	2	C1._.Rep2	49	3110021A11Rik	Promoter	49	uc012erq.2	0.7465
1521	61.4099	0.982	0.957	2	C1._.Rep2	46	Vamp1	Promoter	46	uc009dtx.1	0.5429
1522	61.4099	0.982	0.957	2	C1._.Rep2	239	Qpctl	Promoter	239	uc009fku.1	0.513
1523	61.4099	0.982	0.957	2	C1._.Rep2	283	Ercc1	Intronic	283	uc009fll.3	0.5908
1524	61.4099	0.982	0.957	2	C1._.Rep2	80	Lrrc28	Promoter	80	uc009him.2	0.6108
1525	117.386	0.982	0.957	2	C1._.Rep1	77	Zscan2	Promoter	77	uc009ibh.2	0.6088
1526	61.4099	0.982	0.957	2	C1._.Rep2	262	Pgm2l1	Promoter	262	uc009imr.2	0.6287
1527	61.4099	0.982	0.957	2	C1._.Rep2	9480	Lamtor1	Exonic	24	uc009ipq.2	0.5509
1528	117.386	0.982	0.957	2	C1._.Rep1	258	Taok2	Exonic	258	uc009jtg.2	0.6647
1529	61.4099	0.982	0.957	2	C1._.Rep2	20	Lrrc56	Promoter	20	uc009kjx.2	0.7106
1530	117.386	0.982	0.957	2	C1._.Rep1	34	Dcun1d2	Promoter	34	uc009kxg.1	0.6427
1531	117.386	0.982	0.957	2	C1._.Rep1	56	Tnks	Promoter	56	uc009lkv.1	0.6407
1532	117.386	0.982	0.957	2	C1._.Rep1	160	Hmgb2	Promoter	160	uc009lsx.2	0.6128
1533	117.386	0.982	0.957	2	C1._.Rep1	1458	Slc27a1	Intronic	268	uc009mdy.1	0.5629
1534	117.386	0.982	0.957	2	C1._.Rep1	91	Large1	Promoter	91	uc009mgs.2	0.6707
1535	117.386	0.982	0.957	2	C1._.Rep1	118	Mt2	Promoter	118	uc009mvv.1	0.6587
1536	117.386	0.982	0.957	2	C1._.Rep1	108	Zc3h18	Promoter	108	uc009nsl.2	0.6287
1537	117.386	0.982	0.957	2	C1._.Rep1	34	Etfa	Promoter	34	uc009psl.2	0.6507
1538	61.4099	0.982	0.957	2	C1._.Rep2	53	Oaz2	Promoter	53	uc009qdu.2	0.6128
1539	117.386	0.982	0.957	2	C1._.Rep1	66	Rab8b	Promoter	66	uc009qfk.2	0.5988
1540	117.386	0.982	0.957	2	C1._.Rep1	190	Adam10	Promoter	190	uc009qor.2	0.6547
1541	61.4099	0.982	0.957	2	C1._.Rep2	322	Ppp2r3a	Intronic	322	uc009rfh.3	0.7365
1542	117.386	0.982	0.957	2	C1._.Rep1	3358	Ccdc36	Distal	3358	uc009rpl.3	0.6248
1543	61.4099	0.982	0.957	2	C1._.Rep2	181	Rpsa	Promoter	181	uc009scd.2	0.5848
1544	117.386	0.982	0.957	2	C1._.Rep1	94	Lztfl1	Promoter	94	uc009sgm.1	0.6367
1545	61.4099	0.982	0.957	2	C1._.Rep2	0	Ltv1	Promoter	0	uc007ekp.2	0.6447
1546	61.4099	0.982	0.957	2	C1._.Rep2	121	Rwdd1	Promoter	121	uc007eun.1	0.6826
1547	117.386	0.982	0.957	2	C1._.Rep1	1392	Foxo3	Promoter	1392	uc007eyl.1	0.6806
1548	61.4099	0.982	0.957	2	C1._.Rep2	9	Ddx21	Promoter	9	uc007fhn.1	0.6487
1549	117.386	0.982	0.957	2	C1._.Rep1	84	Ncln	Promoter	84	uc007gig.1	0.6208
1550	61.4099	0.982	0.957	2	C1._.Rep2	86	Hcfc2	Promoter	86	uc007gjt.1	0.7026
1551	61.4099	0.982	0.957	2	C1._.Rep2	91	Ikbip	Promoter	91	uc007gtl.1	0.7086
1552	117.386	0.982	0.957	2	C1._.Rep1	1306	Mtfp1	Promoter	1306	uc007hug.1	0.5808
1553	61.4099	0.982	0.957	2	C1._.Rep2	93	Znrf3	Promoter	93	uc007hwj.2	0.7285
1554	61.4099	0.982	0.957	2	C1._.Rep2	338	Fignl1	Promoter	338	uc007iar.4	0.5369
1555	61.4099	0.982	0.957	2	C1._.Rep2	11	Pex13	Promoter	11	uc007ifj.1	0.6607
1556	61.4099	0.982	0.957	2	C1._.Rep2	19	Mgat1	Promoter	19	uc007iqb.3	0.7086
1557	61.4099	0.982	0.957	2	C1._.Rep2	109	Rapgef6	Promoter	109	uc007ixy.2	0.6267
1558	117.386	0.982	0.957	2	C1._.Rep1	64	Lyrm7	Promoter	64	uc011xux.1	0.6048
1559	117.386	0.982	0.957	2	C1._.Rep1	161	Tmem11	Exonic	161	uc007jgs.2	0.6806
1560	117.386	0.982	0.957	2	C1._.Rep1	120166	Specc1	Intronic	93	uc007jin.2	0.6667
1561	117.386	0.982	0.957	2	C1._.Rep1	18	Psmd11	Promoter	18	uc007kmd.1	0.6487
1562	117.386	0.982	0.957	2	C1._.Rep1	585	Cdk12	Promoter	585	uc007lfr.2	0.5788
1563	117.386	0.982	0.957	2	C1._.Rep1	29	Itsn2	Promoter	29	uc007mxv.2	0.7665
1564	117.386	0.982	0.957	2	C1._.Rep1	212	Mboat2	Promoter	212	uc007net.1	0.7365
1565	117.386	0.982	0.957	2	C1._.Rep1	7	Sec23a	Promoter	7	uc007npw.1	0.6567
1566	117.386	0.982	0.957	2	C1._.Rep1	85	Fut8	Promoter	85	uc007nyy.2	0.5629
1567	61.4099	0.982	0.957	2	C1._.Rep2	1	Slc39a9	Promoter	1	uc007obb.2	0.5329
1568	61.4099	0.982	0.957	2	C1._.Rep2	295	B930059L03Rik	Exonic	295	uc011yut.1	0.6168
1569	117.386	0.982	0.957	2	C1._.Rep1	47	D430020J02Rik	Promoter	47	uc007phs.2	0.6208
1570	61.4099	0.982	0.957	2	C1._.Rep2	316	Hist1h4a	Promoter	316	uc007pux.2	0.5629
1571	61.4099	0.982	0.957	2	C1._.Rep2	68	Cenpp	Promoter	68	uc007qjk.1	0.6667
1572	61.4099	0.982	0.957	2	C1._.Rep2	120	Srd5a1	Promoter	120	uc007rck.1	0.6407
1573	61.4099	0.982	0.957	2	C1._.Rep2	7	Il6st	Promoter	7	uc007rwf.2	0.7106
1574	61.4099	0.982	0.957	2	C1._.Rep2	115	Slc38a9	Promoter	100	uc056yvg.1	0.5609
1575	61.4099	0.982	0.957	2	C1._.Rep2	45	Prmt5	Promoter	45	uc007twf.2	0.5888
1576	61.4099	0.982	0.957	2	C1._.Rep2	51989	Extl3	Distal	23972	uc007uiz.1	0.5988
1577	117.386	0.982	0.957	2	C1._.Rep1	1	Esco2	Promoter	1	uc007ujp.2	0.6088
1578	117.386	0.982	0.957	2	C1._.Rep1	1	Stk3	Promoter	1	uc007vlz.1	0.6826
1579	117.386	0.982	0.957	2	C1._.Rep1	21	Efr3a	Promoter	21	uc007vzq.1	0.6567
1580	61.4099	0.982	0.957	2	C1._.Rep2	34	Mroh1	Promoter	34	uc007wkb.2	0.6407
1581	117.386	0.982	0.957	2	C1._.Rep1	1052	Ep300	Promoter	1052	uc007wwr.1	0.6307
1582	117.386	0.982	0.957	2	C1._.Rep1	55	Dexi	Promoter	55	uc007ydx.1	0.6188
1583	61.4099	0.982	0.957	2	C1._.Rep2	6	Ntan1	Promoter	6	uc007ygk.3	0.6826
1584	117.386	0.982	0.957	2	C1._.Rep1	200	Mir484	Promoter	150	uc007ygv.2	0.6727
1585	117.386	0.982	0.957	2	C1._.Rep1	18	Clcn2	Promoter	18	uc012adb.1	0.6287
1586	117.386	0.982	0.957	2	C1._.Rep1	2	Timmdc1	Promoter	2	uc012afp.1	0.6487
1587	61.4099	0.982	0.957	2	C1._.Rep2	61	Scaf4	Promoter	61	uc007zwb.3	0.7425
1588	117.386	0.982	0.957	2	C1._.Rep1	67	Donson	Promoter	67	uc007zyc.1	0.7525
1589	117.386	0.982	0.957	2	C1._.Rep1	52	Zbtb9	Promoter	52	uc008bfb.1	0.7146
1590	117.386	0.982	0.957	2	C1._.Rep1	211	Zfp523	Promoter	109	uc056zdx.1	0.7385
1591	61.4099	0.982	0.957	2	C1._.Rep2	22	Trim26	Promoter	22	uc008clg.2	0.6567
1592	117.386	0.982	0.957	2	C1._.Rep1	24	Twsg1	Promoter	24	uc008dgq.2	0.7106
1593	61.4099	0.982	0.957	2	C1._.Rep2	76	Rab18	Promoter	76	uc008dzo.2	0.6188
1594	61.4099	0.982	0.957	2	C1._.Rep2	155	Taf4b	Promoter	155	uc008edl.2	0.6108
1595	117.386	0.982	0.957	2	C1._.Rep1	1	Ptpn2	Promoter	1	uc008fmu.2	0.7006
1596	117.386	0.982	0.957	2	C1._.Rep1	86	Ddb1	Promoter	86	uc008gqm.2	0.6467
1597	61.4099	0.982	0.957	2	C1._.Rep2	317	Chuk	Intronic	317	uc008hpg.2	0.6766
1598	61.4099	0.982	0.957	2	C1._.Rep2	190	Gsto2	Intronic	57	uc008hvt.2	0.6248
1599	115.321	0.981	0.954	2	C1._.Rep1	76	Ptp4a1	Promoter	76	uc007anh.1	0.7265
1600	115.321	0.981	0.954	2	C1._.Rep1	810	Ivns1abp	Intronic	810	uc007cym.1	0.6487
1601	115.321	0.981	0.954	2	C1._.Rep1	58	Cox20	Promoter	58	uc007duz.1	0.6427
1602	115.321	0.981	0.954	2	C1._.Rep1	126	Strbp	Promoter	126	uc008jnd.2	0.7685
1603	115.321	0.981	0.954	2	C1._.Rep1	55	Elp4	Promoter	55	uc008lld.2	0.6267
1604	115.321	0.981	0.954	2	C1._.Rep1	31369	Zmat3	Distal	31369	uc008owc.2	0.6248
1605	115.321	0.981	0.954	2	C1._.Rep1	86	Hdgf	Promoter	86	uc008ptc.2	0.7086
1606	115.321	0.981	0.954	2	C1._.Rep1	77	Nol6	Promoter	77	uc008sii.1	0.5768
1607	115.321	0.981	0.954	2	C1._.Rep1	22	Tceanc2	Promoter	22	uc008tzh.1	0.6507
1608	115.321	0.981	0.954	2	C1._.Rep1	10	Armh1	Promoter	10	uc008uig.2	0.6427
1609	115.321	0.981	0.954	2	C1._.Rep1	22955	Rps6ka1	Distal	8572	uc029uzu.1	0.6407
1610	115.321	0.981	0.954	2	C1._.Rep1	41	Minos1	Promoter	33	uc012dno.1	0.6128
1611	115.321	0.981	0.954	2	C1._.Rep1	111	Fam53a	Promoter	111	uc008xat.2	0.7186
1612	115.321	0.981	0.954	2	C1._.Rep1	107	Cenpc1	Promoter	107	uc008xxc.3	0.5749
1613	115.321	0.981	0.954	2	C1._.Rep1	625	Mlec	Promoter	625	uc008zdf.2	0.6248
1614	115.321	0.981	0.954	2	C1._.Rep1	79	Ppp1r35	Promoter	79	uc009adx.1	0.5988
1615	115.321	0.981	0.954	2	C1._.Rep1	5	Mtpn	Promoter	5	uc009bit.2	0.5968
1616	115.321	0.981	0.954	2	C1._.Rep1	41	Tmf1	Promoter	41	uc009dak.2	0.6826
1617	115.321	0.981	0.954	2	C1._.Rep1	12	Uba3	Promoter	12	uc009dam.3	0.6766
1618	115.321	0.981	0.954	2	C1._.Rep1	95	Napa	Promoter	95	uc009fgw.1	0.6527
1619	115.321	0.981	0.954	2	C1._.Rep1	137	Sipa1l3	Promoter	137	uc009gbv.1	0.6786
1620	115.321	0.981	0.954	2	C1._.Rep1	186	Gab2	Promoter	186	uc009iix.2	0.7485
1621	115.321	0.981	0.954	2	C1._.Rep1	127	Alg11	Promoter	127	uc009lcl.2	0.6747
1622	115.321	0.981	0.954	2	C1._.Rep1	106	Haus8	Promoter	106	uc009mcg.2	0.6407
1623	115.321	0.981	0.954	2	C1._.Rep1	9	Mcm5	Promoter	9	uc009mhd.2	0.6048
1624	115.321	0.981	0.954	2	C1._.Rep1	11664	Bcar1	Intronic	47	uc009nmt.3	0.6866
1625	115.321	0.981	0.954	2	C1._.Rep1	121	Gm16845	Promoter	121	uc009onr.2	0.6667
1626	115.321	0.981	0.954	2	C1._.Rep1	12	Dbr1	Promoter	12	uc009rei.1	0.5788
1627	115.321	0.981	0.954	2	C1._.Rep1	45	Wdr82	Promoter	45	uc009rjc.1	0.6946
1628	115.321	0.981	0.954	2	C1._.Rep1	123	Manf	Promoter	123	uc009rku.1	0.6467
1629	115.321	0.981	0.954	2	C1._.Rep1	6	Tmem115	Promoter	6	uc009rlk.1	0.5868
1630	115.321	0.981	0.954	2	C1._.Rep1	56	Mtrf1l	Promoter	56	uc007egi.1	0.6208
1631	115.321	0.981	0.954	2	C1._.Rep1	21	Bsg	Promoter	21	uc007fzl.1	0.6966
1632	115.321	0.981	0.954	2	C1._.Rep1	95	Thop1	Promoter	95	uc057axa.1	0.5908
1633	115.321	0.981	0.954	2	C1._.Rep1	6	Spdl1	Promoter	6	uc007ilc.2	0.5589
1634	115.321	0.981	0.954	2	C1._.Rep1	24	Zfp39	Promoter	24	uc007jcn.1	0.5988
1635	115.321	0.981	0.954	2	C1._.Rep1	157	Cdc6	Promoter	157	uc007lhu.1	0.5489
1636	115.321	0.981	0.954	2	C1._.Rep1	97	Kctd2	Promoter	97	uc007mhn.2	0.6886
1637	115.321	0.981	0.954	2	C1._.Rep1	10	Srsf2	Promoter	10	uc007mmn.2	0.6886
1638	115.321	0.981	0.954	2	C1._.Rep1	148	Rab10	Promoter	148	uc007mwl.2	0.6647
1639	115.321	0.981	0.954	2	C1._.Rep1	18	Hspa2	Promoter	18	uc007nyf.2	0.6367
1640	115.321	0.981	0.954	2	C1._.Rep1	559	Ppp2r5c	Promoter	559	uc007pbj.2	0.6327
1641	115.321	0.981	0.954	2	C1._.Rep1	3	Ghitm	Promoter	3	uc007tby.4	0.6128
1642	115.321	0.981	0.954	2	C1._.Rep1	29	Micu2	Promoter	29	uc007udv.1	0.6727
1643	115.321	0.981	0.954	2	C1._.Rep1	8659	Tef	Intronic	80	uc007wxk.2	0.6567
1644	115.321	0.981	0.954	2	C1._.Rep1	172	Srebf2	Promoter	172	uc007wyh.1	0.6447
1645	115.321	0.981	0.954	2	C1._.Rep1	64	Sbf1	Promoter	64	uc007xfz.1	0.6926
1646	115.321	0.981	0.954	2	C1._.Rep1	39	Alg10b	Promoter	39	uc007xhj.1	0.6707
1647	115.321	0.981	0.954	2	C1._.Rep1	196	Cbx5	Promoter	196	uc007xxn.1	0.5968
1648	115.321	0.981	0.954	2	C1._.Rep1	9	Anks3	Promoter	9	uc007ybc.2	0.7046
1649	115.321	0.981	0.954	2	C1._.Rep1	35	Atf7ip2	Promoter	35	uc007ydf.2	0.6367
1650	115.321	0.981	0.954	2	C1._.Rep1	23	Zc3h7a	Promoter	23	uc033gxp.1	0.7086
1651	115.321	0.981	0.954	2	C1._.Rep1	114	Ap2m1	Promoter	114	uc007ypy.2	0.5489
1652	115.321	0.981	0.954	2	C1._.Rep1	244	Pak2	Exonic	244	uc007yyd.2	0.7685
1653	115.321	0.981	0.954	2	C1._.Rep1	87	Rubcn	Promoter	87	uc007yzn.1	0.7086
1654	115.321	0.981	0.954	2	C1._.Rep1	262	Dop1b	Promoter	262	uc007zzt.1	0.6806
1655	115.321	0.981	0.954	2	C1._.Rep1	3084	Brd2	Exonic	377	uc029thd.1	0.6667
1656	115.321	0.981	0.954	2	C1._.Rep1	44	BC051142	Promoter	44	uc008ccn.2	0.5569
1657	115.321	0.981	0.954	2	C1._.Rep1	91	Abcf1	Promoter	91	uc008cjk.1	0.6587
1658	115.321	0.981	0.954	2	C1._.Rep1	393	Vapa	Promoter	393	uc008dgd.2	0.6826
1659	115.321	0.981	0.954	2	C1._.Rep1	280	Cox7a2l	Promoter	280	uc008dsc.2	0.5389
1660	115.321	0.981	0.954	2	C1._.Rep1	85	Ammecr1l	Promoter	85	uc008eif.2	0.6148
1661	115.321	0.981	0.954	2	C1._.Rep1	399	Dmxl1	Promoter	399	uc008ewo.2	0.6287
1662	115.321	0.981	0.954	2	C1._.Rep1	987	Malat1	Promoter	987	uc008gfj.2	0.6367
1663	115.321	0.981	0.954	2	C1._.Rep1	44	Prpf19	Promoter	44	uc008grf.2	0.5808
1664	115.321	0.981	0.954	2	C1._.Rep1	16	Cstf2t	Promoter	16	uc008her.1	0.5329
1665	115.321	0.981	0.954	2	C1._.Rep1	42	Tnks2	Promoter	42	uc008hhu.2	0.6527
1666	59.3067	0.98	0.952	2	C1._.Rep2	22557	Ptma	Distal	22557	uc007bvp.1	0.6866
1667	59.3067	0.98	0.952	2	C1._.Rep2	28	Ppp1r12b	Promoter	28	uc007csm.1	0.6008
1668	59.3067	0.98	0.952	2	C1._.Rep2	324	Tor1aip1	Exonic	324	uc007dbu.2	0.6487
1669	59.3067	0.98	0.952	2	C1._.Rep2	83	Tiprl	Promoter	83	uc007diz.2	0.6347
1670	59.3067	0.98	0.952	2	C1._.Rep2	0	H3f3a	Promoter	0	uc007dwr.2	0.7285
1671	59.3067	0.98	0.952	2	C1._.Rep2	48	Med19	Promoter	48	uc008kiy.2	0.5349
1672	59.3067	0.98	0.952	2	C1._.Rep2	3	Psmc3	Promoter	3	uc008kuf.2	0.5988
1673	59.3067	0.98	0.952	2	C1._.Rep2	50	Alkbh3	Promoter	50	uc008lgn.1	0.6228
1674	59.3067	0.98	0.952	2	C1._.Rep2	68	H13	Promoter	68	uc008nfz.2	0.5888
1675	59.3067	0.98	0.952	2	C1._.Rep2	56	Nfs1	Promoter	9	uc008nmn.3	0.6886
1676	59.3067	0.98	0.952	2	C1._.Rep2	58	Plcg1	Promoter	58	uc008nqz.1	0.7465
1677	59.3067	0.98	0.952	2	C1._.Rep2	9	Prpf6	Promoter	9	uc008omy.1	0.5868
1678	59.3067	0.98	0.952	2	C1._.Rep2	20	Prkci	Promoter	20	uc008ovs.1	0.6587
1679	59.3067	0.98	0.952	2	C1._.Rep2	10878	Tigd4	Intronic	69	uc008pqe.2	0.6786
1680	59.3067	0.98	0.952	2	C1._.Rep2	308	Pmf1	Intronic	308	uc008pva.2	0.6347
1681	59.3067	0.98	0.952	2	C1._.Rep2	257	Ubap2l	Promoter	28	uc008qba.3	0.6248
1682	59.3067	0.98	0.952	2	C1._.Rep2	166	Ints3	Exonic	166	uc008qcd.2	0.6347
1683	59.3067	0.98	0.952	2	C1._.Rep2	27	Ccne2	Promoter	27	uc008rzd.2	0.7246
1684	59.3067	0.98	0.952	2	C1._.Rep2	24	Eya3	Promoter	24	uc008vbo.2	0.6307
1685	59.3067	0.98	0.952	2	C1._.Rep2	76	Ddost	Promoter	76	uc008vkt.1	0.6886
1686	59.3067	0.98	0.952	2	C1._.Rep2	73	Mthfr	Promoter	73	uc008vtu.2	0.6647
1687	59.3067	0.98	0.952	2	C1._.Rep2	13521	Espn	Intronic	2359	uc008vzp.1	0.6587
1688	59.3067	0.98	0.952	2	C1._.Rep2	78	Gatad1	Promoter	78	uc008whh.2	0.6607
1689	59.3067	0.98	0.952	2	C1._.Rep2	84	Ablim2	Promoter	84	uc008xeg.2	0.6727
1690	59.3067	0.98	0.952	2	C1._.Rep2	0	Ccni	Promoter	0	uc008yed.2	0.6048
1691	59.3067	0.98	0.952	2	C1._.Rep2	1620	Crlf2	Intronic	1620	uc008ypg.2	0.5429
1692	59.3067	0.98	0.952	2	C1._.Rep2	94	Hscb	Promoter	94	uc008yrv.2	0.5749
1693	59.3067	0.98	0.952	2	C1._.Rep2	6	Dynll1	Promoter	6	uc008zdp.2	0.7126
1694	59.3067	0.98	0.952	2	C1._.Rep2	1132	Bicdl1	Promoter	1132	uc008zel.1	0.7026
1695	59.3067	0.98	0.952	2	C1._.Rep2	76602	Rnf34	Intronic	23	uc008zmq.3	0.7784
1696	59.3067	0.98	0.952	2	C1._.Rep2	205	Wdr91	Intronic	205	uc009bhz.1	0.6667
1697	59.3067	0.98	0.952	2	C1._.Rep2	0	Mrps33	Promoter	0	uc009bmh.3	0.6407
1698	59.3067	0.98	0.952	2	C1._.Rep2	59	Rab11fip5	Promoter	59	uc009cpn.1	0.7126
1699	59.3067	0.98	0.952	2	C1._.Rep2	32	Ruvbl1	Promoter	32	uc009cvh.1	0.517
1700	59.3067	0.98	0.952	2	C1._.Rep2	782	Gt(ROSA)26Sor	Promoter	782	uc009dem.3	0.6946
1701	59.3067	0.98	0.952	2	C1._.Rep2	463	Cecr2	Promoter	463	uc009dno.2	0.6447
1702	59.3067	0.98	0.952	2	C1._.Rep2	495	Nudt19	Exonic	495	uc009gka.1	0.7285
1703	59.3067	0.98	0.952	2	C1._.Rep2	107	Spty2d1	Promoter	35	uc057lua.1	0.5808
1704	59.3067	0.98	0.952	2	C1._.Rep2	175	Zfand6	Promoter	175	uc009iem.1	0.6667
1705	59.3067	0.98	0.952	2	C1._.Rep2	5	Akip1	Promoter	5	uc009jdy.1	0.6527
1706	59.3067	0.98	0.952	2	C1._.Rep2	395	Vps35l	Exonic	395	uc009jkm.2	0.5489
1707	59.3067	0.98	0.952	2	C1._.Rep2	5497	Prss8	Exonic	131	uc009jxl.2	0.6627
1708	59.3067	0.98	0.952	2	C1._.Rep2	150	Mcmbp	Promoter	150	uc009jzh.2	0.6228
1709	59.3067	0.98	0.952	2	C1._.Rep2	81	Zfp90	Promoter	81	uc009ngc.1	0.5749
1710	59.3067	0.98	0.952	2	C1._.Rep2	135	Gcsh	Promoter	135	uc009not.1	0.6387
1711	59.3067	0.98	0.952	2	C1._.Rep2	257	Sik2	Promoter	257	uc009pky.1	0.6587
1712	59.3067	0.98	0.952	2	C1._.Rep2	1423	Sin3a	Promoter	1423	uc012gtw.1	0.5968
1713	59.3067	0.98	0.952	2	C1._.Rep2	50	Pgm3	Promoter	50	uc009qxm.2	0.6926
1714	59.3067	0.98	0.952	2	C1._.Rep2	2	Shprh	Promoter	2	uc007ejn.1	0.6826
1715	59.3067	0.98	0.952	2	C1._.Rep2	10	Ctnna3	Promoter	10	uc007fkh.2	0.6188
1716	59.3067	0.98	0.952	2	C1._.Rep2	89	D10Wsu102e	Promoter	89	uc007gkg.2	0.6128
1717	59.3067	0.98	0.952	2	C1._.Rep2	9840	Nemp1	Intronic	100	uc007hkf.3	0.6347
1718	59.3067	0.98	0.952	2	C1._.Rep2	48	Eldr	Promoter	48	uc007ibq.2	0.5848
1719	59.3067	0.98	0.952	2	C1._.Rep2	55211	Ehbp1	Intronic	284	uc007iea.3	0.6547
1720	59.3067	0.98	0.952	2	C1._.Rep2	316	Ube2b	Promoter	316	uc007iut.2	0.6228
1721	59.3067	0.98	0.952	2	C1._.Rep2	83	Taf15	Promoter	83	uc007kpe.1	0.6307
1722	59.3067	0.98	0.952	2	C1._.Rep2	33	Ddx52	Promoter	33	uc007kpz.3	0.5689
1723	59.3067	0.98	0.952	2	C1._.Rep2	712	Kpnb1	Intronic	712	uc007ldu.1	0.7106
1724	59.3067	0.98	0.952	2	C1._.Rep2	321	Mir8102	Promoter	321	uc033fzt.1	0.6108
1725	59.3067	0.98	0.952	2	C1._.Rep2	0	Polg2	Promoter	0	uc007lzm.2	0.6088
1726	59.3067	0.98	0.952	2	C1._.Rep2	28	Ddx5	Promoter	28	uc007lzr.1	0.6427
1727	59.3067	0.98	0.952	2	C1._.Rep2	48	Asxl2	Promoter	48	uc033gcg.2	0.6567
1728	59.3067	0.98	0.952	2	C1._.Rep2	122	Sf3b6	Promoter	122	uc007myi.1	0.6008
1729	59.3067	0.98	0.952	2	C1._.Rep2	478	Arl4a	Intronic	131	uc007nkr.1	0.7246
1730	59.3067	0.98	0.952	2	C1._.Rep2	60	Tc2n	Promoter	60	uc007oto.2	0.6846
1731	59.3067	0.98	0.952	2	C1._.Rep2	35180	Yy1	Distal	34612	uc056ysg.1	0.6048
1732	59.3067	0.98	0.952	2	C1._.Rep2	246	Cetn3	Intronic	229	uc007ric.1	0.6786
1733	59.3067	0.98	0.952	2	C1._.Rep2	14	Zfyve16	Promoter	14	uc007rkq.2	0.7086
1734	59.3067	0.98	0.952	2	C1._.Rep2	60	Dph3	Promoter	60	uc007syc.2	0.5988
1735	59.3067	0.98	0.952	2	C1._.Rep2	84	Dis3	Promoter	84	uc007uuw.1	0.6248
1736	59.3067	0.98	0.952	2	C1._.Rep2	35	Zfp622	Promoter	35	uc007vjj.1	0.6028
1737	59.3067	0.98	0.952	2	C1._.Rep2	48	Ppp1r16a	Promoter	48	uc007wln.1	0.6587
1738	59.3067	0.98	0.952	2	C1._.Rep2	54	Crkl	Promoter	54	uc007ykv.2	0.6806
1739	59.3067	0.98	0.952	2	C1._.Rep2	44	Lmln	Promoter	44	uc007yzx.1	0.7285
1740	59.3067	0.98	0.952	2	C1._.Rep2	10	Iqcb1	Promoter	3	uc007zda.1	0.7066
1741	59.3067	0.98	0.952	2	C1._.Rep2	13	Fance	Promoter	13	uc008bqo.2	0.6826
1742	59.3067	0.98	0.952	2	C1._.Rep2	386	Zfp438	Promoter	386	uc008dyt.2	0.5808
1743	59.3067	0.98	0.952	2	C1._.Rep2	1930	Fth1	Exonic	1930	uc008got.2	0.6148
1744	59.3067	0.98	0.952	2	C1._.Rep2	46	Tm9sf3	Promoter	46	uc008hls.1	0.7705
1745	59.3067	0.98	0.952	2	C1._.Rep2	43	Exosc1	Promoter	43	uc008hmm.2	0.6567
1746	59.3067	0.98	0.952	2	C1._.Rep2	97	Pdzd8	Promoter	97	uc008ibj.2	0.7764
1747	113.262	0.979	0.95	2	C1._.Rep1	60	Pcmtd1	Promoter	60	uc007agb.1	0.6946
1748	113.262	0.979	0.95	2	C1._.Rep1	16	Fam135a	Promoter	16	uc007aml.2	0.7106
1749	113.262	0.979	0.95	2	C1._.Rep1	96	Bard1	Promoter	96	uc007bjm.2	0.6208
1750	113.262	0.979	0.95	2	C1._.Rep1	78	Cnot9	Promoter	78	uc007bmf.2	0.5828
1751	113.262	0.979	0.95	2	C1._.Rep1	17	Uap1	Promoter	17	uc007dlw.2	0.7186
1752	113.262	0.979	0.95	2	C1._.Rep1	94	Ehmt1	Promoter	94	uc008iph.4	0.6567
1753	113.262	0.979	0.95	2	C1._.Rep1	29	Lin7c	Promoter	29	uc008lmo.1	0.6806
1754	113.262	0.979	0.95	2	C1._.Rep1	86	Fam210b	Promoter	86	uc012ckn.1	0.6647
1755	113.262	0.979	0.95	2	C1._.Rep1	43	Armc1	Promoter	43	uc008oro.1	0.6148
1756	113.262	0.979	0.95	2	C1._.Rep1	14	Khdc4	Promoter	14	uc008pwe.2	0.6248
1757	113.262	0.979	0.95	2	C1._.Rep1	0	Snapin	Promoter	0	uc008qck.2	0.6248
1758	113.262	0.979	0.95	2	C1._.Rep1	2	Sf3b4	Promoter	2	uc008qme.2	0.6347
1759	113.262	0.979	0.95	2	C1._.Rep1	12	Mettl14	Promoter	12	uc008rfi.2	0.5469
1760	113.262	0.979	0.95	2	C1._.Rep1	25	Alg2	Promoter	25	uc008suq.2	0.5569
1761	113.262	0.979	0.95	2	C1._.Rep1	55	Alg6	Promoter	55	uc008tuw.1	0.6886
1762	113.262	0.979	0.95	2	C1._.Rep1	1078	Sfpq	Intronic	1078	uc008utz.2	0.6188
1763	113.262	0.979	0.95	2	C1._.Rep1	43880	Iffo2	Intronic	290	uc008vmo.3	0.6667
1764	113.262	0.979	0.95	2	C1._.Rep1	38	Pgd	Promoter	38	uc008vvv.1	0.6188
1765	113.262	0.979	0.95	2	C1._.Rep1	159	Spsb1	Promoter	159	uc008vxg.2	0.6707
1766	113.262	0.979	0.95	2	C1._.Rep1	104	Rer1	Promoter	104	uc008wct.1	0.6946
1767	113.262	0.979	0.95	2	C1._.Rep1	32	Gpn1	Promoter	32	uc008wyi.1	0.6028
1768	113.262	0.979	0.95	2	C1._.Rep1	51	Uvssa	Promoter	20	uc012duq.1	0.6427
1769	113.262	0.979	0.95	2	C1._.Rep1	43	Exoc1	Promoter	43	uc008xux.2	0.5309
1770	113.262	0.979	0.95	2	C1._.Rep1	62	Utp3	Promoter	62	uc008xzv.1	0.6507
1771	113.262	0.979	0.95	2	C1._.Rep1	42	Chchd2	Promoter	42	uc008ztn.1	0.5489
1772	113.262	0.979	0.95	2	C1._.Rep1	185	Ahcyl2	Promoter	185	uc009beg.2	0.6347
1773	113.262	0.979	0.95	2	C1._.Rep1	8	Rpn1	Promoter	8	uc009cva.2	0.6008
1774	113.262	0.979	0.95	2	C1._.Rep1	10	Csgalnact2	Promoter	10	uc009dll.2	0.7246
1775	113.262	0.979	0.95	2	C1._.Rep1	326	Hist4h4	Exonic	326	uc009emd.3	0.5749
1776	113.262	0.979	0.95	2	C1._.Rep1	56	Saal1	Promoter	56	uc009gyt.2	0.5848
1777	113.262	0.979	0.95	2	C1._.Rep1	42	Whamm	Promoter	42	uc009icf.2	0.5948
1778	113.262	0.979	0.95	2	C1._.Rep1	66	Acer3	Promoter	66	uc009ikg.1	0.6507
1779	113.262	0.979	0.95	2	C1._.Rep1	29	Rps3	Promoter	29	uc009ilr.2	0.5729
1780	113.262	0.979	0.95	2	C1._.Rep1	76	Rbmxl2	Promoter	76	uc009jay.1	0.6287
1781	113.262	0.979	0.95	2	C1._.Rep1	662	Fbxl19	Promoter	662	uc009jwo.1	0.5928
1782	113.262	0.979	0.95	2	C1._.Rep1	42	Slc25a42	Promoter	42	uc009lzg.2	0.6667
1783	113.262	0.979	0.95	2	C1._.Rep1	147	Dnaja2	Promoter	50	uc009mqb.1	0.7086
1784	113.262	0.979	0.95	2	C1._.Rep1	30	Aars	Promoter	30	uc009nlo.2	0.5369
1785	113.262	0.979	0.95	2	C1._.Rep1	68	Gabarapl2	Promoter	68	uc009nnb.2	0.5948
1786	113.262	0.979	0.95	2	C1._.Rep1	0	Birc2	Promoter	0	uc057ccx.1	0.6467
1787	113.262	0.979	0.95	2	C1._.Rep1	1766	Tle3	Promoter	1766	uc009pzo.1	0.5449
1788	113.262	0.979	0.95	2	C1._.Rep1	47	Anapc13	Promoter	47	uc009rft.2	0.7066
1789	113.262	0.979	0.95	2	C1._.Rep1	1264	Midn	Intronic	144	uc007gcd.2	0.6327
1790	113.262	0.979	0.95	2	C1._.Rep1	8	Eea1	Promoter	8	uc011xmf.2	0.7305
1791	113.262	0.979	0.95	2	C1._.Rep1	24	Elac2	Promoter	24	uc057klg.1	0.6387
1792	113.262	0.979	0.95	2	C1._.Rep1	8581	Strada	Exonic	6	uc007lyf.2	0.6627
1793	113.262	0.979	0.95	2	C1._.Rep1	50	Slc38a10	Promoter	50	uc007mrv.2	0.6128
1794	113.262	0.979	0.95	2	C1._.Rep1	45	Gstz1	Promoter	45	uc007oil.1	0.6028
1795	113.262	0.979	0.95	2	C1._.Rep1	19	Grk6	Promoter	19	uc007qqw.2	0.6267
1796	113.262	0.979	0.95	2	C1._.Rep1	60	Ell2	Promoter	60	uc007rfu.2	0.6507
1797	113.262	0.979	0.95	2	C1._.Rep1	9	Hmgcr	Promoter	9	uc007rnm.3	0.7106
1798	113.262	0.979	0.95	2	C1._.Rep1	354	1810062O18Rik	Promoter	354	uc007ska.1	0.6547
1799	113.262	0.979	0.95	2	C1._.Rep1	95	Smim4	Promoter	95	uc057bem.2	0.6048
1800	113.262	0.979	0.95	2	C1._.Rep1	178	Nupl1	Promoter	178	uc007uex.1	0.6267
1801	113.262	0.979	0.95	2	C1._.Rep1	89	Xpo7	Promoter	89	uc033gsa.1	0.7285
1802	113.262	0.979	0.95	2	C1._.Rep1	398	Rnf139	Promoter	398	uc007vtq.2	0.7246
1803	113.262	0.979	0.95	2	C1._.Rep1	62174	Fam49b	Intronic	303	uc007vze.2	0.6846
1804	113.262	0.979	0.95	2	C1._.Rep1	67	Ccdc134	Promoter	67	uc007wye.2	0.6447
1805	113.262	0.979	0.95	2	C1._.Rep1	9	Osbpl11	Promoter	9	uc007yzy.2	0.6387
1806	113.262	0.979	0.95	2	C1._.Rep1	112	Nubp2	Promoter	112	uc008ayo.2	0.5669
1807	113.262	0.979	0.95	2	C1._.Rep1	12	Mapk8ip3	Promoter	12	uc008ayx.2	0.6327
1808	113.262	0.979	0.95	2	C1._.Rep1	13	Tjap1	Promoter	13	uc008csf.2	0.5629
1809	113.262	0.979	0.95	2	C1._.Rep1	2	Sh3gl1	Promoter	2	uc008daq.2	0.6687
1810	113.262	0.979	0.95	2	C1._.Rep1	59	Gpr108	Promoter	59	uc008deh.3	0.5409
1811	113.262	0.979	0.95	2	C1._.Rep1	59	BC031181	Promoter	59	uc008fpx.1	0.6048
1812	113.262	0.979	0.95	2	C1._.Rep1	6175	Mir6985	Distal	6175	uc033hii.1	0.5629
1813	113.262	0.979	0.95	2	C1._.Rep1	102	Carnmt1	Promoter	102	uc008gxv.1	0.6168
1814	113.262	0.979	0.95	2	C1._.Rep1	21	Sorbs1	Promoter	21	uc008hkq.1	0.7166
1815	111.209	0.978	0.948	2	C1._.Rep1	10601	Sgo2a	Intronic	31	uc007bbk.2	0.6088
1816	111.209	0.978	0.948	2	C1._.Rep1	445	Elk4	Intronic	337	uc056ydx.1	0.7146
1817	111.209	0.978	0.948	2	C1._.Rep1	41	Phpt1	Promoter	41	uc008isp.1	0.5848
1818	111.209	0.978	0.948	2	C1._.Rep1	4	Tmem250-ps	Promoter	4	uc029twd.1	0.6986
1819	111.209	0.978	0.948	2	C1._.Rep1	26	Ttbk2	Promoter	26	uc008lwy.3	0.6467
1820	111.209	0.978	0.948	2	C1._.Rep1	0	Rnf24	Promoter	0	uc008mll.2	0.6826
1821	111.209	0.978	0.948	2	C1._.Rep1	119	Trp53inp2	Promoter	119	uc008nkk.1	0.6667
1822	111.209	0.978	0.948	2	C1._.Rep1	3	Arfrp1	Promoter	3	uc008oly.2	0.6886
1823	111.209	0.978	0.948	2	C1._.Rep1	1	Larp7	Promoter	1	uc008rhd.1	0.6148
1824	111.209	0.978	0.948	2	C1._.Rep1	34	Mms22l	Promoter	34	uc008sdu.2	0.7146
1825	111.209	0.978	0.948	2	C1._.Rep1	5818	Fam214b	Intronic	99	uc008soz.2	0.6068
1826	111.209	0.978	0.948	2	C1._.Rep1	58	Ptbp3	Promoter	58	uc008szw.2	0.7465
1827	111.209	0.978	0.948	2	C1._.Rep1	25	Cc2d1b	Promoter	25	uc008ubl.1	0.7305
1828	111.209	0.978	0.948	2	C1._.Rep1	2	Smim12	Promoter	2	uc008uuq.1	0.6168
1829	111.209	0.978	0.948	2	C1._.Rep1	156	Fam76a	Promoter	156	uc008vbz.2	0.7026
1830	111.209	0.978	0.948	2	C1._.Rep1	106	Zbtb40	Promoter	106	uc008vit.1	0.5749
1831	111.209	0.978	0.948	2	C1._.Rep1	155	Nub1	Promoter	155	uc008wsf.2	0.6028
1832	111.209	0.978	0.948	2	C1._.Rep1	240	Insig1	Promoter	240	uc012dtq.1	0.6986
1833	111.209	0.978	0.948	2	C1._.Rep1	63	Hmgb1	Promoter	63	uc009apd.3	0.6826
1834	111.209	0.978	0.948	2	C1._.Rep1	60	Klhdc10	Promoter	60	uc009bfe.2	0.6447
1835	111.209	0.978	0.948	2	C1._.Rep1	106	Bpgm	Promoter	106	uc009bhf.1	0.517
1836	111.209	0.978	0.948	2	C1._.Rep1	147	Ubn2	Promoter	5	uc009bkd.1	0.6547
1837	111.209	0.978	0.948	2	C1._.Rep1	56	Fmc1	Promoter	56	uc009bki.1	0.6307
1838	111.209	0.978	0.948	2	C1._.Rep1	744	Luc7l2	Intronic	744	uc009bkj.3	0.6707
1839	111.209	0.978	0.948	2	C1._.Rep1	39	Trnt1	Promoter	39	uc029vxx.1	0.5609
1840	111.209	0.978	0.948	2	C1._.Rep1	52	Klc3	Promoter	52	uc009flt.2	0.7046
1841	111.209	0.978	0.948	2	C1._.Rep1	79	Ttll13	Promoter	79	uc009hzv.1	0.5689
1842	111.209	0.978	0.948	2	C1._.Rep1	620	Sbf2	Intronic	620	uc009jfe.2	0.6727
1843	111.209	0.978	0.948	2	C1._.Rep1	42	Chid1	Promoter	42	uc009klp.2	0.6248
1844	111.209	0.978	0.948	2	C1._.Rep1	118	Lsm4	Exonic	118	uc012gfc.1	0.6168
1845	111.209	0.978	0.948	2	C1._.Rep1	302	Ccdc124	Promoter	302	uc009mby.1	0.5429
1846	111.209	0.978	0.948	2	C1._.Rep1	65	Lonp2	Promoter	65	uc009mqm.4	0.6727
1847	111.209	0.978	0.948	2	C1._.Rep1	32	Nutf2	Promoter	32	uc009nej.2	0.6786
1848	111.209	0.978	0.948	2	C1._.Rep1	506	1190002N15Rik	Promoter	506	uc009rax.1	0.7265
1849	111.209	0.978	0.948	2	C1._.Rep1	75	Ubp1	Promoter	75	uc009rwx.2	0.7126
1850	111.209	0.978	0.948	2	C1._.Rep1	6	Cabin1	Promoter	6	uc007fqx.1	0.6048
1851	111.209	0.978	0.948	2	C1._.Rep1	102	Rap1b	Promoter	102	uc007hdr.1	0.7565
1852	111.209	0.978	0.948	2	C1._.Rep1	10	Myl6	Promoter	10	uc007hnc.2	0.5808
1853	111.209	0.978	0.948	2	C1._.Rep1	30	Zmat5	Promoter	30	uc007hvc.1	0.4631
1854	111.209	0.978	0.948	2	C1._.Rep1	49	Peli1	Promoter	49	uc007idk.1	0.6347
1855	111.209	0.978	0.948	2	C1._.Rep1	70	2010001A14Rik	Promoter	70	uc007jad.2	0.6966
1856	111.209	0.978	0.948	2	C1._.Rep1	47	Mapk7	Promoter	47	uc007jho.2	0.6627
1857	111.209	0.978	0.948	2	C1._.Rep1	31	Mettl16	Promoter	31	uc007kch.1	0.5848
1858	111.209	0.978	0.948	2	C1._.Rep1	71	Fbxo47	Promoter	71	uc007lfb.1	0.5609
1859	111.209	0.978	0.948	2	C1._.Rep1	28	Becn1	Promoter	28	uc007loj.1	0.5988
1860	111.209	0.978	0.948	2	C1._.Rep1	14	Lsm12	Promoter	14	uc007lqs.1	0.6407
1861	111.209	0.978	0.948	2	C1._.Rep1	312	Hexim2	Promoter	312	uc007ltp.2	0.5529
1862	111.209	0.978	0.948	2	C1._.Rep1	44	Fam104a	Promoter	44	uc007meu.1	0.6507
1863	111.209	0.978	0.948	2	C1._.Rep1	9	Gga3	Promoter	9	uc007mhy.2	0.7325
1864	111.209	0.978	0.948	2	C1._.Rep1	96	Cep131	Promoter	96	uc007mrp.2	0.6826
1865	111.209	0.978	0.948	2	C1._.Rep1	64	Gm7008	Promoter	64	uc007nkz.2	0.6427
1866	111.209	0.978	0.948	2	C1._.Rep1	224	Jkamp	Promoter	224	uc007nvf.2	0.6487
1867	111.209	0.978	0.948	2	C1._.Rep1	200	Aldh6a1	Promoter	200	uc007ofk.4	0.5369
1868	111.209	0.978	0.948	2	C1._.Rep1	98	Eif2b2	Promoter	98	uc007ogr.2	0.6188
1869	111.209	0.978	0.948	2	C1._.Rep1	20	Rala	Promoter	20	uc007pof.1	0.7545
1870	111.209	0.978	0.948	2	C1._.Rep1	43	Fars2	Promoter	43	uc007qck.2	0.6866
1871	111.209	0.978	0.948	2	C1._.Rep1	41	Ippk	Promoter	41	uc007qjj.2	0.6747
1872	111.209	0.978	0.948	2	C1._.Rep1	102	Ercc6l2	Promoter	102	uc007qyb.2	0.6467
1873	111.209	0.978	0.948	2	C1._.Rep1	77	Kctd6	Promoter	77	uc011zfw.3	0.7086
1874	111.209	0.978	0.948	2	C1._.Rep1	23	3830406C13Rik	Promoter	23	uc007sfo.2	0.5649
1875	111.209	0.978	0.948	2	C1._.Rep1	22	Shld2	Promoter	22	uc007tap.2	0.7585
1876	111.209	0.978	0.948	2	C1._.Rep1	20276	Chd8	Distal	20276	uc007tot.1	0.6647
1877	111.209	0.978	0.948	2	C1._.Rep1	18	Esd	Promoter	18	uc007uqd.2	0.6527
1878	111.209	0.978	0.948	2	C1._.Rep1	30	Pick1	Promoter	30	uc007wsy.2	0.5549
1879	111.209	0.978	0.948	2	C1._.Rep1	93	Pla2g6	Promoter	93	uc007wtd.2	0.6327
1880	111.209	0.978	0.948	2	C1._.Rep1	2	Prpf40b	Promoter	2	uc007xpg.1	0.7665
1881	111.209	0.978	0.948	2	C1._.Rep1	10	Mrpl40	Promoter	10	uc007yop.2	0.6587
1882	111.209	0.978	0.948	2	C1._.Rep1	9392	Rubcn	Intronic	6	uc007yzl.2	0.5609
1883	111.209	0.978	0.948	2	C1._.Rep1	29	Atf6b	Promoter	29	uc008cdh.4	0.6208
1884	111.209	0.978	0.948	2	C1._.Rep1	147	Ankrd12	Promoter	147	uc008dgs.1	0.6966
1885	111.209	0.978	0.948	2	C1._.Rep1	152	Arhgap12	Promoter	152	uc008dzc.2	0.6148
1886	111.209	0.978	0.948	2	C1._.Rep1	214	Ehd1	Promoter	102	uc008ghy.1	0.6966
1887	111.209	0.978	0.948	2	C1._.Rep1	339	Dnajc4	Promoter	339	uc008gjx.1	0.5988
1888	109.16	0.977	0.945	2	C1._.Rep1	4	AI597479	Promoter	4	uc007avj.1	0.6906
1889	109.16	0.977	0.945	2	C1._.Rep1	572	Hdlbp	Promoter	572	uc007cdy.2	0.6567
1890	109.16	0.977	0.945	2	C1._.Rep1	289	Opn3	Promoter	289	uc007dtq.2	0.6527
1891	109.16	0.977	0.945	2	C1._.Rep1	333	Ahctf1	Exonic	333	uc011wxn.1	0.6687
1892	109.16	0.977	0.945	2	C1._.Rep1	5	Gtdc1	Promoter	5	uc008jpb.1	0.7904
1893	109.16	0.977	0.945	2	C1._.Rep1	10	Tmem230	Promoter	10	uc008mmk.2	0.6248
1894	109.16	0.977	0.945	2	C1._.Rep1	77	Top1	Promoter	77	uc008nqx.1	0.6208
1895	109.16	0.977	0.945	2	C1._.Rep1	83	Nudt6	Promoter	83	uc008pat.2	0.6248
1896	109.16	0.977	0.945	2	C1._.Rep1	322	Plk4	Exonic	322	uc008pbm.1	0.6866
1897	109.16	0.977	0.945	2	C1._.Rep1	14	Rnpc3	Promoter	14	uc008rbd.1	0.5808
1898	109.16	0.977	0.945	2	C1._.Rep1	85	Selenof	Promoter	85	uc008rpr.2	0.6267
1899	109.16	0.977	0.945	2	C1._.Rep1	76	Trp53inp1	Promoter	76	uc008ryz.1	0.7206
1900	109.16	0.977	0.945	2	C1._.Rep1	53	Ccdc171	Promoter	53	uc008tlb.1	0.6906
1901	109.16	0.977	0.945	2	C1._.Rep1	528	Usp1	Promoter	528	uc008tum.3	0.5649
1902	109.16	0.977	0.945	2	C1._.Rep1	0	Abhd11	Promoter	0	uc012eeh.1	0.5888
1903	109.16	0.977	0.945	2	C1._.Rep1	17	Zfp157	Promoter	17	uc009afo.2	0.5429
1904	109.16	0.977	0.945	2	C1._.Rep1	3	Chchd6	Promoter	3	uc009cwh.2	0.6128
1905	109.16	0.977	0.945	2	C1._.Rep1	4	Kdm5a	Promoter	4	uc009dnd.2	0.5808
1906	109.16	0.977	0.945	2	C1._.Rep1	69	Kmt5c	Promoter	69	uc009eyi.2	0.6088
1907	109.16	0.977	0.945	2	C1._.Rep1	171	Sertad3	Promoter	171	uc009fwg.1	0.6327
1908	109.16	0.977	0.945	2	C1._.Rep1	37	Timm50	Promoter	37	uc009fyg.1	0.6567
1909	109.16	0.977	0.945	2	C1._.Rep1	19	Zdhhc13	Promoter	19	uc009hav.1	0.6707
1910	109.16	0.977	0.945	2	C1._.Rep1	12	Rps13	Promoter	12	uc009jje.2	0.6228
1911	109.16	0.977	0.945	2	C1._.Rep1	280	Usp31	Promoter	280	uc012ftd.1	0.6287
1912	109.16	0.977	0.945	2	C1._.Rep1	11	Zfp511	Promoter	11	uc009kgo.2	0.6986
1913	109.16	0.977	0.945	2	C1._.Rep1	13	Tssc4	Promoter	13	uc009kov.1	0.6188
1914	109.16	0.977	0.945	2	C1._.Rep1	30	Ccl25	Promoter	30	uc009ktt.1	0.6986
1915	109.16	0.977	0.945	2	C1._.Rep1	727	Ankrd10	Promoter	727	uc009kvo.3	0.5948
1916	109.16	0.977	0.945	2	C1._.Rep1	17	Mt1	Promoter	17	uc009mvw.2	0.5908
1917	109.16	0.977	0.945	2	C1._.Rep1	59	Exosc6	Promoter	59	uc009nlp.2	0.6108
1918	109.16	0.977	0.945	2	C1._.Rep1	49	Taf1d	Promoter	2	uc009ofn.2	0.6208
1919	109.16	0.977	0.945	2	C1._.Rep1	19	Gm38431	Promoter	19	uc009okc.2	0.6407
1920	109.16	0.977	0.945	2	C1._.Rep1	40	Wdr61	Promoter	40	uc009prm.2	0.5908
1921	109.16	0.977	0.945	2	C1._.Rep1	13	Tipin	Promoter	13	uc009qbr.2	0.6527
1922	109.16	0.977	0.945	2	C1._.Rep1	70	Herc1	Promoter	70	uc009qeo.1	0.6467
1923	109.16	0.977	0.945	2	C1._.Rep1	55	Usp3	Promoter	55	uc009qey.2	0.6447
1924	109.16	0.977	0.945	2	C1._.Rep1	35	Arpp19	Promoter	35	uc009qrn.2	0.6367
1925	109.16	0.977	0.945	2	C1._.Rep1	41	Dag1	Promoter	41	uc009roz.2	0.7066
1926	109.16	0.977	0.945	2	C1._.Rep1	161	Hey2	Promoter	161	uc007etp.1	0.7106
1927	109.16	0.977	0.945	2	C1._.Rep1	23	Afg1l	Promoter	23	uc007eyq.1	0.5609
1928	109.16	0.977	0.945	2	C1._.Rep1	19	Ccdc138	Promoter	19	uc007fdf.2	0.6248
1929	109.16	0.977	0.945	2	C1._.Rep1	138	Ado	Promoter	138	uc007flz.2	0.6747
1930	109.16	0.977	0.945	2	C1._.Rep1	29	Cry1	Promoter	29	uc007gle.1	0.7265
1931	109.16	0.977	0.945	2	C1._.Rep1	264	Ppp1r12a	Promoter	264	uc007gzc.1	0.7525
1932	109.16	0.977	0.945	2	C1._.Rep1	156	Cand1	Promoter	156	uc007hec.2	0.6647
1933	109.16	0.977	0.945	2	C1._.Rep1	603	Pym1	Exonic	27	uc007hoe.3	0.5908
1934	109.16	0.977	0.945	2	C1._.Rep1	10375	Rai1	Intronic	10375	uc007jfk.1	0.6926
1935	109.16	0.977	0.945	2	C1._.Rep1	23	Crlf3	Promoter	23	uc007kld.2	0.6806
1936	109.16	0.977	0.945	2	C1._.Rep1	273	Sp2	Intronic	273	uc007ldf.2	0.7545
1937	109.16	0.977	0.945	2	C1._.Rep1	213	Top2a	Promoter	213	uc007lid.1	0.4571
1938	109.16	0.977	0.945	2	C1._.Rep1	31	Eif1	Promoter	31	uc007lkv.2	0.6687
1939	109.16	0.977	0.945	2	C1._.Rep1	152	Rhob	Promoter	152	uc007mzp.2	0.6407
1940	109.16	0.977	0.945	2	C1._.Rep1	170	Nampt	Promoter	170	uc007nif.2	0.7046
1941	109.16	0.977	0.945	2	C1._.Rep1	109	Sypl	Promoter	109	uc007nih.2	0.7246
1942	109.16	0.977	0.945	2	C1._.Rep1	22	Snapc1	Promoter	22	uc007nwt.1	0.5988
1943	109.16	0.977	0.945	2	C1._.Rep1	84	Jarid2	Promoter	84	uc007qgr.2	0.6966
1944	109.16	0.977	0.945	2	C1._.Rep1	3	Kdm1b	Promoter	3	uc007qht.3	0.7265
1945	109.16	0.977	0.945	2	C1._.Rep1	38	B230219D22Rik	Promoter	38	uc007qrx.1	0.6906
1946	109.16	0.977	0.945	2	C1._.Rep1	7	Clptm1l	Promoter	7	uc007rdo.2	0.7006
1947	109.16	0.977	0.945	2	C1._.Rep1	770	Homer1	Promoter	770	uc007rlb.3	0.6567
1948	109.16	0.977	0.945	2	C1._.Rep1	84	Ext1	Promoter	84	uc007vrh.2	0.7605
1949	109.16	0.977	0.945	2	C1._.Rep1	111	Smarcd1	Promoter	111	uc007xqb.1	0.6906
1950	109.16	0.977	0.945	2	C1._.Rep1	60	Cct8	Promoter	60	uc007zul.1	0.6068
1951	109.16	0.977	0.945	2	C1._.Rep1	18	E4f1	Promoter	18	uc008avy.2	0.5868
1952	109.16	0.977	0.945	2	C1._.Rep1	31353	Fkbp5	Intronic	20	uc008bqz.3	0.7345
1953	109.16	0.977	0.945	2	C1._.Rep1	106	Tcf19	Promoter	106	uc008chv.2	0.6347
1954	109.16	0.977	0.945	2	C1._.Rep1	285	Myl12a	Promoter	285	uc008dlw.1	0.6966
1955	109.16	0.977	0.945	2	C1._.Rep1	37	Fam13b	Promoter	37	uc008eko.1	0.7166
1956	109.16	0.977	0.945	2	C1._.Rep1	68	Diaph1	Promoter	68	uc033hgl.2	0.7026
1957	109.16	0.977	0.945	2	C1._.Rep1	327	Csnk1a1	Promoter	327	uc008fcb.1	0.6966
1958	109.16	0.977	0.945	2	C1._.Rep1	48	Kat5	Promoter	48	uc008gdz.2	0.6507
1959	109.16	0.977	0.945	2	C1._.Rep1	95	Cbwd1	Promoter	95	uc008haw.2	0.6028
1960	109.16	0.977	0.945	2	C1._.Rep1	271	Dusp5	Promoter	271	uc008hwx.1	0.7006
1961	57.2157	0.976	0.943	2	C1._.Rep2	1	Orc2	Promoter	1	uc007bcd.2	0.5729
1962	57.2157	0.976	0.943	2	C1._.Rep2	40	Ivns1abp	Promoter	40	uc007cym.1	0.7066
1963	57.2157	0.976	0.943	2	C1._.Rep2	37	Dars2	Promoter	37	uc007dey.2	0.5349
1964	57.2157	0.976	0.943	2	C1._.Rep2	16	Pigm	Promoter	16	uc007dqk.2	0.6527
1965	57.2157	0.976	0.943	2	C1._.Rep2	554	Rabl6	Intronic	554	uc008isr.1	0.5968
1966	57.2157	0.976	0.943	2	C1._.Rep2	2	Cir1	Promoter	2	uc008kck.2	0.6088
1967	57.2157	0.976	0.943	2	C1._.Rep2	288	Prkra	Promoter	288	uc008kff.1	0.6627
1968	57.2157	0.976	0.943	2	C1._.Rep2	4074	C1qtnf4	Exonic	475	uc033hod.1	0.7405
1969	57.2157	0.976	0.943	2	C1._.Rep2	782	Slc12a6	Promoter	782	uc008los.2	0.6267
1970	57.2157	0.976	0.943	2	C1._.Rep2	153	Inafm2	Promoter	153	uc012cbk.2	0.6986
1971	57.2157	0.976	0.943	2	C1._.Rep2	23	Exd1	Promoter	23	uc008ltu.1	0.6427
1972	57.2157	0.976	0.943	2	C1._.Rep2	280	Adnp	Promoter	280	uc008oaq.2	0.6607
1973	57.2157	0.976	0.943	2	C1._.Rep2	137	Ndufb5	Promoter	137	uc008owq.1	0.6008
1974	57.2157	0.976	0.943	2	C1._.Rep2	4	Slc25a31	Promoter	4	uc008pbi.2	0.6008
1975	57.2157	0.976	0.943	2	C1._.Rep2	2	Nmd3	Promoter	2	uc008pmk.1	0.6886
1976	57.2157	0.976	0.943	2	C1._.Rep2	367	Mtx1	Promoter	367	uc008pye.2	0.6866
1977	57.2157	0.976	0.943	2	C1._.Rep2	716	Pias3	Exonic	15	uc008qnu.2	0.7405
1978	57.2157	0.976	0.943	2	C1._.Rep2	35	Ttf2	Promoter	35	uc008qrb.2	0.6048
1979	57.2157	0.976	0.943	2	C1._.Rep2	74	Ddx20	Promoter	74	uc008qva.1	0.6627
1980	57.2157	0.976	0.943	2	C1._.Rep2	14430	Arhgap29	Intronic	72	uc008rei.1	0.6128
1981	57.2157	0.976	0.943	2	C1._.Rep2	13	Fam241a	Promoter	13	uc008rhr.2	0.6946
1982	57.2157	0.976	0.943	2	C1._.Rep2	42	Inip	Promoter	42	uc008tac.2	0.5968
1983	57.2157	0.976	0.943	2	C1._.Rep2	4	Mysm1	Promoter	4	uc008tsn.1	0.6667
1984	57.2157	0.976	0.943	2	C1._.Rep2	0	Eri3	Promoter	0	uc033idx.1	0.6228
1985	57.2157	0.976	0.943	2	C1._.Rep2	2	Slc2a1	Promoter	2	uc008ule.3	0.6407
1986	57.2157	0.976	0.943	2	C1._.Rep2	47	Hivep3	Promoter	47	uc012dkh.1	0.7106
1987	57.2157	0.976	0.943	2	C1._.Rep2	37261	Azin2	Distal	37261	uc008uvp.2	0.5609
1988	57.2157	0.976	0.943	2	C1._.Rep2	183	Srsf4	Promoter	183	uc008vaf.2	0.6587
1989	57.2157	0.976	0.943	2	C1._.Rep2	21	Fuca1	Promoter	21	uc008vhi.2	0.6008
1990	57.2157	0.976	0.943	2	C1._.Rep2	120	Crocc	Promoter	120	uc012dnz.1	0.6946
1991	57.2157	0.976	0.943	2	C1._.Rep2	261	Dnajc16	Promoter	29	uc056zyg.1	0.5808
1992	57.2157	0.976	0.943	2	C1._.Rep2	68	Eno1	Promoter	68	uc008vxo.2	0.6786
1993	57.2157	0.976	0.943	2	C1._.Rep2	34	5031425E22Rik	Promoter	34	uc008wpy.2	0.6906
1994	57.2157	0.976	0.943	2	C1._.Rep2	33	Tnip2	Promoter	33	uc008xcj.1	0.6427
1995	57.2157	0.976	0.943	2	C1._.Rep2	91	Rgs12	Promoter	91	uc008xdf.2	0.6986
1996	57.2157	0.976	0.943	2	C1._.Rep2	72677	Hnrnpd	Distal	72677	uc008ygt.2	0.6307
1997	57.2157	0.976	0.943	2	C1._.Rep2	45	Mtf2	Promoter	45	uc008ynj.2	0.6168
1998	57.2157	0.976	0.943	2	C1._.Rep2	1106	Fam222a	Promoter	1106	uc008yzt.1	0.5788
1999	57.2157	0.976	0.943	2	C1._.Rep2	87	Agfg2	Promoter	87	uc009adl.3	0.5968
[truncated: 33,250 more rows]

## Sheet: C2
	score	replicateScoreQuantile	groupScoreQuantile	Reproducibility	GroupReplicate	distToGeneStart	nearestGene	peakType	distToTSS	nearestTSS	GC
1	688.052	1	0.999	2	C2._.Rep1	39	Cnnm3	Promoter	39	uc007aqi.1	0.7066
2	96.9736	1	0.999	2	C2._.Rep2	72	Zfp142	Promoter	72	uc007bmp.1	0.6327
3	102.003	1	0.999	2	C2._.Rep2	129	Dnpep	Exonic	129	uc011wnp.1	0.7046
4	99.4836	1	0.999	2	C2._.Rep2	212	Hdac4	Promoter	212	uc007cbg.3	0.6367
5	96.9736	1	0.999	2	C2._.Rep2	32	Ing5	Promoter	32	uc007cen.2	0.7086
6	107.062	1	0.999	2	C2._.Rep2	60	Ubxn4	Promoter	60	uc007cll.1	0.5749
7	96.9736	1	0.999	2	C2._.Rep2	50	Mcm6	Promoter	50	uc007cln.2	0.6607
8	96.9736	1	0.999	2	C2._.Rep2	248	Sde2	Promoter	248	uc007dwt.2	0.6727
9	618.185	1	0.999	2	C2._.Rep1	264	Ppp2r5a	Promoter	264	uc007eci.1	0.6447
10	102.003	1	0.999	2	C2._.Rep2	61	Fbh1	Promoter	61	uc008ijd.1	0.6766
11	620.572	1	0.999	2	C2._.Rep1	200	Garnl3	Intronic	200	uc008jhj.1	0.6208
12	649.336	1	0.999	2	C2._.Rep1	199	Hspa5	Promoter	199	uc008jis.2	0.6228
13	112.147	1	0.999	2	C2._.Rep2	184	Hsd17b12	Promoter	184	uc008lgp.1	0.5469
14	630.135	1	0.999	2	C2._.Rep1	0	Stard7	Promoter	0	uc008mfd.2	0.6846
15	104.533	1	0.999	2	C2._.Rep2	57	Lamtor2	Promoter	57	uc008pvo.1	0.5908
16	99.4836	1	0.999	2	C2._.Rep2	9	Ensa	Promoter	9	uc008qki.1	0.5709
17	697.788	1	0.999	2	C2._.Rep1	72	Fkbp15	Promoter	72	uc008teh.2	0.6248
18	637.322	1	0.999	2	C2._.Rep1	41	Sun1	Promoter	41	uc009aga.2	0.7106
19	94.4668	1	0.999	2	C2._.Rep2	23	Strip2	Promoter	23	uc009bem.1	0.6407
20	649.336	1	0.999	2	C2._.Rep1	155	Mxd1	Promoter	155	uc009csh.3	0.7246
21	630.135	1	0.999	2	C2._.Rep1	136	Lrig1	Promoter	136	uc009czu.1	0.6766
22	613.416	1	0.999	2	C2._.Rep1	29	Wbp11	Promoter	29	uc009emf.2	0.5709
23	94.4668	1	0.999	2	C2._.Rep2	117	Cnot3	Promoter	116	uc009evk.3	0.6327
24	611.036	1	0.999	2	C2._.Rep1	468	Arhgap35	Promoter	468	uc009fhw.1	0.6447
25	99.4836	1	0.999	2	C2._.Rep2	250	Samd4b	Promoter	250	uc009fyw.2	0.7405
26	714.877	1	0.999	2	C2._.Rep1	33	Cyth2	Promoter	33	uc009gxf.2	0.6327
27	99.4836	1	0.999	2	C2._.Rep2	98	Rab6a	Promoter	98	uc009ini.2	0.6866
28	642.123	1	0.999	2	C2._.Rep1	74	Btbd10	Promoter	74	uc009jhl.1	0.6627
29	630.135	1	0.999	2	C2._.Rep1	66	Rassf7	Promoter	66	uc009kka.1	0.6547
30	714.877	1	0.999	2	C2._.Rep1	63	Gatad2a	Promoter	63	uc009lyg.3	0.6447
31	620.572	1	0.999	2	C2._.Rep1	424	Otud4	Promoter	424	uc009mir.1	0.7046
32	114.705	1	0.999	2	C2._.Rep2	108	Prkaca	Promoter	108	uc009mll.4	0.7465
33	109.598	1	0.999	2	C2._.Rep2	31	Cep57	Promoter	31	uc009oea.3	0.5908
34	102.003	1	0.999	2	C2._.Rep2	1	Nck1	Promoter	1	uc009rex.2	0.6926
35	102.003	1	0.999	2	C2._.Rep2	612	Dcaf1	Intronic	612	uc009rkp.2	0.5968
36	94.4668	1	0.999	2	C2._.Rep2	10	Ptbp1	Promoter	10	uc007gab.2	0.6068
37	634.925	1	0.999	2	C2._.Rep1	362	Ubtd2	Promoter	362	uc007ijr.1	0.7226
38	702.664	1	0.999	2	C2._.Rep1	88	Myh10	Promoter	88	uc007jnx.1	0.6427
39	673.492	1	0.999	2	C2._.Rep1	224	Mis12	Promoter	82	uc007jxi.2	0.6367
40	615.8	1	0.999	2	C2._.Rep1	151	Nfe2l1	Promoter	151	uc007lcr.2	0.6068
41	700.225	1	0.999	2	C2._.Rep1	468	Map3k3	Promoter	468	uc007lyc.2	0.6267
42	615.8	1	0.999	2	C2._.Rep1	360	Tnrc6c	Exonic	314	uc007mnj.3	0.7006
43	705.104	1	0.999	2	C2._.Rep1	210	Setd3	Promoter	210	uc007ozj.2	0.6627
44	630.135	1	0.999	2	C2._.Rep1	41	Eif5	Promoter	41	uc007pdd.2	0.6886
45	94.4668	1	0.999	2	C2._.Rep2	131	Phf7	Promoter	131	uc007sxf.1	0.7206
46	102.003	1	0.999	2	C2._.Rep2	20365	Nr4a1	Distal	20365	uc007xsv.3	0.6587
47	707.545	1	0.999	2	C2._.Rep1	332	Sp1	Promoter	332	uc007xvo.1	0.5349
48	639.722	1	0.999	2	C2._.Rep1	45	Ubn1	Promoter	45	uc007ybp.1	0.6806
49	99.4836	1	0.999	2	C2._.Rep2	131	1810013L24Rik	Promoter	131	uc007yda.2	0.6707
50	627.742	1	0.999	2	C2._.Rep1	38	Gsk3b	Promoter	38	uc007zen.1	0.6168
51	96.9736	1	0.999	2	C2._.Rep2	122	Son	Promoter	122	uc007zxy.1	0.6048
52	104.533	1	0.999	2	C2._.Rep2	9303	Pdpk1	Intronic	23	uc008auj.1	0.7305
53	618.185	1	0.999	2	C2._.Rep1	571	Brpf3	Intronic	571	uc008brp.1	0.6547
54	107.062	1	0.999	2	C2._.Rep2	146	Kdm4b	Promoter	146	uc008dbt.2	0.6567
55	634.925	1	0.999	2	C2._.Rep1	160	Khsrp	Promoter	160	uc008ddr.2	0.6567
56	663.811	1	0.999	2	C2._.Rep1	64	Fer	Promoter	64	uc008dfn.1	0.6926
57	96.9736	1	0.999	2	C2._.Rep2	146	Strn	Promoter	146	uc008dpa.1	0.7206
58	94.4668	1	0.999	2	C2._.Rep2	238	Pcx	Promoter	238	uc008gaf.2	0.6008
59	663.811	1	0.999	2	C2._.Rep1	108	Cnnm2	Promoter	108	uc008hue.1	0.6727
60	678.338	1	0.999	2	C2._.Rep1	44	Bbip1	Promoter	44	uc008hxe.3	0.6487
61	84.6263	0.999	0.997	2	C2._.Rep2	16151	Mir30a	Distal	16151	uc011wip.1	0.6866
62	89.5146	0.999	0.997	2	C2._.Rep2	22	Pnkd	Promoter	22	uc007bls.2	0.6208
63	570.832	0.999	0.997	2	C2._.Rep1	195	Cnot9	Promoter	42	uc007bmc.3	0.6267
64	91.9808	0.999	0.997	2	C2._.Rep2	10	Pign	Promoter	10	uc007cgf.3	0.6048
65	89.5146	0.999	0.997	2	C2._.Rep2	90	Gm20753	Promoter	90	uc029qsp.1	0.6427
66	577.89	0.999	0.997	2	C2._.Rep1	519	Ptpn4	Promoter	519	uc007ciz.2	0.6407
67	603.903	0.999	0.997	2	C2._.Rep1	214	Fam72a	Promoter	214	uc007cnk.2	0.5449
68	84.6263	0.999	0.997	2	C2._.Rep2	71	Nucks1	Promoter	71	uc007cnx.2	0.5709
69	89.5146	0.999	0.997	2	C2._.Rep2	126	Dcaf6	Promoter	46	uc007djc.1	0.6587
70	582.606	0.999	0.997	2	C2._.Rep1	39	Zmynd19	Promoter	39	uc008ipo.2	0.7565
71	599.158	0.999	0.997	2	C2._.Rep1	119	Sec16a	Promoter	119	uc008ivi.1	0.6467
72	575.537	0.999	0.997	2	C2._.Rep1	92	Dolpp1	Promoter	92	uc008jci.2	0.6447
73	87.064	0.999	0.997	2	C2._.Rep2	43	Usp20	Promoter	43	uc008jde.2	0.6806
74	582.606	0.999	0.997	2	C2._.Rep1	659	Pbx3	Promoter	659	uc008jih.2	0.7485
75	589.689	0.999	0.997	2	C2._.Rep1	1163	Pbx3	Promoter	1163	uc008jih.2	0.5549
76	84.6263	0.999	0.997	2	C2._.Rep2	69	Abtb2	Promoter	69	uc008lix.1	0.6048
77	608.656	0.999	0.997	2	C2._.Rep1	97	Ttbk2	Promoter	67	uc008lww.3	0.6687
78	84.6263	0.999	0.997	2	C2._.Rep2	1	1700037H04Rik	Promoter	1	uc008mks.2	0.6307
79	582.606	0.999	0.997	2	C2._.Rep1	111	Pank2	Promoter	111	uc008mlg.2	0.6707
80	89.5146	0.999	0.997	2	C2._.Rep2	71	Pcna	Promoter	71	uc008mml.1	0.6148
81	89.5146	0.999	0.997	2	C2._.Rep2	64	Cds2	Promoter	64	uc008mmn.3	0.6627
82	91.9808	0.999	0.997	2	C2._.Rep2	46	Rrbp1	Promoter	46	uc008mqj.1	0.7106
83	570.832	0.999	0.997	2	C2._.Rep1	306	Bcl2l1	Intronic	306	uc008ngm.2	0.7046
84	577.89	0.999	0.997	2	C2._.Rep1	145	E2f1	Promoter	145	uc008njk.2	0.6886
85	82.1987	0.999	0.997	2	C2._.Rep2	5255	Chmp4b	Intronic	27	uc008njq.1	0.6747
86	587.326	0.999	0.997	2	C2._.Rep1	126	Acss2	Promoter	126	uc008nks.1	0.6487
87	87.064	0.999	0.997	2	C2._.Rep2	43	Top1	Promoter	43	uc008nqx.1	0.6507
88	573.184	0.999	0.997	2	C2._.Rep1	1058	Larp1b	Promoter	1058	uc008pca.1	0.7046
89	82.1987	0.999	0.997	2	C2._.Rep2	87	Prpf38b	Promoter	87	uc008qzx.1	0.6367
90	584.966	0.999	0.997	2	C2._.Rep1	4	Papss1	Promoter	4	uc008rjr.2	0.6786
91	577.89	0.999	0.997	2	C2._.Rep1	32	Vcp	Promoter	32	uc008sor.2	0.5868
92	587.326	0.999	0.997	2	C2._.Rep1	22	Zbtb5	Promoter	22	uc008ssc.3	0.6487
93	603.903	0.999	0.997	2	C2._.Rep1	61	Tmem245	Promoter	61	uc008sxw.2	0.6407
94	584.966	0.999	0.997	2	C2._.Rep1	33	Rbbp4	Promoter	33	uc008uwt.1	0.6786
95	603.903	0.999	0.997	2	C2._.Rep1	40	Phactr4	Promoter	40	uc008vbg.4	0.6747
96	594.42	0.999	0.997	2	C2._.Rep1	110	Srm	Promoter	110	uc008vuw.1	0.7166
97	89.5146	0.999	0.997	2	C2._.Rep2	124	Camta1	Promoter	124	uc008vyn.2	0.6567
98	570.832	0.999	0.997	2	C2._.Rep1	21	Rsbn1l	Promoter	21	uc008wod.1	0.6527
99	87.064	0.999	0.997	2	C2._.Rep2	25	Pisd	Promoter	25	uc008wzv.1	0.6707
100	599.158	0.999	0.997	2	C2._.Rep1	27	Ccdc96	Promoter	27	uc008xeq.1	0.6786
101	587.326	0.999	0.997	2	C2._.Rep1	152	Mlec	Promoter	152	uc008zdf.2	0.6986
102	84.6263	0.999	0.997	2	C2._.Rep2	202	Ddx54	Promoter	202	uc008zhq.1	0.6108
103	575.537	0.999	0.997	2	C2._.Rep1	153	Gna12	Promoter	153	uc009aih.1	0.6307
104	606.278	0.999	0.997	2	C2._.Rep1	65	Snd1	Promoter	65	uc012eiu.1	0.6407
105	594.42	0.999	0.997	2	C2._.Rep1	82	Cnot4	Promoter	82	uc009bid.2	0.5848
106	582.606	0.999	0.997	2	C2._.Rep1	23	Paip2b	Promoter	23	uc009cok.3	0.6387
107	82.1987	0.999	0.997	2	C2._.Rep2	6	Kmt5c	Promoter	6	uc009eyi.2	0.6347
108	599.158	0.999	0.997	2	C2._.Rep1	336	Opa3	Intronic	336	uc009flc.1	0.5649
109	580.248	0.999	0.997	2	C2._.Rep1	63	Supt5	Promoter	63	uc009fyj.2	0.6487
110	87.064	0.999	0.997	2	C2._.Rep2	54	Med29	Promoter	54	uc009fyt.2	0.5828
111	84.6263	0.999	0.997	2	C2._.Rep2	88	Tmem126b	Promoter	88	uc009ihp.2	0.6427
112	89.5146	0.999	0.997	2	C2._.Rep2	149	C2cd3	Promoter	149	uc009imv.1	0.5749
113	82.1987	0.999	0.997	2	C2._.Rep2	29	Eif4g2	Promoter	29	uc009jfy.1	0.6846
114	580.248	0.999	0.997	2	C2._.Rep1	55	1700012D14Rik	Promoter	55	uc057lux.1	0.6307
115	580.248	0.999	0.997	2	C2._.Rep1	205	Tial1	Promoter	205	uc009jyy.1	0.5948
116	599.158	0.999	0.997	2	C2._.Rep1	8	Tm2d2	Promoter	8	uc009lfm.2	0.6727
117	587.326	0.999	0.997	2	C2._.Rep1	2	Ddhd2	Promoter	2	uc009lgw.2	0.7206
118	584.966	0.999	0.997	2	C2._.Rep1	46	Thap1	Promoter	46	uc009lhq.2	0.6068
119	82.1987	0.999	0.997	2	C2._.Rep2	66	Med26	Promoter	66	uc009mgg.3	0.6806
120	87.064	0.999	0.997	2	C2._.Rep2	22	Rspry1	Promoter	1	uc009mwp.1	0.6387
121	82.1987	0.999	0.997	2	C2._.Rep2	31	Smpd3	Promoter	31	uc009nfy.1	0.6487
122	87.064	0.999	0.997	2	C2._.Rep2	118	Cadm1	Exonic	118	uc009phm.2	0.6926
123	84.6263	0.999	0.997	2	C2._.Rep2	429	Aph1b	Promoter	429	uc009qfe.1	0.6307
124	580.248	0.999	0.997	2	C2._.Rep1	208	Aph1c	Promoter	208	uc009qfi.1	0.6427
125	87.064	0.999	0.997	2	C2._.Rep2	121	Tfdp2	Promoter	121	uc009rcc.2	0.7026
126	594.42	0.999	0.997	2	C2._.Rep1	121	Rrp9	Promoter	121	uc009rkb.1	0.6327
127	580.248	0.999	0.997	2	C2._.Rep1	170	Stt3b	Promoter	170	uc009ryp.2	0.7106
128	82.1987	0.999	0.997	2	C2._.Rep2	219	Afg1l	Exonic	219	uc007eyq.1	0.6208
129	573.184	0.999	0.997	2	C2._.Rep1	38	Pcbp3	Promoter	38	uc007fuz.2	0.7206
130	580.248	0.999	0.997	2	C2._.Rep1	111	Mum1	Promoter	111	uc007gch.1	0.7066
131	89.5146	0.999	0.997	2	C2._.Rep2	69	Ap3d1	Promoter	69	uc007gek.1	0.6387
132	603.903	0.999	0.997	2	C2._.Rep1	192	Rab5b	Promoter	192	uc007hnv.3	0.5509
133	608.656	0.999	0.997	2	C2._.Rep1	264	Ogdh	Intronic	16	uc057axx.1	0.7126
134	91.9808	0.999	0.997	2	C2._.Rep2	27	H2afv	Promoter	27	uc007hyp.2	0.6707
135	82.1987	0.999	0.997	2	C2._.Rep2	254	Rab1a	Promoter	254	uc007icu.1	0.6667
136	608.656	0.999	0.997	2	C2._.Rep1	127	Gm12260	Exonic	127	uc057ayl.1	0.6088
137	82.1987	0.999	0.997	2	C2._.Rep2	100	Nt5m	Promoter	100	uc007jfb.1	0.6487
138	594.42	0.999	0.997	2	C2._.Rep1	120119	Specc1	Intronic	140	uc007jin.2	0.6407
139	82.1987	0.999	0.997	2	C2._.Rep2	104	Ube2g1	Promoter	104	uc007jzc.1	0.6886
140	603.903	0.999	0.997	2	C2._.Rep1	190	Sp2	Promoter	190	uc007ldf.2	0.5449
141	82.1987	0.999	0.997	2	C2._.Rep2	2	Tepsin	Promoter	2	uc007mrq.1	0.6148
142	594.42	0.999	0.997	2	C2._.Rep1	156	Narf	Promoter	156	uc007mvq.2	0.6068
143	82.1987	0.999	0.997	2	C2._.Rep2	64	Strn3	Promoter	64	uc007nmt.2	0.7186
144	582.606	0.999	0.997	2	C2._.Rep1	40	Brms1l	Promoter	40	uc007noz.1	0.5848
145	570.832	0.999	0.997	2	C2._.Rep1	18	Sptlc2	Promoter	18	uc007oiw.2	0.6447
146	82.1987	0.999	0.997	2	C2._.Rep2	613	Sp4	Promoter	613	uc007pif.3	0.6826
147	592.054	0.999	0.997	2	C2._.Rep1	111	Rnf44	Promoter	111	uc007qox.3	0.7265
148	594.42	0.999	0.997	2	C2._.Rep1	75	Vcl	Promoter	75	uc007sky.1	0.6766
149	606.278	0.999	0.997	2	C2._.Rep1	953	Kat6b	Intronic	160	uc007slh.1	0.6088
150	87.064	0.999	0.997	2	C2._.Rep2	53	Fam208a	Promoter	53	uc007stu.3	0.6946
151	87.064	0.999	0.997	2	C2._.Rep2	200	Pabpn1	Promoter	200	uc007txh.2	0.5908
152	577.89	0.999	0.997	2	C2._.Rep1	419	Dcaf11	Intronic	41	uc056ywu.1	0.6068
153	596.79	0.999	0.997	2	C2._.Rep1	137	Zdhhc20	Promoter	137	uc007udr.1	0.7206
154	573.184	0.999	0.997	2	C2._.Rep1	51	Cdca2	Promoter	51	uc007ulb.2	0.5689
155	594.42	0.999	0.997	2	C2._.Rep1	242	Ipo5	Promoter	242	uc007uzy.1	0.8004
156	82.1987	0.999	0.997	2	C2._.Rep2	76	Kansl2	Promoter	76	uc007xmr.2	0.6148
157	601.53	0.999	0.997	2	C2._.Rep1	64	Fmnl3	Promoter	64	uc007xpj.2	0.7285
158	594.42	0.999	0.997	2	C2._.Rep1	503	2310068J16Rik	Exonic	2	uc007xqm.1	0.6487
159	87.064	0.999	0.997	2	C2._.Rep2	236	Tarbp2	Promoter	236	uc007xwf.3	0.6407
160	91.9808	0.999	0.997	2	C2._.Rep2	37	Eef2kmt	Promoter	37	uc007ybz.1	0.7006
161	82.1987	0.999	0.997	2	C2._.Rep2	9	Crkl	Promoter	9	uc007ykv.2	0.6766
162	89.5146	0.999	0.997	2	C2._.Rep2	74	Dnajb11	Promoter	74	uc007yso.2	0.6926
163	596.79	0.999	0.997	2	C2._.Rep1	625	Dyrk1a	Promoter	625	uc008abg.2	0.6647
164	570.832	0.999	0.997	2	C2._.Rep1	35	Tcp1	Promoter	35	uc008all.2	0.6287
165	87.064	0.999	0.997	2	C2._.Rep2	108	Srrm2	Promoter	108	uc008atn.1	0.6507
166	606.278	0.999	0.997	2	C2._.Rep1	118	Ift140	Promoter	118	uc008azm.3	0.6168
167	91.9808	0.999	0.997	2	C2._.Rep2	210	Rab40c	Promoter	210	uc008bco.2	0.6687
168	84.6263	0.999	0.997	2	C2._.Rep2	22	Luc7l	Promoter	22	uc008bdx.1	0.6148
169	570.832	0.999	0.997	2	C2._.Rep1	75	Mapk14	Promoter	75	uc057kwy.1	0.6747
170	82.1987	0.999	0.997	2	C2._.Rep2	15	Glo1	Promoter	15	uc012aos.2	0.5629
171	89.5146	0.999	0.997	2	C2._.Rep2	84	Mdc1	Promoter	84	uc008cir.1	0.6068
172	91.9808	0.999	0.997	2	C2._.Rep2	154	Srf	Promoter	154	uc008ctg.1	0.6188
173	580.248	0.999	0.997	2	C2._.Rep1	38	Tbcc	Promoter	38	uc008cum.1	0.6088
174	87.064	0.999	0.997	2	C2._.Rep2	246	Socs5	Promoter	246	uc008dup.3	0.7365
175	82.1987	0.999	0.997	2	C2._.Rep2	30	AW554918	Promoter	30	uc008ehg.1	0.7425
176	91.9808	0.999	0.997	2	C2._.Rep2	57	Sec11c	Promoter	57	uc008ffh.1	0.6287
177	91.9808	0.999	0.997	2	C2._.Rep2	4	Rbm4	Promoter	4	uc008gau.1	0.519
178	82.1987	0.999	0.997	2	C2._.Rep2	66	Rbm14	Promoter	66	uc008gap.1	0.6228
179	82.1987	0.999	0.997	2	C2._.Rep2	322	Dnajc4	Promoter	322	uc008gjx.1	0.5968
180	87.064	0.999	0.997	2	C2._.Rep2	193	Osbp	Promoter	193	uc008gtj.1	0.6188
181	570.832	0.999	0.997	2	C2._.Rep1	126	Rcl1	Promoter	126	uc008hda.1	0.6906
182	84.6263	0.999	0.997	2	C2._.Rep2	74	Btaf1	Promoter	74	uc008hhw.1	0.7146
183	580.248	0.999	0.997	2	C2._.Rep1	47	Pi4k2a	Promoter	47	uc008hng.1	0.6786
184	82.1987	0.999	0.997	2	C2._.Rep2	479	Actr1a	Promoter	479	uc008htm.1	0.5768
185	547.415	0.998	0.993	2	C2._.Rep1	55	Pde6d	Promoter	55	uc007bvq.1	0.6248
186	559.106	0.998	0.993	2	C2._.Rep1	119	Stk25	Promoter	119	uc007ced.1	0.6048
187	77.3795	0.998	0.993	2	C2._.Rep2	5	Zcchc2	Promoter	5	uc007cgq.4	0.7126
188	77.3795	0.998	0.993	2	C2._.Rep2	35	2900009J06Rik	Promoter	35	uc007ckw.2	0.6627
189	554.425	0.998	0.993	2	C2._.Rep1	309	Zbtb18	Promoter	309	uc007dul.2	0.7844
190	77.3795	0.998	0.993	2	C2._.Rep2	102	Sp3	Promoter	102	uc008kcc.3	0.6727
191	77.3795	0.998	0.993	2	C2._.Rep2	38	Atf2	Promoter	38	uc008kdd.2	0.6287
192	77.3795	0.998	0.993	2	C2._.Rep2	351	Qser1	Promoter	351	uc008lkg.3	0.7126
193	556.765	0.998	0.993	2	C2._.Rep1	141	Macrod2	Promoter	141	uc008mps.2	0.7066
194	77.3795	0.998	0.993	2	C2._.Rep2	120	Plcg1	Promoter	120	uc008nqz.1	0.7106
195	77.3795	0.998	0.993	2	C2._.Rep2	78	Elmo2	Promoter	78	uc008nxk.1	0.6307
196	556.765	0.998	0.993	2	C2._.Rep1	3	Khdc4	Promoter	3	uc008pwe.2	0.6367
197	547.415	0.998	0.993	2	C2._.Rep1	82	Gatad2b	Promoter	82	uc008qca.1	0.6267
198	79.7834	0.998	0.993	2	C2._.Rep2	57	Snapin	Promoter	57	uc008qck.2	0.5788
199	79.7834	0.998	0.993	2	C2._.Rep2	37	Lrig2	Promoter	37	uc008que.2	0.6128
200	77.3795	0.998	0.993	2	C2._.Rep2	517	St7l	Promoter	517	uc008qur.3	0.6487
201	552.087	0.998	0.993	2	C2._.Rep1	80	Rbm15	Promoter	80	uc008qwz.1	0.5549
202	79.7834	0.998	0.993	2	C2._.Rep2	58	Casp8ap2	Promoter	58	uc012dbh.2	0.6687
203	568.483	0.998	0.993	2	C2._.Rep1	24	Unc13b	Promoter	24	uc008spf.2	0.6447
204	554.425	0.998	0.993	2	C2._.Rep1	60	Rragc	Promoter	60	uc008uqm.1	0.7046
205	79.7834	0.998	0.993	2	C2._.Rep2	130	Hnrnpr	Promoter	130	uc008vhx.2	0.6846
206	559.106	0.998	0.993	2	C2._.Rep1	45	Mtor	Promoter	45	uc008vuq.3	0.6347
207	559.106	0.998	0.993	2	C2._.Rep1	74	Kif1b	Promoter	74	uc008vvy.2	0.6946
208	79.7834	0.998	0.993	2	C2._.Rep2	152	Phf13	Promoter	152	uc008vyx.2	0.7166
209	77.3795	0.998	0.993	2	C2._.Rep2	930	5031425E22Rik	Promoter	85	uc008wpw.1	0.6048
210	79.7834	0.998	0.993	2	C2._.Rep2	41	Abcf2	Promoter	41	uc008wsb.2	0.6287
211	79.7834	0.998	0.993	2	C2._.Rep2	34	Yes1	Promoter	34	uc008wzs.2	0.7625
212	561.448	0.998	0.993	2	C2._.Rep1	315	Cdkl2	Intronic	29	uc008ycd.2	0.6327
213	552.087	0.998	0.993	2	C2._.Rep1	82	2410131K14Rik	Promoter	82	uc008zgj.1	0.6806
214	561.448	0.998	0.993	2	C2._.Rep1	18	Por	Promoter	18	uc008zyt.2	0.6587
215	556.765	0.998	0.993	2	C2._.Rep1	69	Aimp2	Promoter	69	uc009akw.2	0.5828
216	79.7834	0.998	0.993	2	C2._.Rep2	468	Immt	Intronic	468	uc009che.2	0.5948
217	79.7834	0.998	0.993	2	C2._.Rep2	19	Tpra1	Promoter	19	uc009cvy.1	0.6048
218	552.087	0.998	0.993	2	C2._.Rep1	896	Nr2c2	Intronic	896	uc009cyp.2	0.6966
219	559.106	0.998	0.993	2	C2._.Rep1	486	Tatdn2	Promoter	486	uc009dhg.1	0.6786
220	77.3795	0.998	0.993	2	C2._.Rep2	52	Mbd4	Promoter	52	uc012eqs.1	0.6008
221	77.3795	0.998	0.993	2	C2._.Rep2	33	Ints13	Promoter	33	uc009esb.1	0.6487
222	79.7834	0.998	0.993	2	C2._.Rep2	2117	Peg3	Intronic	2117	uc009fbw.1	0.5389
223	547.415	0.998	0.993	2	C2._.Rep1	139	Sipa1l3	Promoter	139	uc009gbv.1	0.6806
224	554.425	0.998	0.993	2	C2._.Rep1	38	Ticrr	Promoter	38	uc012fni.1	0.5988
225	77.3795	0.998	0.993	2	C2._.Rep2	83	Btbd1	Promoter	83	uc009icn.1	0.7685
226	79.7834	0.998	0.993	2	C2._.Rep2	14	Acer3	Promoter	14	uc009ikg.1	0.6707
227	556.765	0.998	0.993	2	C2._.Rep1	49	Nup98	Promoter	49	uc009iqx.2	0.6747
228	559.106	0.998	0.993	2	C2._.Rep1	153	Far1	Promoter	153	uc009jhn.2	0.7046
229	559.106	0.998	0.993	2	C2._.Rep1	5	Rfx1	Promoter	5	uc009mlt.2	0.6527
230	566.137	0.998	0.993	2	C2._.Rep1	74	Calr	Promoter	74	uc009mnp.1	0.6188
231	552.087	0.998	0.993	2	C2._.Rep1	91	Cyld	Promoter	91	uc009mrt.3	0.6747
232	77.3795	0.998	0.993	2	C2._.Rep2	16	Rpgrip1l	Promoter	16	uc009msp.1	0.6048
233	566.137	0.998	0.993	2	C2._.Rep1	48	Fam76b	Promoter	48	uc009oef.1	0.6367
234	77.3795	0.998	0.993	2	C2._.Rep2	5	Foxred1	Promoter	5	uc009ost.3	0.6467
235	556.765	0.998	0.993	2	C2._.Rep1	14	Etfa	Promoter	14	uc009psl.2	0.6527
236	559.106	0.998	0.993	2	C2._.Rep1	231	2700012I20Rik	Promoter	130	uc009ptx.2	0.6148
237	77.3795	0.998	0.993	2	C2._.Rep2	328	Celf6	Promoter	328	uc009pxx.1	0.6447
238	552.087	0.998	0.993	2	C2._.Rep1	136	Glce	Promoter	136	uc009qae.2	0.6367
239	77.3795	0.998	0.993	2	C2._.Rep2	108	Anp32a	Promoter	108	uc009qah.4	0.6786
240	77.3795	0.998	0.993	2	C2._.Rep2	63	Ddx43	Promoter	63	uc012gxe.1	0.6327
241	77.3795	0.998	0.993	2	C2._.Rep2	502	1190002N15Rik	Promoter	502	uc009rax.1	0.7285
242	79.7834	0.998	0.993	2	C2._.Rep2	83	Nphp3	Promoter	83	uc009rhb.2	0.6687
243	568.483	0.998	0.993	2	C2._.Rep1	39	Mlh1	Promoter	39	uc009rvp.2	0.5808
244	77.3795	0.998	0.993	2	C2._.Rep2	89	Wasf1	Promoter	89	uc007exi.2	0.5429
245	568.483	0.998	0.993	2	C2._.Rep1	5	1700022H01Rik	Promoter	5	uc007fgf.2	0.7186
246	554.425	0.998	0.993	2	C2._.Rep1	51	Prdm4	Promoter	51	uc007gng.1	0.6627
247	556.765	0.998	0.993	2	C2._.Rep1	98	Vezt	Promoter	98	uc007gvh.2	0.6527
248	552.087	0.998	0.993	2	C2._.Rep1	38	Cep68	Promoter	38	uc007icw.1	0.7066
249	77.3795	0.998	0.993	2	C2._.Rep2	190	Sertad2	Promoter	190	uc007idc.1	0.6687
250	559.106	0.998	0.993	2	C2._.Rep1	264	Usp32	Promoter	264	uc007krh.1	0.7166
251	563.791	0.998	0.993	2	C2._.Rep1	72	Bcas3	Promoter	72	uc007krn.2	0.5968
252	79.7834	0.998	0.993	2	C2._.Rep2	0	Psmc3ip	Promoter	0	uc007lnh.2	0.6267
253	559.106	0.998	0.993	2	C2._.Rep1	155	Arf2	Promoter	155	uc007lvx.2	0.5449
254	566.137	0.998	0.993	2	C2._.Rep1	17	Sec23a	Promoter	17	uc007npw.1	0.6587
255	568.483	0.998	0.993	2	C2._.Rep1	132	Ppp2r5e	Promoter	132	uc007nxe.1	0.6986
256	79.7834	0.998	0.993	2	C2._.Rep2	110	Map3k9	Promoter	110	uc007oco.2	0.7445
257	549.751	0.998	0.993	2	C2._.Rep1	126	E2f3	Promoter	126	uc007pyq.2	0.5928
258	79.7834	0.998	0.993	2	C2._.Rep2	111	Jarid2	Promoter	111	uc007qgr.2	0.7046
259	563.791	0.998	0.993	2	C2._.Rep1	8389	Mirlet7a-1	Distal	129	uc057kqa.1	0.7126
260	554.425	0.998	0.993	2	C2._.Rep1	38	Gpbp1	Promoter	38	uc007rvw.2	0.6806
261	77.3795	0.998	0.993	2	C2._.Rep2	58	Hmbox1	Promoter	58	uc007uiq.1	0.5988
262	77.3795	0.998	0.993	2	C2._.Rep2	119	Zfp706	Promoter	0	uc007vnc.1	0.7345
263	566.137	0.998	0.993	2	C2._.Rep1	8	9130401M01Rik	Promoter	8	uc007vtc.2	0.7086
264	79.7834	0.998	0.993	2	C2._.Rep2	309	Rbx1	Intronic	309	uc007wwq.1	0.6367
265	77.3795	0.998	0.993	2	C2._.Rep2	8655	Tef	Intronic	84	uc007wxk.2	0.6567
266	563.791	0.998	0.993	2	C2._.Rep1	57	Mir1945	Promoter	57	uc012abe.1	0.6447
267	554.425	0.998	0.993	2	C2._.Rep1	47	Itsn1	Promoter	47	uc007zyh.2	0.6547
268	561.448	0.998	0.993	2	C2._.Rep1	37	Pkd1	Promoter	37	uc008awv.1	0.7106
269	563.791	0.998	0.993	2	C2._.Rep1	17957	Usp49	Intronic	1135	uc008cvv.1	0.6786
270	559.106	0.998	0.993	2	C2._.Rep1	88	Oard1	Promoter	88	uc008cxu.2	0.6347
271	552.087	0.998	0.993	2	C2._.Rep1	131	Hdgfl2	Promoter	131	uc008dau.3	0.6447
272	79.7834	0.998	0.993	2	C2._.Rep2	48	1110020A21Rik	Promoter	48	uc008dtd.2	0.523
273	561.448	0.998	0.993	2	C2._.Rep1	579	Rnf138	Intronic	76	uc008efd.2	0.7106
274	563.791	0.998	0.993	2	C2._.Rep1	292	Ankhd1	Promoter	292	uc008env.2	0.5709
275	559.106	0.998	0.993	2	C2._.Rep1	67	Malt1	Promoter	67	uc008fex.1	0.6946
276	554.425	0.998	0.993	2	C2._.Rep1	48	Stip1	Promoter	48	uc008gke.2	0.5948
277	563.791	0.998	0.993	2	C2._.Rep1	197	Ubtd1	Promoter	197	uc008hmz.1	0.7465
278	549.751	0.998	0.993	2	C2._.Rep1	140	Slc25a28	Promoter	140	uc008hon.2	0.6447
279	568.483	0.998	0.993	2	C2._.Rep1	122	Smndc1	Promoter	122	uc008hwt.1	0.6587
280	542.753	0.997	0.99	2	C2._.Rep1	45	Lman2l	Promoter	45	uc007aqd.2	0.5848
281	535.767	0.997	0.99	2	C2._.Rep1	109	Per2	Promoter	109	uc007cav.1	0.6906
282	74.9908	0.997	0.99	2	C2._.Rep2	82	Pask	Promoter	82	uc007cdu.1	0.5868
283	538.094	0.997	0.99	2	C2._.Rep1	46	Mpzl1	Promoter	46	uc007djh.1	0.7006
284	74.9908	0.997	0.99	2	C2._.Rep2	6715	Mir7655	Intronic	22	uc008ilo.2	0.7665
285	74.9908	0.997	0.99	2	C2._.Rep2	97	Ehmt1	Promoter	97	uc008iph.4	0.6547
286	74.9908	0.997	0.99	2	C2._.Rep2	5	Surf4	Promoter	5	uc008iwl.2	0.7345
287	538.094	0.997	0.99	2	C2._.Rep1	37	Tor2a	Promoter	37	uc008jgs.2	0.5928
288	72.6157	0.997	0.99	2	C2._.Rep2	128	Stxbp1	Promoter	128	uc008jha.2	0.6946
289	72.6157	0.997	0.99	2	C2._.Rep2	42	Wdsub1	Promoter	42	uc008jto.3	0.6647
290	533.441	0.997	0.99	2	C2._.Rep1	69	Cstf3	Promoter	69	uc008ljx.2	0.5988
291	72.6157	0.997	0.99	2	C2._.Rep2	46	Eif2ak4	Promoter	46	uc008lrv.1	0.6826
292	72.6157	0.997	0.99	2	C2._.Rep2	19	1700020I14Rik	Promoter	19	uc008ltx.3	0.5569
293	74.9908	0.997	0.99	2	C2._.Rep2	53	Trp53bp1	Promoter	53	uc008lye.4	0.6108
294	535.767	0.997	0.99	2	C2._.Rep1	64	Tmem127	Promoter	64	uc008mfc.1	0.6367
295	540.423	0.997	0.99	2	C2._.Rep1	14	Tmem87b	Promoter	14	uc008mgv.1	0.6826
296	72.6157	0.997	0.99	2	C2._.Rep2	265	Raly	Promoter	265	uc008njr.2	0.6966
297	535.767	0.997	0.99	2	C2._.Rep1	149	Cables2	Promoter	149	uc008oit.1	0.6766
298	74.9908	0.997	0.99	2	C2._.Rep2	5	Mfn1	Promoter	5	uc008owh.2	0.6307
299	74.9908	0.997	0.99	2	C2._.Rep2	335	Spata5	Promoter	17	uc008par.2	0.6986
300	72.6157	0.997	0.99	2	C2._.Rep2	36	Foxo1	Promoter	36	uc008pei.2	0.6407
301	72.6157	0.997	0.99	2	C2._.Rep2	172	Prcc	Promoter	172	uc008ptb.2	0.483
302	74.9908	0.997	0.99	2	C2._.Rep2	125	Magi3	Promoter	125	uc008qua.3	0.6687
303	72.6157	0.997	0.99	2	C2._.Rep2	191	Ube2d3	Promoter	191	uc008rln.1	0.6387
304	542.753	0.997	0.99	2	C2._.Rep1	25	Bag1	Promoter	25	uc008shz.3	0.6906
305	74.9908	0.997	0.99	2	C2._.Rep2	161	Hook1	Promoter	161	uc008tta.1	0.7066
306	538.094	0.997	0.99	2	C2._.Rep1	84	Slbp	Promoter	84	uc008xav.2	0.6327
307	535.767	0.997	0.99	2	C2._.Rep1	152	Grpel1	Promoter	152	uc008xep.1	0.6128
308	72.6157	0.997	0.99	2	C2._.Rep2	88	Paqr3	Promoter	88	uc008yfq.1	0.7405
309	74.9908	0.997	0.99	2	C2._.Rep2	6	Mlxip	Promoter	6	uc008znq.3	0.6806
310	538.094	0.997	0.99	2	C2._.Rep1	205	Tbl2	Promoter	205	uc008zxu.1	0.6786
311	74.9908	0.997	0.99	2	C2._.Rep2	9	Lrch4	Promoter	9	uc009ade.2	0.6567
312	538.094	0.997	0.99	2	C2._.Rep1	67	Lnx2	Promoter	67	uc009ant.2	0.6826
313	535.767	0.997	0.99	2	C2._.Rep1	126552	Grm8	Exonic	84	uc009bcm.1	0.7385
314	72.6157	0.997	0.99	2	C2._.Rep2	11	Klhdc10	Promoter	11	uc009bfe.2	0.6926
315	74.9908	0.997	0.99	2	C2._.Rep2	36	Cul1	Promoter	36	uc009bsz.1	0.6567
316	535.767	0.997	0.99	2	C2._.Rep1	198	Ezh2	Intronic	108	uc009btb.2	0.6906
317	74.9908	0.997	0.99	2	C2._.Rep2	80	5430402O13Rik	Promoter	80	uc009bxd.1	0.6607
318	538.094	0.997	0.99	2	C2._.Rep1	146	Skap2	Promoter	146	uc009bxv.1	0.6028
319	74.9908	0.997	0.99	2	C2._.Rep2	70	Immt	Promoter	70	uc009che.2	0.6128
320	533.441	0.997	0.99	2	C2._.Rep1	142	Wnk1	Promoter	142	uc009dmt.2	0.5689
321	535.767	0.997	0.99	2	C2._.Rep1	53	Zfp574	Promoter	53	uc009frj.2	0.6467
322	533.441	0.997	0.99	2	C2._.Rep1	14336	Cic	Intronic	142	uc057agj.1	0.7166
323	72.6157	0.997	0.99	2	C2._.Rep2	108	Sertad1	Promoter	108	uc009fwh.1	0.5589
324	538.094	0.997	0.99	2	C2._.Rep1	217	Kmt2b	Promoter	217	uc009gff.2	0.7106
325	74.9908	0.997	0.99	2	C2._.Rep2	23	Rps11	Promoter	23	uc009gth.2	0.6168
326	74.9908	0.997	0.99	2	C2._.Rep2	97	Aamdc	Promoter	97	uc009ijj.2	0.6347
327	533.441	0.997	0.99	2	C2._.Rep1	95	Fam160a2	Promoter	95	uc009ixy.2	0.6846
328	540.423	0.997	0.99	2	C2._.Rep1	0	Akip1	Promoter	0	uc009jdy.1	0.6507
329	540.423	0.997	0.99	2	C2._.Rep1	102	Alg11	Promoter	102	uc009lcl.2	0.6727
330	72.6157	0.997	0.99	2	C2._.Rep2	260	Tom1	Intronic	260	uc009mha.2	0.6447
331	545.083	0.997	0.99	2	C2._.Rep1	96	Dnajb1	Promoter	96	uc009mkp.3	0.6747
332	540.423	0.997	0.99	2	C2._.Rep1	103	Dcaf15	Promoter	103	uc009mlw.1	0.6068
333	542.753	0.997	0.99	2	C2._.Rep1	22	Ciapin1	Promoter	22	uc009mxa.2	0.6846
334	72.6157	0.997	0.99	2	C2._.Rep2	74	Rfwd3	Promoter	74	uc009nmb.1	0.6287
335	74.9908	0.997	0.99	2	C2._.Rep2	42	Cfdp1	Promoter	42	uc009nmx.1	0.525
336	540.423	0.997	0.99	2	C2._.Rep1	322	Banp	Promoter	322	uc009nsg.3	0.5429
337	535.767	0.997	0.99	2	C2._.Rep1	240	Zfpm1	Promoter	240	uc009nsj.1	0.7006
338	533.441	0.997	0.99	2	C2._.Rep1	0	Adpgk	Promoter	0	uc009pxo.1	0.6826
339	72.6157	0.997	0.99	2	C2._.Rep2	97	Ip6k2	Promoter	97	uc009rqu.1	0.6327
340	538.094	0.997	0.99	2	C2._.Rep1	318	Oxsr1	Promoter	318	uc009sap.3	0.5908
341	72.6157	0.997	0.99	2	C2._.Rep2	45	Snx3	Promoter	45	uc007eyr.2	0.7006
342	533.441	0.997	0.99	2	C2._.Rep1	165	Oaz1	Promoter	165	uc033frg.1	0.5968
343	72.6157	0.997	0.99	2	C2._.Rep2	326	Cactin	Promoter	326	uc007ghf.2	0.6008
344	533.441	0.997	0.99	2	C2._.Rep1	55227	Ehbp1	Intronic	268	uc007iea.3	0.6707
345	538.094	0.997	0.99	2	C2._.Rep1	149	Sox30	Promoter	149	uc011xtj.1	0.6806
346	533.441	0.997	0.99	2	C2._.Rep1	101	Canx	Promoter	101	uc007isf.2	0.6407
347	545.083	0.997	0.99	2	C2._.Rep1	17	Hspa4	Promoter	17	uc007ivq.1	0.6747
348	72.6157	0.997	0.99	2	C2._.Rep2	74	Lyrm7	Promoter	74	uc011xux.1	0.6028
349	538.094	0.997	0.99	2	C2._.Rep1	139	Nlk	Promoter	139	uc007kjw.1	0.5689
350	74.9908	0.997	0.99	2	C2._.Rep2	497	Cdk12	Promoter	497	uc007lfr.2	0.6387
351	545.083	0.997	0.99	2	C2._.Rep1	41	Slc38a10	Promoter	41	uc007mrv.2	0.6168
352	74.9908	0.997	0.99	2	C2._.Rep2	50	Lrrc45	Promoter	50	uc007mue.3	0.5948
353	72.6157	0.997	0.99	2	C2._.Rep2	6	3110056K07Rik	Promoter	6	uc007nub.2	0.5529
354	538.094	0.997	0.99	2	C2._.Rep1	126	Max	Promoter	126	uc007nyw.2	0.6507
355	72.6157	0.997	0.99	2	C2._.Rep2	15	Mpp5	Promoter	15	uc007nzg.3	0.7226
356	535.767	0.997	0.99	2	C2._.Rep1	238	Vti1b	Promoter	238	uc007nzx.2	0.6367
357	72.6157	0.997	0.99	2	C2._.Rep2	13	Numb	Promoter	13	uc007odx.2	0.6427
358	72.6157	0.997	0.99	2	C2._.Rep2	13	Bbof1	Promoter	13	uc007ofi.2	0.6966
359	540.423	0.997	0.99	2	C2._.Rep1	29	Gon7	Promoter	29	uc011yqq.1	0.6786
360	72.6157	0.997	0.99	2	C2._.Rep2	7744	Mirlet7a-1	Distal	514	uc057kqa.1	0.7385
361	72.6157	0.997	0.99	2	C2._.Rep2	64	Tut7	Promoter	64	uc007qvg.2	0.7066
362	72.6157	0.997	0.99	2	C2._.Rep2	40	Jmy	Promoter	40	uc007rlf.2	0.7385
363	545.083	0.997	0.99	2	C2._.Rep1	250	Hnrnpc	Promoter	250	uc007tob.2	0.5609
364	542.753	0.997	0.99	2	C2._.Rep1	24	Mphosph8	Promoter	24	uc011zmc.2	0.6467
365	545.083	0.997	0.99	2	C2._.Rep1	1043	Ep300	Promoter	1043	uc007wwr.1	0.6367
366	72.6157	0.997	0.99	2	C2._.Rep2	125	Alg12	Promoter	125	uc007xen.2	0.6727
367	74.9908	0.997	0.99	2	C2._.Rep2	111	Lmbr1l	Promoter	111	uc007xoi.1	0.6148
368	540.423	0.997	0.99	2	C2._.Rep1	78	Spryd3	Promoter	78	uc007xur.2	0.7026
369	538.094	0.997	0.99	2	C2._.Rep1	28	Stxbp5l	Promoter	28	uc007zds.3	0.6707
370	72.6157	0.997	0.99	2	C2._.Rep2	194	Dcbld2	Promoter	87	uc007znn.1	0.6906
371	74.9908	0.997	0.99	2	C2._.Rep2	64	Bach1	Promoter	64	uc007zup.1	0.6986
372	72.6157	0.997	0.99	2	C2._.Rep2	149	Hmgn1	Promoter	149	uc008aco.1	0.7305
373	72.6157	0.997	0.99	2	C2._.Rep2	31	Zfp598	Promoter	31	uc008axn.1	0.7026
374	74.9908	0.997	0.99	2	C2._.Rep2	12	Anks1	Promoter	12	uc008bpv.2	0.7505
375	72.6157	0.997	0.99	2	C2._.Rep2	528	Pim1	Promoter	528	uc008bsz.2	0.7325
376	74.9908	0.997	0.99	2	C2._.Rep2	220	Rfx2	Promoter	220	uc008ddf.2	0.7046
377	540.423	0.997	0.99	2	C2._.Rep1	178	Mllt1	Promoter	178	uc008ddk.1	0.7505
378	74.9908	0.997	0.99	2	C2._.Rep2	353	Pja2	Promoter	353	uc008dfu.1	0.6307
379	72.6157	0.997	0.99	2	C2._.Rep2	12	Msh6	Promoter	12	uc008dvd.2	0.7046
380	545.083	0.997	0.99	2	C2._.Rep1	539	Sap130	Intronic	539	uc008eib.1	0.6826
381	538.094	0.997	0.99	2	C2._.Rep1	28	Etf1	Promoter	28	uc008elu.1	0.6966
382	545.083	0.997	0.99	2	C2._.Rep1	41	Matr3	Promoter	41	uc008emg.2	0.6607
383	74.9908	0.997	0.99	2	C2._.Rep2	143	Ube2d2a	Promoter	143	uc012bbj.1	0.6926
384	538.094	0.997	0.99	2	C2._.Rep1	54	Arhgap26	Promoter	54	uc008esq.1	0.6946
385	545.083	0.997	0.99	2	C2._.Rep1	72	2022-03-03	Promoter	72	uc008eyv.1	0.6747
386	542.753	0.997	0.99	2	C2._.Rep1	211	Mex3c	Promoter	211	uc008fot.2	0.6766
387	535.767	0.997	0.99	2	C2._.Rep1	62	Rbm4b	Promoter	62	uc008gaq.1	0.6866
388	74.9908	0.997	0.99	2	C2._.Rep2	123	Sf1	Promoter	123	uc008gik.2	0.6267
389	545.083	0.997	0.99	2	C2._.Rep1	440	Rfx3	Promoter	440	uc008hcb.2	0.6547
390	74.9908	0.997	0.99	2	C2._.Rep2	10	Sfr1	Promoter	10	uc008hvk.1	0.7066
391	528.794	0.996	0.987	2	C2._.Rep1	123	Gls	Promoter	123	uc007aye.3	0.6886
392	70.253	0.996	0.987	2	C2._.Rep2	58	Zranb3	Promoter	58	uc007clf.2	0.513
393	524.151	0.996	0.987	2	C2._.Rep1	38	Ube2t	Promoter	38	uc007csp.3	0.6148
394	531.117	0.996	0.987	2	C2._.Rep1	279	Suco	Promoter	279	uc007dft.2	0.6148
395	519.516	0.996	0.987	2	C2._.Rep1	70	Golga2	Promoter	70	uc008jev.1	0.6427
396	521.833	0.996	0.987	2	C2._.Rep1	166	Fam102a	Promoter	166	uc008jfs.1	0.6986
397	521.833	0.996	0.987	2	C2._.Rep1	66	Psmd5	Promoter	66	uc008jje.1	0.6547
398	70.253	0.996	0.987	2	C2._.Rep2	90	Rab14	Promoter	90	uc008jjz.1	0.6966
399	70.253	0.996	0.987	2	C2._.Rep2	167	Strbp	Promoter	167	uc008jnd.2	0.7385
400	519.516	0.996	0.987	2	C2._.Rep1	75	Hat1	Promoter	75	uc008kap.1	0.6128
401	70.253	0.996	0.987	2	C2._.Rep2	37	Fnbp4	Promoter	37	uc008ktb.2	0.5309
402	528.794	0.996	0.987	2	C2._.Rep1	194	Cdan1	Exonic	194	uc008lwu.1	0.6707
403	70.253	0.996	0.987	2	C2._.Rep2	41	Rbm46	Promoter	41	uc033hul.1	0.6407
404	526.472	0.996	0.987	2	C2._.Rep1	76	Tdrkh	Promoter	76	uc008qgd.1	0.6307
405	521.833	0.996	0.987	2	C2._.Rep1	12	Csde1	Promoter	12	uc008qsg.3	0.5988
406	70.253	0.996	0.987	2	C2._.Rep2	84	Fubp1	Promoter	84	uc008rst.1	0.6447
407	531.117	0.996	0.987	2	C2._.Rep1	124	Tgfbr1	Promoter	124	uc008sun.2	0.7445
408	521.833	0.996	0.987	2	C2._.Rep1	89	Snapc3	Promoter	89	uc008tkt.1	0.6148
409	519.516	0.996	0.987	2	C2._.Rep1	79	Dennd4c	Promoter	79	uc033idc.1	0.6148
410	521.833	0.996	0.987	2	C2._.Rep1	40	Mrpl37	Promoter	40	uc008tza.2	0.6088
411	70.253	0.996	0.987	2	C2._.Rep2	9	Srsf10	Promoter	9	uc008vha.2	0.7006
412	70.253	0.996	0.987	2	C2._.Rep2	27998	Ubr4	Intronic	72	uc008vmj.2	0.6766
413	70.253	0.996	0.987	2	C2._.Rep2	4	Pgd	Promoter	4	uc008vvv.1	0.6347
414	528.794	0.996	0.987	2	C2._.Rep1	11	Tmem165	Promoter	11	uc008xup.1	0.6786
415	70.253	0.996	0.987	2	C2._.Rep2	801	Clock	Intronic	487	uc008xuq.3	0.7745
416	70.253	0.996	0.987	2	C2._.Rep2	44	Mmab	Promoter	44	uc008yzo.1	0.6068
417	70.253	0.996	0.987	2	C2._.Rep2	137	Usp42	Promoter	137	uc009akp.2	0.7685
418	70.253	0.996	0.987	2	C2._.Rep2	253	Ubl3	Exonic	252	uc009aou.1	0.7146
419	70.253	0.996	0.987	2	C2._.Rep2	63	N4bp2l2	Promoter	63	uc012eho.1	0.5389
420	519.516	0.996	0.987	2	C2._.Rep1	249	Pds5b	Promoter	249	uc009auh.2	0.6228
421	524.151	0.996	0.987	2	C2._.Rep1	36	1700028E10Rik	Promoter	36	uc029vsn.1	0.6747
422	70.253	0.996	0.987	2	C2._.Rep2	47	Exoc4	Promoter	47	uc009bgq.1	0.5828
423	524.151	0.996	0.987	2	C2._.Rep1	138	Gm10244	Promoter	138	uc009blv.1	0.6048
424	519.516	0.996	0.987	2	C2._.Rep1	11	Uba3	Promoter	11	uc009dam.3	0.6766
425	528.794	0.996	0.987	2	C2._.Rep1	10	Gt(ROSA)26Sor	Promoter	10	uc009dem.3	0.7305
426	519.516	0.996	0.987	2	C2._.Rep1	16852	9330102E08Rik	Distal	32	uc012esz.1	0.6547
427	519.516	0.996	0.987	2	C2._.Rep1	58	Dact3	Promoter	58	uc009fij.1	0.6786
428	70.253	0.996	0.987	2	C2._.Rep2	65	Rab4b	Promoter	65	uc009fvc.1	0.6487
429	70.253	0.996	0.987	2	C2._.Rep2	1779	Clec11a	Intronic	849	uc009gpa.2	0.6048
430	519.516	0.996	0.987	2	C2._.Rep1	3861	Chd2	Intronic	3861	uc009hrd.2	0.6048
431	519.516	0.996	0.987	2	C2._.Rep1	216	Pak1	Exonic	216	uc009iju.1	0.7206
432	531.117	0.996	0.987	2	C2._.Rep1	34	Lyrm1	Promoter	34	uc009jmd.3	0.6487
433	526.472	0.996	0.987	2	C2._.Rep1	17	Cdr2	Promoter	17	uc012ftc.3	0.6627
434	521.833	0.996	0.987	2	C2._.Rep1	44	D430042O09Rik	Promoter	44	uc009jqm.1	0.6906
435	70.253	0.996	0.987	2	C2._.Rep2	15	9430038I01Rik	Promoter	15	uc009ket.2	0.6627
436	531.117	0.996	0.987	2	C2._.Rep1	23	Slc25a42	Promoter	23	uc009lzg.2	0.6667
437	526.472	0.996	0.987	2	C2._.Rep1	106	Lsm4	Exonic	106	uc012gfc.1	0.6168
438	70.253	0.996	0.987	2	C2._.Rep2	266	Ocel1	Exonic	266	uc009mcu.2	0.7066
439	70.253	0.996	0.987	2	C2._.Rep2	13	Babam1	Promoter	13	uc009mdb.2	0.5689
440	531.117	0.996	0.987	2	C2._.Rep1	188	Zswim4	Promoter	188	uc009mmg.1	0.6028
441	531.117	0.996	0.987	2	C2._.Rep1	62	Cfap20	Promoter	62	uc009myj.3	0.6627
442	70.253	0.996	0.987	2	C2._.Rep2	608	Rnf26	Promoter	142	uc009pbm.1	0.5429
443	526.472	0.996	0.987	2	C2._.Rep1	51	Ireb2	Promoter	51	uc009prq.2	0.6427
444	70.253	0.996	0.987	2	C2._.Rep2	43	Rab8b	Promoter	43	uc009qfk.2	0.6088
445	70.253	0.996	0.987	2	C2._.Rep2	71	Rwdd2a	Promoter	71	uc012gxr.1	0.6906
446	524.151	0.996	0.987	2	C2._.Rep1	47	Map4	Promoter	47	uc009rsy.3	0.7265
447	521.833	0.996	0.987	2	C2._.Rep1	103	Bclaf1	Promoter	103	uc007ent.1	0.6467
448	70.253	0.996	0.987	2	C2._.Rep2	9693	Cdk19	Intronic	49	uc007ewu.2	0.6587
449	70.253	0.996	0.987	2	C2._.Rep2	86	Gucd1	Promoter	86	uc007fqi.1	0.6946
450	70.253	0.996	0.987	2	C2._.Rep2	73	Derl3	Promoter	73	uc007ftj.1	0.6467
451	70.253	0.996	0.987	2	C2._.Rep2	96	Slc39a3	Promoter	96	uc007gfr.1	0.6128
452	70.253	0.996	0.987	2	C2._.Rep2	18	Washc4	Promoter	18	uc007gkj.1	0.6766
453	526.472	0.996	0.987	2	C2._.Rep1	34	Actr2	Promoter	34	uc011xrw.1	0.7246
454	524.151	0.996	0.987	2	C2._.Rep1	31	Rtn4	Promoter	31	uc007ihk.2	0.6267
455	524.151	0.996	0.987	2	C2._.Rep1	5	Clk4	Promoter	5	uc007itr.2	0.6567
456	519.516	0.996	0.987	2	C2._.Rep1	174	Trim17	Promoter	174	uc007jct.2	0.5729
457	70.253	0.996	0.987	2	C2._.Rep2	10	Smyd4	Promoter	10	uc007kdl.1	0.6667
458	524.151	0.996	0.987	2	C2._.Rep1	76	Suz12	Promoter	76	uc007klc.1	0.6986
459	70.253	0.996	0.987	2	C2._.Rep2	54	Zfp207	Promoter	54	uc007klw.2	0.493
460	524.151	0.996	0.987	2	C2._.Rep1	12141	Gm11437	Intronic	6299	uc007kqj.1	0.7665
461	519.516	0.996	0.987	2	C2._.Rep1	59	Aatf	Promoter	59	uc007kqm.1	0.6747
462	528.794	0.996	0.987	2	C2._.Rep1	73	Rab5c	Promoter	73	uc007lme.2	0.6248
463	70.253	0.996	0.987	2	C2._.Rep2	234	Ddx5	Promoter	7	uc007lzt.2	0.6627
464	526.472	0.996	0.987	2	C2._.Rep1	126	Hbp1	Exonic	126	uc007nhu.2	0.517
465	528.794	0.996	0.987	2	C2._.Rep1	5	Hspa2	Promoter	5	uc007nyf.2	0.6407
466	524.151	0.996	0.987	2	C2._.Rep1	1791	Rps6ka5	Intronic	162	uc007ost.1	0.6607
467	521.833	0.996	0.987	2	C2._.Rep1	99	Glrx5	Promoter	99	uc007oxu.2	0.6507
468	70.253	0.996	0.987	2	C2._.Rep2	99	Cyp46a1	Promoter	99	uc007ozo.1	0.7186
469	70.253	0.996	0.987	2	C2._.Rep2	56	Ppp1r13b	Promoter	56	uc007ped.1	0.7764
470	70.253	0.996	0.987	2	C2._.Rep2	82	Mtr	Promoter	82	uc007plh.3	0.5968
471	531.117	0.996	0.987	2	C2._.Rep1	287	Rmi1	Intronic	23	uc007qts.3	0.6747
472	528.794	0.996	0.987	2	C2._.Rep1	150	Zswim6	Promoter	150	uc007rup.2	0.7006
473	519.516	0.996	0.987	2	C2._.Rep1	151	Nupl1	Promoter	151	uc007uex.1	0.6407
474	526.472	0.996	0.987	2	C2._.Rep1	98	Kpna3	Promoter	98	uc007ufw.2	0.7246
475	70.253	0.996	0.987	2	C2._.Rep2	191	Myh9	Promoter	191	uc007woc.2	0.6507
476	528.794	0.996	0.987	2	C2._.Rep1	194	Tnrc6b	Promoter	194	uc007wvt.1	0.5868
477	70.253	0.996	0.987	2	C2._.Rep2	59	Ccdc134	Promoter	59	uc007wye.2	0.6507
478	70.253	0.996	0.987	2	C2._.Rep2	177	Snap29	Promoter	39	uc057kuy.1	0.7126
479	524.151	0.996	0.987	2	C2._.Rep1	211	Dgcr8	Promoter	211	uc007ynf.2	0.7026
480	70.253	0.996	0.987	2	C2._.Rep2	305	Cep97	Intronic	305	uc007zlr.2	0.5409
481	519.516	0.996	0.987	2	C2._.Rep1	43	Zbtb21	Promoter	37	uc008ady.1	0.6587
482	70.253	0.996	0.987	2	C2._.Rep2	829	Rab40c	Promoter	829	uc008bco.2	0.6108
483	521.833	0.996	0.987	2	C2._.Rep1	31349	Fkbp5	Intronic	24	uc008bqz.3	0.7305
484	531.117	0.996	0.987	2	C2._.Rep1	35	Btbd9	Promoter	22	uc057kwz.1	0.7246
485	519.516	0.996	0.987	2	C2._.Rep1	25100	Spdya	Intronic	63	uc008dmm.1	0.7126
486	70.253	0.996	0.987	2	C2._.Rep2	394	Dmxl1	Promoter	394	uc008ewo.2	0.6327
487	519.516	0.996	0.987	2	C2._.Rep1	78	Ppp6r3	Promoter	78	uc008fwk.4	0.6228
488	526.472	0.996	0.987	2	C2._.Rep1	151	Cep55	Promoter	151	uc008hix.2	0.6647
489	531.117	0.996	0.987	2	C2._.Rep1	26	Pprc1	Promoter	26	uc008hsb.1	0.5848
490	519.516	0.996	0.987	2	C2._.Rep1	16	Sufu	Promoter	16	uc008htn.2	0.6068
491	521.833	0.996	0.987	2	C2._.Rep1	2296	Add3	Intronic	15	uc008hwk.3	0.6846
492	514.886	0.995	0.984	2	C2._.Rep1	75	Tpp2	Promoter	75	uc007avr.2	0.6387
493	505.644	0.995	0.984	2	C2._.Rep1	5	Coq10b	Promoter	5	uc007azz.1	0.6647
494	517.2	0.995	0.984	2	C2._.Rep1	103	Sdccag8	Exonic	103	uc007duh.2	0.6028
495	67.9019	0.995	0.984	2	C2._.Rep2	182	Slc30a1	Promoter	182	uc007edc.1	0.7645
496	67.9019	0.995	0.984	2	C2._.Rep2	37	Dnajc1	Promoter	37	uc008ilt.2	0.6687
497	510.262	0.995	0.984	2	C2._.Rep1	82	Arl6ip6	Promoter	82	uc008jrn.2	0.6826
498	510.262	0.995	0.984	2	C2._.Rep1	106	Hnrnpa3	Promoter	106	uc008kel.2	0.6946
499	67.9019	0.995	0.984	2	C2._.Rep2	77	Ddb2	Promoter	77	uc008kvh.3	0.6008
500	67.9019	0.995	0.984	2	C2._.Rep2	52	Cry2	Promoter	52	uc008kxy.3	0.7046
501	510.262	0.995	0.984	2	C2._.Rep1	6	Mgme1	Promoter	6	uc008mqs.2	0.6587
502	67.9019	0.995	0.984	2	C2._.Rep2	2219	Rad21l	Distal	2219	uc012cfy.1	0.6208
503	512.573	0.995	0.984	2	C2._.Rep1	195	Cbfa2t2	Promoter	195	uc008njf.2	0.6786
504	512.573	0.995	0.984	2	C2._.Rep1	94	Rbm39	Promoter	94	uc008nmr.4	0.6168
505	517.2	0.995	0.984	2	C2._.Rep1	37	Chd6	Promoter	37	uc008nrn.2	0.6108
506	507.952	0.995	0.984	2	C2._.Rep1	86	Osbpl2	Promoter	86	uc008oik.1	0.7046
507	67.9019	0.995	0.984	2	C2._.Rep2	135	Hdgf	Promoter	135	uc008ptc.2	0.6747
508	510.262	0.995	0.984	2	C2._.Rep1	64	Mef2d	Promoter	64	uc008puc.2	0.6946
509	67.9019	0.995	0.984	2	C2._.Rep2	24892	Dennd2c	Distal	24892	uc008qsq.2	0.7086
510	510.262	0.995	0.984	2	C2._.Rep1	19	Larp7	Promoter	19	uc008rhd.1	0.6148
511	67.9019	0.995	0.984	2	C2._.Rep2	13	Rpl34	Promoter	13	uc008rje.3	0.6287
512	67.9019	0.995	0.984	2	C2._.Rep2	5819	Adh5	Intronic	72	uc008rnk.2	0.6407
513	505.644	0.995	0.984	2	C2._.Rep1	194	Pnrc1	Exonic	194	uc008sfu.1	0.6826
514	67.9019	0.995	0.984	2	C2._.Rep2	33	Kif24	Promoter	33	uc008sio.1	0.6287
515	67.9019	0.995	0.984	2	C2._.Rep2	5777	Nfyc	Intronic	59	uc008unn.2	0.6267
516	510.262	0.995	0.984	2	C2._.Rep1	7748	Mir698	Exonic	217	uc012dkx.1	0.6547
517	507.952	0.995	0.984	2	C2._.Rep1	0	Thrap3	Promoter	0	uc008usv.2	0.6687
518	514.886	0.995	0.984	2	C2._.Rep1	0	Mtfr1l	Promoter	0	uc008vfj.2	0.6707
519	512.573	0.995	0.984	2	C2._.Rep1	37	Eno1	Promoter	37	uc008vxo.2	0.6826
520	512.573	0.995	0.984	2	C2._.Rep1	156	Rnf4	Exonic	26	uc008xce.2	0.6507
521	67.9019	0.995	0.984	2	C2._.Rep2	4357	Tbc1d14	Intronic	78	uc008xet.1	0.7026
522	67.9019	0.995	0.984	2	C2._.Rep2	144	Gm15559	Promoter	144	uc008yrl.1	0.6846
523	67.9019	0.995	0.984	2	C2._.Rep2	703	Ung	Intronic	16	uc008yzg.1	0.6846
524	67.9019	0.995	0.984	2	C2._.Rep2	82	Ttyh3	Promoter	82	uc009ahw.3	0.6986
525	67.9019	0.995	0.984	2	C2._.Rep2	36	Pdia4	Promoter	36	uc009btf.1	0.6547
526	67.9019	0.995	0.984	2	C2._.Rep2	2	Cct7	Promoter	2	uc009cpv.2	0.6707
527	512.573	0.995	0.984	2	C2._.Rep1	11	Txnrd3	Promoter	11	uc009cwj.1	0.6487
528	510.262	0.995	0.984	2	C2._.Rep1	52	Raf1	Promoter	52	uc009diy.1	0.7046
529	67.9019	0.995	0.984	2	C2._.Rep2	948	Aebp2	Exonic	109	uc009eoj.2	0.7784
530	510.262	0.995	0.984	2	C2._.Rep1	37	Stk38l	Promoter	37	uc009esh.2	0.7006
531	67.9019	0.995	0.984	2	C2._.Rep2	608	Cic	Intronic	608	uc009fsa.3	0.5709
532	67.9019	0.995	0.984	2	C2._.Rep2	18	Wdr62	Promoter	18	uc009gdw.2	0.5968
533	510.262	0.995	0.984	2	C2._.Rep1	16948	Chd2	Distal	16948	uc009hrd.2	0.6048
534	505.644	0.995	0.984	2	C2._.Rep1	74	Rpl27a	Promoter	74	uc009jdr.1	0.6587
535	67.9019	0.995	0.984	2	C2._.Rep2	6333	Fbrs	Intronic	3834	uc009jvq.1	0.6287
536	67.9019	0.995	0.984	2	C2._.Rep2	23	Fus	Promoter	23	uc009jxn.1	0.6786
537	67.9019	0.995	0.984	2	C2._.Rep2	497	Efnb2	Promoter	497	uc009kue.1	0.7146
538	507.952	0.995	0.984	2	C2._.Rep1	110	Vdac3	Promoter	110	uc009ldh.2	0.7305
539	505.644	0.995	0.984	2	C2._.Rep1	67	Bag4	Promoter	67	uc009lgy.2	0.7046
540	67.9019	0.995	0.984	2	C2._.Rep2	5	Arrdc2	Promoter	5	uc009mbt.1	0.6068
541	67.9019	0.995	0.984	2	C2._.Rep2	27	Asf1b	Promoter	27	uc009mlk.1	0.6068
542	67.9019	0.995	0.984	2	C2._.Rep2	24	Vps35	Promoter	24	uc009mpo.1	0.6627
543	67.9019	0.995	0.984	2	C2._.Rep2	76	Katnb1	Promoter	76	uc009mxt.1	0.5729
544	67.9019	0.995	0.984	2	C2._.Rep2	37	Phlpp2	Promoter	37	uc009njm.1	0.7146
545	510.262	0.995	0.984	2	C2._.Rep1	436	Hspa8	Promoter	436	uc009ozx.3	0.6926
546	512.573	0.995	0.984	2	C2._.Rep1	317	Arih1	Promoter	317	uc009pxs.2	0.7405
547	67.9019	0.995	0.984	2	C2._.Rep2	59	Parp6	Promoter	59	uc009pxz.1	0.6866
548	67.9019	0.995	0.984	2	C2._.Rep2	121	Gk5	Promoter	121	uc009rbz.1	0.6208
549	67.9019	0.995	0.984	2	C2._.Rep2	84	Rasa2	Promoter	84	uc009rco.1	0.6687
550	67.9019	0.995	0.984	2	C2._.Rep2	6208	Ip6k1	Intronic	86	uc009rob.1	0.6407
551	67.9019	0.995	0.984	2	C2._.Rep2	125	4930526I15Rik	Promoter	125	uc012hdi.2	0.6587
552	67.9019	0.995	0.984	2	C2._.Rep2	838	Atp2b1	Promoter	838	uc007gxf.2	0.7605
553	510.262	0.995	0.984	2	C2._.Rep1	136	Cand1	Promoter	136	uc007hec.2	0.6846
554	505.644	0.995	0.984	2	C2._.Rep1	49	Atp5b	Promoter	49	uc007hle.1	0.5768
555	505.644	0.995	0.984	2	C2._.Rep1	61	Aftph	Promoter	61	uc007idh.4	0.6786
556	510.262	0.995	0.984	2	C2._.Rep1	37	Npm1	Promoter	37	uc007ikd.2	0.6248
557	514.886	0.995	0.984	2	C2._.Rep1	263	Phf12	Promoter	263	uc007khr.2	0.6687
558	514.886	0.995	0.984	2	C2._.Rep1	95	Ska2	Promoter	95	uc007kti.1	0.513
559	512.573	0.995	0.984	2	C2._.Rep1	45	Cdk5rap3	Promoter	45	uc007lcv.2	0.6068
560	505.644	0.995	0.984	2	C2._.Rep1	564	Atxn7l3	Promoter	564	uc007lrg.1	0.7166
561	67.9019	0.995	0.984	2	C2._.Rep2	320	Meioc	Promoter	320	uc011yfv.2	0.6008
562	67.9019	0.995	0.984	2	C2._.Rep2	209	Cbx8	Promoter	209	uc007mpu.1	0.6906
563	507.952	0.995	0.984	2	C2._.Rep1	36	Mgat2	Promoter	36	uc011ymy.1	0.7066
564	67.9019	0.995	0.984	2	C2._.Rep2	40	Vipas39	Promoter	40	uc007oiq.2	0.5289
565	512.573	0.995	0.984	2	C2._.Rep1	33	Tecpr2	Promoter	33	uc007pcf.2	0.6926
566	67.9019	0.995	0.984	2	C2._.Rep2	17	Sp4	Promoter	17	uc007pif.3	0.7325
567	507.952	0.995	0.984	2	C2._.Rep1	15760	Gtpbp4	Distal	15760	uc007pkp.2	0.5369
568	512.573	0.995	0.984	2	C2._.Rep1	403	Hnrnpa0	Promoter	403	uc007qtf.2	0.7385
569	67.9019	0.995	0.984	2	C2._.Rep2	882	Tent4a	Promoter	882	uc007rch.2	0.7585
570	507.952	0.995	0.984	2	C2._.Rep1	356	Ankrd28	Promoter	356	uc007sya.1	0.7425
571	67.9019	0.995	0.984	2	C2._.Rep2	88	Wapl	Promoter	88	uc007tbi.2	0.6966
572	67.9019	0.995	0.984	2	C2._.Rep2	34	Mrpl57	Promoter	34	uc007udq.1	0.6747
573	67.9019	0.995	0.984	2	C2._.Rep2	173	Ints6	Promoter	173	uc007ugp.2	0.6727
574	507.952	0.995	0.984	2	C2._.Rep1	26	Tpt1	Promoter	26	uc007uqz.2	0.7385
575	505.644	0.995	0.984	2	C2._.Rep1	99	Dnajc3	Promoter	99	uc007uzd.2	0.7485
576	67.9019	0.995	0.984	2	C2._.Rep2	16	Slc25a32	Promoter	16	uc007vob.2	0.7046
577	510.262	0.995	0.984	2	C2._.Rep1	76	Sqle	Promoter	76	uc007vxq.1	0.7325
578	67.9019	0.995	0.984	2	C2._.Rep2	463	Mafa	Promoter	463	uc007whe.1	0.7265
579	507.952	0.995	0.984	2	C2._.Rep1	27	4930483J18Rik	Promoter	27	uc007wwf.2	0.6447
580	517.2	0.995	0.984	2	C2._.Rep1	60	Pacsin2	Promoter	60	uc011zxc.1	0.6667
581	505.644	0.995	0.984	2	C2._.Rep1	78	Iqcb1	Promoter	61	uc007zcx.1	0.6886
582	517.2	0.995	0.984	2	C2._.Rep1	128	Morc3	Exonic	128	uc007zzz.2	0.7086
583	67.9019	0.995	0.984	2	C2._.Rep2	154	Kifc5b	Promoter	154	uc008bep.1	0.6248
584	505.644	0.995	0.984	2	C2._.Rep1	83	Tbc1d22b	Promoter	83	uc008btd.1	0.6547
585	507.952	0.995	0.984	2	C2._.Rep1	50	Rab11b	Promoter	50	uc008bzm.1	0.5828
586	67.9019	0.995	0.984	2	C2._.Rep2	32	Msh5	Promoter	32	uc008cfd.3	0.6487
587	507.952	0.995	0.984	2	C2._.Rep1	50	B230354K17Rik	Promoter	50	uc008cql.5	0.5948
588	67.9019	0.995	0.984	2	C2._.Rep2	14043	Ptprs	Intronic	214	uc008dbx.3	0.6467
589	517.2	0.995	0.984	2	C2._.Rep1	124	Ranbp3	Exonic	124	uc057kyd.1	0.6946
590	67.9019	0.995	0.984	2	C2._.Rep2	322	Wdr43	Exonic	148	uc008dms.2	0.6367
591	517.2	0.995	0.984	2	C2._.Rep1	61	Ypel5	Promoter	61	uc008dne.1	0.7166
592	505.644	0.995	0.984	2	C2._.Rep1	27	Birc6	Promoter	27	uc033hfd.1	0.6667
593	67.9019	0.995	0.984	2	C2._.Rep2	262	Cox7a2l	Promoter	262	uc008dsc.2	0.5449
594	67.9019	0.995	0.984	2	C2._.Rep2	99	Sap130	Promoter	99	uc008eib.1	0.6168
595	512.573	0.995	0.984	2	C2._.Rep1	33	Iws1	Promoter	33	uc008eiy.2	0.5729
596	67.9019	0.995	0.984	2	C2._.Rep2	300	Tesmin	Exonic	219	uc008fwi.2	0.7325
597	67.9019	0.995	0.984	2	C2._.Rep2	80	Uhrf2	Promoter	80	uc008hef.1	0.6707
598	510.262	0.995	0.984	2	C2._.Rep1	56	Pdzd8	Promoter	56	uc008ibj.2	0.7784
599	67.9019	0.995	0.984	2	C2._.Rep2	340	Grk5	Exonic	340	uc008ice.3	0.6727
600	496.425	0.994	0.982	2	C2._.Rep1	1519	Ncoa2	Intronic	133	uc007ail.2	0.6347
601	65.5668	0.994	0.982	2	C2._.Rep2	166	Fam135a	Promoter	166	uc007aml.2	0.6627
602	65.5668	0.994	0.982	2	C2._.Rep2	30	Ncl	Promoter	30	uc007bvl.1	0.6607
603	65.5668	0.994	0.982	2	C2._.Rep2	8193	Tex44	Distal	8193	uc007bvo.2	0.6946
604	65.5668	0.994	0.982	2	C2._.Rep2	120	Tubb4b	Promoter	120	uc008iqs.2	0.5729
605	498.727	0.994	0.982	2	C2._.Rep1	94	Odf2	Promoter	94	uc008jaj.3	0.6667
606	498.727	0.994	0.982	2	C2._.Rep1	107	Scai	Promoter	107	uc008jof.2	0.6707
607	503.337	0.994	0.982	2	C2._.Rep1	74	Pdhx	Promoter	74	uc008lil.4	0.6467
608	65.5668	0.994	0.982	2	C2._.Rep2	10	Rad51	Promoter	10	uc008ltc.1	0.5968
609	65.5668	0.994	0.982	2	C2._.Rep2	89	Oip5	Promoter	89	uc008ltz.1	0.523
610	65.5668	0.994	0.982	2	C2._.Rep2	69	Zhx3	Promoter	69	uc008nrf.1	0.7285
611	65.5668	0.994	0.982	2	C2._.Rep2	36	Stau1	Promoter	22	uc008nyz.1	0.7126
612	65.5668	0.994	0.982	2	C2._.Rep2	217	B4galt5	Promoter	217	uc008nzm.2	0.7246
613	501.031	0.994	0.982	2	C2._.Rep1	98	Sycp2	Promoter	98	uc008ohn.2	0.6607
614	65.5668	0.994	0.982	2	C2._.Rep2	6	Ankrd50	Promoter	6	uc008pbd.2	0.7285
615	65.5668	0.994	0.982	2	C2._.Rep2	31	Kpna4	Promoter	31	uc008pme.1	0.7046
616	498.727	0.994	0.982	2	C2._.Rep1	19	Bcl10	Promoter	19	uc008rqs.3	0.6687
617	503.337	0.994	0.982	2	C2._.Rep1	30	Tbc1d2	Promoter	30	uc008suf.1	0.6786
618	503.337	0.994	0.982	2	C2._.Rep1	219	Nrd1	Promoter	219	uc008ubw.1	0.6008
619	496.425	0.994	0.982	2	C2._.Rep1	0	Osbpl9	Promoter	0	uc008ucc.2	0.5908
620	496.425	0.994	0.982	2	C2._.Rep1	688	Pik3r3	Promoter	688	uc008ugm.1	0.6248
621	65.5668	0.994	0.982	2	C2._.Rep2	68	Ago1	Promoter	68	uc008utj.4	0.7206
622	503.337	0.994	0.982	2	C2._.Rep1	33	Cep85	Promoter	33	uc008ved.2	0.6547
623	503.337	0.994	0.982	2	C2._.Rep1	59	9430015G10Rik	Promoter	59	uc008wgd.2	0.6307
624	65.5668	0.994	0.982	2	C2._.Rep2	70	Ppm1g	Promoter	70	uc008wxr.1	0.7026
625	65.5668	0.994	0.982	2	C2._.Rep2	25	Rab28	Promoter	25	uc008xha.2	0.6108
626	496.425	0.994	0.982	2	C2._.Rep1	73	Paics	Promoter	73	uc008xvn.2	0.6447
627	65.5668	0.994	0.982	2	C2._.Rep2	178	Hnrnpd	Promoter	178	uc008ygt.2	0.7246
628	503.337	0.994	0.982	2	C2._.Rep1	34	Zcchc8	Promoter	34	uc057lnz.1	0.5709
629	65.5668	0.994	0.982	2	C2._.Rep2	402	Hip1	Promoter	402	uc008zyk.4	0.5848
630	503.337	0.994	0.982	2	C2._.Rep1	78	Luc7l2	Promoter	78	uc009bkj.3	0.6327
631	501.031	0.994	0.982	2	C2._.Rep1	35322	Paip2b	Distal	7509	uc009col.1	0.5808
632	65.5668	0.994	0.982	2	C2._.Rep2	92	Fam136a	Promoter	92	uc009crl.1	0.6707
633	65.5668	0.994	0.982	2	C2._.Rep2	9	Bcl2l13	Promoter	9	uc009dns.1	0.6467
634	65.5668	0.994	0.982	2	C2._.Rep2	29	Mrpl51	Promoter	4	uc009dtw.1	0.5788
635	65.5668	0.994	0.982	2	C2._.Rep2	53	Dmwd	Promoter	53	uc012fax.1	0.6707
636	65.5668	0.994	0.982	2	C2._.Rep2	89	Zfp507	Promoter	89	uc009gkh.3	0.6048
637	503.337	0.994	0.982	2	C2._.Rep1	157	Wee1	Promoter	157	uc009jey.1	0.6766
638	496.425	0.994	0.982	2	C2._.Rep1	230	Acsl1	Promoter	230	uc009lqe.2	0.6567
639	65.5668	0.994	0.982	2	C2._.Rep2	43	Clcn3	Promoter	43	uc009ltl.2	0.6826
640	65.5668	0.994	0.982	2	C2._.Rep2	86	Rab8a	Promoter	86	uc009mfj.1	0.6287
641	65.5668	0.994	0.982	2	C2._.Rep2	26	Cnot1	Promoter	26	uc009myz.3	0.6487
642	496.425	0.994	0.982	2	C2._.Rep1	110	Ranbp10	Promoter	110	uc009nec.1	0.5968
643	496.425	0.994	0.982	2	C2._.Rep1	48	Slc7a6os	Promoter	48	uc009nfp.2	0.6727
644	65.5668	0.994	0.982	2	C2._.Rep2	95	2810013P06Rik	Promoter	95	uc029wwr.1	0.6747
645	496.425	0.994	0.982	2	C2._.Rep1	67	Arv1	Promoter	67	uc009nxn.1	0.6946
646	65.5668	0.994	0.982	2	C2._.Rep2	21	Mtmr2	Promoter	21	uc012goc.1	0.6627
647	65.5668	0.994	0.982	2	C2._.Rep2	157	Sesn3	Promoter	157	uc009oej.1	0.6128
648	498.727	0.994	0.982	2	C2._.Rep1	41	Dnm2	Promoter	41	uc009olj.2	0.5928
649	65.5668	0.994	0.982	2	C2._.Rep2	68	Spc24	Promoter	68	uc009oml.1	0.6527
650	65.5668	0.994	0.982	2	C2._.Rep2	56	Stt3a	Promoter	56	uc009oty.1	0.6128
651	501.031	0.994	0.982	2	C2._.Rep1	135	Npat	Promoter	135	uc009pmf.1	0.6307
652	501.031	0.994	0.982	2	C2._.Rep1	186	Peak1	Promoter	186	uc009psz.3	0.6208
653	65.5668	0.994	0.982	2	C2._.Rep2	269	Pccb	Intronic	269	uc009rfc.2	0.6427
654	65.5668	0.994	0.982	2	C2._.Rep2	98	Ubp1	Promoter	98	uc009rwx.2	0.7206
655	65.5668	0.994	0.982	2	C2._.Rep2	54	Abhd5	Promoter	54	uc009sev.1	0.7265
656	503.337	0.994	0.982	2	C2._.Rep1	548	Pcnt	Intronic	548	uc007fuk.1	0.5768
657	65.5668	0.994	0.982	2	C2._.Rep2	136	Zfc3h1	Promoter	136	uc007hbg.1	0.6327
658	498.727	0.994	0.982	2	C2._.Rep1	9831	Nemp1	Intronic	109	uc007hkf.3	0.6287
659	498.727	0.994	0.982	2	C2._.Rep1	53	Nf2	Promoter	53	uc007hvf.2	0.6367
660	501.031	0.994	0.982	2	C2._.Rep1	87	Znrf3	Promoter	87	uc007hwj.2	0.7345
661	496.425	0.994	0.982	2	C2._.Rep1	58	Pank3	Promoter	58	uc007ilf.1	0.6487
662	65.5668	0.994	0.982	2	C2._.Rep2	271	Eif5a	Intronic	271	uc011xxk.1	0.5569
663	65.5668	0.994	0.982	2	C2._.Rep2	87	Fbxo47	Promoter	87	uc007lfb.1	0.5649
664	503.337	0.994	0.982	2	C2._.Rep1	139	Nampt	Promoter	139	uc007nif.2	0.7226
665	65.5668	0.994	0.982	2	C2._.Rep2	549	Arhgap5	Intronic	549	uc007nni.1	0.7485
666	503.337	0.994	0.982	2	C2._.Rep1	6465	Hif1a	Intronic	76	uc007nwp.2	0.7066
667	503.337	0.994	0.982	2	C2._.Rep1	240	Pomt2	Exonic	45	uc007oim.2	0.6667
668	501.031	0.994	0.982	2	C2._.Rep1	389	Yy1	Promoter	177	uc056ysg.1	0.7545
669	501.031	0.994	0.982	2	C2._.Rep1	136	Zfyve21	Promoter	136	uc007pea.2	0.6487
670	65.5668	0.994	0.982	2	C2._.Rep2	5	Ssr1	Promoter	5	uc007qdc.2	0.7046
671	65.5668	0.994	0.982	2	C2._.Rep2	316	Dek	Intronic	316	uc007qhw.2	0.7804
672	65.5668	0.994	0.982	2	C2._.Rep2	3	A230056J06Rik	Promoter	3	uc007qut.1	0.6367
673	65.5668	0.994	0.982	2	C2._.Rep2	768	Zfp367	Intronic	768	uc007qyj.1	0.6866
674	65.5668	0.994	0.982	2	C2._.Rep2	122	Col4a3bp	Promoter	122	uc007rni.2	0.6487
675	65.5668	0.994	0.982	2	C2._.Rep2	25	Slc30a5	Promoter	25	uc007rrr.1	0.6687
676	65.5668	0.994	0.982	2	C2._.Rep2	56	Pdhb	Promoter	56	uc007sev.1	0.6128
677	503.337	0.994	0.982	2	C2._.Rep1	85	Appl1	Promoter	85	uc007sth.1	0.6946
678	65.5668	0.994	0.982	2	C2._.Rep2	66	Smim4	Promoter	66	uc057bem.2	0.6267
679	65.5668	0.994	0.982	2	C2._.Rep2	20275	Chd8	Distal	20275	uc007tot.1	0.6627
680	498.727	0.994	0.982	2	C2._.Rep1	2423	4931414P19Rik	Intronic	2423	uc007twk.1	0.6307
681	65.5668	0.994	0.982	2	C2._.Rep2	108	Spryd7	Promoter	108	uc007ufx.2	0.6766
682	496.425	0.994	0.982	2	C2._.Rep1	62	Klf10	Promoter	62	uc033gtn.1	0.6806
683	65.5668	0.994	0.982	2	C2._.Rep2	22005	Mir30d	Distal	5021	uc057ktz.1	0.6946
684	65.5668	0.994	0.982	2	C2._.Rep2	2922	Kifc2	Intronic	84	uc007wlh.2	0.7206
685	65.5668	0.994	0.982	2	C2._.Rep2	26	Ppp1r16a	Promoter	26	uc007wln.1	0.6647
686	65.5668	0.994	0.982	2	C2._.Rep2	1800	Dgcr2	Exonic	60	uc007ymi.4	0.7066
687	65.5668	0.994	0.982	2	C2._.Rep2	16	Gnb1l	Promoter	16	uc007yoa.2	0.6667
688	498.727	0.994	0.982	2	C2._.Rep1	154	Etv5	Promoter	154	uc007yse.1	0.6427
689	65.5668	0.994	0.982	2	C2._.Rep2	272	Pak2	Intronic	272	uc007yyd.2	0.7585
690	65.5668	0.994	0.982	2	C2._.Rep2	49	Hagh	Promoter	49	uc008aym.2	0.6327
691	65.5668	0.994	0.982	2	C2._.Rep2	702	Crebrf	Intronic	702	uc008bej.1	0.7066
692	65.5668	0.994	0.982	2	C2._.Rep2	5	Akap8l	Promoter	5	uc008bwj.1	0.5808
693	65.5668	0.994	0.982	2	C2._.Rep2	25	H2-Ke6	Promoter	25	uc008cat.2	0.6327
694	65.5668	0.994	0.982	2	C2._.Rep2	58	Ubr2	Promoter	58	uc008cup.2	0.5828
695	65.5668	0.994	0.982	2	C2._.Rep2	502	Dazl	Intronic	224	uc008cyu.3	0.7086
696	65.5668	0.994	0.982	2	C2._.Rep2	82	Ammecr1l	Promoter	82	uc008eif.2	0.6128
697	65.5668	0.994	0.982	2	C2._.Rep2	93	Tcerg1	Promoter	93	uc008etw.2	0.5768
698	498.727	0.994	0.982	2	C2._.Rep1	33	Lman1	Promoter	33	uc008ffn.2	0.6806
699	65.5668	0.994	0.982	2	C2._.Rep2	38	Slf2	Promoter	38	uc008hqb.1	0.6647
700	491.824	0.993	0.979	2	C2._.Rep1	193	Tsga10	Intronic	21	uc007arz.2	0.7206
701	484.934	0.993	0.979	2	C2._.Rep1	70	Stom	Promoter	70	uc008jkh.1	0.6048
702	487.229	0.993	0.979	2	C2._.Rep1	4	Exd1	Promoter	4	uc008ltu.1	0.6507
703	491.824	0.993	0.979	2	C2._.Rep1	83	Mapre1	Promoter	83	uc008nik.2	0.6367
704	494.124	0.993	0.979	2	C2._.Rep1	287	Cse1l	Intronic	287	uc008nys.2	0.7126
705	491.824	0.993	0.979	2	C2._.Rep1	102	Gid8	Promoter	102	uc008ojy.2	0.6527
706	494.124	0.993	0.979	2	C2._.Rep1	6	Ift80	Promoter	6	uc033hub.1	0.511
707	491.824	0.993	0.979	2	C2._.Rep1	61	Virma	Promoter	61	uc008rzo.1	0.5888
708	494.124	0.993	0.979	2	C2._.Rep1	29	Inip	Promoter	29	uc008tac.2	0.5988
709	489.526	0.993	0.979	2	C2._.Rep1	30	S100pbp	Promoter	30	uc008uwg.1	0.6507
710	491.824	0.993	0.979	2	C2._.Rep1	83	Maco1	Promoter	83	uc008vfq.3	0.6527
711	489.526	0.993	0.979	2	C2._.Rep1	110	Ube4b	Promoter	110	uc012dpr.1	0.6447
712	489.526	0.993	0.979	2	C2._.Rep1	375	Rere	Promoter	375	uc008vxr.1	0.5848
713	489.526	0.993	0.979	2	C2._.Rep1	72	Vamp3	Promoter	72	uc008vyj.1	0.7046
714	484.934	0.993	0.979	2	C2._.Rep1	301	1700096K18Rik	Promoter	301	uc012dtm.1	0.6846
715	487.229	0.993	0.979	2	C2._.Rep1	8	Pole	Promoter	8	uc008yqk.2	0.7305
716	484.934	0.993	0.979	2	C2._.Rep1	452	Bcl7b	Intronic	452	uc008zxv.2	0.6028
717	484.934	0.993	0.979	2	C2._.Rep1	154	Gpc2	Promoter	154	uc009afj.1	0.6188
718	484.934	0.993	0.979	2	C2._.Rep1	163	Brat1	Promoter	163	uc009aia.2	0.6487
719	484.934	0.993	0.979	2	C2._.Rep1	824	Actb	Intronic	824	uc009ajk.2	0.6786
720	494.124	0.993	0.979	2	C2._.Rep1	40	Hmgb1	Promoter	40	uc009apd.3	0.6786
721	494.124	0.993	0.979	2	C2._.Rep1	14	Mkln1	Promoter	14	uc009bgc.1	0.6487
722	491.824	0.993	0.979	2	C2._.Rep1	3178	Igf2bp3	Distal	3178	uc009bwi.2	0.6507
723	484.934	0.993	0.979	2	C2._.Rep1	130	Aup1	Exonic	80	uc009clu.4	0.6786
724	484.934	0.993	0.979	2	C2._.Rep1	11	Cnbp	Promoter	11	uc009cuc.2	0.6727
725	494.124	0.993	0.979	2	C2._.Rep1	14	Csgalnact2	Promoter	14	uc009dll.2	0.7285
726	487.229	0.993	0.979	2	C2._.Rep1	268	Ap2a1	Promoter	268	uc009grv.1	0.5868
727	491.824	0.993	0.979	2	C2._.Rep1	337	Fchsd2	Promoter	337	uc009iob.2	0.7385
728	494.124	0.993	0.979	2	C2._.Rep1	51	Ndufab1	Promoter	51	uc009joh.1	0.6507
729	489.526	0.993	0.979	2	C2._.Rep1	241	Taok2	Exonic	241	uc009jtg.2	0.6627
730	489.526	0.993	0.979	2	C2._.Rep1	76	Inpp5f	Promoter	76	uc009jzc.1	0.6407
731	487.229	0.993	0.979	2	C2._.Rep1	63	Hook3	Promoter	63	uc009lhj.2	0.7405
732	494.124	0.993	0.979	2	C2._.Rep1	1077	Jund	Exonic	1077	uc009mbe.2	0.6786
733	491.824	0.993	0.979	2	C2._.Rep1	233	Cdkn2d	Promoter	233	uc009okw.2	0.6228
734	487.229	0.993	0.979	2	C2._.Rep1	27	Rbm6	Promoter	27	uc009rnc.3	0.6587
735	494.124	0.993	0.979	2	C2._.Rep1	36	Dag1	Promoter	36	uc009roz.2	0.7345
736	487.229	0.993	0.979	2	C2._.Rep1	72	Cdc25a	Promoter	72	uc009rsw.1	0.5729
737	489.526	0.993	0.979	2	C2._.Rep1	140	Azi2	Promoter	140	uc009rzi.2	0.6806
738	489.526	0.993	0.979	2	C2._.Rep1	152	Ddx50	Promoter	152	uc007fhp.1	0.7046
739	487.229	0.993	0.979	2	C2._.Rep1	113	Dot1l	Promoter	113	uc033frf.1	0.6906
740	487.229	0.993	0.979	2	C2._.Rep1	24	Cct2	Promoter	24	uc007hcs.1	0.6168
741	494.124	0.993	0.979	2	C2._.Rep1	89029	Sertad2	Intronic	305	uc007ide.1	0.7206
742	484.934	0.993	0.979	2	C2._.Rep1	172	Cpeb4	Promoter	111	uc007iip.3	0.6287
743	487.229	0.993	0.979	2	C2._.Rep1	36	Usp22	Promoter	36	uc007jhc.2	0.6786
744	489.526	0.993	0.979	2	C2._.Rep1	25	Brip1	Promoter	25	uc007ksf.2	0.5788
745	491.824	0.993	0.979	2	C2._.Rep1	23	Utp18	Promoter	23	uc007kxk.1	0.6687
746	494.124	0.993	0.979	2	C2._.Rep1	71	Kansl1	Promoter	71	uc007lwn.1	0.6707
747	484.934	0.993	0.979	2	C2._.Rep1	12	Rnf157	Promoter	12	uc007mky.2	0.8024
748	487.229	0.993	0.979	2	C2._.Rep1	98	Ubald2	Promoter	98	uc007mlb.1	0.6487
749	491.824	0.993	0.979	2	C2._.Rep1	53	Susd6	Promoter	53	uc007obi.2	0.6427
750	489.526	0.993	0.979	2	C2._.Rep1	254	Idi1	Exonic	254	uc007pkn.2	0.6248
751	487.229	0.993	0.979	2	C2._.Rep1	8	Cab39l	Promoter	6	uc007uel.1	0.6806
752	484.934	0.993	0.979	2	C2._.Rep1	57	Ddx17	Promoter	57	uc007wtq.1	0.6188
753	494.124	0.993	0.979	2	C2._.Rep1	84	Zbtb11	Promoter	84	uc012ago.2	0.6447
754	484.934	0.993	0.979	2	C2._.Rep1	1092	Prdm9	Promoter	1092	uc012aku.1	0.5968
755	484.934	0.993	0.979	2	C2._.Rep1	103	Klhdc3	Promoter	47	uc008cty.2	0.6427
756	489.526	0.993	0.979	2	C2._.Rep1	57	Cript	Promoter	57	uc008duo.2	0.6367
757	63.2473	0.992	0.977	2	C2._.Rep2	124	Rrs1	Promoter	124	uc007agk.2	0.5848
758	63.2473	0.992	0.977	2	C2._.Rep2	49	Txndc9	Promoter	49	uc007asn.1	0.5429
759	482.64	0.992	0.977	2	C2._.Rep1	71	Fam117b	Promoter	71	uc011wlt.2	0.7086
760	475.768	0.992	0.977	2	C2._.Rep1	125	Ptma	Promoter	125	uc007bvp.1	0.6467
761	475.768	0.992	0.977	2	C2._.Rep1	0	Adipor1	Promoter	0	uc007crx.3	0.6866
762	63.2473	0.992	0.977	2	C2._.Rep2	39	Traf5	Promoter	39	uc057kht.1	0.6327
763	63.2473	0.992	0.977	2	C2._.Rep2	33	Ubr3	Promoter	33	uc008jyy.2	0.6527
764	63.2473	0.992	0.977	2	C2._.Rep2	19	Ola1	Promoter	19	uc008kcg.1	0.6946
765	63.2473	0.992	0.977	2	C2._.Rep2	26	Katnbl1	Promoter	26	uc008loz.1	0.6507
766	63.2473	0.992	0.977	2	C2._.Rep2	176	Slc20a1	Promoter	176	uc008mhi.2	0.7086
767	478.058	0.992	0.977	2	C2._.Rep1	95	2500004C02Rik	Promoter	95	uc008nhr.2	0.5968
768	63.2473	0.992	0.977	2	C2._.Rep2	55	Ergic3	Promoter	55	uc008nlx.1	0.6747
769	63.2473	0.992	0.977	2	C2._.Rep2	75	Znfx1	Promoter	75	uc008nzc.3	0.6906
770	63.2473	0.992	0.977	2	C2._.Rep2	0	Zfp639	Promoter	0	uc008owf.2	0.7106
771	478.058	0.992	0.977	2	C2._.Rep1	5	4932438A13Rik	Promoter	5	uc008ozw.2	0.6846
772	63.2473	0.992	0.977	2	C2._.Rep2	73	Gatb	Promoter	73	uc008pqr.1	0.5808
773	63.2473	0.992	0.977	2	C2._.Rep2	6886	Tpm3	Exonic	16	uc008qbh.2	0.5948
774	475.768	0.992	0.977	2	C2._.Rep1	125	Zfp687	Promoter	61	uc057lfz.1	0.6327
775	475.768	0.992	0.977	2	C2._.Rep1	250	Trmt10a	Promoter	229	uc008rmz.1	0.6367
776	63.2473	0.992	0.977	2	C2._.Rep2	975	Pnrc1	Intronic	975	uc008sfu.1	0.7305
777	63.2473	0.992	0.977	2	C2._.Rep2	77	Rngtt	Promoter	77	uc012dbk.1	0.5868
778	63.2473	0.992	0.977	2	C2._.Rep2	103	Zfp691	Promoter	103	uc008ulg.3	0.5409
779	475.768	0.992	0.977	2	C2._.Rep1	25	Ythdf2	Promoter	25	uc008vas.2	0.7106
780	63.2473	0.992	0.977	2	C2._.Rep2	202	Clic4	Promoter	202	uc008vgd.2	0.7385
781	63.2473	0.992	0.977	2	C2._.Rep2	301	Dnajc16	Promoter	9	uc056zyg.1	0.5689
782	480.349	0.992	0.977	2	C2._.Rep1	189	Ctnnbip1	Promoter	189	uc008vwm.2	0.6747
783	482.64	0.992	0.977	2	C2._.Rep1	49	Slc25a33	Promoter	49	uc008vxe.1	0.6547
784	475.768	0.992	0.977	2	C2._.Rep1	443	Ptpn12	Promoter	443	uc008woh.1	0.7166
785	480.349	0.992	0.977	2	C2._.Rep1	157	Napepld	Promoter	157	uc008wow.1	0.7246
786	63.2473	0.992	0.977	2	C2._.Rep2	131	Uso1	Promoter	131	uc008ycl.1	0.6866
787	63.2473	0.992	0.977	2	C2._.Rep2	1514	Crlf2	Intronic	1514	uc008ypg.2	0.5629
788	475.768	0.992	0.977	2	C2._.Rep1	193	Zfp664	Promoter	193	uc008zqs.1	0.6846
789	63.2473	0.992	0.977	2	C2._.Rep2	212	Wdr91	Intronic	212	uc009bhz.1	0.6607
790	63.2473	0.992	0.977	2	C2._.Rep2	22	Nt5c3	Promoter	22	uc009cbr.4	0.6427
791	63.2473	0.992	0.977	2	C2._.Rep2	25	Rpia	Promoter	25	uc009cfy.1	0.6806
792	478.058	0.992	0.977	2	C2._.Rep1	192	Rmnd5a	Promoter	192	uc009cgu.2	0.6188
793	63.2473	0.992	0.977	2	C2._.Rep2	72	Pcgf1	Promoter	72	uc009cmg.1	0.6347
794	482.64	0.992	0.977	2	C2._.Rep1	51	Mtmr14	Promoter	51	uc009dew.2	0.6806
795	63.2473	0.992	0.977	2	C2._.Rep2	490	Brpf1	Promoter	490	uc009dfb.1	0.6607
796	63.2473	0.992	0.977	2	C2._.Rep2	56	Leng8	Promoter	56	uc009exb.1	0.6287
797	480.349	0.992	0.977	2	C2._.Rep1	31	Klc3	Promoter	31	uc009flt.2	0.7106
798	480.349	0.992	0.977	2	C2._.Rep1	193	Tomm40	Promoter	193	uc009fna.2	0.5669
799	63.2473	0.992	0.977	2	C2._.Rep2	44	Lipe	Promoter	44	uc009fsr.1	0.5589
800	63.2473	0.992	0.977	2	C2._.Rep2	70	Lrrc28	Promoter	70	uc009him.2	0.6188
801	63.2473	0.992	0.977	2	C2._.Rep2	186	Abhd17c	Promoter	186	uc009ied.2	0.7804
802	63.2473	0.992	0.977	2	C2._.Rep2	69	Nfatc2ip	Promoter	69	uc009jra.1	0.5709
803	480.349	0.992	0.977	2	C2._.Rep1	39	Srcap	Promoter	39	uc009jvu.2	0.5968
804	478.058	0.992	0.977	2	C2._.Rep1	82	Plekha1	Promoter	82	uc009kaq.1	0.6687
805	63.2473	0.992	0.977	2	C2._.Rep2	19	Agpat5	Promoter	19	uc009kzv.1	0.7086
806	63.2473	0.992	0.977	2	C2._.Rep2	48	Nek1	Promoter	48	uc009ltr.2	0.6607
807	478.058	0.992	0.977	2	C2._.Rep1	87	Rpl18a	Promoter	87	uc009mca.2	0.5609
808	482.64	0.992	0.977	2	C2._.Rep1	30	Mmaa	Promoter	30	uc009min.2	0.7325
809	475.768	0.992	0.977	2	C2._.Rep1	29	Elmod2	Promoter	29	uc009mjz.2	0.6467
810	482.64	0.992	0.977	2	C2._.Rep1	120	Dnaja2	Promoter	23	uc009mqb.1	0.7246
811	63.2473	0.992	0.977	2	C2._.Rep2	116	Lonp2	Promoter	116	uc009mqm.4	0.6627
812	482.64	0.992	0.977	2	C2._.Rep1	1424	Aktip	Intronic	41	uc057amk.1	0.6667
813	482.64	0.992	0.977	2	C2._.Rep1	46	Nudt21	Promoter	46	uc009mvo.1	0.6108
814	475.768	0.992	0.977	2	C2._.Rep1	3	Ist1	Promoter	3	uc009niz.2	0.6248
815	475.768	0.992	0.977	2	C2._.Rep1	37	1700030J22Rik	Promoter	37	uc009nos.1	0.6287
816	478.058	0.992	0.977	2	C2._.Rep1	152	Gins2	Promoter	152	uc009nrd.1	0.6407
817	63.2473	0.992	0.977	2	C2._.Rep2	195	Sipa1l2	Promoter	195	uc009nyf.1	0.7944
818	478.058	0.992	0.977	2	C2._.Rep1	119	Prkcsh	Promoter	119	uc009oni.2	0.5848
819	482.64	0.992	0.977	2	C2._.Rep1	256	Myo9a	Promoter	256	uc009pyq.2	0.6906
820	63.2473	0.992	0.977	2	C2._.Rep2	141	Atp1b3	Promoter	141	uc009rck.3	0.7625
821	63.2473	0.992	0.977	2	C2._.Rep2	87	Fyn	Promoter	87	uc007evx.3	0.6826
822	63.2473	0.992	0.977	2	C2._.Rep2	136	Phyhipl	Promoter	136	uc007fnz.2	0.7605
823	63.2473	0.992	0.977	2	C2._.Rep2	18	Wdr18	Promoter	18	uc007gas.1	0.6228
824	63.2473	0.992	0.977	2	C2._.Rep2	91	Reep6	Promoter	91	uc007gct.2	0.6966
825	478.058	0.992	0.977	2	C2._.Rep1	1212	Zbtb7a	Intronic	549	uc007ggb.1	0.5928
826	63.2473	0.992	0.977	2	C2._.Rep2	60	Fhl4	Promoter	60	uc007gla.2	0.7465
827	63.2473	0.992	0.977	2	C2._.Rep2	399	Cry1	Promoter	399	uc007gle.1	0.6667
828	63.2473	0.992	0.977	2	C2._.Rep2	85	Tmpo	Promoter	85	uc007gtq.2	0.7026
829	63.2473	0.992	0.977	2	C2._.Rep2	666	Eif4enif1	Exonic	0	uc007hsf.2	0.7425
830	63.2473	0.992	0.977	2	C2._.Rep2	447	Cdc42se2	Intronic	447	uc007iyf.2	0.6866
831	475.768	0.992	0.977	2	C2._.Rep1	51	Gid4	Promoter	51	uc007jfw.2	0.6347
832	478.058	0.992	0.977	2	C2._.Rep1	3	Crk	Promoter	3	uc007keq.2	0.6946
833	478.058	0.992	0.977	2	C2._.Rep1	24	Appbp2	Promoter	24	uc007krj.2	0.6727
834	475.768	0.992	0.977	2	C2._.Rep1	201	Kpnb1	Promoter	201	uc007ldu.1	0.7026
835	63.2473	0.992	0.977	2	C2._.Rep2	471	Dnajc7	Promoter	471	uc007lls.1	0.6547
836	63.2473	0.992	0.977	2	C2._.Rep2	69	Gpatch8	Promoter	69	uc011yfs.2	0.6986
837	63.2473	0.992	0.977	2	C2._.Rep2	41	Fkbp3	Promoter	41	uc007nrb.1	0.6707
838	482.64	0.992	0.977	2	C2._.Rep1	75	Golga5	Promoter	75	uc007oug.2	0.6627
839	482.64	0.992	0.977	2	C2._.Rep1	188	Ppp2r5c	Promoter	188	uc007pbj.2	0.7285
840	63.2473	0.992	0.977	2	C2._.Rep2	29	Esyt2	Promoter	0	uc056ysq.2	0.7166
841	482.64	0.992	0.977	2	C2._.Rep1	6112	Rnf44	Intronic	38	uc007qot.2	0.6966
842	480.349	0.992	0.977	2	C2._.Rep1	77	Zfp367	Promoter	77	uc007qyj.1	0.6607
843	63.2473	0.992	0.977	2	C2._.Rep2	155	Tent2	Promoter	155	uc007rla.1	0.6487
844	63.2473	0.992	0.977	2	C2._.Rep2	85	Fcho2	Promoter	85	uc033gnc.1	0.7146
845	63.2473	0.992	0.977	2	C2._.Rep2	26	Plpp1	Promoter	26	uc007rwq.2	0.6627
846	63.2473	0.992	0.977	2	C2._.Rep2	257	Rap2a	Promoter	257	uc007uzx.2	0.7066
847	480.349	0.992	0.977	2	C2._.Rep1	98	Atad2	Promoter	98	uc007vtf.1	0.6587
848	63.2473	0.992	0.977	2	C2._.Rep2	84	Nup50	Promoter	84	uc007xcq.1	0.6667
849	63.2473	0.992	0.977	2	C2._.Rep2	64	Tmbim6	Promoter	64	uc007xpm.2	0.5768
850	475.768	0.992	0.977	2	C2._.Rep1	16	Dexi	Promoter	16	uc007ydx.1	0.6447
851	63.2473	0.992	0.977	2	C2._.Rep2	65	Golgb1	Promoter	3	uc007zdc.1	0.6447
852	63.2473	0.992	0.977	2	C2._.Rep2	475	Lrrc58	Exonic	475	uc007zek.1	0.7166
853	63.2473	0.992	0.977	2	C2._.Rep2	6	Tfg	Promoter	6	uc007zmv.2	0.6866
854	63.2473	0.992	0.977	2	C2._.Rep2	2	Cct8	Promoter	2	uc007zul.1	0.6407
855	63.2473	0.992	0.977	2	C2._.Rep2	50	Paxbp1	Promoter	50	uc007zwz.2	0.6926
856	63.2473	0.992	0.977	2	C2._.Rep2	15113	Ripply3	Distal	15113	uc008aaj.2	0.5749
857	63.2473	0.992	0.977	2	C2._.Rep2	109	Crebrf	Promoter	109	uc008bej.1	0.6327
858	478.058	0.992	0.977	2	C2._.Rep1	86	Zbtb9	Promoter	86	uc008bfb.1	0.6966
859	63.2473	0.992	0.977	2	C2._.Rep2	524	Akap8	Intronic	524	uc008bwg.2	0.6587
860	63.2473	0.992	0.977	2	C2._.Rep2	36	Akap8	Promoter	36	uc008bwg.2	0.6088
861	63.2473	0.992	0.977	2	C2._.Rep2	6	Trim26	Promoter	6	uc008clg.2	0.6687
862	63.2473	0.992	0.977	2	C2._.Rep2	45	Fem1a	Promoter	45	uc008dbk.2	0.5689
863	63.2473	0.992	0.977	2	C2._.Rep2	748	Ralbp1	Intronic	82	uc008dgn.4	0.6667
864	480.349	0.992	0.977	2	C2._.Rep1	531	Rock1	Promoter	531	uc008eaq.1	0.6627
865	480.349	0.992	0.977	2	C2._.Rep1	158	Garem1	Promoter	158	uc008efg.1	0.6427
866	475.768	0.992	0.977	2	C2._.Rep1	0	Ndufa2	Promoter	0	uc008eoj.2	0.5888
867	475.768	0.992	0.977	2	C2._.Rep1	54	Txnl1	Promoter	54	uc008fdx.1	0.6647
868	63.2473	0.992	0.977	2	C2._.Rep2	74	BC031181	Promoter	74	uc008fpx.1	0.5948
869	63.2473	0.992	0.977	2	C2._.Rep2	54	4930465K10Rik	Promoter	54	uc008frr.2	0.6926
870	475.768	0.992	0.977	2	C2._.Rep1	296	Fkbp2	Intronic	296	uc008gjt.2	0.6986
871	63.2473	0.992	0.977	2	C2._.Rep2	295	Atl3	Exonic	101	uc008glg.2	0.6647
872	63.2473	0.992	0.977	2	C2._.Rep2	6	Ganab	Promoter	6	uc008gnv.2	0.5808
873	63.2473	0.992	0.977	2	C2._.Rep2	310	Smc3	Promoter	310	uc008hwy.2	0.6048
874	63.2473	0.992	0.977	2	C2._.Rep2	28	Cacul1	Promoter	28	uc008ibv.2	0.6327
875	480.349	0.992	0.977	2	C2._.Rep1	15	Eif3a	Promoter	15	uc008ibx.1	0.6786
876	468.911	0.991	0.974	2	C2._.Rep1	87	Nbeal1	Promoter	87	uc007bej.1	0.7525
877	468.911	0.991	0.974	2	C2._.Rep1	16	Swt1	Promoter	16	uc007cyq.2	0.6188
878	466.629	0.991	0.974	2	C2._.Rep1	329	Ahctf1	Exonic	329	uc011wxn.1	0.6687
879	473.481	0.991	0.974	2	C2._.Rep1	47	Upf2	Promoter	47	uc008igc.1	0.6248
880	473.481	0.991	0.974	2	C2._.Rep1	7	Spg11	Promoter	7	uc008mac.2	0.6527
881	473.481	0.991	0.974	2	C2._.Rep1	90	Ppp4r1l-ps	Promoter	90	uc008odw.2	0.7126
882	466.629	0.991	0.974	2	C2._.Rep1	227	Lsm14b	Promoter	227	uc008ohy.1	0.7206
883	473.481	0.991	0.974	2	C2._.Rep1	59	Actl6a	Promoter	59	uc012coo.1	0.6427
884	466.629	0.991	0.974	2	C2._.Rep1	140	Ciart	Promoter	140	uc008qlm.1	0.6048
885	468.911	0.991	0.974	2	C2._.Rep1	67	Ttf2	Promoter	67	uc008qrb.2	0.6088
886	466.629	0.991	0.974	2	C2._.Rep1	27	Eri3	Promoter	27	uc033idx.1	0.6048
887	466.629	0.991	0.974	2	C2._.Rep1	81	Wasf2	Promoter	81	uc008vcf.1	0.6347
888	466.629	0.991	0.974	2	C2._.Rep1	29	Cdc42	Promoter	29	uc008viw.3	0.6407
889	466.629	0.991	0.974	2	C2._.Rep1	543	Rheb	Promoter	543	uc008wsj.1	0.5828
890	471.195	0.991	0.974	2	C2._.Rep1	75	Tmem129	Promoter	75	uc008xaz.1	0.6287
891	471.195	0.991	0.974	2	C2._.Rep1	235	Fam193a	Promoter	235	uc008xch.2	0.7066
892	471.195	0.991	0.974	2	C2._.Rep1	95	Tmed5	Promoter	95	uc008ynp.1	0.6547
893	468.911	0.991	0.974	2	C2._.Rep1	109	Baz1b	Promoter	109	uc008zxz.2	0.6387
894	466.629	0.991	0.974	2	C2._.Rep1	17	Copg2	Promoter	17	uc029vty.2	0.6826
895	466.629	0.991	0.974	2	C2._.Rep1	57	Eif2ak3	Promoter	57	uc009cga.2	0.6048
896	468.911	0.991	0.974	2	C2._.Rep1	5	Rnf103	Promoter	5	uc009cgv.2	0.6507
897	473.481	0.991	0.974	2	C2._.Rep1	103	Chchd4	Promoter	103	uc009cyb.1	0.6287
898	468.911	0.991	0.974	2	C2._.Rep1	26	Magi1	Promoter	26	uc009czj.2	0.6567
899	466.629	0.991	0.974	2	C2._.Rep1	99	Lpcat3	Promoter	99	uc009drf.2	0.7126
900	471.195	0.991	0.974	2	C2._.Rep1	15	Prmt1	Promoter	15	uc009gsf.2	0.6208
901	471.195	0.991	0.974	2	C2._.Rep1	31	Aen	Promoter	31	uc009hxp.1	0.6267
902	471.195	0.991	0.974	2	C2._.Rep1	35	Gde1	Promoter	35	uc009jki.1	0.6367
903	473.481	0.991	0.974	2	C2._.Rep1	267	Zfp868	Intronic	104	uc009lxg.1	0.6267
904	466.629	0.991	0.974	2	C2._.Rep1	74	Kxd1	Promoter	74	uc009man.2	0.6068
905	473.481	0.991	0.974	2	C2._.Rep1	12	Eps15l1	Promoter	12	uc009mfr.4	0.6687
906	473.481	0.991	0.974	2	C2._.Rep1	681	Nfatc3	Intronic	80	uc009nfc.2	0.6766
907	473.481	0.991	0.974	2	C2._.Rep1	35	Pin1	Promoter	35	uc009ojd.1	0.6407
908	468.911	0.991	0.974	2	C2._.Rep1	94	Pias1	Promoter	94	uc009qas.1	0.6687
909	466.629	0.991	0.974	2	C2._.Rep1	203	Xpot	Promoter	203	uc007hfv.1	0.6786
910	473.481	0.991	0.974	2	C2._.Rep1	154	Cs	Promoter	132	uc056yiz.1	0.5988
911	466.629	0.991	0.974	2	C2._.Rep1	7000	Zfp672	Exonic	26	uc007jba.3	0.6886
912	471.195	0.991	0.974	2	C2._.Rep1	351	Slc43a2	Intronic	65	uc007ked.2	0.6347
913	468.911	0.991	0.974	2	C2._.Rep1	67	Nufip2	Promoter	67	uc007khd.2	0.6028
914	466.629	0.991	0.974	2	C2._.Rep1	384	Cltc	Promoter	384	uc007kta.1	0.6407
915	468.911	0.991	0.974	2	C2._.Rep1	246	Mtmr4	Promoter	246	uc007ktz.1	0.6447
916	473.481	0.991	0.974	2	C2._.Rep1	4	Stat3	Promoter	4	uc007lmo.2	0.6407
917	466.629	0.991	0.974	2	C2._.Rep1	230	Baiap2	Promoter	162	uc057knd.1	0.7485
918	466.629	0.991	0.974	2	C2._.Rep1	92	Sel1l	Promoter	92	uc007okx.1	0.6208
919	466.629	0.991	0.974	2	C2._.Rep1	90	Ncapg2	Promoter	90	uc007pht.1	0.6747
920	473.481	0.991	0.974	2	C2._.Rep1	42	Arid4b	Promoter	42	uc007pmy.2	0.5948
921	468.911	0.991	0.974	2	C2._.Rep1	41	Ptpdc1	Promoter	41	uc007qii.2	0.7445
922	471.195	0.991	0.974	2	C2._.Rep1	83	Habp4	Promoter	83	uc011zaz.1	0.6906
923	471.195	0.991	0.974	2	C2._.Rep1	14	Shld2	Promoter	14	uc007tap.2	0.7725
924	468.911	0.991	0.974	2	C2._.Rep1	34487	Sacs	Intronic	44	uc007ufq.1	0.7086
925	466.629	0.991	0.974	2	C2._.Rep1	18	Sbf1	Promoter	18	uc007xfz.1	0.6966
926	468.911	0.991	0.974	2	C2._.Rep1	35	Trmt2a	Promoter	35	uc007ymz.2	0.6786
927	466.629	0.991	0.974	2	C2._.Rep1	75	Tra2b	Promoter	75	uc007ysc.1	0.6327
928	468.911	0.991	0.974	2	C2._.Rep1	54	Rabl3	Promoter	54	uc007zec.1	0.5709
929	468.911	0.991	0.974	2	C2._.Rep1	13	Gart	Promoter	13	uc007zxu.2	0.6507
930	471.195	0.991	0.974	2	C2._.Rep1	69	Cryzl1	Promoter	69	uc007zyf.2	0.5429
931	466.629	0.991	0.974	2	C2._.Rep1	25	Rgmb	Promoter	25	uc008aow.1	0.6407
932	466.629	0.991	0.974	2	C2._.Rep1	313	Csnk1a1	Promoter	313	uc008fcb.1	0.6926
933	471.195	0.991	0.974	2	C2._.Rep1	1132	Kdm2a	Intronic	55	uc008fzw.2	0.7166
934	60.9455	0.99	0.972	2	C2._.Rep2	3141	Kdm5b	Distal	3141	uc007csf.2	0.6567
935	60.9455	0.99	0.972	2	C2._.Rep2	68	Edem3	Promoter	68	uc007czb.1	0.6647
936	60.9455	0.99	0.972	2	C2._.Rep2	94	Mrps14	Promoter	94	uc007def.1	0.6068
937	60.9455	0.99	0.972	2	C2._.Rep2	46	Vamp4	Promoter	46	uc007dgk.2	0.7325
938	60.9455	0.99	0.972	2	C2._.Rep2	135	Uap1	Promoter	135	uc007dlw.2	0.6826
939	60.9455	0.99	0.972	2	C2._.Rep2	277	Nmt2	Promoter	277	uc008idp.2	0.7086
940	60.9455	0.99	0.972	2	C2._.Rep2	6	Setx	Promoter	6	uc008izl.1	0.6567
941	464.348	0.99	0.972	2	C2._.Rep1	124	Gpr155	Promoter	124	uc008kco.3	0.6946
942	462.069	0.99	0.972	2	C2._.Rep1	0	Casc4	Promoter	0	uc008lzq.2	0.7525
943	462.069	0.99	0.972	2	C2._.Rep1	43	Dzank1	Promoter	43	uc008mrd.1	0.6128
944	60.9455	0.99	0.972	2	C2._.Rep2	197	Ralgapa2	Promoter	197	uc008msj.3	0.6806
945	60.9455	0.99	0.972	2	C2._.Rep2	1	Trpc4ap	Promoter	1	uc008nlc.2	0.6427
946	60.9455	0.99	0.972	2	C2._.Rep2	59	Srsf6	Promoter	59	uc008nsc.3	0.6906
947	60.9455	0.99	0.972	2	C2._.Rep2	155	4931440P22Rik	Exonic	155	uc008pkq.2	0.6786
948	60.9455	0.99	0.972	2	C2._.Rep2	23	Nmd3	Promoter	23	uc008pmk.1	0.6707
949	60.9455	0.99	0.972	2	C2._.Rep2	58018	Gm17359	Distal	58018	uc012cqo.2	0.7405
950	462.069	0.99	0.972	2	C2._.Rep1	100	Crtc2	Promoter	100	uc008qbt.2	0.6287
951	459.792	0.99	0.972	2	C2._.Rep1	15	Prkab2	Promoter	15	uc008qpb.2	0.6687
952	459.792	0.99	0.972	2	C2._.Rep1	254	Rsbn1	Exonic	254	uc008qtw.1	0.6307
953	459.792	0.99	0.972	2	C2._.Rep1	72	Slc16a1	Promoter	72	uc008qui.2	0.7285
954	462.069	0.99	0.972	2	C2._.Rep1	70	Wdr77	Promoter	70	uc008qvo.1	0.6188
955	60.9455	0.99	0.972	2	C2._.Rep2	41	Wdr47	Promoter	41	uc008qzi.2	0.6587
956	60.9455	0.99	0.972	2	C2._.Rep2	90	Arhgap29	Promoter	90	uc008reh.2	0.7166
957	462.069	0.99	0.972	2	C2._.Rep1	93	Selenof	Promoter	93	uc008rpr.2	0.6327
958	60.9455	0.99	0.972	2	C2._.Rep2	1226	Zzz3	Exonic	15	uc008rtp.2	0.7285
959	60.9455	0.99	0.972	2	C2._.Rep2	40	4930592C13Rik	Promoter	40	uc008rvd.1	0.6427
960	459.792	0.99	0.972	2	C2._.Rep1	21	Reck	Promoter	21	uc012ddg.1	0.7265
961	60.9455	0.99	0.972	2	C2._.Rep2	14	Invs	Promoter	14	uc008suz.2	0.6427
962	459.792	0.99	0.972	2	C2._.Rep1	44	Zyg11b	Promoter	44	uc008uax.2	0.6806
963	60.9455	0.99	0.972	2	C2._.Rep2	177	Tesk2	Promoter	177	uc008uhj.2	0.5469
964	60.9455	0.99	0.972	2	C2._.Rep2	661	Foxo6	Promoter	661	uc008unc.1	0.7146
965	462.069	0.99	0.972	2	C2._.Rep1	58	Ncdn	Promoter	58	uc008utt.2	0.6886
966	462.069	0.99	0.972	2	C2._.Rep1	60	Bsdc1	Promoter	60	uc008uxb.2	0.6128
967	459.792	0.99	0.972	2	C2._.Rep1	91	Ccnl2	Promoter	91	uc008wev.1	0.6766
968	464.348	0.99	0.972	2	C2._.Rep1	215	4831440E17Rik	Promoter	215	uc008wsy.2	0.7226
969	60.9455	0.99	0.972	2	C2._.Rep2	59	Maea	Promoter	59	uc008xap.1	0.6687
970	60.9455	0.99	0.972	2	C2._.Rep2	11	Haus3	Promoter	11	uc008xbt.3	0.6427
971	60.9455	0.99	0.972	2	C2._.Rep2	5	Htt	Promoter	5	uc008xda.1	0.6507
972	462.069	0.99	0.972	2	C2._.Rep1	50	Lcorl	Promoter	50	uc008xjh.3	0.6926
973	60.9455	0.99	0.972	2	C2._.Rep2	53	Slain2	Promoter	53	uc008xsh.3	0.7385
974	459.792	0.99	0.972	2	C2._.Rep1	10	Mob1b	Promoter	10	uc008yad.1	0.6906
975	464.348	0.99	0.972	2	C2._.Rep1	36	Sec31a	Promoter	36	uc008yhk.2	0.7166
976	60.9455	0.99	0.972	2	C2._.Rep2	133	Limk1	Promoter	133	uc008zwt.1	0.7186
977	60.9455	0.99	0.972	2	C2._.Rep2	162	Pop7	Promoter	162	uc009aco.1	0.6467
978	60.9455	0.99	0.972	2	C2._.Rep2	264	Pole4	Intronic	264	uc009clj.1	0.6407
979	60.9455	0.99	0.972	2	C2._.Rep2	416	Gm15612	Promoter	416	uc029vxo.1	0.6627
980	60.9455	0.99	0.972	2	C2._.Rep2	1463	Borcs5	Exonic	35	uc012eul.1	0.6507
981	60.9455	0.99	0.972	2	C2._.Rep2	91	Ppp6r1	Promoter	91	uc009eyb.1	0.6587
982	60.9455	0.99	0.972	2	C2._.Rep2	38	Ccdc61	Promoter	38	uc009fjw.1	0.5449
983	462.069	0.99	0.972	2	C2._.Rep1	251	Opa3	Promoter	251	uc009flc.1	0.6407
984	60.9455	0.99	0.972	2	C2._.Rep2	507	Hnrnpul1	Promoter	507	uc009ftv.2	0.519
985	462.069	0.99	0.972	2	C2._.Rep1	172	Hnrnpl	Promoter	172	uc009fzz.2	0.5908
986	60.9455	0.99	0.972	2	C2._.Rep2	272	Zfp260	Promoter	272	uc009gde.1	0.4591
987	60.9455	0.99	0.972	2	C2._.Rep2	5	Arhgap33	Promoter	5	uc009geq.2	0.7285
988	60.9455	0.99	0.972	2	C2._.Rep2	172	Gys1	Promoter	172	uc009gve.1	0.6028
989	60.9455	0.99	0.972	2	C2._.Rep2	75	Coa4	Promoter	46	uc009ind.1	0.6028
990	60.9455	0.99	0.972	2	C2._.Rep2	296	Stim1	Promoter	296	uc009irl.1	0.7126
991	60.9455	0.99	0.972	2	C2._.Rep2	176	Usp31	Promoter	176	uc012ftd.1	0.6886
992	60.9455	0.99	0.972	2	C2._.Rep2	81	9130023H24Rik	Promoter	81	uc009jyj.2	0.6487
993	60.9455	0.99	0.972	2	C2._.Rep2	27	Casp3	Promoter	27	uc009lqk.2	0.6627
994	464.348	0.99	0.972	2	C2._.Rep1	134	Hmgb2	Promoter	134	uc009lsx.2	0.6068
995	462.069	0.99	0.972	2	C2._.Rep1	13	Mau2	Promoter	13	uc009lyj.2	0.6068
996	60.9455	0.99	0.972	2	C2._.Rep2	219	Sik2	Promoter	219	uc009pky.1	0.6906
997	60.9455	0.99	0.972	2	C2._.Rep2	2901	Cul5	Exonic	395	uc009pmi.2	0.6946
998	462.069	0.99	0.972	2	C2._.Rep1	16	Nptn	Promoter	16	uc009pxd.1	0.7126
999	60.9455	0.99	0.972	2	C2._.Rep2	35	Dcaf1	Promoter	35	uc009rkp.2	0.6427
1000	60.9455	0.99	0.972	2	C2._.Rep2	112	Manf	Promoter	112	uc009rku.1	0.6567
1001	60.9455	0.99	0.972	2	C2._.Rep2	22	Qrich1	Promoter	22	uc009rqb.2	0.6727
1002	60.9455	0.99	0.972	2	C2._.Rep2	344	Higd1a	Exonic	344	uc009seb.2	0.7325
1003	60.9455	0.99	0.972	2	C2._.Rep2	195	Eif4ebp2	Promoter	195	uc007fga.1	0.6547
1004	464.348	0.99	0.972	2	C2._.Rep1	73	Ric8b	Promoter	73	uc007gkx.2	0.6886
1005	464.348	0.99	0.972	2	C2._.Rep1	76	Ttc41	Promoter	76	uc007gqj.1	0.5888
1006	60.9455	0.99	0.972	2	C2._.Rep2	87	Eea1	Promoter	87	uc011xmf.2	0.6986
1007	60.9455	0.99	0.972	2	C2._.Rep2	65	Cdk2	Promoter	65	uc007hny.2	0.6008
1008	464.348	0.99	0.972	2	C2._.Rep1	28	Ccdc157	Promoter	28	uc007hul.2	0.6487
1009	60.9455	0.99	0.972	2	C2._.Rep2	40	Peli1	Promoter	40	uc007idk.1	0.6327
1010	464.348	0.99	0.972	2	C2._.Rep1	250	Slc22a5	Promoter	250	uc007ixc.2	0.6487
1011	464.348	0.99	0.972	2	C2._.Rep1	20	Naa38	Promoter	20	uc007jqa.1	0.525
1012	464.348	0.99	0.972	2	C2._.Rep1	229	Ybx2	Promoter	229	uc007jsw.1	0.7465
1013	60.9455	0.99	0.972	2	C2._.Rep2	41	Prpf8	Promoter	41	uc011xzm.1	0.5529
1014	60.9455	0.99	0.972	2	C2._.Rep2	7466	Mir193a	Distal	147	uc033fys.1	0.6986
1015	462.069	0.99	0.972	2	C2._.Rep1	304	Srsf1	Exonic	304	uc007kvc.2	0.6208
1016	464.348	0.99	0.972	2	C2._.Rep1	59	Mettl23	Promoter	59	uc007mmk.2	0.7026
1017	60.9455	0.99	0.972	2	C2._.Rep2	79	Cep131	Promoter	79	uc007mrp.2	0.6926
1018	60.9455	0.99	0.972	2	C2._.Rep2	45	Asxl2	Promoter	45	uc033gcg.2	0.6527
1019	60.9455	0.99	0.972	2	C2._.Rep2	114	Pnn	Promoter	114	uc007nqa.1	0.5948
1020	60.9455	0.99	0.972	2	C2._.Rep2	18	Rps29	Promoter	18	uc007nrp.2	0.6188
1021	60.9455	0.99	0.972	2	C2._.Rep2	65	Daam1	Promoter	65	uc007nuw.2	0.6048
1022	60.9455	0.99	0.972	2	C2._.Rep2	60	Atp6v1d	Promoter	60	uc007nzj.1	0.6208
1023	60.9455	0.99	0.972	2	C2._.Rep2	0	Tmem251	Promoter	0	uc007oul.2	0.7086
1024	60.9455	0.99	0.972	2	C2._.Rep2	157	Brf1	Promoter	157	uc007pfn.1	0.6786
1025	60.9455	0.99	0.972	2	C2._.Rep2	17	Aaed1	Promoter	17	uc007qyt.1	0.6766
1026	462.069	0.99	0.972	2	C2._.Rep1	232	Cetn3	Intronic	232	uc007rid.1	0.6727
1027	60.9455	0.99	0.972	2	C2._.Rep2	20	Hmgcr	Promoter	20	uc007rnm.3	0.6906
1028	60.9455	0.99	0.972	2	C2._.Rep2	6	Ndufaf2	Promoter	6	uc007ruu.2	0.6427
1029	60.9455	0.99	0.972	2	C2._.Rep2	41	Il6st	Promoter	41	uc007rwf.2	0.7086
1030	60.9455	0.99	0.972	2	C2._.Rep2	28	Ap3m1	Promoter	28	uc007sla.2	0.6188
1031	60.9455	0.99	0.972	2	C2._.Rep2	124	Rnf17	Promoter	124	uc007ubx.1	0.5509
1032	60.9455	0.99	0.972	2	C2._.Rep2	324	Bnip3l	Intronic	324	uc007uks.2	0.7265
1033	60.9455	0.99	0.972	2	C2._.Rep2	51	Mroh1	Promoter	51	uc007wkb.2	0.6367
1034	60.9455	0.99	0.972	2	C2._.Rep2	219	Desi1	Promoter	8	uc007wxz.1	0.6447
1035	60.9455	0.99	0.972	2	C2._.Rep2	140	Gm5475	Promoter	2	uc007xrc.3	0.7126
1036	60.9455	0.99	0.972	2	C2._.Rep2	43	Rogdi	Promoter	43	uc007ybk.1	0.6587
1037	60.9455	0.99	0.972	2	C2._.Rep2	0	Rpl35a	Promoter	0	uc007yzu.3	0.5868
1038	464.348	0.99	0.972	2	C2._.Rep1	38	Hacd2	Promoter	38	uc007zbi.1	0.6467
1039	60.9455	0.99	0.972	2	C2._.Rep2	0	Timmdc1	Promoter	0	uc012afp.1	0.6507
1040	60.9455	0.99	0.972	2	C2._.Rep2	74	Tomm70a	Promoter	74	uc007zmz.1	0.6667
1041	459.792	0.99	0.972	2	C2._.Rep1	183	Zfp654	Promoter	183	uc057kvs.1	0.7006
1042	60.9455	0.99	0.972	2	C2._.Rep2	209	Tfb1m	Promoter	209	uc008aes.1	0.5968
1043	60.9455	0.99	0.972	2	C2._.Rep2	55	Mpc1	Promoter	55	uc033hao.1	0.7046
1044	464.348	0.99	0.972	2	C2._.Rep1	51	Cuta	Promoter	51	uc008bey.2	0.6806
1045	60.9455	0.99	0.972	2	C2._.Rep2	145	Kifc1	Promoter	145	uc008bzw.2	0.6427
1046	60.9455	0.99	0.972	2	C2._.Rep2	0	Nelfe	Promoter	0	uc008cdv.1	0.7046
1047	60.9455	0.99	0.972	2	C2._.Rep2	109	Cchcr1	Promoter	109	uc008chx.2	0.6607
1048	60.9455	0.99	0.972	2	C2._.Rep2	647	Vmac	Promoter	129	uc008dcx.2	0.6208
1049	60.9455	0.99	0.972	2	C2._.Rep2	8	Vapa	Promoter	8	uc008dgd.2	0.7605
1050	462.069	0.99	0.972	2	C2._.Rep1	86	Hnrnpll	Promoter	86	uc008dqk.2	0.6846
1051	60.9455	0.99	0.972	2	C2._.Rep2	297	Esco1	Exonic	297	uc008eau.2	0.7186
1052	60.9455	0.99	0.972	2	C2._.Rep2	100	Taf4b	Promoter	100	uc008edl.2	0.6407
1053	60.9455	0.99	0.972	2	C2._.Rep2	8	Rbm27	Promoter	8	uc008etr.3	0.6287
1054	462.069	0.99	0.972	2	C2._.Rep1	390	Smad2	Promoter	390	uc008fqn.2	0.6966
1055	464.348	0.99	0.972	2	C2._.Rep1	77	Chka	Promoter	77	uc008fxd.2	0.6707
1056	60.9455	0.99	0.972	2	C2._.Rep2	22	Cpeb3	Promoter	22	uc008hhz.2	0.7445
1057	60.9455	0.99	0.972	2	C2._.Rep2	97	Kif11	Promoter	97	uc008hin.1	0.6248
1058	60.9455	0.99	0.972	2	C2._.Rep2	24	Arhgap19	Promoter	24	uc008hmh.2	0.5868
1059	459.792	0.99	0.972	2	C2._.Rep1	55	Pdcd11	Promoter	55	uc057blu.1	0.6347
1060	455.242	0.989	0.969	2	C2._.Rep1	100	Desi2	Exonic	100	uc007dux.2	0.6188
1061	450.699	0.989	0.969	2	C2._.Rep1	517	Mynn	Exonic	517	uc008oux.2	0.6447
1062	455.242	0.989	0.969	2	C2._.Rep1	780	Zfp687	Promoter	592	uc057lfz.1	0.5908
1063	455.242	0.989	0.969	2	C2._.Rep1	62	Anp32e	Promoter	62	uc008qlu.2	0.5729
1064	457.516	0.989	0.969	2	C2._.Rep1	36	Hivep3	Promoter	36	uc012dkh.1	0.7166
1065	455.242	0.989	0.969	2	C2._.Rep1	16	1700045H11Rik	Promoter	16	uc029vay.1	0.6607
1066	452.969	0.989	0.969	2	C2._.Rep1	21	Acot7	Promoter	21	uc008vzx.2	0.7405
1067	450.699	0.989	0.969	2	C2._.Rep1	26667	Rnf34	Intronic	250	uc008zmp.1	0.6727
1068	452.969	0.989	0.969	2	C2._.Rep1	69	Denr	Promoter	69	uc008zor.1	0.6886
1069	452.969	0.989	0.969	2	C2._.Rep1	64	Kmt5a	Promoter	64	uc008zpu.2	0.6008
1070	450.699	0.989	0.969	2	C2._.Rep1	74	Trim24	Promoter	74	uc009bji.1	0.7146
1071	455.242	0.989	0.969	2	C2._.Rep1	33	Kdm3a	Promoter	33	uc009cgz.3	0.6527
1072	452.969	0.989	0.969	2	C2._.Rep1	68	Mat2a	Promoter	68	uc009cip.1	0.6487
1073	455.242	0.989	0.969	2	C2._.Rep1	67	Gfpt1	Promoter	67	uc009csx.2	0.6766
1074	450.699	0.989	0.969	2	C2._.Rep1	84	Aplf	Promoter	84	uc009ctq.2	0.5409
1075	450.699	0.989	0.969	2	C2._.Rep1	127963	Nup210	Distal	66554	uc009cxt.1	0.6727
1076	452.969	0.989	0.969	2	C2._.Rep1	34	Ppfibp1	Promoter	34	uc009esm.2	0.7545
1077	450.699	0.989	0.969	2	C2._.Rep1	415	Ube2s	Promoter	415	uc009eyt.1	0.5689
1078	450.699	0.989	0.969	2	C2._.Rep1	47	Prc1	Promoter	47	uc009iae.3	0.6208
1079	452.969	0.989	0.969	2	C2._.Rep1	99	Tmem41b	Promoter	99	uc009jep.1	0.5808
1080	457.516	0.989	0.969	2	C2._.Rep1	44	1110004F10Rik	Promoter	44	uc009jiw.1	0.5968
1081	457.516	0.989	0.969	2	C2._.Rep1	87	4930583K01Rik	Promoter	87	uc009jjs.1	0.6826
1082	450.699	0.989	0.969	2	C2._.Rep1	56	Tnks	Promoter	56	uc009lkv.1	0.6407
1083	455.242	0.989	0.969	2	C2._.Rep1	817	Ell	Promoter	817	uc009mau.1	0.6028
1084	452.969	0.989	0.969	2	C2._.Rep1	27	Swsap1	Promoter	27	uc009onc.2	0.6048
1085	457.516	0.989	0.969	2	C2._.Rep1	153	Aplp2	Promoter	153	uc009orl.1	0.6487
1086	457.516	0.989	0.969	2	C2._.Rep1	201	Adam10	Promoter	201	uc009qor.2	0.6527
1087	450.699	0.989	0.969	2	C2._.Rep1	6	Cnot10	Promoter	6	uc009rxq.2	0.6088
1088	450.699	0.989	0.969	2	C2._.Rep1	482	Tcf3	Promoter	482	uc007gdf.2	0.497
1089	452.969	0.989	0.969	2	C2._.Rep1	77	Slc25a3	Promoter	77	uc007gtn.1	0.6547
1090	455.242	0.989	0.969	2	C2._.Rep1	125	Tbc1d10a	Promoter	125	uc007huq.1	0.6786
1091	450.699	0.989	0.969	2	C2._.Rep1	70	Mapk9	Promoter	70	uc007ird.2	0.7046
1092	455.242	0.989	0.969	2	C2._.Rep1	102	Mprip	Promoter	102	uc007jem.2	0.7345
1093	452.969	0.989	0.969	2	C2._.Rep1	77	Eif4a1	Promoter	77	uc007jqz.2	0.5689
1094	452.969	0.989	0.969	2	C2._.Rep1	99	Kctd2	Promoter	99	uc007mhn.2	0.6886
1095	457.516	0.989	0.969	2	C2._.Rep1	75	Arl16	Promoter	42	uc007msv.2	0.6367
1096	455.242	0.989	0.969	2	C2._.Rep1	201	Mboat2	Promoter	201	uc007net.1	0.7325
1097	455.242	0.989	0.969	2	C2._.Rep1	5	Aldh6a1	Promoter	5	uc007ofk.4	0.5768
1098	452.969	0.989	0.969	2	C2._.Rep1	25	Cpsf2	Promoter	25	uc007otx.2	0.6607
1099	452.969	0.989	0.969	2	C2._.Rep1	49	Mok	Promoter	49	uc007pbv.1	0.6168
1100	455.242	0.989	0.969	2	C2._.Rep1	185	Gpr137c	Promoter	19	uc007tge.1	0.6267
1101	457.516	0.989	0.969	2	C2._.Rep1	753	Ppp1r3e	Exonic	753	uc011zlg.1	0.7784
1102	452.969	0.989	0.969	2	C2._.Rep1	74	Wdfy2	Promoter	74	uc007ugy.2	0.6487
1103	452.969	0.989	0.969	2	C2._.Rep1	1574	Fdft1	Exonic	1574	uc007uhj.4	0.6347
1104	452.969	0.989	0.969	2	C2._.Rep1	60	Kbtbd7	Promoter	60	uc007usy.2	0.5629
1105	450.699	0.989	0.969	2	C2._.Rep1	132	Pabpc1	Promoter	132	uc007vmx.2	0.6766
1106	450.699	0.989	0.969	2	C2._.Rep1	0	Poldip3	Promoter	0	uc007wzz.1	0.6168
1107	450.699	0.989	0.969	2	C2._.Rep1	90	Jpt2	Promoter	90	uc008azi.1	0.6946
1108	455.242	0.989	0.969	2	C2._.Rep1	92	Srsf3	Promoter	92	uc008bsd.2	0.6627
1109	450.699	0.989	0.969	2	C2._.Rep1	30	4833418N02Rik	Promoter	30	uc008dut.1	0.7425
1110	452.969	0.989	0.969	2	C2._.Rep1	89	Cdk2ap2	Promoter	89	uc008fym.1	0.6826
1111	450.699	0.989	0.969	2	C2._.Rep1	113	Cbwd1	Promoter	113	uc008haw.2	0.5968
1112	457.516	0.989	0.969	2	C2._.Rep1	83	Gbf1	Promoter	83	uc008hsm.1	0.5709
1113	58.6554	0.988	0.966	2	C2._.Rep2	1867	Cspp1	Promoter	312	uc007ahj.1	0.6786
1114	58.6554	0.988	0.966	2	C2._.Rep2	34	Utp14b	Promoter	34	uc007bqn.2	0.7385
1115	58.6554	0.988	0.966	2	C2._.Rep2	568	Pask	Promoter	107	uc007cdt.2	0.6088
1116	446.162	0.988	0.966	2	C2._.Rep1	44	Stx6	Promoter	44	uc007dbb.1	0.6487
1117	58.6554	0.988	0.966	2	C2._.Rep2	42	Hnrnpu	Promoter	42	uc007dvb.2	0.6986
1118	58.6554	0.988	0.966	2	C2._.Rep2	559	Efcab2	Intronic	559	uc007dve.2	0.6926
1119	58.6554	0.988	0.966	2	C2._.Rep2	14	AA543186	Promoter	14	uc008irn.1	0.6148
1120	58.6554	0.988	0.966	2	C2._.Rep2	178	Camsap1	Promoter	178	uc008itu.2	0.6587
1121	58.6554	0.988	0.966	2	C2._.Rep2	727	Mga	Intronic	727	uc008lur.1	0.6447
1122	448.43	0.988	0.966	2	C2._.Rep1	76	Ndrg3	Promoter	76	uc008nof.2	0.6647
1123	58.6554	0.988	0.966	2	C2._.Rep2	88	Ncoa3	Promoter	88	uc008nyi.2	0.6587
1124	58.6554	0.988	0.966	2	C2._.Rep2	81	Nespas	Promoter	81	uc008oep.1	0.5928
1125	443.897	0.988	0.966	2	C2._.Rep1	88	Adrm1	Promoter	88	uc008oin.1	0.7405
1126	58.6554	0.988	0.966	2	C2._.Rep2	19	Prkci	Promoter	19	uc008ovs.1	0.6587
1127	446.162	0.988	0.966	2	C2._.Rep1	98	Tsacc	Promoter	98	uc008puk.1	0.5409
1128	58.6554	0.988	0.966	2	C2._.Rep2	199	Ubap2l	Promoter	86	uc008qba.3	0.6188
1129	443.897	0.988	0.966	2	C2._.Rep1	35	Snx27	Promoter	35	uc008qgr.2	0.6587
1130	446.162	0.988	0.966	2	C2._.Rep1	521	Rprd2	Promoter	521	uc008qkx.1	0.5369
1131	58.6554	0.988	0.966	2	C2._.Rep2	329	Phtf1os	Promoter	329	uc008qty.2	0.7385
1132	443.897	0.988	0.966	2	C2._.Rep1	109	Ddx20	Exonic	109	uc008qva.1	0.6567
1133	58.6554	0.988	0.966	2	C2._.Rep2	27	Usp53	Promoter	27	uc008rez.1	0.7385
1134	58.6554	0.988	0.966	2	C2._.Rep2	159	Plekhf2	Promoter	159	uc008ryw.2	0.7106
1135	58.6554	0.988	0.966	2	C2._.Rep2	33	Hint2	Promoter	33	uc008sqs.1	0.6327
1136	58.6554	0.988	0.966	2	C2._.Rep2	8	Zfp189	Promoter	8	uc008svv.3	0.5509
1137	58.6554	0.988	0.966	2	C2._.Rep2	33	Prpf4	Promoter	33	uc008ter.1	0.5928
1138	58.6554	0.988	0.966	2	C2._.Rep2	83	Nrbp1	Promoter	83	uc008wxs.1	0.6647
1139	58.6554	0.988	0.966	2	C2._.Rep2	146	Fam53a	Promoter	142	uc008xau.1	0.6946
1140	446.162	0.988	0.966	2	C2._.Rep1	100	Grk4	Promoter	100	uc008xcy.1	0.5928
1141	443.897	0.988	0.966	2	C2._.Rep1	52	1600023N17Rik	Promoter	52	uc033ijm.1	0.6287
1142	446.162	0.988	0.966	2	C2._.Rep1	83	Hscb	Promoter	83	uc008yrv.2	0.5749
1143	58.6554	0.988	0.966	2	C2._.Rep2	64	Tmed2	Promoter	64	uc008zqa.1	0.6866
1144	58.6554	0.988	0.966	2	C2._.Rep2	67	Styxl1	Promoter	67	uc008zyv.2	0.6287
1145	58.6554	0.988	0.966	2	C2._.Rep2	553	Mcm7	Promoter	553	uc009aeu.1	0.6148
1146	448.43	0.988	0.966	2	C2._.Rep1	8	Tra2a	Promoter	8	uc009bwl.1	0.5968
1147	58.6554	0.988	0.966	2	C2._.Rep2	9	Cbx3	Promoter	9	uc009bxr.1	0.7265
1148	58.6554	0.988	0.966	2	C2._.Rep2	1	Mob1a	Promoter	1	uc009cnf.1	0.6447
1149	58.6554	0.988	0.966	2	C2._.Rep2	1	Chchd6	Promoter	1	uc009cwh.2	0.6188
1150	448.43	0.988	0.966	2	C2._.Rep1	57	Kbtbd8	Promoter	57	uc009czw.3	0.6228
1151	446.162	0.988	0.966	2	C2._.Rep1	1	Usp5	Promoter	1	uc009dsa.2	0.6028
1152	58.6554	0.988	0.966	2	C2._.Rep2	95	Crebl2	Promoter	95	uc009ekt.1	0.5968
1153	58.6554	0.988	0.966	2	C2._.Rep2	69	Hist4h4	Promoter	69	uc009emd.3	0.5409
1154	446.162	0.988	0.966	2	C2._.Rep1	39	Caprin2	Promoter	39	uc009eto.2	0.6747
1155	58.6554	0.988	0.966	2	C2._.Rep2	389	Strn4	Exonic	389	uc009fie.2	0.7425
1156	58.6554	0.988	0.966	2	C2._.Rep2	1349	Arhgef1	Intronic	9	uc009fqz.3	0.6347
1157	58.6554	0.988	0.966	2	C2._.Rep2	88	Syngr4	Promoter	88	uc009gxp.1	0.5669
1158	58.6554	0.988	0.966	2	C2._.Rep2	2	Herc2	Promoter	2	uc009hdv.2	0.7046
1159	58.6554	0.988	0.966	2	C2._.Rep2	71	Mcee	Promoter	71	uc009hgi.1	0.6487
1160	446.162	0.988	0.966	2	C2._.Rep1	294	Emsy	Promoter	294	uc009iko.2	0.5349
1161	58.6554	0.988	0.966	2	C2._.Rep2	3	Lamtor1	Promoter	3	uc009ipw.2	0.6228
1162	58.6554	0.988	0.966	2	C2._.Rep2	11	Ctr9	Promoter	11	uc009jfw.1	0.6427
1163	58.6554	0.988	0.966	2	C2._.Rep2	80	Nap1l4	Promoter	80	uc009kpl.2	0.6228
1164	443.897	0.988	0.966	2	C2._.Rep1	59	Ankrd10	Promoter	59	uc009kvo.3	0.6886
1165	58.6554	0.988	0.966	2	C2._.Rep2	47	Vps36	Promoter	47	uc009lct.1	0.6148
1166	58.6554	0.988	0.966	2	C2._.Rep2	149	Ing2	Promoter	81	uc009lrg.1	0.6906
1167	443.897	0.988	0.966	2	C2._.Rep1	98	Klhl26	Promoter	98	uc029wts.1	0.6407
1168	58.6554	0.988	0.966	2	C2._.Rep2	149	Haus8	Promoter	149	uc009mcg.2	0.6347
1169	58.6554	0.988	0.966	2	C2._.Rep2	44	Dda1	Promoter	44	uc009mdi.3	0.6786
1170	58.6554	0.988	0.966	2	C2._.Rep2	55	Cbln1	Promoter	55	uc009mqr.1	0.7525
1171	58.6554	0.988	0.966	2	C2._.Rep2	45	Glg1	Promoter	45	uc009nma.2	0.6527
1172	446.162	0.988	0.966	2	C2._.Rep1	151	Klhl36	Promoter	151	uc009nql.1	0.6747
1173	58.6554	0.988	0.966	2	C2._.Rep2	20	Cep295	Promoter	20	uc009ofu.2	0.6766
1174	58.6554	0.988	0.966	2	C2._.Rep2	56	Herpud2	Promoter	25	uc009opj.3	0.7485
1175	448.43	0.988	0.966	2	C2._.Rep1	7	Rnf214	Promoter	7	uc009pgj.2	0.6667
1176	58.6554	0.988	0.966	2	C2._.Rep2	1100	2700012I20Rik	Promoter	737	uc009ptx.2	0.6667
1177	58.6554	0.988	0.966	2	C2._.Rep2	31	Snx1	Promoter	31	uc009qek.1	0.5868
1178	58.6554	0.988	0.966	2	C2._.Rep2	101	Sltm	Promoter	101	uc009qoi.1	0.6926
1179	58.6554	0.988	0.966	2	C2._.Rep2	31	Fbxo9	Promoter	31	uc033jlr.2	0.499
1180	446.162	0.988	0.966	2	C2._.Rep1	20	Dbr1	Promoter	20	uc009rei.1	0.5868
1181	448.43	0.988	0.966	2	C2._.Rep1	280	Ppp2r3a	Intronic	280	uc009rfh.3	0.7565
1182	446.162	0.988	0.966	2	C2._.Rep1	3028	Rassf1	Exonic	0	uc009rlq.2	0.6567
1183	58.6554	0.988	0.966	2	C2._.Rep2	321	Ndufaf3	Promoter	321	uc009rqh.1	0.6307
1184	58.6554	0.988	0.966	2	C2._.Rep2	58	Amd1	Promoter	58	uc007ews.3	0.5549
1185	58.6554	0.988	0.966	2	C2._.Rep2	50	Sept10	Promoter	50	uc007fdm.1	0.7066
1186	58.6554	0.988	0.966	2	C2._.Rep2	248	Pip5k1c	Promoter	248	uc007ghc.3	0.5848
1187	58.6554	0.988	0.966	2	C2._.Rep2	114	Hmg20b	Promoter	114	uc007ghm.2	0.6427
1188	58.6554	0.988	0.966	2	C2._.Rep2	298	R3hdm2	Promoter	298	uc007hjk.2	0.7605
1189	443.897	0.988	0.966	2	C2._.Rep1	150	Pa2g4	Promoter	150	uc007hnl.1	0.6607
1190	58.6554	0.988	0.966	2	C2._.Rep2	363	Fignl1	Promoter	363	uc007iar.4	0.5329
1191	58.6554	0.988	0.966	2	C2._.Rep2	40	Rapgef6	Promoter	40	uc007ixy.2	0.6168
1192	448.43	0.988	0.966	2	C2._.Rep1	8	Zfp39	Promoter	8	uc007jcn.1	0.5988
1193	58.6554	0.988	0.966	2	C2._.Rep2	124	Rpl26	Promoter	124	uc007joh.1	0.5928
1194	58.6554	0.988	0.966	2	C2._.Rep2	81	Tmem97	Promoter	81	uc007kjv.1	0.6267
1195	446.162	0.988	0.966	2	C2._.Rep1	61656	Mmd	Exonic	534	uc007kwp.1	0.6906
1196	58.6554	0.988	0.966	2	C2._.Rep2	120	Tob1	Promoter	120	uc007kyf.2	0.7285
1197	448.43	0.988	0.966	2	C2._.Rep1	7	Cbx1	Promoter	7	uc007lck.1	0.6008
1198	58.6554	0.988	0.966	2	C2._.Rep2	539	Fbxo47	Intronic	539	uc007lfb.1	0.5429
1199	448.43	0.988	0.966	2	C2._.Rep1	22	Casc3	Promoter	22	uc011yeh.1	0.7066
1200	58.6554	0.988	0.966	2	C2._.Rep2	150	Map3k14	Promoter	150	uc007lua.1	0.6347
1201	58.6554	0.988	0.966	2	C2._.Rep2	83	Plekhm1	Promoter	83	uc007lug.1	0.6607
1202	58.6554	0.988	0.966	2	C2._.Rep2	26470	Kansl1	Intronic	256	uc007lwp.1	0.5549
1203	58.6554	0.988	0.966	2	C2._.Rep2	230	Tanc2	Promoter	230	uc007lxm.2	0.8144
1204	58.6554	0.988	0.966	2	C2._.Rep2	115	Sumo2	Promoter	115	uc007mhw.1	0.6986
1205	58.6554	0.988	0.966	2	C2._.Rep2	63	1810032O08Rik	Promoter	63	uc007mly.2	0.5489
1206	448.43	0.988	0.966	2	C2._.Rep1	69	Srsf2	Promoter	69	uc007mmn.2	0.6886
1207	58.6554	0.988	0.966	2	C2._.Rep2	95	Bahcc1	Promoter	95	uc007msd.2	0.5729
1208	443.897	0.988	0.966	2	C2._.Rep1	145	Rab10	Promoter	145	uc007mwl.2	0.6667
1209	58.6554	0.988	0.966	2	C2._.Rep2	29	Ccdc71l	Promoter	29	uc007nie.2	0.7006
1210	58.6554	0.988	0.966	2	C2._.Rep2	152	Tc2n	Intronic	152	uc007oto.2	0.7345
1211	443.897	0.988	0.966	2	C2._.Rep1	166	B3galnt2	Promoter	166	uc007pmm.1	0.6487
1212	58.6554	0.988	0.966	2	C2._.Rep2	122	Nup153	Exonic	122	uc007qhj.2	0.7625
1213	58.6554	0.988	0.966	2	C2._.Rep2	84	Kdm1b	Promoter	84	uc007qht.3	0.7166
1214	446.162	0.988	0.966	2	C2._.Rep1	85	Bicd2	Promoter	85	uc007qjg.2	0.6567
1215	58.6554	0.988	0.966	2	C2._.Rep2	9	Tnpo1	Promoter	9	uc007rpf.1	0.7605
1216	58.6554	0.988	0.966	2	C2._.Rep2	21	Slc38a9	Promoter	6	uc056yvg.1	0.5828
1217	446.162	0.988	0.966	2	C2._.Rep1	278	Zfp131	Exonic	36	uc007rzo.2	0.7685
1218	58.6554	0.988	0.966	2	C2._.Rep2	87	Mapk8	Promoter	87	uc007szq.4	0.7425
1219	58.6554	0.988	0.966	2	C2._.Rep2	173	Ngdn	Promoter	173	uc007txx.3	0.487
1220	58.6554	0.988	0.966	2	C2._.Rep2	205	Rcbtb1	Exonic	205	uc007ueb.2	0.7126
1221	58.6554	0.988	0.966	2	C2._.Rep2	44	Tm9sf2	Promoter	44	uc007vaw.1	0.7166
1222	58.6554	0.988	0.966	2	C2._.Rep2	144	Cplane1	Promoter	144	uc007ven.2	0.6667
1223	446.162	0.988	0.966	2	C2._.Rep1	79	Mtmr12	Promoter	79	uc007vhl.1	0.6986
1224	58.6554	0.988	0.966	2	C2._.Rep2	42	Drosha	Promoter	42	uc007via.2	0.6367
1225	58.6554	0.988	0.966	2	C2._.Rep2	1583	Klf10	Intronic	1583	uc033gtn.1	0.7545
1226	443.897	0.988	0.966	2	C2._.Rep1	83	Maf1	Promoter	83	uc007wjw.2	0.5908
1227	58.6554	0.988	0.966	2	C2._.Rep2	37	Pick1	Promoter	37	uc007wsy.2	0.5489
1228	58.6554	0.988	0.966	2	C2._.Rep2	1940	Arid2	Promoter	1940	uc007xkd.2	0.7265
1229	58.6554	0.988	0.966	2	C2._.Rep2	28	Smarcd1	Promoter	28	uc007xqb.1	0.7246
1230	58.6554	0.988	0.966	2	C2._.Rep2	242	Dip2b	Exonic	242	uc007xqq.2	0.7685
1231	58.6554	0.988	0.966	2	C2._.Rep2	169	Cbx5	Promoter	169	uc007xxn.1	0.5389
1232	58.6554	0.988	0.966	2	C2._.Rep2	29	Zc3h7a	Promoter	29	uc033gxp.1	0.7046
1233	448.43	0.988	0.966	2	C2._.Rep1	20	Mcm4	Promoter	20	uc007yhr.2	0.6327
1234	58.6554	0.988	0.966	2	C2._.Rep2	340	Atp13a3	Promoter	340	uc012aee.2	0.6946
1235	58.6554	0.988	0.966	2	C2._.Rep2	120	Tmem50b	Promoter	120	uc007zxr.1	0.6846
1236	58.6554	0.988	0.966	2	C2._.Rep2	285	Vps26c	Promoter	285	uc008abe.2	0.6826
1237	58.6554	0.988	0.966	2	C2._.Rep2	56	Pknox1	Promoter	56	uc008bvh.2	0.7924
1238	58.6554	0.988	0.966	2	C2._.Rep2	63	2022-03-02	Promoter	63	uc008bzi.2	0.6507
1239	58.6554	0.988	0.966	2	C2._.Rep2	3131	Brd2	Exonic	424	uc029thd.1	0.6687
1240	58.6554	0.988	0.966	2	C2._.Rep2	82	Gpank1	Promoter	15	uc008cfu.2	0.6188
1241	58.6554	0.988	0.966	2	C2._.Rep2	26	Dazl	Promoter	26	uc008cyv.3	0.6647
1242	58.6554	0.988	0.966	2	C2._.Rep2	342	Egr1	Promoter	342	uc008elt.1	0.7026
1243	58.6554	0.988	0.966	2	C2._.Rep2	224	Cep192	Promoter	224	uc008fna.1	0.6487
1244	58.6554	0.988	0.966	2	C2._.Rep2	365	Adnp2	Promoter	365	uc008fsk.1	0.5409
1245	58.6554	0.988	0.966	2	C2._.Rep2	5904	Carns1	Exonic	496	uc012bge.1	0.6587
1246	58.6554	0.988	0.966	2	C2._.Rep2	54	Sf3b2	Promoter	54	uc008gcm.2	0.5729
1247	58.6554	0.988	0.966	2	C2._.Rep2	60	Atg2a	Promoter	60	uc008ghu.1	0.5948
1248	448.43	0.988	0.966	2	C2._.Rep1	450	Hnrnpul2	Promoter	450	uc008gng.1	0.6108
1249	446.162	0.988	0.966	2	C2._.Rep1	34	Sorbs1	Promoter	34	uc008hkq.1	0.7066
1250	439.372	0.987	0.964	2	C2._.Rep1	70	2810408I11Rik	Promoter	70	uc007bgw.2	0.6727
1251	441.634	0.987	0.964	2	C2._.Rep1	33	Pikfyve	Promoter	33	uc007bho.1	0.6667
1252	441.634	0.987	0.964	2	C2._.Rep1	93	Asb1	Promoter	93	uc007caz.1	0.6028
1253	439.372	0.987	0.964	2	C2._.Rep1	34	Tiprl	Promoter	34	uc007diz.2	0.6367
1254	441.634	0.987	0.964	2	C2._.Rep1	150	Cenpf	Promoter	150	uc007eao.3	0.6307
1255	439.372	0.987	0.964	2	C2._.Rep1	2393	Rabepk	Distal	11	uc008jiw.1	0.5888
1256	437.111	0.987	0.964	2	C2._.Rep1	19	Lnpk	Promoter	19	uc008kdq.2	0.6707
1257	441.634	0.987	0.964	2	C2._.Rep1	357	Ino80	Promoter	357	uc008ltt.2	0.6248
1258	437.111	0.987	0.964	2	C2._.Rep1	26	Gm14023	Promoter	26	uc008mhq.1	0.5569
1259	439.372	0.987	0.964	2	C2._.Rep1	104	Dstn	Promoter	104	uc008mqi.2	0.6607
1260	437.111	0.987	0.964	2	C2._.Rep1	96	Tiparp	Promoter	96	uc008pkr.1	0.7585
1261	441.634	0.987	0.964	2	C2._.Rep1	157	Txnip	Promoter	157	uc008qnc.2	0.5928
1262	441.634	0.987	0.964	2	C2._.Rep1	35	H2afz	Promoter	35	uc008rmo.2	0.6906
1263	441.634	0.987	0.964	2	C2._.Rep1	54	Ddost	Promoter	54	uc008vkt.1	0.6547
1264	439.372	0.987	0.964	2	C2._.Rep1	58	Szrd1	Promoter	58	uc008vnw.2	0.5908
1265	437.111	0.987	0.964	2	C2._.Rep1	103	Cdk5	Promoter	103	uc008wrl.1	0.5928
1266	439.372	0.987	0.964	2	C2._.Rep1	43	Dnaaf5	Promoter	43	uc009afz.1	0.6766
1267	441.634	0.987	0.964	2	C2._.Rep1	215	4732416N19Rik	Promoter	152	uc057byv.1	0.6327
1268	439.372	0.987	0.964	2	C2._.Rep1	10	Timm50	Promoter	10	uc009fyg.1	0.6647
1269	441.634	0.987	0.964	2	C2._.Rep1	35998	Numa1	Intronic	266	uc009iqb.1	0.6946
1270	437.111	0.987	0.964	2	C2._.Rep1	577	Upf3a	Exonic	577	uc009kym.1	0.6507
1271	439.372	0.987	0.964	2	C2._.Rep1	98	Ell	Promoter	98	uc009mau.1	0.6287
1272	437.111	0.987	0.964	2	C2._.Rep1	17	4930432K21Rik	Promoter	17	uc009mmc.2	0.6267
1273	441.634	0.987	0.964	2	C2._.Rep1	1109	Zcchc14	Promoter	1109	uc009nrx.2	0.6906
1274	439.372	0.987	0.964	2	C2._.Rep1	2	Ankrd49	Promoter	2	uc009oez.1	0.5669
1275	437.111	0.987	0.964	2	C2._.Rep1	42	Kif23	Promoter	42	uc009pzu.3	0.6786
1276	439.372	0.987	0.964	2	C2._.Rep1	58	Arpp19	Promoter	58	uc009qrn.2	0.6387
1277	441.634	0.987	0.964	2	C2._.Rep1	71	Abhd17a	Promoter	71	uc007gdv.2	0.6707
1278	439.372	0.987	0.964	2	C2._.Rep1	362	Csnk1g2	Promoter	362	uc007gea.2	0.5948
1279	441.634	0.987	0.964	2	C2._.Rep1	12	Papolg	Promoter	12	uc007ifp.2	0.5469
1280	437.111	0.987	0.964	2	C2._.Rep1	366	Mrnip	Intronic	39	uc007irv.2	0.5848
1281	437.111	0.987	0.964	2	C2._.Rep1	401	Rad51c	Promoter	56	uc007ktp.2	0.5729
1282	439.372	0.987	0.964	2	C2._.Rep1	92	Ern1	Promoter	92	uc007lyy.1	0.6507
1283	441.634	0.987	0.964	2	C2._.Rep1	40	Srsf5	Promoter	40	uc007obm.1	0.5529
1284	439.372	0.987	0.964	2	C2._.Rep1	103	Tedc1	Promoter	103	uc007pga.2	0.6627
1285	441.634	0.987	0.964	2	C2._.Rep1	778	Homer1	Promoter	778	uc007rlb.3	0.6487
1286	437.111	0.987	0.964	2	C2._.Rep1	23568	Adk	Intronic	8	uc007sle.2	0.6966
1287	437.111	0.987	0.964	2	C2._.Rep1	115	Rab2b	Promoter	115	uc007tox.2	0.6228
1288	441.634	0.987	0.964	2	C2._.Rep1	14738	Zfp395	Distal	14738	uc007ujg.2	0.7006
1289	437.111	0.987	0.964	2	C2._.Rep1	57	Slc25a30	Promoter	57	uc007uqx.1	0.6667
1290	439.372	0.987	0.964	2	C2._.Rep1	279	Atf7	Exonic	279	uc007xwk.2	0.6208
1291	441.634	0.987	0.964	2	C2._.Rep1	39	Dnaja3	Promoter	39	uc007yab.2	0.6168
1292	441.634	0.987	0.964	2	C2._.Rep1	71	Ppard	Promoter	71	uc008bqj.1	0.6727
1293	437.111	0.987	0.964	2	C2._.Rep1	36	Prrc2a	Promoter	36	uc008cgj.3	0.7046
1294	437.111	0.987	0.964	2	C2._.Rep1	1983	Fth1	Exonic	1983	uc008got.2	0.6387
1295	434.853	0.986	0.963	2	C2._.Rep1	82	Eif5b	Promoter	82	uc007aso.1	0.6786
1296	434.853	0.986	0.963	2	C2._.Rep1	43	Ivns1abp	Promoter	43	uc007cym.1	0.7046
1297	432.596	0.986	0.963	2	C2._.Rep1	5	Prrc2c	Promoter	5	uc007dgr.1	0.6228
1298	432.596	0.986	0.963	2	C2._.Rep1	31	Aida	Promoter	19	uc008icq.1	0.6228
1299	434.853	0.986	0.963	2	C2._.Rep1	69	Ckap5	Promoter	69	uc008kwa.1	0.6048
1300	434.853	0.986	0.963	2	C2._.Rep1	30	Rps3a1	Promoter	30	uc008prc.2	0.6367
1301	432.596	0.986	0.963	2	C2._.Rep1	53	Ptbp3	Promoter	53	uc008szw.2	0.7505
1302	434.853	0.986	0.963	2	C2._.Rep1	3	1110065P20Rik	Promoter	3	uc008urd.2	0.7725
1303	434.853	0.986	0.963	2	C2._.Rep1	98	Orai1	Promoter	98	uc008zmy.1	0.7026
1304	434.853	0.986	0.963	2	C2._.Rep1	23	Cct6a	Promoter	23	uc029voy.2	0.6347
1305	434.853	0.986	0.963	2	C2._.Rep1	40	Radil	Promoter	40	uc009ait.2	0.6906
1306	434.853	0.986	0.963	2	C2._.Rep1	350	Znrf2	Promoter	350	uc009cae.2	0.6327
1307	434.853	0.986	0.963	2	C2._.Rep1	31	Alms1	Promoter	31	uc009cpz.1	0.5908
1308	432.596	0.986	0.963	2	C2._.Rep1	35	Recql	Promoter	35	uc009epd.1	0.6926
1309	434.853	0.986	0.963	2	C2._.Rep1	3	Gtf2h1	Promoter	3	uc009gzj.2	0.7066
1310	432.596	0.986	0.963	2	C2._.Rep1	131	Mesd	Promoter	131	uc009idx.2	0.6168
1311	432.596	0.986	0.963	2	C2._.Rep1	93	4632427E13Rik	Promoter	93	uc029wmy.1	0.5928
1312	432.596	0.986	0.963	2	C2._.Rep1	258	Tnrc6a	Exonic	258	uc009jpb.1	0.7086
1313	434.853	0.986	0.963	2	C2._.Rep1	11700	Bcar1	Intronic	11	uc009nmt.3	0.7046
1314	432.596	0.986	0.963	2	C2._.Rep1	500	4930526I15Rik	Intronic	39	uc029xhd.2	0.6347
1315	432.596	0.986	0.963	2	C2._.Rep1	23	Hnrnph3	Promoter	23	uc007fjo.1	0.7186
1316	434.853	0.986	0.963	2	C2._.Rep1	95	Ikbip	Promoter	95	uc007gtl.1	0.7106
1317	432.596	0.986	0.963	2	C2._.Rep1	24	Pemt	Promoter	24	uc007jfj.2	0.5988
1318	434.853	0.986	0.963	2	C2._.Rep1	69	Rpain	Promoter	69	uc007jxa.2	0.5629
1319	432.596	0.986	0.963	2	C2._.Rep1	70	Jpt1	Promoter	70	uc007mhv.1	0.5808
1320	434.853	0.986	0.963	2	C2._.Rep1	59	Mir1938	Promoter	59	uc011ylq.1	0.6866
1321	432.596	0.986	0.963	2	C2._.Rep1	296	Ap4s1	Exonic	296	uc007nmw.2	0.7166
1322	434.853	0.986	0.963	2	C2._.Rep1	102	Smim13	Promoter	102	uc007qfc.2	0.6248
1323	432.596	0.986	0.963	2	C2._.Rep1	64	Ercc6l2	Promoter	64	uc007qyb.2	0.6667
1324	432.596	0.986	0.963	2	C2._.Rep1	131	Rrm2b	Promoter	131	uc007vnl.2	0.6647
1325	434.853	0.986	0.963	2	C2._.Rep1	62171	Fam49b	Intronic	306	uc007vze.2	0.6866
1326	432.596	0.986	0.963	2	C2._.Rep1	190	Mir484	Promoter	160	uc007ygv.2	0.6727
1327	432.596	0.986	0.963	2	C2._.Rep1	2	Traf7	Promoter	2	uc008awq.2	0.5629
1328	434.853	0.986	0.963	2	C2._.Rep1	54	Fance	Promoter	54	uc008bqo.2	0.6387
1329	432.596	0.986	0.963	2	C2._.Rep1	311	Zfp318	Promoter	311	uc008csq.4	0.6687
1330	432.596	0.986	0.963	2	C2._.Rep1	98	Afg3l2	Promoter	98	uc008fmf.1	0.7066
1331	434.853	0.986	0.963	2	C2._.Rep1	308	Ptpn2	Intronic	308	uc008fmu.2	0.7246
1332	56.3817	0.985	0.96	2	C2._.Rep2	131	Pdcl3	Promoter	131	uc007atc.1	0.6347
1333	56.3817	0.985	0.96	2	C2._.Rep2	283	Stradb	Promoter	283	uc007bcx.1	0.7166
1334	56.3817	0.985	0.96	2	C2._.Rep2	140	Bard1	Promoter	140	uc007bjm.2	0.6008
1335	56.3817	0.985	0.96	2	C2._.Rep2	12	Eif4e2	Promoter	11	uc007bwm.1	0.6826
1336	56.3817	0.985	0.96	2	C2._.Rep2	145	Sh3bp4	Promoter	145	uc007byv.1	0.7066
1337	56.3817	0.985	0.96	2	C2._.Rep2	49	Ube2f	Promoter	49	uc007bzy.1	0.6707
1338	425.834	0.985	0.96	2	C2._.Rep1	21	Hdlbp	Promoter	21	uc007cdy.2	0.6287
1339	56.3817	0.985	0.96	2	C2._.Rep2	20	Dstyk	Promoter	20	uc011wrw.1	0.6806
1340	56.3817	0.985	0.96	2	C2._.Rep2	16	Ddx59	Promoter	16	uc007cut.1	0.6647
1341	56.3817	0.985	0.96	2	C2._.Rep2	190	Rnf2	Promoter	190	uc007cyx.1	0.7006
1342	56.3817	0.985	0.96	2	C2._.Rep2	15	Sdhc	Promoter	15	uc007dnb.2	0.5788
1343	430.34	0.985	0.96	2	C2._.Rep1	83	Adss	Promoter	83	uc007dut.1	0.7146
1344	56.3817	0.985	0.96	2	C2._.Rep2	3466	Angel2	Exonic	69	uc007ebl.2	0.6467
1345	423.584	0.985	0.96	2	C2._.Rep1	32	Mastl	Promoter	32	uc008iob.2	0.6228
1346	428.086	0.985	0.96	2	C2._.Rep1	42	Tsc1	Promoter	42	uc008iyy.2	0.6267
1347	56.3817	0.985	0.96	2	C2._.Rep2	28	Ptpa	Promoter	28	uc008jcn.2	0.6347
1348	56.3817	0.985	0.96	2	C2._.Rep2	0	Cdk9	Promoter	0	uc008jgo.2	0.7465
1349	56.3817	0.985	0.96	2	C2._.Rep2	70	Spc25	Promoter	70	uc008jxu.3	0.6267
1350	56.3817	0.985	0.96	2	C2._.Rep2	230	Dync1i2	Intronic	8	uc008kaj.2	0.6327
1351	56.3817	0.985	0.96	2	C2._.Rep2	280	Spred1	Exonic	280	uc008lrh.3	0.8064
1352	56.3817	0.985	0.96	2	C2._.Rep2	99	Inafm2	Promoter	99	uc012cbk.2	0.7305
1353	56.3817	0.985	0.96	2	C2._.Rep2	206	Mga	Exonic	206	uc008lur.1	0.6607
1354	56.3817	0.985	0.96	2	C2._.Rep2	24	Ap5s1	Promoter	24	uc008mlb.2	0.6208
1355	56.3817	0.985	0.96	2	C2._.Rep2	362	Trp53inp2	Intronic	362	uc008nkk.1	0.6168
1356	56.3817	0.985	0.96	2	C2._.Rep2	31	Actr5	Promoter	31	uc008nql.1	0.5948
1357	428.086	0.985	0.96	2	C2._.Rep1	5051	Oser1	Intronic	174	uc008nsq.2	0.6667
1358	425.834	0.985	0.96	2	C2._.Rep1	56	Ptpn1	Promoter	56	uc008oaj.1	0.7385
1359	56.3817	0.985	0.96	2	C2._.Rep2	295	Pard6b	Promoter	295	uc008oao.2	0.6966
1360	423.584	0.985	0.96	2	C2._.Rep1	90	Atp5e	Promoter	90	uc008off.1	0.6108
1361	56.3817	0.985	0.96	2	C2._.Rep2	28	Snx16	Promoter	28	uc008opw.3	0.6387
1362	56.3817	0.985	0.96	2	C2._.Rep2	7	Pgrmc2	Promoter	7	uc008pce.2	0.7146
1363	56.3817	0.985	0.96	2	C2._.Rep2	7	Smg5	Promoter	7	uc008pus.1	0.6487
1364	56.3817	0.985	0.96	2	C2._.Rep2	7	Chtop	Promoter	7	uc008qcn.2	0.6028
1365	56.3817	0.985	0.96	2	C2._.Rep2	30	Mcl1	Promoter	30	uc029unp.2	0.7086
1366	56.3817	0.985	0.96	2	C2._.Rep2	18014	Ugt8a	Intronic	87	uc008rfz.1	0.7685
1367	425.834	0.985	0.96	2	C2._.Rep1	30	Pdlim5	Promoter	30	uc008rol.2	0.7046
1368	56.3817	0.985	0.96	2	C2._.Rep2	112	Fam219a	Promoter	112	uc008siz.2	0.6647
1369	423.584	0.985	0.96	2	C2._.Rep1	31	Zcchc7	Promoter	31	uc008sry.2	0.5589
1370	56.3817	0.985	0.96	2	C2._.Rep2	37	Plaa	Promoter	37	uc008tsd.1	0.6806
1371	56.3817	0.985	0.96	2	C2._.Rep2	18	Hspb11	Promoter	18	uc008tzn.1	0.7106
1372	428.086	0.985	0.96	2	C2._.Rep1	21	Prpf38a	Promoter	21	uc008ubf.2	0.5429
1373	56.3817	0.985	0.96	2	C2._.Rep2	312	Rnf11	Intronic	164	uc008ucm.1	0.7325
1374	56.3817	0.985	0.96	2	C2._.Rep2	405	Efcab14	Promoter	405	uc008ufd.1	0.6307
1375	56.3817	0.985	0.96	2	C2._.Rep2	4	Urod	Promoter	4	uc008uhr.2	0.515
1376	56.3817	0.985	0.96	2	C2._.Rep2	34	Pef1	Promoter	34	uc008uyw.1	0.521
1377	56.3817	0.985	0.96	2	C2._.Rep2	106	Tent5b	Promoter	106	uc008vct.2	0.6307
1378	423.584	0.985	0.96	2	C2._.Rep1	81	Man1c1	Promoter	81	uc012dmw.1	0.7166
1379	56.3817	0.985	0.96	2	C2._.Rep2	61	Pnrc2	Promoter	61	uc008vhf.2	0.6587
1380	56.3817	0.985	0.96	2	C2._.Rep2	595	Hnrnpr	Intronic	595	uc008vhx.2	0.6647
1381	56.3817	0.985	0.96	2	C2._.Rep2	353	Usp48	Intronic	82	uc008vji.1	0.6667
1382	56.3817	0.985	0.96	2	C2._.Rep2	413	5031425E22Rik	Promoter	413	uc008wpy.2	0.6467
1383	425.834	0.985	0.96	2	C2._.Rep1	211	Insig1	Promoter	211	uc012dtq.1	0.7046
1384	56.3817	0.985	0.96	2	C2._.Rep2	86	Letm1	Promoter	86	uc008xbi.1	0.6367
1385	425.834	0.985	0.96	2	C2._.Rep1	26	Rpl9	Promoter	26	uc008xnp.2	0.6267
1386	430.34	0.985	0.96	2	C2._.Rep1	83	Cenpc1	Promoter	83	uc008xxc.3	0.5808
1387	56.3817	0.985	0.96	2	C2._.Rep2	198	Hnrnpdl	Promoter	198	uc008ygy.2	0.7186
1388	425.834	0.985	0.96	2	C2._.Rep1	15	Zfp68	Promoter	15	uc009afq.1	0.5848
1389	56.3817	0.985	0.96	2	C2._.Rep2	144	Capza2	Promoter	144	uc009azs.1	0.6946
1390	425.834	0.985	0.96	2	C2._.Rep1	400	Ing3	Intronic	400	uc009bat.2	0.6846
1391	428.086	0.985	0.96	2	C2._.Rep1	20	Calu	Promoter	20	uc009bdg.2	0.6487
1392	423.584	0.985	0.96	2	C2._.Rep1	162	Avl9	Promoter	162	uc009cbk.2	0.6228
1393	428.086	0.985	0.96	2	C2._.Rep1	4587	Grcc10	Exonic	4380	uc057lro.1	0.6627
1394	56.3817	0.985	0.96	2	C2._.Rep2	5	Etnk1	Promoter	5	uc009eqe.1	0.7665
1395	56.3817	0.985	0.96	2	C2._.Rep2	140	Sinhcaf	Promoter	140	uc009etr.2	0.6387
1396	56.3817	0.985	0.96	2	C2._.Rep2	351	Hspbp1	Promoter	351	uc009eyc.1	0.5369
1397	430.34	0.985	0.96	2	C2._.Rep1	350	Zfp78	Promoter	350	uc009fbf.1	0.5868
1398	430.34	0.985	0.96	2	C2._.Rep1	17	Clptm1	Promoter	17	uc009fmq.1	0.6766
1399	56.3817	0.985	0.96	2	C2._.Rep2	46	Blm	Promoter	46	uc009iax.2	0.6188
1400	56.3817	0.985	0.96	2	C2._.Rep2	227	Zfp592	Promoter	227	uc009ibp.2	0.7884
1401	56.3817	0.985	0.96	2	C2._.Rep2	64	Hdgfl3	Promoter	64	uc009icr.1	0.7126
1402	56.3817	0.985	0.96	2	C2._.Rep2	31	Ddias	Promoter	31	uc009iih.2	0.6208
1403	425.834	0.985	0.96	2	C2._.Rep1	154	Ipo7	Promoter	154	uc009jet.1	0.5669
1404	56.3817	0.985	0.96	2	C2._.Rep2	21	Uqcrc2	Promoter	21	uc009jms.1	0.6327
1405	56.3817	0.985	0.96	2	C2._.Rep2	15	Xpo6	Promoter	15	uc009jqr.2	0.6826
1406	425.834	0.985	0.96	2	C2._.Rep1	90	Tmem80	Promoter	90	uc009kkq.2	0.6687
1407	423.584	0.985	0.96	2	C2._.Rep1	38	Ccl25	Promoter	38	uc009ktt.1	0.7066
1408	428.086	0.985	0.96	2	C2._.Rep1	642	Ankrd10	Promoter	642	uc009kvo.3	0.5888
1409	56.3817	0.985	0.96	2	C2._.Rep2	11149	Cfap97	Distal	11149	uc009lpv.1	0.7106
1410	56.3817	0.985	0.96	2	C2._.Rep2	15	Zfp866	Promoter	15	uc009lxp.1	0.6028
1411	56.3817	0.985	0.96	2	C2._.Rep2	37	Sugp2	Promoter	37	uc009lzk.2	0.6148
1412	56.3817	0.985	0.96	2	C2._.Rep2	112	Upf1	Promoter	112	uc009mab.2	0.7226
1413	56.3817	0.985	0.96	2	C2._.Rep2	5	Usb1	Promoter	5	uc009myg.2	0.6387
1414	56.3817	0.985	0.96	2	C2._.Rep2	13	Slc44a2	Promoter	13	uc009okz.2	0.5928
1415	423.584	0.985	0.96	2	C2._.Rep1	54	Ecsit	Promoter	54	uc009ons.2	0.6068
1416	56.3817	0.985	0.96	2	C2._.Rep2	111	Anln	Promoter	111	uc009ook.2	0.6806
1417	423.584	0.985	0.96	2	C2._.Rep1	48	Mindy2	Promoter	48	uc009qon.1	0.7146
1418	428.086	0.985	0.96	2	C2._.Rep1	11	Trpc1	Promoter	11	uc009rbh.2	0.6986
1419	56.3817	0.985	0.96	2	C2._.Rep2	157	Stag1	Promoter	157	uc009rey.1	0.7226
1420	56.3817	0.985	0.96	2	C2._.Rep2	32131	Atp2c1	Intronic	53	uc009rif.3	0.7325
1421	428.086	0.985	0.96	2	C2._.Rep1	6	Sec63	Promoter	6	uc007eyx.2	0.7246
1422	56.3817	0.985	0.96	2	C2._.Rep2	64	4930467K11Rik	Promoter	64	uc029qxg.1	0.6507
1423	428.086	0.985	0.96	2	C2._.Rep1	53	Mcu	Promoter	53	uc007fdt.3	0.6467
1424	56.3817	0.985	0.96	2	C2._.Rep2	40	Cabin1	Promoter	40	uc007fqx.1	0.5928
1425	56.3817	0.985	0.96	2	C2._.Rep2	244	Cdc34	Promoter	244	uc007fzi.1	0.7345
1426	56.3817	0.985	0.96	2	C2._.Rep2	111	Cirbp	Promoter	111	uc007gce.1	0.6567
1427	56.3817	0.985	0.96	2	C2._.Rep2	0	Ormdl2	Promoter	0	uc007hoo.2	0.5589
1428	56.3817	0.985	0.96	2	C2._.Rep2	5857	Zmiz2	Distal	5857	uc007hym.1	0.8004
1429	56.3817	0.985	0.96	2	C2._.Rep2	79	Ccm2	Promoter	79	uc007hyv.2	0.7345
1430	430.34	0.985	0.96	2	C2._.Rep1	94	0610010F05Rik	Promoter	94	uc007iff.1	0.6707
1431	56.3817	0.985	0.96	2	C2._.Rep2	84	Cdkl3	Promoter	51	uc007iuv.2	0.6667
1432	56.3817	0.985	0.96	2	C2._.Rep2	54	Mapk7	Promoter	54	uc007jho.2	0.6627
1433	56.3817	0.985	0.96	2	C2._.Rep2	568	Pafah1b1	Exonic	42	uc007kce.2	0.6906
1434	425.834	0.985	0.96	2	C2._.Rep1	33	Pafah1b1	Promoter	33	uc011xyy.1	0.7265
1435	56.3817	0.985	0.96	2	C2._.Rep2	78	Heatr6	Promoter	3	uc007kpv.1	0.6108
1436	56.3817	0.985	0.96	2	C2._.Rep2	34	Wipf2	Promoter	34	uc007lht.2	0.5888
1437	56.3817	0.985	0.96	2	C2._.Rep2	5	Brca1	Promoter	5	uc007lpd.2	0.5449
1438	430.34	0.985	0.96	2	C2._.Rep1	421	Mfsd11	Promoter	44	uc007mmq.1	0.6467
1439	423.584	0.985	0.96	2	C2._.Rep1	45	Atad2b	Promoter	45	uc007myt.1	0.7086
1440	56.3817	0.985	0.96	2	C2._.Rep2	112	Ywhaq	Promoter	112	uc007ndx.1	0.6687
1441	425.834	0.985	0.96	2	C2._.Rep1	76	Gm7008	Promoter	76	uc007nkz.2	0.6547
1442	428.086	0.985	0.96	2	C2._.Rep1	214	Arhgap5	Promoter	214	uc007nni.1	0.7385
1443	56.3817	0.985	0.96	2	C2._.Rep2	42	Snapc1	Promoter	42	uc007nwt.1	0.5888
1444	428.086	0.985	0.96	2	C2._.Rep1	29	2810029C07Rik	Promoter	29	uc029ryf.1	0.6647
1445	425.834	0.985	0.96	2	C2._.Rep1	262	Siva1	Promoter	262	uc007pev.2	0.6307
1446	56.3817	0.985	0.96	2	C2._.Rep2	112	Crip2	Promoter	112	uc007pfy.3	0.6327
1447	430.34	0.985	0.96	2	C2._.Rep1	20	Larp4b	Promoter	20	uc007pkr.2	0.7046
1448	56.3817	0.985	0.96	2	C2._.Rep2	166	Zfp184	Intronic	166	uc007pry.1	0.6407
1449	56.3817	0.985	0.96	2	C2._.Rep2	48	Ripk1	Promoter	48	uc007qaw.1	0.6707
1450	56.3817	0.985	0.96	2	C2._.Rep2	13	Uimc1	Promoter	13	uc007qpv.2	0.6287
1451	56.3817	0.985	0.96	2	C2._.Rep2	137	Ctsl	Exonic	137	uc007qyw.2	0.5988
1452	56.3817	0.985	0.96	2	C2._.Rep2	211	Srd5a1	Promoter	211	uc007rck.1	0.5988
1453	56.3817	0.985	0.96	2	C2._.Rep2	74	Dhfr	Promoter	74	uc007rkl.1	0.6527
1454	56.3817	0.985	0.96	2	C2._.Rep2	156	Zfyve16	Promoter	156	uc007rkq.2	0.6527
1455	425.834	0.985	0.96	2	C2._.Rep1	39368	Mier3	Distal	39195	uc007rvz.1	0.6647
1456	423.584	0.985	0.96	2	C2._.Rep1	20	Micu2	Promoter	20	uc007udv.1	0.6747
1457	425.834	0.985	0.96	2	C2._.Rep1	37	Stk3	Promoter	37	uc007vlz.1	0.6727
1458	423.584	0.985	0.96	2	C2._.Rep1	70	Ankrd54	Promoter	70	uc007wsi.1	0.6148
1459	56.3817	0.985	0.96	2	C2._.Rep2	190	Gxylt1	Promoter	190	uc007xiq.1	0.7365
1460	425.834	0.985	0.96	2	C2._.Rep1	280	Cdip1	Intronic	29	uc007yaj.1	0.6647
1461	423.584	0.985	0.96	2	C2._.Rep1	10	Yars2	Promoter	10	uc007yie.2	0.6347
1462	56.3817	0.985	0.96	2	C2._.Rep2	35	Sdf2l1	Promoter	35	uc007ykc.2	0.6547
1463	56.3817	0.985	0.96	2	C2._.Rep2	18	Ap2m1	Promoter	18	uc007ypy.2	0.6068
1464	56.3817	0.985	0.96	2	C2._.Rep2	44	Tfrc	Promoter	44	uc007yyz.2	0.6946
1465	428.086	0.985	0.96	2	C2._.Rep1	11	Lmln	Promoter	11	uc007yzx.1	0.7325
1466	56.3817	0.985	0.96	2	C2._.Rep2	73	Igf2r	Promoter	73	uc008aky.1	0.6747
1467	423.584	0.985	0.96	2	C2._.Rep1	114	Pgp	Promoter	44	uc008awd.1	0.7086
1468	423.584	0.985	0.96	2	C2._.Rep1	57	Spsb3	Promoter	57	uc029tbd.1	0.6108
1469	430.34	0.985	0.96	2	C2._.Rep1	11	Axin1	Promoter	11	uc008bdm.2	0.7066
1470	56.3817	0.985	0.96	2	C2._.Rep2	211	2310061I04Rik	Intronic	45	uc008ciy.1	0.7565
1471	56.3817	0.985	0.96	2	C2._.Rep2	25	Cnpy3	Promoter	25	uc008cuf.3	0.6407
1472	425.834	0.985	0.96	2	C2._.Rep1	277	Myl12a	Promoter	277	uc008dlw.1	0.6966
1473	428.086	0.985	0.96	2	C2._.Rep1	28	Lclat1	Promoter	28	uc008dnh.3	0.6467
1474	56.3817	0.985	0.96	2	C2._.Rep2	41	Srsf7	Promoter	41	uc008dqq.2	0.6547
1475	430.34	0.985	0.96	2	C2._.Rep1	376	Zfp24	Intronic	73	uc008egm.1	0.6327
1476	56.3817	0.985	0.96	2	C2._.Rep2	98	Fam13b	Promoter	98	uc008eko.1	0.6926
1477	425.834	0.985	0.96	2	C2._.Rep1	68	Cystm1	Promoter	68	uc008eni.1	0.6826
1478	56.3817	0.985	0.96	2	C2._.Rep2	24	Diaph1	Promoter	24	uc033hgl.2	0.7066
1479	428.086	0.985	0.96	2	C2._.Rep1	20	Tmem134	Promoter	20	uc008fyr.1	0.7046
1480	56.3817	0.985	0.96	2	C2._.Rep2	389	Gm960	Exonic	389	uc033hik.1	0.6327
1481	423.584	0.985	0.96	2	C2._.Rep1	443	Eif1ad	Promoter	5	uc008gcr.2	0.7006
1482	56.3817	0.985	0.96	2	C2._.Rep2	837	Mus81	Promoter	837	uc008gdn.2	0.5968
1483	430.34	0.985	0.96	2	C2._.Rep1	37	Tle4	Promoter	37	uc008gwk.2	0.6088
1484	421.335	0.984	0.957	2	C2._.Rep1	332	Cox20	Promoter	270	uc007duy.1	0.6687
1485	421.335	0.984	0.957	2	C2._.Rep1	9	Sec61a2	Promoter	9	uc008ifx.1	0.6707
1486	419.088	0.984	0.957	2	C2._.Rep1	8	Ralgps1	Promoter	8	uc008jhm.2	0.6906
1487	421.335	0.984	0.957	2	C2._.Rep1	61	Ubqln4	Promoter	61	uc008pvq.1	0.7086
1488	419.088	0.984	0.957	2	C2._.Rep1	54	Eif2b3	Promoter	54	uc008uhu.2	0.6467
1489	421.335	0.984	0.957	2	C2._.Rep1	533	Hp1bp3	Exonic	18	uc008vkl.4	0.7485
1490	421.335	0.984	0.957	2	C2._.Rep1	135	Ugdh	Promoter	135	uc008xns.2	0.6707
1491	421.335	0.984	0.957	2	C2._.Rep1	52	G3bp2	Promoter	52	uc008ycj.2	0.6427
1492	419.088	0.984	0.957	2	C2._.Rep1	129	Ccdc158	Promoter	129	uc008yds.1	0.6707
1493	419.088	0.984	0.957	2	C2._.Rep1	99	Gltp	Promoter	99	uc008yzw.3	0.7385
1494	419.088	0.984	0.957	2	C2._.Rep1	12	Ift81	Promoter	12	uc008zlm.2	0.6447
1495	421.335	0.984	0.957	2	C2._.Rep1	29	Mphosph9	Promoter	29	uc008zpg.2	0.6487
1496	419.088	0.984	0.957	2	C2._.Rep1	102	A430035B10Rik	Promoter	102	uc009axr.2	0.6467
1497	419.088	0.984	0.957	2	C2._.Rep1	35	Zfp607b	Promoter	35	uc009fwx.2	0.6607
1498	421.335	0.984	0.957	2	C2._.Rep1	46	Zfp566	Promoter	46	uc009gdb.2	0.5529
1499	419.088	0.984	0.957	2	C2._.Rep1	279	Rnf121	Promoter	53	uc057aiw.1	0.5808
1500	419.088	0.984	0.957	2	C2._.Rep1	129	Mcmbp	Promoter	129	uc009jzh.2	0.6367
1501	421.335	0.984	0.957	2	C2._.Rep1	15851	Scoc	Exonic	117	uc009mkf.2	0.6607
1502	421.335	0.984	0.957	2	C2._.Rep1	40	Mbtps1	Promoter	40	uc009nps.3	0.7026
1503	421.335	0.984	0.957	2	C2._.Rep1	61	2300009A05Rik	Promoter	61	uc009qba.2	0.7106
1504	421.335	0.984	0.957	2	C2._.Rep1	104	Faim	Promoter	104	uc009rds.1	0.6707
1505	421.335	0.984	0.957	2	C2._.Rep1	9	Specc1l	Promoter	9	uc007fqd.1	0.7026
1506	421.335	0.984	0.957	2	C2._.Rep1	172	Ube2n	Promoter	172	uc007gwm.1	0.7006
1507	419.088	0.984	0.957	2	C2._.Rep1	260	Naca	Exonic	260	uc007hlb.2	0.6467
1508	419.088	0.984	0.957	2	C2._.Rep1	85	Ptges3	Promoter	85	uc007hld.1	0.7006
1509	421.335	0.984	0.957	2	C2._.Rep1	1308	Mtfp1	Promoter	1308	uc007hug.1	0.5788
1510	421.335	0.984	0.957	2	C2._.Rep1	140	Cfap36	Promoter	140	uc007igu.1	0.5868
1511	421.335	0.984	0.957	2	C2._.Rep1	816	Rtn4	Intronic	58	uc007ihn.2	0.7285
1512	421.335	0.984	0.957	2	C2._.Rep1	0	Gpatch2l	Promoter	0	uc007ohr.2	0.6687
1513	419.088	0.984	0.957	2	C2._.Rep1	14	Wrnip1	Promoter	14	uc007pzs.2	0.6607
1514	419.088	0.984	0.957	2	C2._.Rep1	88	Golph3	Promoter	88	uc007vhn.1	0.7006
1515	421.335	0.984	0.957	2	C2._.Rep1	29	Eif4b	Promoter	29	uc011zzw.1	0.6727
1516	421.335	0.984	0.957	2	C2._.Rep1	25	Ppp1r2	Promoter	22	uc056zbs.1	0.6786
1517	419.088	0.984	0.957	2	C2._.Rep1	259	4932412D23Rik	Promoter	84	uc007zfw.2	0.505
1518	419.088	0.984	0.957	2	C2._.Rep1	246	Ppp2r1a	Promoter	246	uc008aqi.1	0.5768
1519	419.088	0.984	0.957	2	C2._.Rep1	194	Ehd1	Promoter	122	uc008ghy.1	0.7006
1520	54.1182	0.983	0.955	2	C2._.Rep2	13	Rpl31	Promoter	13	uc007ate.2	0.6647
1521	416.843	0.983	0.955	2	C2._.Rep1	14	Abi2	Promoter	14	uc007bep.2	0.7325
1522	54.1182	0.983	0.955	2	C2._.Rep2	11	Zfand2b	Promoter	11	uc011wnf.1	0.6248
1523	54.1182	0.983	0.955	2	C2._.Rep2	124	Slc35f5	Promoter	124	uc007ckg.1	0.6806
1524	54.1182	0.983	0.955	2	C2._.Rep2	461	Elk4	Intronic	321	uc056ydx.1	0.7066
1525	416.843	0.983	0.955	2	C2._.Rep1	11828	Ppfia4	Distal	11828	uc007crp.2	0.6307
1526	54.1182	0.983	0.955	2	C2._.Rep2	820	Ivns1abp	Intronic	820	uc007cym.1	0.6427
1527	416.843	0.983	0.955	2	C2._.Rep1	93	Cep350	Promoter	93	uc007dbs.2	0.6806
1528	412.357	0.983	0.955	2	C2._.Rep1	39	Abl2	Promoter	39	uc007dcl.2	0.7146
1529	54.1182	0.983	0.955	2	C2._.Rep2	100	Rc3h1	Promoter	100	uc007del.2	0.7026
1530	414.599	0.983	0.955	2	C2._.Rep1	10095	Akt3	Distal	10095	uc007duk.2	0.7525
1531	54.1182	0.983	0.955	2	C2._.Rep2	96	Cnst	Promoter	96	uc007dvm.1	0.6766
1532	54.1182	0.983	0.955	2	C2._.Rep2	75	Srp9	Promoter	75	uc007dxu.2	0.6287
1533	54.1182	0.983	0.955	2	C2._.Rep2	16	Ints7	Promoter	16	uc007eco.2	0.6587
1534	54.1182	0.983	0.955	2	C2._.Rep2	148	Gm3230	Promoter	148	uc012brj.1	0.7365
1535	54.1182	0.983	0.955	2	C2._.Rep2	63	Rpl7a	Promoter	63	uc008iwf.1	0.6766
1536	414.599	0.983	0.955	2	C2._.Rep1	4367	Set	Intronic	109	uc008jay.2	0.7605
1537	414.599	0.983	0.955	2	C2._.Rep1	37	Spout1	Promoter	37	uc008jbm.2	0.6068
1538	416.843	0.983	0.955	2	C2._.Rep1	65	Abl1	Promoter	65	uc008jdz.3	0.6447
1539	54.1182	0.983	0.955	2	C2._.Rep2	143	Nr6a1	Exonic	143	uc012buu.1	0.6427
1540	54.1182	0.983	0.955	2	C2._.Rep2	616	Arl6ip6	Promoter	34	uc008jro.2	0.6727
1541	54.1182	0.983	0.955	2	C2._.Rep2	245	Zdhhc5	Promoter	245	uc008kiz.2	0.6267
1542	414.599	0.983	0.955	2	C2._.Rep1	5	2810002D19Rik	Promoter	5	uc008lgw.3	0.6387
1543	416.843	0.983	0.955	2	C2._.Rep1	68	Ehd4	Promoter	68	uc008lvd.1	0.6567
1544	54.1182	0.983	0.955	2	C2._.Rep2	8	Blvra	Promoter	8	uc008mep.1	0.6008
1545	54.1182	0.983	0.955	2	C2._.Rep2	141	Rbck1	Exonic	71	uc008nfd.1	0.6647
1546	414.599	0.983	0.955	2	C2._.Rep1	28	Rae1	Promoter	28	uc008odg.2	0.6647
1547	54.1182	0.983	0.955	2	C2._.Rep2	31391	Zmat3	Distal	31391	uc008owc.2	0.6387
1548	54.1182	0.983	0.955	2	C2._.Rep2	51	Ccna2	Promoter	51	uc012cov.1	0.7006
1549	54.1182	0.983	0.955	2	C2._.Rep2	75	Ssr3	Promoter	75	uc008pkn.1	0.5888
1550	54.1182	0.983	0.955	2	C2._.Rep2	66	Aph1a	Promoter	66	uc008qlq.2	0.5988
1551	416.843	0.983	0.955	2	C2._.Rep1	250	Cyb561d1	Intronic	146	uc008qyi.1	0.6188
1552	412.357	0.983	0.955	2	C2._.Rep1	26	Gpsm2	Promoter	26	uc008qzo.2	0.6507
1553	416.843	0.983	0.955	2	C2._.Rep1	9	Pdp1	Promoter	9	uc008saa.2	0.7305
1554	412.357	0.983	0.955	2	C2._.Rep1	16	Ubap2	Promoter	16	uc008sik.1	0.6008
1555	54.1182	0.983	0.955	2	C2._.Rep2	166	Snx30	Exonic	166	uc008tae.1	0.6647
1556	54.1182	0.983	0.955	2	C2._.Rep2	51	Faf1	Promoter	51	uc008uct.1	0.7206
1557	54.1182	0.983	0.955	2	C2._.Rep2	617	Gpbp1l1	Promoter	617	uc008ugr.1	0.525
1558	412.357	0.983	0.955	2	C2._.Rep1	77	P3h1	Promoter	77	uc008ulp.2	0.6327
1559	54.1182	0.983	0.955	2	C2._.Rep2	42	Nudc	Promoter	42	uc012dmm.1	0.6287
1560	416.843	0.983	0.955	2	C2._.Rep1	639	Maco1	Promoter	639	uc008vfq.3	0.6906
1561	54.1182	0.983	0.955	2	C2._.Rep2	39	Zbtb48	Promoter	39	uc008vyz.1	0.6487
1562	54.1182	0.983	0.955	2	C2._.Rep2	40	A430005L14Rik	Promoter	40	uc008wau.3	0.7505
1563	54.1182	0.983	0.955	2	C2._.Rep2	348	Atraid	Promoter	211	uc008wwt.2	0.6906
1564	54.1182	0.983	0.955	2	C2._.Rep2	35	Ppp1cb	Promoter	35	uc008wzq.2	0.6647
1565	414.599	0.983	0.955	2	C2._.Rep1	53	Mxd4	Promoter	53	uc008xby.1	0.6487
1566	54.1182	0.983	0.955	2	C2._.Rep2	44	Apbb2	Promoter	44	uc008xoy.2	0.6846
1567	414.599	0.983	0.955	2	C2._.Rep1	29	Nfxl1	Promoter	29	uc008xrl.1	0.6128
1568	54.1182	0.983	0.955	2	C2._.Rep2	259	Clock	Promoter	259	uc008xus.2	0.7066
1569	54.1182	0.983	0.955	2	C2._.Rep2	115	Iscu	Promoter	115	uc008yyo.1	0.6188
1570	54.1182	0.983	0.955	2	C2._.Rep2	8	Dynll1	Promoter	8	uc008zdp.2	0.7086
1571	416.843	0.983	0.955	2	C2._.Rep1	76624	Rnf34	Intronic	45	uc008zmq.3	0.7665
1572	416.843	0.983	0.955	2	C2._.Rep1	51	Diablo	Promoter	51	uc012edg.1	0.7206
1573	412.357	0.983	0.955	2	C2._.Rep1	352	Ywhag	Promoter	352	uc008zzf.2	0.5409
1574	54.1182	0.983	0.955	2	C2._.Rep2	60	Sdk1	Promoter	60	uc009ail.2	0.7685
1575	416.843	0.983	0.955	2	C2._.Rep1	87	Lmtk2	Promoter	87	uc009alg.1	0.5968
1576	416.843	0.983	0.955	2	C2._.Rep1	91	Baiap2l1	Promoter	91	uc009alq.1	0.6707
1577	54.1182	0.983	0.955	2	C2._.Rep2	389	Katnal1	Promoter	371	uc057loo.1	0.7006
1578	54.1182	0.983	0.955	2	C2._.Rep2	332	Zfp783	Intronic	332	uc009bto.2	0.6747
1579	54.1182	0.983	0.955	2	C2._.Rep2	436	4921507P07Rik	Promoter	436	uc009bxf.1	0.5928
1580	54.1182	0.983	0.955	2	C2._.Rep2	91288	Mir148a	Distal	91288	uc012elv.1	0.5928
1581	54.1182	0.983	0.955	2	C2._.Rep2	4455	Rnf181	Intronic	108	uc009cij.1	0.5529
1582	412.357	0.983	0.955	2	C2._.Rep1	280	Zfp638	Intronic	280	uc009coo.2	0.7206
1583	54.1182	0.983	0.955	2	C2._.Rep2	69	Nr2c2	Promoter	69	uc009cyp.2	0.7086
1584	54.1182	0.983	0.955	2	C2._.Rep2	213	Ogg1	Promoter	82	uc009dfe.1	0.6387
1585	54.1182	0.983	0.955	2	C2._.Rep2	6781	Parp11	Intronic	100	uc009dvx.1	0.6088
1586	54.1182	0.983	0.955	2	C2._.Rep2	37	C2cd5	Promoter	37	uc009epw.3	0.6966
1587	414.599	0.983	0.955	2	C2._.Rep1	438	Ccdc9	Intronic	438	uc009fhm.2	0.6627
1588	54.1182	0.983	0.955	2	C2._.Rep2	31	Ercc1	Promoter	31	uc009fll.3	0.5729
1589	54.1182	0.983	0.955	2	C2._.Rep2	4531	Tex101	Intronic	92	uc009fqf.1	0.5549
1590	54.1182	0.983	0.955	2	C2._.Rep2	11	Nosip	Promoter	11	uc009gsx.2	0.519
1591	54.1182	0.983	0.955	2	C2._.Rep2	20	Zdhhc13	Promoter	20	uc009hav.1	0.6687
1592	416.843	0.983	0.955	2	C2._.Rep1	55	Cib1	Promoter	55	uc009hzs.2	0.7186
1593	412.357	0.983	0.955	2	C2._.Rep1	132	Zfand6	Promoter	132	uc009iem.1	0.6886
1594	54.1182	0.983	0.955	2	C2._.Rep2	34	Fzd4	Promoter	34	uc009ifx.2	0.7026
1595	416.843	0.983	0.955	2	C2._.Rep1	104	Kctd21	Promoter	104	uc009ijb.1	0.7126
1596	54.1182	0.983	0.955	2	C2._.Rep2	32	Relt	Promoter	32	uc009int.2	0.6946
1597	54.1182	0.983	0.955	2	C2._.Rep2	58	Clpb	Promoter	58	uc009ioz.1	0.5669
1598	54.1182	0.983	0.955	2	C2._.Rep2	7073	Fbrs	Intronic	3094	uc009jvq.1	0.5689
1599	416.843	0.983	0.955	2	C2._.Rep1	5	Zranb1	Promoter	5	uc009kcu.2	0.7006
1600	54.1182	0.983	0.955	2	C2._.Rep2	288	Rplp2	Promoter	288	uc009klf.1	0.5669
1601	54.1182	0.983	0.955	2	C2._.Rep2	99	Ap1m1	Promoter	99	uc009mfp.1	0.5948
1602	54.1182	0.983	0.955	2	C2._.Rep2	24	Sin3b	Promoter	24	uc009mgo.4	0.6048
1603	54.1182	0.983	0.955	2	C2._.Rep2	52	Usp38	Promoter	52	uc009mjd.1	0.6567
1604	414.599	0.983	0.955	2	C2._.Rep1	25	Ccdc130	Promoter	25	uc009mml.2	0.6108
1605	54.1182	0.983	0.955	2	C2._.Rep2	48	Aars	Promoter	48	uc009nlo.2	0.525
1606	416.843	0.983	0.955	2	C2._.Rep1	6	Gm5617	Promoter	6	uc009pii.3	0.6587
1607	54.1182	0.983	0.955	2	C2._.Rep2	2	Zw10	Promoter	2	uc009piu.2	0.6168
1608	54.1182	0.983	0.955	2	C2._.Rep2	56	Snupn	Promoter	56	uc009ptr.1	0.5788
1609	54.1182	0.983	0.955	2	C2._.Rep2	12	Rab11a	Promoter	12	uc009qce.1	0.6347
1610	412.357	0.983	0.955	2	C2._.Rep1	286	Dennd4a	Intronic	41	uc009qcf.2	0.6806
1611	412.357	0.983	0.955	2	C2._.Rep1	43	Mapk6	Promoter	43	uc009qse.2	0.7146
1612	54.1182	0.983	0.955	2	C2._.Rep2	0	Tmem115	Promoter	0	uc009rlk.1	0.5888
1613	54.1182	0.983	0.955	2	C2._.Rep2	23	Rbm5	Promoter	23	uc009rmx.2	0.5689
1614	54.1182	0.983	0.955	2	C2._.Rep2	160	Tcta	Promoter	160	uc009rpd.2	0.5828
1615	54.1182	0.983	0.955	2	C2._.Rep2	464	Rhoa	Promoter	171	uc057cei.1	0.7764
1616	416.843	0.983	0.955	2	C2._.Rep1	55	Slc16a10	Promoter	55	uc007ewm.2	0.6747
1617	414.599	0.983	0.955	2	C2._.Rep1	4	1700021F05Rik	Promoter	4	uc007ezk.1	0.7006
1618	54.1182	0.983	0.955	2	C2._.Rep2	39	Fam207a	Promoter	39	uc007fvt.2	0.6427
1619	54.1182	0.983	0.955	2	C2._.Rep2	1243	Midn	Intronic	165	uc007gcd.2	0.6387
1620	416.843	0.983	0.955	2	C2._.Rep1	303	Map2k2	Promoter	303	uc007gfx.2	0.7166
1621	412.357	0.983	0.955	2	C2._.Rep1	70	Nap1l1	Promoter	70	uc007haa.2	0.6667
1622	54.1182	0.983	0.955	2	C2._.Rep2	78	Mdm1	Promoter	78	uc007hds.2	0.6587
1623	54.1182	0.983	0.955	2	C2._.Rep2	356	Trim41	Exonic	356	uc007ipc.1	0.6866
1624	54.1182	0.983	0.955	2	C2._.Rep2	56	Cnot6	Promoter	56	uc007irb.3	0.6946
1625	416.843	0.983	0.955	2	C2._.Rep1	25	Ppp2ca	Promoter	25	uc007ivb.1	0.7545
1626	412.357	0.983	0.955	2	C2._.Rep1	2	Arf1	Promoter	2	uc007jdn.2	0.7046
1627	54.1182	0.983	0.955	2	C2._.Rep2	115	Alkbh5	Promoter	115	uc007jgd.2	0.5908
1628	414.599	0.983	0.955	2	C2._.Rep1	18729	Ndel1	Exonic	5	uc007joc.4	0.6826
1629	54.1182	0.983	0.955	2	C2._.Rep2	20	Gosr1	Promoter	20	uc007kfz.1	0.5529
1630	54.1182	0.983	0.955	2	C2._.Rep2	994	Phf12	Promoter	994	uc007khr.2	0.505
1631	416.843	0.983	0.955	2	C2._.Rep1	17	Wsb1	Promoter	17	uc007kki.1	0.6088
1632	54.1182	0.983	0.955	2	C2._.Rep2	138	Rnft1	Promoter	138	uc007ksl.1	0.6567
1633	54.1182	0.983	0.955	2	C2._.Rep2	50	Gdpd1	Promoter	50	uc007kte.2	0.6068
1634	54.1182	0.983	0.955	2	C2._.Rep2	114	Ppm1e	Promoter	60	uc056ynu.1	0.6687
1635	416.843	0.983	0.955	2	C2._.Rep1	10685	Dynll2	Intronic	78	uc007kva.2	0.7146
1636	54.1182	0.983	0.955	2	C2._.Rep2	167	Snord104	Promoter	167	uc011ygj.1	0.5649
1637	54.1182	0.983	0.955	2	C2._.Rep2	41	Amz2	Promoter	41	uc007mcg.1	0.6567
1638	54.1182	0.983	0.955	2	C2._.Rep2	105	Klf11	Promoter	105	uc007neo.2	0.7585
1639	54.1182	0.983	0.955	2	C2._.Rep2	28	Angel1	Promoter	28	uc011ypj.1	0.6607
1640	54.1182	0.983	0.955	2	C2._.Rep2	259	Papola	Intronic	259	uc007oyv.1	0.7505
1641	54.1182	0.983	0.955	2	C2._.Rep2	418	Nsd1	Intronic	418	uc007qqd.1	0.7265
1642	54.1182	0.983	0.955	2	C2._.Rep2	126	Ddx4	Promoter	126	uc007rwm.2	0.6527
1643	54.1182	0.983	0.955	2	C2._.Rep2	316	Saysd1	Intronic	316	uc007siy.2	0.6168
1644	54.1182	0.983	0.955	2	C2._.Rep2	42	Zswim8	Promoter	42	uc007sko.2	0.6627
1645	54.1182	0.983	0.955	2	C2._.Rep2	12	Slmap	Promoter	12	uc007ssu.1	0.5828
1646	54.1182	0.983	0.955	2	C2._.Rep2	71	Sugt1	Promoter	71	uc007ute.1	0.6307
1647	414.599	0.983	0.955	2	C2._.Rep1	347	Chrac1	Intronic	347	uc007wbq.1	0.6906
1648	54.1182	0.983	0.955	2	C2._.Rep2	232	Dgat1	Promoter	232	uc007wkn.1	0.6627
1649	416.843	0.983	0.955	2	C2._.Rep1	177	Pcbp2	Promoter	177	uc007xvv.3	0.6986
1650	54.1182	0.983	0.955	2	C2._.Rep2	391	Ubxn7	Intronic	391	uc007yyp.2	0.7345
1651	54.1182	0.983	0.955	2	C2._.Rep2	411	Snx4	Intronic	411	uc007yzz.1	0.6327
1652	414.599	0.983	0.955	2	C2._.Rep1	66	Ccdc191	Promoter	66	uc007zgo.2	0.5709
1653	54.1182	0.983	0.955	2	C2._.Rep2	90	Urb1	Promoter	90	uc007zwm.2	0.6427
1654	54.1182	0.983	0.955	2	C2._.Rep2	86756	Arid1b	Distal	86756	uc008aex.1	0.7585
1655	54.1182	0.983	0.955	2	C2._.Rep2	64	Capn15	Promoter	43	uc008bdb.1	0.6587
1656	54.1182	0.983	0.955	2	C2._.Rep2	89	Mtch1	Promoter	89	uc008bst.1	0.7545
1657	414.599	0.983	0.955	2	C2._.Rep1	61	Mrps18b	Promoter	61	uc008cjg.1	0.5489
1658	54.1182	0.983	0.955	2	C2._.Rep2	117	Camkmt	Promoter	117	uc008dtt.1	0.5948
1659	414.599	0.983	0.955	2	C2._.Rep1	45	Thoc1	Promoter	45	uc008eal.1	0.6267
1660	54.1182	0.983	0.955	2	C2._.Rep2	24375	Rbbp8	Exonic	302	uc008ebn.2	0.6986
1661	54.1182	0.983	0.955	2	C2._.Rep2	343	Ctnna1	Promoter	343	uc008ely.1	0.6727
1662	54.1182	0.983	0.955	2	C2._.Rep2	183	Fem1c	Promoter	183	uc008evo.1	0.6667
1663	54.1182	0.983	0.955	2	C2._.Rep2	4	Ap3s1	Promoter	4	uc008evv.2	0.6826
1664	54.1182	0.983	0.955	2	C2._.Rep2	95	Cep120	Promoter	95	uc008exy.1	0.6747
1665	54.1182	0.983	0.955	2	C2._.Rep2	345	Ap5b1	Promoter	345	uc008gdv.1	0.7246
1666	54.1182	0.983	0.955	2	C2._.Rep2	155	Tigd3	Promoter	155	uc008gft.1	0.5968
1667	54.1182	0.983	0.955	2	C2._.Rep2	13	Myrf	Promoter	13	uc012bil.1	0.6826
1668	54.1182	0.983	0.955	2	C2._.Rep2	13	Cpsf7	Promoter	13	uc008gpw.2	0.7126
1669	54.1182	0.983	0.955	2	C2._.Rep2	5132	E030044B06Rik	Exonic	5132	uc057lav.1	0.6168
1670	410.117	0.982	0.952	2	C2._.Rep1	69	Raph1	Promoter	69	uc007bet.2	0.8024
1671	407.879	0.982	0.952	2	C2._.Rep1	35	Sec23b	Promoter	35	uc008mrj.2	0.5609
1672	407.879	0.982	0.952	2	C2._.Rep1	823	Mtfr1	Intronic	67	uc008orr.3	0.6507
1673	410.117	0.982	0.952	2	C2._.Rep1	77	Glt28d2	Promoter	77	uc008pqg.3	0.6826
1674	407.879	0.982	0.952	2	C2._.Rep1	90	Gpbp1l1	Promoter	90	uc008ugr.1	0.6966
1675	407.879	0.982	0.952	2	C2._.Rep1	88	Ybx1	Promoter	88	uc008ulu.1	0.6667
1676	407.879	0.982	0.952	2	C2._.Rep1	22	Mtf1	Promoter	22	uc008ura.2	0.6687
1677	407.879	0.982	0.952	2	C2._.Rep1	113	Zbtb40	Promoter	113	uc008vit.1	0.5669
1678	407.879	0.982	0.952	2	C2._.Rep1	8	Icmt	Promoter	8	uc008wad.2	0.7285
1679	407.879	0.982	0.952	2	C2._.Rep1	64644	Zfp958	Distal	64644	uc009ktz.1	0.6248
1680	407.879	0.982	0.952	2	C2._.Rep1	47	Wrn	Promoter	47	uc012gca.1	0.6766
1681	407.879	0.982	0.952	2	C2._.Rep1	19	Arcn1	Promoter	19	uc009pei.3	0.6347
1682	410.117	0.982	0.952	2	C2._.Rep1	508	Mbd3	Intronic	508	uc007gda.2	0.7146
1683	410.117	0.982	0.952	2	C2._.Rep1	52	Zdhhc17	Promoter	52	uc033fsq.2	0.7585
1684	407.879	0.982	0.952	2	C2._.Rep1	24	Eif4enif1	Promoter	24	uc007hsc.2	0.6407
1685	407.879	0.982	0.952	2	C2._.Rep1	64	Maml1	Promoter	64	uc007isd.3	0.6367
1686	410.117	0.982	0.952	2	C2._.Rep1	7	Aldh3a2	Promoter	7	uc007jhf.2	0.6307
1687	407.879	0.982	0.952	2	C2._.Rep1	143	Fxr2	Promoter	143	uc007jqt.1	0.6906
1688	407.879	0.982	0.952	2	C2._.Rep1	63	Taok1	Promoter	63	uc007khc.1	0.7106
1689	410.117	0.982	0.952	2	C2._.Rep1	33	Stxbp4	Promoter	33	uc007kwu.3	0.6427
1690	407.879	0.982	0.952	2	C2._.Rep1	109	Ccdc47	Promoter	109	uc007lyi.2	0.5529
1691	407.879	0.982	0.952	2	C2._.Rep1	122	Sf3b6	Promoter	122	uc007myi.1	0.6008
1692	407.879	0.982	0.952	2	C2._.Rep1	632	Laptm4a	Exonic	632	uc007naf.2	0.6248
1693	407.879	0.982	0.952	2	C2._.Rep1	107	Ppwd1	Promoter	107	uc007rsz.3	0.6128
1694	410.117	0.982	0.952	2	C2._.Rep1	34	Dcp1a	Promoter	34	uc007suz.1	0.6347
1695	410.117	0.982	0.952	2	C2._.Rep1	60	Ubac2	Promoter	60	uc007vao.1	0.6747
1696	410.117	0.982	0.952	2	C2._.Rep1	20	Spice1	Promoter	20	uc007zhf.2	0.6287
1697	407.879	0.982	0.952	2	C2._.Rep1	31	Sod2	Promoter	31	uc008alv.1	0.6487
1698	410.117	0.982	0.952	2	C2._.Rep1	48	Rxrb	Promoter	48	uc008cax.2	0.7126
1699	407.879	0.982	0.952	2	C2._.Rep1	26	Otub1	Promoter	26	uc008gki.1	0.6148
1700	401.175	0.981	0.951	2	C2._.Rep1	10	Ube2w	Promoter	10	uc007ajs.2	0.6986
1701	401.175	0.981	0.951	2	C2._.Rep1	140	Fzd7	Promoter	140	uc011wlq.1	0.6208
1702	401.175	0.981	0.951	2	C2._.Rep1	45	Elk4	Promoter	45	uc007cob.1	0.6926
1703	403.408	0.981	0.951	2	C2._.Rep1	132	Ppp1r15b	Exonic	44	uc007cps.2	0.6707
1704	405.643	0.981	0.951	2	C2._.Rep1	225	Odr4	Promoter	17	uc007cyc.1	0.6806
1705	405.643	0.981	0.951	2	C2._.Rep1	8	Tmem250-ps	Promoter	8	uc029twd.1	0.7006
1706	401.175	0.981	0.951	2	C2._.Rep1	49	Dolk	Promoter	49	uc008jby.1	0.6866
1707	403.408	0.981	0.951	2	C2._.Rep1	49	Dennd1a	Promoter	49	uc008jng.2	0.6806
1708	405.643	0.981	0.951	2	C2._.Rep1	30	Catsper2	Promoter	30	uc012ccq.1	0.7305
1709	403.408	0.981	0.951	2	C2._.Rep1	5	Rnf24	Promoter	5	uc008mll.2	0.6766
1710	401.175	0.981	0.951	2	C2._.Rep1	41	Eif2s2	Promoter	41	uc008njw.1	0.5868
1711	401.175	0.981	0.951	2	C2._.Rep1	67	Naa15	Promoter	67	uc008pdz.2	0.6387
1712	405.643	0.981	0.951	2	C2._.Rep1	150	Snhg8	Promoter	150	uc012cxc.1	0.6148
1713	405.643	0.981	0.951	2	C2._.Rep1	237	Chchd7	Promoter	237	uc008rwq.3	0.7745
1714	403.408	0.981	0.951	2	C2._.Rep1	4	Zfp292	Promoter	4	uc008sgn.2	0.7345
1715	403.408	0.981	0.951	2	C2._.Rep1	492	Vcp	Intronic	492	uc008sor.2	0.7166
1716	401.175	0.981	0.951	2	C2._.Rep1	31	Stk40	Promoter	31	uc008usl.2	0.6727
1717	405.643	0.981	0.951	2	C2._.Rep1	8	Cdk11b	Promoter	4	uc008wec.1	0.6627
1718	405.643	0.981	0.951	2	C2._.Rep1	43	Fam185a	Promoter	43	uc008won.2	0.511
1719	405.643	0.981	0.951	2	C2._.Rep1	3	Cops4	Promoter	3	uc008yhr.2	0.5689
1720	405.643	0.981	0.951	2	C2._.Rep1	76	Cux1	Promoter	76	uc009aal.2	0.7764
1721	405.643	0.981	0.951	2	C2._.Rep1	10	Umad1	Promoter	10	uc009axm.3	0.6387
1722	401.175	0.981	0.951	2	C2._.Rep1	262	Agbl3	Exonic	262	uc009bhm.2	0.7106
1723	405.643	0.981	0.951	2	C2._.Rep1	43	Mtpn	Promoter	43	uc009bit.2	0.6427
1724	403.408	0.981	0.951	2	C2._.Rep1	286	Rab43	Intronic	97	uc009ctx.1	0.7146
1725	401.175	0.981	0.951	2	C2._.Rep1	30	Rbm42	Promoter	30	uc009gfn.2	0.6148
1726	401.175	0.981	0.951	2	C2._.Rep1	65	Scaf1	Promoter	65	uc009gsp.1	0.6148
1727	403.408	0.981	0.951	2	C2._.Rep1	201	Klf13	Promoter	201	uc009hfn.2	0.7285
1728	401.175	0.981	0.951	2	C2._.Rep1	56	Whamm	Promoter	56	uc009icf.2	0.5828
1729	403.408	0.981	0.951	2	C2._.Rep1	69	Pcf11	Promoter	69	uc009iic.2	0.6327
1730	405.643	0.981	0.951	2	C2._.Rep1	150	Ubfd1	Promoter	150	uc009jof.1	0.6866
1731	403.408	0.981	0.951	2	C2._.Rep1	57	6430548M08Rik	Promoter	57	uc009nqs.1	0.7405
1732	401.175	0.981	0.951	2	C2._.Rep1	15	Gnpat	Promoter	15	uc009nxu.2	0.6946
1733	405.643	0.981	0.951	2	C2._.Rep1	498	Ilf3	Intronic	161	uc033jjk.1	0.6467
1734	405.643	0.981	0.951	2	C2._.Rep1	18	Mto1	Promoter	18	uc009qul.2	0.6128
1735	405.643	0.981	0.951	2	C2._.Rep1	154	Fbxo5	Promoter	154	uc007egj.1	0.6307
1736	401.175	0.981	0.951	2	C2._.Rep1	23	Shprh	Promoter	23	uc007ejn.1	0.6846
1737	403.408	0.981	0.951	2	C2._.Rep1	30	Plekhj1	Promoter	30	uc007ger.1	0.6347
1738	401.175	0.981	0.951	2	C2._.Rep1	111	Slc1a4	Promoter	111	uc007idb.2	0.6267
1739	401.175	0.981	0.951	2	C2._.Rep1	3010	Dlg4	Intronic	3010	uc007jtp.3	0.5968
1740	405.643	0.981	0.951	2	C2._.Rep1	25	Tax1bp3	Promoter	25	uc007kac.1	0.6567
1741	401.175	0.981	0.951	2	C2._.Rep1	7	Pigs	Promoter	7	uc007kiy.1	0.6547
1742	405.643	0.981	0.951	2	C2._.Rep1	377	Fbxl20	Promoter	377	uc009vah.1	0.5988
1743	401.175	0.981	0.951	2	C2._.Rep1	100	Hexim2	Promoter	100	uc007ltp.2	0.509
1744	403.408	0.981	0.951	2	C2._.Rep1	10	Gga3	Promoter	10	uc007mhy.2	0.7325
1745	401.175	0.981	0.951	2	C2._.Rep1	529	Arl4a	Intronic	80	uc007nkr.1	0.7066
1746	401.175	0.981	0.951	2	C2._.Rep1	87	Exd2	Promoter	87	uc007oas.2	0.5888
1747	405.643	0.981	0.951	2	C2._.Rep1	78	Npc2	Promoter	78	uc007ofv.1	0.6307
1748	401.175	0.981	0.951	2	C2._.Rep1	859	BC005537	Promoter	859	uc007pwi.1	0.497
1749	403.408	0.981	0.951	2	C2._.Rep1	5	Secisbp2	Promoter	5	uc007qmj.2	0.6986
1750	401.175	0.981	0.951	2	C2._.Rep1	14	Auh	Promoter	14	uc007qnd.1	0.6647
1751	403.408	0.981	0.951	2	C2._.Rep1	68	Bop1	Promoter	68	uc007wkf.1	0.6687
1752	403.408	0.981	0.951	2	C2._.Rep1	67	Polr3h	Promoter	67	uc007wxr.1	0.6208
1753	403.408	0.981	0.951	2	C2._.Rep1	99	Ifnar1	Promoter	99	uc007zxo.2	0.6747
1754	403.408	0.981	0.951	2	C2._.Rep1	34	Hnrnpm	Promoter	34	uc008bze.2	0.5988
1755	401.175	0.981	0.951	2	C2._.Rep1	31	Atl2	Promoter	31	uc008dqe.2	0.7026
1756	403.408	0.981	0.951	2	C2._.Rep1	42	Fam210a	Promoter	42	uc008fni.2	0.6327
1757	403.408	0.981	0.951	2	C2._.Rep1	32	R3hcc1l	Promoter	32	uc008hnq.1	0.6327
1758	51.8643	0.98	0.948	2	C2._.Rep2	309117	Pcmtd1	Distal	168	uc007age.1	0.6387
1759	51.8643	0.98	0.948	2	C2._.Rep2	189	Ccdc115	Promoter	189	uc011wja.1	0.5888
1760	398.943	0.98	0.948	2	C2._.Rep1	69	Nabp1	Promoter	69	uc007axm.1	0.6467
1761	396.714	0.98	0.948	2	C2._.Rep1	3	Als2	Promoter	3	uc007bdm.2	0.6846
1762	51.8643	0.98	0.948	2	C2._.Rep2	26	Dtymk	Promoter	26	uc007cek.2	0.5968
1763	51.8643	0.98	0.948	2	C2._.Rep2	44	Dhx9	Promoter	44	uc007czy.1	0.6208
1764	51.8643	0.98	0.948	2	C2._.Rep2	465	Xpr1	Intronic	465	uc007dbf.1	0.7026
1765	396.714	0.98	0.948	2	C2._.Rep1	208	Fam20b	Promoter	208	uc007dcp.1	0.6966
1766	396.714	0.98	0.948	2	C2._.Rep1	23	Rabgap1l	Promoter	23	uc007dej.2	0.7425
1767	396.714	0.98	0.948	2	C2._.Rep1	51	Slc19a2	Promoter	51	uc007did.2	0.7285
1768	396.714	0.98	0.948	2	C2._.Rep1	194	Pou2f1	Promoter	128	uc057khf.1	0.6567
1769	51.8643	0.98	0.948	2	C2._.Rep2	56009	5031426D15Rik	Intronic	12283	uc008igo.3	0.7944
1770	51.8643	0.98	0.948	2	C2._.Rep2	42	Sptan1	Promoter	42	uc008jas.2	0.7325
1771	51.8643	0.98	0.948	2	C2._.Rep2	26	Elp4	Promoter	26	uc008lld.2	0.6188
1772	51.8643	0.98	0.948	2	C2._.Rep2	301	Lgr4	Exonic	301	uc008lmq.1	0.7764
1773	51.8643	0.98	0.948	2	C2._.Rep2	48	Tubgcp4	Promoter	48	uc008lxu.2	0.6647
1774	51.8643	0.98	0.948	2	C2._.Rep2	69	Gpcpd1	Promoter	69	uc008mmv.2	0.6547
1775	51.8643	0.98	0.948	2	C2._.Rep2	120	Ube2v1	Promoter	120	uc008oaa.1	0.6826
1776	51.8643	0.98	0.948	2	C2._.Rep2	10	Adnp	Promoter	10	uc008oaq.2	0.6826
1777	51.8643	0.98	0.948	2	C2._.Rep2	24	Slc25a31	Promoter	24	uc008pbi.2	0.6188
1778	396.714	0.98	0.948	2	C2._.Rep1	109	Supt20	Promoter	109	uc008pfk.1	0.6347
1779	51.8643	0.98	0.948	2	C2._.Rep2	10801	Tigd4	Intronic	146	uc008pqe.2	0.6627
1780	51.8643	0.98	0.948	2	C2._.Rep2	87	Trim33	Promoter	87	uc008qsv.2	0.6347
1781	51.8643	0.98	0.948	2	C2._.Rep2	81	Stxbp3	Promoter	81	uc008qzr.3	0.5908
1782	51.8643	0.98	0.948	2	C2._.Rep2	9	Ints8	Promoter	9	uc008rzg.2	0.6128
1783	51.8643	0.98	0.948	2	C2._.Rep2	168	A530072M11Rik	Promoter	168	uc008sbs.2	0.6886
1784	51.8643	0.98	0.948	2	C2._.Rep2	71	Nfx1	Promoter	71	uc008sic.2	0.6647
1785	51.8643	0.98	0.948	2	C2._.Rep2	208	Anp32b	Promoter	208	uc008stt.1	0.7485
1786	51.8643	0.98	0.948	2	C2._.Rep2	30	Stil	Promoter	30	uc008ueh.3	0.6108
1787	51.8643	0.98	0.948	2	C2._.Rep2	27	Stmn1	Promoter	27	uc008vfc.2	0.6707
1788	51.8643	0.98	0.948	2	C2._.Rep2	60	Tardbp	Promoter	60	uc008vvb.2	0.5749
1789	51.8643	0.98	0.948	2	C2._.Rep2	58	Gatad1	Promoter	58	uc008whh.2	0.6846
1790	51.8643	0.98	0.948	2	C2._.Rep2	35	Dnajc2	Promoter	35	uc008wpa.1	0.6188
1791	51.8643	0.98	0.948	2	C2._.Rep2	322	Rbm33	Promoter	322	uc008wty.1	0.6587
1792	51.8643	0.98	0.948	2	C2._.Rep2	3853	Tbc1d14	Exonic	24	uc008xeu.2	0.6208
1793	51.8643	0.98	0.948	2	C2._.Rep2	12	D5Ertd579e	Promoter	12	uc029vhc.3	0.7285
1794	51.8643	0.98	0.948	2	C2._.Rep2	9886	Dcun1d4	Intronic	83	uc008xsz.2	0.6707
1795	51.8643	0.98	0.948	2	C2._.Rep2	80	Bmp2k	Promoter	80	uc008yfo.1	0.8064
1796	51.8643	0.98	0.948	2	C2._.Rep2	61	5430416N02Rik	Promoter	61	uc008yhl.2	0.6267
1797	398.943	0.98	0.948	2	C2._.Rep1	21	Unc119b	Promoter	21	uc008zdc.1	0.6267
1798	396.714	0.98	0.948	2	C2._.Rep1	1113	Bicdl1	Promoter	1113	uc008zel.1	0.7146
1799	51.8643	0.98	0.948	2	C2._.Rep2	209	Gpn3	Promoter	209	uc008zle.2	0.5988
1800	396.714	0.98	0.948	2	C2._.Rep1	408	Ogfod2	Promoter	408	uc008zox.1	0.5968
1801	398.943	0.98	0.948	2	C2._.Rep1	10	Rhbdd2	Promoter	10	uc008zyp.1	0.6168
1802	51.8643	0.98	0.948	2	C2._.Rep2	92	Zfp398	Promoter	92	uc009bth.2	0.7046
1803	51.8643	0.98	0.948	2	C2._.Rep2	36	2610306M01Rik	Promoter	36	uc009csq.2	0.6806
1804	51.8643	0.98	0.948	2	C2._.Rep2	245	4931406P16Rik	Intronic	245	uc009gja.1	0.8024
1805	51.8643	0.98	0.948	2	C2._.Rep2	4733	Mtag2	Intronic	389	uc012fkh.1	0.5988
1806	51.8643	0.98	0.948	2	C2._.Rep2	51	Mef2a	Promoter	51	uc009hif.3	0.7285
1807	51.8643	0.98	0.948	2	C2._.Rep2	176	Gab2	Promoter	176	uc009iix.2	0.7505
1808	51.8643	0.98	0.948	2	C2._.Rep2	78	Spcs2	Promoter	78	uc009imd.1	0.6427
1809	51.8643	0.98	0.948	2	C2._.Rep2	3	Swap70	Promoter	3	uc009jez.2	0.6367
1810	51.8643	0.98	0.948	2	C2._.Rep2	651	Sbf2	Intronic	651	uc009jfe.2	0.6487
1811	51.8643	0.98	0.948	2	C2._.Rep2	72	Edrf1	Promoter	72	uc009kdb.2	0.6527
1812	51.8643	0.98	0.948	2	C2._.Rep2	195	Mki67	Promoter	195	uc009kem.2	0.7006
1813	51.8643	0.98	0.948	2	C2._.Rep2	3	Glrx3	Promoter	3	uc009kew.1	0.6866
1814	51.8643	0.98	0.948	2	C2._.Rep2	185	Inpp5a	Promoter	185	uc009kfq.2	0.6747
1815	51.8643	0.98	0.948	2	C2._.Rep2	261	Adam9	Promoter	261	uc009lfk.2	0.7126
1816	51.8643	0.98	0.948	2	C2._.Rep2	50	Fkbp8	Promoter	50	uc009mao.2	0.6627
1817	51.8643	0.98	0.948	2	C2._.Rep2	94	Mpv17l2	Promoter	94	uc009mbl.1	0.6627
1818	398.943	0.98	0.948	2	C2._.Rep1	27	Colgalt1	Promoter	27	uc029wtt.1	0.6068
1819	51.8643	0.98	0.948	2	C2._.Rep2	318	Ddx39	Intronic	318	uc009mla.2	0.6886
1820	51.8643	0.98	0.948	2	C2._.Rep2	15	Dhps	Promoter	15	uc009mpf.1	0.6108
1821	51.8643	0.98	0.948	2	C2._.Rep2	16	Taf1d	Promoter	16	uc009ofp.2	0.6367
1822	398.943	0.98	0.948	2	C2._.Rep1	1541	Angptl6	Exonic	1541	uc009ojj.1	0.6747
1823	51.8643	0.98	0.948	2	C2._.Rep2	13	Rcn2	Promoter	13	uc033jks.1	0.6647
1824	51.8643	0.98	0.948	2	C2._.Rep2	1436	Sin3a	Promoter	1436	uc012gtw.1	0.5868
1825	51.8643	0.98	0.948	2	C2._.Rep2	79	Uaca	Promoter	79	uc009pzi.1	0.6567
1826	51.8643	0.98	0.948	2	C2._.Rep2	299	Tipin	Intronic	299	uc009qbr.2	0.6267
1827	398.943	0.98	0.948	2	C2._.Rep1	20	Gtf2a2	Promoter	20	uc009qnp.2	0.6627
1828	51.8643	0.98	0.948	2	C2._.Rep2	839	Senp6	Intronic	839	uc009qva.1	0.6926
1829	51.8643	0.98	0.948	2	C2._.Rep2	96	Myo6	Promoter	96	uc009qvg.2	0.6926
1830	51.8643	0.98	0.948	2	C2._.Rep2	4	Atr	Promoter	4	uc009rbn.2	0.6487
1831	51.8643	0.98	0.948	2	C2._.Rep2	17	Qars	Promoter	17	uc029xgd.1	0.5729
1832	51.8643	0.98	0.948	2	C2._.Rep2	17	Ltv1	Promoter	17	uc007ekp.2	0.6487
1833	51.8643	0.98	0.948	2	C2._.Rep2	236	Cd164	Promoter	236	uc007exv.1	0.6806
1834	51.8643	0.98	0.948	2	C2._.Rep2	0	Pdss2	Promoter	0	uc007ezh.2	0.5868
1835	396.714	0.98	0.948	2	C2._.Rep1	21	Ccdc138	Promoter	21	uc007fdf.2	0.6267
1836	398.943	0.98	0.948	2	C2._.Rep1	199	Tfam	Intronic	28	uc007fom.1	0.6926
1837	51.8643	0.98	0.948	2	C2._.Rep2	137	Lss	Promoter	137	uc007fuq.2	0.6806
1838	51.8643	0.98	0.948	2	C2._.Rep2	84	Hcfc2	Promoter	84	uc007gjt.1	0.7006
1839	398.943	0.98	0.948	2	C2._.Rep1	22	Sycp3	Promoter	22	uc007grm.2	0.6267
1840	51.8643	0.98	0.948	2	C2._.Rep2	0	Tbc1d15	Promoter	0	uc007hax.2	0.6387
1841	51.8643	0.98	0.948	2	C2._.Rep2	274	Morc2a	Promoter	274	uc007htm.1	0.6826
1842	51.8643	0.98	0.948	2	C2._.Rep2	278	Xbp1	Exonic	278	uc007hwm.2	0.6886
1843	51.8643	0.98	0.948	2	C2._.Rep2	29	Pex13	Promoter	29	uc007ifj.1	0.6627
1844	398.943	0.98	0.948	2	C2._.Rep1	62	Hnrnpab	Promoter	62	uc007itz.1	0.6088
1845	51.8643	0.98	0.948	2	C2._.Rep2	102	Cdc42se2	Promoter	102	uc007iyf.2	0.6587
1846	51.8643	0.98	0.948	2	C2._.Rep2	30	Iba57	Promoter	30	uc007jdd.2	0.6487
1847	51.8643	0.98	0.948	2	C2._.Rep2	17	Prpsap2	Promoter	17	uc007jie.2	0.6487
1848	396.714	0.98	0.948	2	C2._.Rep1	7	Map2k4	Promoter	7	uc007jlb.2	0.6587
1849	51.8643	0.98	0.948	2	C2._.Rep2	19	Inca1	Promoter	19	uc007jwg.2	0.6487
1850	398.943	0.98	0.948	2	C2._.Rep1	1	Mir22hg	Promoter	1	uc007kdv.1	0.5948
1851	51.8643	0.98	0.948	2	C2._.Rep2	79	Ywhae	Promoter	79	uc007ket.2	0.6846
1852	51.8643	0.98	0.948	2	C2._.Rep2	2	Utp6	Promoter	2	uc007klb.1	0.5729
1853	51.8643	0.98	0.948	2	C2._.Rep2	109	Rhot1	Promoter	109	uc007klo.2	0.6028
1854	51.8643	0.98	0.948	2	C2._.Rep2	62	Myo1d	Promoter	62	uc007kmh.1	0.7066
1855	51.8643	0.98	0.948	2	C2._.Rep2	250	Vezf1	Promoter	250	uc007kvf.2	0.7505
1856	51.8643	0.98	0.948	2	C2._.Rep2	45	Luc7l3	Promoter	45	uc007kyh.1	0.6727
1857	51.8643	0.98	0.948	2	C2._.Rep2	70	Mapt	Promoter	70	uc007lwe.1	0.7445
1858	51.8643	0.98	0.948	2	C2._.Rep2	54	Srp68	Promoter	54	uc007mkq.1	0.6028
1859	51.8643	0.98	0.948	2	C2._.Rep2	30	Ccdc57	Promoter	30	uc007muv.1	0.6208
1860	51.8643	0.98	0.948	2	C2._.Rep2	646	Eapp	Promoter	646	uc007nnu.1	0.4192
1861	51.8643	0.98	0.948	2	C2._.Rep2	308	Cfl2	Intronic	308	uc007nnx.2	0.6806
1862	396.714	0.98	0.948	2	C2._.Rep1	14576	Psma6	Intronic	25	uc007noq.2	0.6168
1863	51.8643	0.98	0.948	2	C2._.Rep2	33	Psma3	Promoter	33	uc007ntz.3	0.6008
1864	51.8643	0.98	0.948	2	C2._.Rep2	63	Wdr89	Promoter	63	uc007nxj.2	0.6128
1865	51.8643	0.98	0.948	2	C2._.Rep2	1	Alkbh1	Promoter	1	uc007oix.2	0.5828
1866	51.8643	0.98	0.948	2	C2._.Rep2	8	Atxn3	Promoter	8	uc007otv.2	0.6607
1867	396.714	0.98	0.948	2	C2._.Rep1	92	Evl	Promoter	92	uc007ozv.2	0.6786
1868	51.8643	0.98	0.948	2	C2._.Rep2	161	Wdr20	Promoter	161	uc007pbt.1	0.6926
1869	51.8643	0.98	0.948	2	C2._.Rep2	119	Gmds	Promoter	119	uc007pzq.1	0.7226
1870	51.8643	0.98	0.948	2	C2._.Rep2	12	Nol7	Promoter	12	uc007qgb.1	0.6347
1871	51.8643	0.98	0.948	2	C2._.Rep2	26	Faf2	Promoter	26	uc007qop.2	0.6327
1872	51.8643	0.98	0.948	2	C2._.Rep2	1389	Nsd1	Intronic	368	uc007qqf.1	0.7006
1873	51.8643	0.98	0.948	2	C2._.Rep2	117	B230219D22Rik	Promoter	117	uc007qrx.1	0.6587
1874	51.8643	0.98	0.948	2	C2._.Rep2	2	Ssbp2	Promoter	2	uc007rjt.2	0.7206
1875	398.943	0.98	0.948	2	C2._.Rep1	78	Kctd6	Promoter	78	uc011zfw.3	0.7106
1876	51.8643	0.98	0.948	2	C2._.Rep2	128	Cdkn3	Promoter	128	uc007the.2	0.5808
1877	51.8643	0.98	0.948	2	C2._.Rep2	249	Tmem260	Exonic	20	uc007tjm.2	0.6866
1878	51.8643	0.98	0.948	2	C2._.Rep2	93	Prmt5	Promoter	93	uc007twf.2	0.5709
1879	51.8643	0.98	0.948	2	C2._.Rep2	16712	Mir15a	Intronic	9	uc007uga.2	0.6208
1880	396.714	0.98	0.948	2	C2._.Rep1	28	Esco2	Promoter	28	uc007ujp.2	0.5908
1881	51.8643	0.98	0.948	2	C2._.Rep2	85	Lmbrd2	Promoter	29	uc007vff.2	0.6387
1882	51.8643	0.98	0.948	2	C2._.Rep2	191	Azin1	Promoter	191	uc007vns.1	0.6886
1883	51.8643	0.98	0.948	2	C2._.Rep2	35	Atp6v1c1	Promoter	35	uc007vnv.2	0.6387
1884	51.8643	0.98	0.948	2	C2._.Rep2	73	Fam91a1	Promoter	73	uc007vtn.2	0.6647
1885	51.8643	0.98	0.948	2	C2._.Rep2	335	Rnf139	Promoter	335	uc007vtq.2	0.7425
1886	396.714	0.98	0.948	2	C2._.Rep1	9	L3mbtl2	Promoter	9	uc007wwu.2	0.5669
1887	51.8643	0.98	0.948	2	C2._.Rep2	249	Zbed4	Promoter	249	uc007xem.1	0.7146
1888	51.8643	0.98	0.948	2	C2._.Rep2	9	Prpf40b	Promoter	9	uc007xpg.1	0.7685
1889	398.943	0.98	0.948	2	C2._.Rep1	748	Ubald1	Promoter	748	uc007yao.2	0.6168
1890	51.8643	0.98	0.948	2	C2._.Rep2	59	Clec16a	Promoter	59	uc007ydy.2	0.5948
1891	396.714	0.98	0.948	2	C2._.Rep1	8	Rmi2	Promoter	8	uc007yek.2	0.6228
1892	51.8643	0.98	0.948	2	C2._.Rep2	36	Mapk1	Promoter	36	uc007yjq.1	0.6467
1893	51.8643	0.98	0.948	2	C2._.Rep2	7	Lztr1	Promoter	7	uc007ykz.1	0.6028
1894	51.8643	0.98	0.948	2	C2._.Rep2	1512	Clcn2	Promoter	743	uc012ada.1	0.7345
1895	51.8643	0.98	0.948	2	C2._.Rep2	36	Mylk	Promoter	36	uc007zbc.1	0.6148
1896	51.8643	0.98	0.948	2	C2._.Rep2	51	Hspa13	Promoter	51	uc007zrp.3	0.5549
1897	398.943	0.98	0.948	2	C2._.Rep1	82	Sod1	Promoter	82	uc007zvz.1	0.6607
1898	396.714	0.98	0.948	2	C2._.Rep1	81	Rcan1	Promoter	81	uc007zze.2	0.6866
1899	51.8643	0.98	0.948	2	C2._.Rep2	45135	Ezr	Distal	73	uc008ahw.1	0.6208
1900	51.8643	0.98	0.948	2	C2._.Rep2	33	E4f1	Promoter	33	uc008avy.2	0.6008
1901	51.8643	0.98	0.948	2	C2._.Rep2	11	Mlst8	Promoter	11	uc008awh.3	0.6088
1902	51.8643	0.98	0.948	2	C2._.Rep2	13	Tsr3	Promoter	13	uc008baf.2	0.6487
1903	396.714	0.98	0.948	2	C2._.Rep1	191	Zfp523	Promoter	129	uc056zdx.1	0.7425
1904	51.8643	0.98	0.948	2	C2._.Rep2	36	Rpl10a	Promoter	36	uc008bqp.2	0.6667
1905	51.8643	0.98	0.948	2	C2._.Rep2	30	Ndufa7	Promoter	30	uc008bzu.2	0.5649
1906	51.8643	0.98	0.948	2	C2._.Rep2	12	Abcc10	Promoter	12	uc008cso.1	0.6427
1907	396.714	0.98	0.948	2	C2._.Rep1	7	Sh3gl1	Promoter	7	uc008daq.2	0.6627
1908	51.8643	0.98	0.948	2	C2._.Rep2	543	Slc25a23	Promoter	543	uc008ddu.2	0.5928
1909	398.943	0.98	0.948	2	C2._.Rep1	16	Twsg1	Promoter	16	uc008dgq.2	0.7226
1910	51.8643	0.98	0.948	2	C2._.Rep2	31	Cebpz	Promoter	31	uc008dpk.1	0.6148
1911	51.8643	0.98	0.948	2	C2._.Rep2	3	Arhgap12	Promoter	3	uc008dzc.2	0.6607
1912	51.8643	0.98	0.948	2	C2._.Rep2	332	Hspa9	Promoter	332	uc008elv.3	0.6028
1913	51.8643	0.98	0.948	2	C2._.Rep2	7	Fech	Promoter	7	uc008feh.1	0.7086
1914	51.8643	0.98	0.948	2	C2._.Rep2	70	Arl2	Promoter	70	uc008gho.1	0.6387
1915	398.943	0.98	0.948	2	C2._.Rep1	127	Vps13a	Promoter	127	uc008gwv.2	0.6766
1916	51.8643	0.98	0.948	2	C2._.Rep2	179	Abhd17b	Promoter	179	uc008gza.1	0.6986
1917	396.714	0.98	0.948	2	C2._.Rep1	11058	Pdcd4	Intronic	60	uc008hxc.2	0.7305
1918	396.714	0.98	0.948	2	C2._.Rep1	92	Ccdc186	Promoter	92	uc008hzh.1	0.6188
1919	390.038	0.979	0.945	2	C2._.Rep1	15	Ankrd39	Promoter	15	uc007aqo.2	0.6387
1920	392.262	0.979	0.945	2	C2._.Rep1	50	Coq8a	Promoter	50	uc007dvy.2	0.6467
1921	394.487	0.979	0.945	2	C2._.Rep1	126	Trp53bp2	Promoter	126	uc007dyc.1	0.7006
1922	394.487	0.979	0.945	2	C2._.Rep1	79	0610009E02Rik	Promoter	79	uc008ivk.1	0.6088
1923	392.262	0.979	0.945	2	C2._.Rep1	8	Fbxo3	Promoter	8	uc008lji.1	0.6487
1924	392.262	0.979	0.945	2	C2._.Rep1	10	Abhd12	Promoter	10	uc008muo.2	0.6846
1925	390.038	0.979	0.945	2	C2._.Rep1	511	Tmem245	Exonic	511	uc008sxw.2	0.7066
1926	390.038	0.979	0.945	2	C2._.Rep1	16	Coa7	Promoter	16	uc008uaz.1	0.6108
1927	390.038	0.979	0.945	2	C2._.Rep1	65	Sdhb	Promoter	65	uc008vnl.2	0.6766
1928	392.262	0.979	0.945	2	C2._.Rep1	93	Crocc	Promoter	93	uc012dnz.1	0.6886
1929	392.262	0.979	0.945	2	C2._.Rep1	32	Nmnat1	Promoter	32	uc008vwk.1	0.6487
1930	394.487	0.979	0.945	2	C2._.Rep1	58	Per3	Promoter	58	uc008vye.2	0.7146
1931	394.487	0.979	0.945	2	C2._.Rep1	77	Nub1	Promoter	77	uc008wsf.2	0.6926
1932	392.262	0.979	0.945	2	C2._.Rep1	43	Rplp0	Promoter	43	uc008zed.2	0.5988
1933	390.038	0.979	0.945	2	C2._.Rep1	314	Vkorc1l1	Promoter	314	uc008ztr.2	0.7026
1934	394.487	0.979	0.945	2	C2._.Rep1	26	Rnf216	Promoter	26	uc009ajm.2	0.6387
1935	394.487	0.979	0.945	2	C2._.Rep1	567	C1galt1	Promoter	567	uc009axg.2	0.7046
1936	392.262	0.979	0.945	2	C2._.Rep1	67	Tspan33	Promoter	67	uc009bec.2	0.6906
1937	392.262	0.979	0.945	2	C2._.Rep1	229	Hnrnpa2b1	Promoter	229	uc009bxo.3	0.5968
1938	392.262	0.979	0.945	2	C2._.Rep1	443	Nudt19	Exonic	443	uc009gka.1	0.7265
1939	394.487	0.979	0.945	2	C2._.Rep1	46	Lrrc56	Promoter	46	uc009kjx.2	0.7146
1940	390.038	0.979	0.945	2	C2._.Rep1	23	Upf3a	Promoter	23	uc009kym.1	0.6926
1941	394.487	0.979	0.945	2	C2._.Rep1	25	Nsd3	Promoter	25	uc057cbr.1	0.6507
1942	394.487	0.979	0.945	2	C2._.Rep1	1399	Ing2	Intronic	74	uc012gdo.1	0.6647
1943	394.487	0.979	0.945	2	C2._.Rep1	11	Atp6v1b2	Promoter	11	uc009lww.2	0.6846
1944	390.038	0.979	0.945	2	C2._.Rep1	159	Nfat5	Promoter	159	uc009nhk.2	0.6786
1945	392.262	0.979	0.945	2	C2._.Rep1	75	Vac14	Promoter	75	uc009nku.1	0.6467
1946	392.262	0.979	0.945	2	C2._.Rep1	7	Raver1	Promoter	7	uc009okc.2	0.6327
1947	392.262	0.979	0.945	2	C2._.Rep1	251	Zbtb44	Promoter	251	uc009ord.2	0.7146
1948	392.262	0.979	0.945	2	C2._.Rep1	10	Rps27l	Promoter	10	uc009qfm.2	0.6527
1949	392.262	0.979	0.945	2	C2._.Rep1	6	Cep83os	Promoter	6	uc007gvv.2	0.7146
1950	390.038	0.979	0.945	2	C2._.Rep1	114	Btg1	Promoter	114	uc007gww.3	0.6667
1951	394.487	0.979	0.945	2	C2._.Rep1	16	Cpsf6	Promoter	16	uc007hdf.3	0.6747
1952	392.262	0.979	0.945	2	C2._.Rep1	280	Rxylt1	Promoter	280	uc007hgd.1	0.6507
1953	390.038	0.979	0.945	2	C2._.Rep1	92	Rhbdd3	Promoter	92	uc007hwb.2	0.6806
1954	390.038	0.979	0.945	2	C2._.Rep1	16	Hist3h2ba	Promoter	16	uc007jcr.2	0.511
1955	394.487	0.979	0.945	2	C2._.Rep1	2	Med1	Promoter	2	uc007lfo.2	0.5968
1956	394.487	0.979	0.945	2	C2._.Rep1	217	Hexim1	Promoter	217	uc007lto.2	0.5549
1957	392.262	0.979	0.945	2	C2._.Rep1	40	Cep95	Promoter	40	uc007lzu.2	0.6547
1958	392.262	0.979	0.945	2	C2._.Rep1	319	Aspscr1	Intronic	319	uc007mua.3	0.7325
1959	394.487	0.979	0.945	2	C2._.Rep1	33049	Pum2	Distal	33049	uc007mzu.2	0.6307
1960	394.487	0.979	0.945	2	C2._.Rep1	14	Cbll1	Promoter	14	uc007nhl.2	0.6407
1961	394.487	0.979	0.945	2	C2._.Rep1	19	Snx13	Promoter	19	uc007njf.2	0.7206
1962	390.038	0.979	0.945	2	C2._.Rep1	84	Zbtb25	Promoter	10	uc007nyc.2	0.7645
1963	394.487	0.979	0.945	2	C2._.Rep1	21	Dync1h1	Promoter	21	uc007pbo.1	0.6467
1964	390.038	0.979	0.945	2	C2._.Rep1	102	Gtpbp4	Promoter	102	uc007pkp.2	0.6287
1965	392.262	0.979	0.945	2	C2._.Rep1	81	Grk6	Promoter	81	uc007qqw.2	0.5968
1966	394.487	0.979	0.945	2	C2._.Rep1	5	Eci1	Promoter	5	uc008avv.2	0.6627
1967	390.038	0.979	0.945	2	C2._.Rep1	71	Gtpbp2	Promoter	71	uc008crv.2	0.6367
1968	394.487	0.979	0.945	2	C2._.Rep1	31	Rprd1a	Promoter	31	uc008egu.1	0.6627
1969	392.262	0.979	0.945	2	C2._.Rep1	15	Pacs1	Promoter	15	uc008gcj.1	0.7705
1970	392.262	0.979	0.945	2	C2._.Rep1	48	Hells	Promoter	48	uc008hjt.1	0.6766
1971	385.598	0.978	0.943	2	C2._.Rep1	1270	Mir7655	Promoter	846	uc008iln.1	0.7665
1972	387.817	0.978	0.943	2	C2._.Rep1	18	Mrpl41	Promoter	18	uc008ipu.1	0.6507
1973	387.817	0.978	0.943	2	C2._.Rep1	81	Frmd5	Promoter	81	uc008lzl.1	0.6267
1974	385.598	0.978	0.943	2	C2._.Rep1	24	Tpx2	Promoter	24	uc008ngo.2	0.5369
1975	385.598	0.978	0.943	2	C2._.Rep1	47	Cetn4	Promoter	47	uc008pam.1	0.6607
1976	387.817	0.978	0.943	2	C2._.Rep1	26059	Mir7021	Intronic	18768	uc012doj.1	0.7006
1977	385.598	0.978	0.943	2	C2._.Rep1	182	Spsb1	Promoter	182	uc008vxg.2	0.6667
1978	387.817	0.978	0.943	2	C2._.Rep1	49	Fam126a	Promoter	49	uc008wqv.3	0.6148
1979	385.598	0.978	0.943	2	C2._.Rep1	5	Add1	Promoter	5	uc008xcp.1	0.7126
1980	385.598	0.978	0.943	2	C2._.Rep1	11	Ociad1	Promoter	11	uc008xss.2	0.6487
1981	385.598	0.978	0.943	2	C2._.Rep1	157	Bpgm	Promoter	157	uc009bhf.1	0.523
1982	387.817	0.978	0.943	2	C2._.Rep1	54	Rps19	Promoter	54	uc009fqq.1	0.6627
1983	385.598	0.978	0.943	2	C2._.Rep1	40	Tmem86a	Promoter	40	uc009gzy.1	0.6786
1984	387.817	0.978	0.943	2	C2._.Rep1	49	Fancf	Promoter	49	uc012flg.2	0.6108
1985	385.598	0.978	0.943	2	C2._.Rep1	13	Tssc4	Promoter	13	uc009kov.1	0.6188
1986	387.817	0.978	0.943	2	C2._.Rep1	43	Uba52	Promoter	43	uc009mam.1	0.6866
1987	387.817	0.978	0.943	2	C2._.Rep1	10	Thap11	Promoter	10	uc009nei.2	0.6467
1988	387.817	0.978	0.943	2	C2._.Rep1	1633	Pik3ip1	Intronic	1139	uc011xqp.4	0.6687
1989	385.598	0.978	0.943	2	C2._.Rep1	1	Ugp2	Promoter	1	uc007idt.4	0.6587
1990	387.817	0.978	0.943	2	C2._.Rep1	192	Gm2a	Promoter	192	uc007iyw.3	0.6028
1991	385.598	0.978	0.943	2	C2._.Rep1	102	Usp36	Promoter	102	uc011yim.1	0.6148
1992	385.598	0.978	0.943	2	C2._.Rep1	503	Rock2	Promoter	503	uc011ykm.1	0.6806
1993	385.598	0.978	0.943	2	C2._.Rep1	405	Gphn	Promoter	275	uc057bbs.1	0.7066
1994	385.598	0.978	0.943	2	C2._.Rep1	422	Gm10433	Promoter	422	uc007osp.1	0.6048
1995	385.598	0.978	0.943	2	C2._.Rep1	360	Hist1h4a	Promoter	360	uc007pux.2	0.5369
1996	387.817	0.978	0.943	2	C2._.Rep1	20	Snrnp48	Promoter	20	uc007qdm.1	0.6148
1997	387.817	0.978	0.943	2	C2._.Rep1	69	Ap5m1	Promoter	69	uc007tjx.2	0.6866
1998	385.598	0.978	0.943	2	C2._.Rep1	13	Zfp622	Promoter	13	uc007vjj.1	0.6088
1999	387.817	0.978	0.943	2	C2._.Rep1	241	Tmem65	Promoter	241	uc007vto.1	0.6926
[truncated: 33,089 more rows]

## Sheet: C3
	score	replicateScoreQuantile	groupScoreQuantile	Reproducibility	GroupReplicate	distToGeneStart	nearestGene	peakType	distToTSS	nearestTSS	GC
1	739.272	1	0.999	2	C3._.Rep1	111	Per2	Promoter	111	uc007cav.1	0.6906
2	663.61	1	0.999	2	C3._.Rep1	47	Ppp1r15b	Promoter	47	uc007cpt.2	0.6587
3	62.1362	1	0.999	2	C3._.Rep2	60	Golga2	Promoter	60	uc008jev.1	0.6447
4	644.304	1	0.999	2	C3._.Rep1	88	Gatad2b	Promoter	88	uc008qca.1	0.6228
5	768.909	1	0.999	2	C3._.Rep1	48	Zbtb5	Promoter	48	uc008ssc.3	0.5988
6	707.379	1	0.999	2	C3._.Rep1	105	Ybx1	Promoter	105	uc008ulu.1	0.6687
7	739.272	1	0.999	2	C3._.Rep1	66	Slbp	Promoter	66	uc008xav.2	0.6307
8	700.056	1	0.999	2	C3._.Rep1	84	2210406O10Rik	Promoter	84	uc008xen.2	0.6088
9	64.6901	1	0.999	2	C3._.Rep2	65	Rhbdd2	Promoter	65	uc008zyp.1	0.5948
10	663.61	1	0.999	2	C3._.Rep1	10	Paip2b	Promoter	10	uc009cok.3	0.6587
11	641.899	1	0.999	2	C3._.Rep1	878	Nr2c2	Intronic	878	uc009cyp.2	0.7066
12	651.532	1	0.999	2	C3._.Rep1	482	Tatdn2	Promoter	482	uc009dhg.1	0.6826
13	714.718	1	0.999	2	C3._.Rep1	61	Mbd4	Promoter	61	uc012eqs.1	0.6028
14	651.532	1	0.999	2	C3._.Rep1	347	Samd4b	Promoter	347	uc009fyw.2	0.6986
15	639.494	1	0.999	2	C3._.Rep1	1775	Clec11a	Intronic	845	uc009gpa.2	0.6048
16	680.578	1	0.999	2	C3._.Rep1	44	Ticrr	Promoter	44	uc012fni.1	0.5928
17	653.944	1	0.999	2	C3._.Rep1	29	Acer3	Promoter	29	uc009ikg.1	0.6627
18	62.1362	1	0.999	2	C3._.Rep2	53	Rab6a	Promoter	53	uc009ini.2	0.6826
19	69.8605	1	0.999	2	C3._.Rep2	44	Far1	Promoter	44	uc009jhn.2	0.6966
20	746.665	1	0.999	2	C3._.Rep1	73	Rassf7	Promoter	73	uc009kka.1	0.6507
21	658.775	1	0.999	2	C3._.Rep1	137	Gatad2a	Promoter	137	uc009lyg.3	0.6547
22	67.2666	1	0.999	2	C3._.Rep2	154	Prkaca	Promoter	154	uc009mll.4	0.7445
23	690.305	1	0.999	2	C3._.Rep1	63	Rfx1	Promoter	63	uc009mlt.2	0.6248
24	678.15	1	0.999	2	C3._.Rep1	97	2810013P06Rik	Promoter	97	uc029wwr.1	0.6747
25	90.9834	1	0.999	2	C3._.Rep2	142	Ap3d1	Promoter	142	uc007gek.1	0.6148
26	62.1362	1	0.999	2	C3._.Rep2	63	Rnf41	Promoter	63	uc007hmr.2	0.6627
27	666.031	1	0.999	2	C3._.Rep1	116	Tbc1d10a	Promoter	116	uc007huq.1	0.6806
28	656.359	1	0.999	2	C3._.Rep1	73	Gid4	Promoter	73	uc007jfw.2	0.6347
29	69.8605	1	0.999	2	C3._.Rep2	233	Usp22	Promoter	233	uc007jhc.2	0.6267
30	761.482	1	0.999	2	C3._.Rep1	64	Myh10	Promoter	64	uc007jnx.1	0.6427
31	687.871	1	0.999	2	C3._.Rep1	180	Mtmr4	Promoter	180	uc007ktz.1	0.6567
32	666.031	1	0.999	2	C3._.Rep1	159	Meioc	Promoter	159	uc011yfv.2	0.6846
33	67.2666	1	0.999	2	C3._.Rep2	229	Arf2	Promoter	229	uc007lvx.2	0.517
34	714.718	1	0.999	2	C3._.Rep1	520	Map3k3	Promoter	520	uc007lyc.2	0.6248
35	661.192	1	0.999	2	C3._.Rep1	145	Narf	Promoter	145	uc007mvq.2	0.6048
36	685.438	1	0.999	2	C3._.Rep1	2	Eif5	Promoter	2	uc007pdd.2	0.7026
37	668.453	1	0.999	2	C3._.Rep1	18796	Kif26a	Intronic	13655	uc007pen.1	0.5848
38	64.6901	1	0.999	2	C3._.Rep2	207	Tedc1	Promoter	207	uc007pga.2	0.6567
39	644.304	1	0.999	2	C3._.Rep1	68	Vcl	Promoter	68	uc007sky.1	0.6766
40	72.4634	1	0.999	2	C3._.Rep2	776	Kat6b	Intronic	337	uc007slh.1	0.6208
41	64.6901	1	0.999	2	C3._.Rep2	348	Sp1	Promoter	348	uc007xvo.1	0.5369
42	75.0798	1	0.999	2	C3._.Rep2	97	Pgp	Promoter	61	uc008awd.1	0.7166
43	719.618	1	0.999	2	C3._.Rep1	111	Jpt2	Promoter	111	uc008azi.1	0.6846
44	64.6901	1	0.999	2	C3._.Rep2	0	Rab11b	Promoter	0	uc008bzm.1	0.5749
45	673.299	1	0.999	2	C3._.Rep1	135	Srf	Promoter	135	uc008ctg.1	0.6327
46	700.056	1	0.999	2	C3._.Rep1	22	Etf1	Promoter	22	uc008elu.1	0.6986
47	663.61	1	0.999	2	C3._.Rep1	265	Ankhd1	Promoter	265	uc008env.2	0.5709
48	685.438	1	0.999	2	C3._.Rep1	29	Pcx	Promoter	29	uc008gaf.2	0.6547
49	641.899	1	0.999	2	C3._.Rep1	76	Rbm14	Promoter	76	uc008gap.1	0.6267
50	85.651	1	0.999	2	C3._.Rep2	8	Arhgap19	Promoter	8	uc008hmh.2	0.5788
51	72.4634	1	0.999	2	C3._.Rep2	156	Ubtd1	Promoter	156	uc008hmz.1	0.7385
52	605.983	0.999	0.997	2	C3._.Rep1	25	Aamp	Promoter	25	uc007blr.2	0.6347
53	579.881	0.999	0.997	2	C3._.Rep1	56	Ncl	Promoter	56	uc007bvl.1	0.6647
54	594.094	0.999	0.997	2	C3._.Rep1	79	Ppp1r7	Promoter	79	uc007cdv.1	0.5948
55	57.1236	0.999	0.997	2	C3._.Rep2	27	Adipor1	Promoter	27	uc007crx.3	0.6667
56	591.722	0.999	0.997	2	C3._.Rep1	30	Ppp1r12b	Promoter	30	uc007csm.1	0.5988
57	608.366	0.999	0.997	2	C3._.Rep1	218	Surf4	Promoter	218	uc008iwl.2	0.6846
58	610.751	0.999	0.997	2	C3._.Rep1	86	Dolpp1	Promoter	86	uc008jci.2	0.6487
59	589.35	0.999	0.997	2	C3._.Rep1	83	Usp20	Promoter	83	uc008jde.2	0.6826
60	591.722	0.999	0.997	2	C3._.Rep1	174	Garnl3	Intronic	174	uc008jhj.1	0.6267
61	582.246	0.999	0.997	2	C3._.Rep1	832	Pbx3	Promoter	832	uc008jih.2	0.6647
62	579.881	0.999	0.997	2	C3._.Rep1	5	Fnbp4	Promoter	5	uc008ktb.2	0.5529
63	59.6082	0.999	0.997	2	C3._.Rep2	5	Exd1	Promoter	5	uc008ltu.1	0.6507
64	620.306	0.999	0.997	2	C3._.Rep1	51	Stard7	Promoter	51	uc008mfd.2	0.6866
65	579.881	0.999	0.997	2	C3._.Rep1	135	Pank2	Promoter	135	uc008mlg.2	0.6527
66	596.468	0.999	0.997	2	C3._.Rep1	290	Bcl2l1	Intronic	290	uc008ngm.2	0.7026
67	57.1236	0.999	0.997	2	C3._.Rep2	46	Mapre1	Promoter	46	uc008nik.2	0.6467
68	57.1236	0.999	0.997	2	C3._.Rep2	162	Osbpl2	Promoter	162	uc008oik.1	0.6747
69	59.6082	0.999	0.997	2	C3._.Rep2	92	Zfp687	Promoter	92	uc008qhq.1	0.6447
70	57.1236	0.999	0.997	2	C3._.Rep2	34	Eif2b3	Promoter	34	uc008uhu.2	0.6427
71	613.137	0.999	0.997	2	C3._.Rep1	219	Clic4	Promoter	219	uc008vgd.2	0.7385
72	627.49	0.999	0.997	2	C3._.Rep1	96	Srm	Promoter	96	uc008vuw.1	0.7265
73	582.246	0.999	0.997	2	C3._.Rep1	62	Kif1b	Promoter	62	uc008vvy.2	0.7026
74	57.1236	0.999	0.997	2	C3._.Rep2	42	Fam53a	Promoter	42	uc008xat.2	0.7265
75	632.288	0.999	0.997	2	C3._.Rep1	311	Tacc3	Promoter	311	uc008xba.2	0.5968
76	637.091	0.999	0.997	2	C3._.Rep1	198	Mxd4	Promoter	198	uc008xby.1	0.6228
77	596.468	0.999	0.997	2	C3._.Rep1	52	Ccdc96	Promoter	52	uc008xeq.1	0.6846
78	59.6082	0.999	0.997	2	C3._.Rep2	4251	Tbc1d14	Intronic	184	uc008xet.1	0.6906
79	627.49	0.999	0.997	2	C3._.Rep1	113	Mlec	Promoter	113	uc008zdf.2	0.7126
80	620.306	0.999	0.997	2	C3._.Rep1	116	Baz1b	Promoter	116	uc008zxz.2	0.6347
81	634.689	0.999	0.997	2	C3._.Rep1	268	Gna12	Promoter	268	uc009aih.1	0.5529
82	596.468	0.999	0.997	2	C3._.Rep1	196	Stra8	Exonic	196	uc009bia.1	0.515
83	59.6082	0.999	0.997	2	C3._.Rep2	57	Alms1	Promoter	57	uc009cpz.1	0.5828
84	598.844	0.999	0.997	2	C3._.Rep1	127586	Nup210	Distal	66177	uc009cxt.1	0.6088
85	59.6082	0.999	0.997	2	C3._.Rep2	132	Lrig1	Promoter	132	uc009czu.1	0.6747
86	613.137	0.999	0.997	2	C3._.Rep1	527	Brpf1	Promoter	527	uc009dfb.1	0.6387
87	59.6082	0.999	0.997	2	C3._.Rep2	203	Ncapd2	Promoter	203	uc009dtt.1	0.6168
88	59.6082	0.999	0.997	2	C3._.Rep2	29	Med21	Promoter	29	uc009esg.1	0.6487
89	57.1236	0.999	0.997	2	C3._.Rep2	368	Opa3	Intronic	368	uc009flc.1	0.5669
90	603.601	0.999	0.997	2	C3._.Rep1	103	Zfp574	Promoter	103	uc009frj.2	0.6248
91	637.091	0.999	0.997	2	C3._.Rep1	68	Cyth2	Promoter	68	uc009gxf.2	0.6287
92	622.7	0.999	0.997	2	C3._.Rep1	309	Fchsd2	Promoter	309	uc009iob.2	0.7485
93	579.881	0.999	0.997	2	C3._.Rep1	72	Eif4g2	Promoter	72	uc009jfy.1	0.6786
94	57.1236	0.999	0.997	2	C3._.Rep2	3	Xpo6	Promoter	3	uc009jqr.2	0.6707
95	584.612	0.999	0.997	2	C3._.Rep1	133	Slc25a42	Promoter	133	uc009lzg.2	0.6387
96	615.525	0.999	0.997	2	C3._.Rep1	98	Dcaf15	Promoter	98	uc009mlw.1	0.6068
97	57.1236	0.999	0.997	2	C3._.Rep2	118	Cyld	Promoter	118	uc009mrt.3	0.6527
98	57.1236	0.999	0.997	2	C3._.Rep2	172	Cmtr2	Promoter	172	uc009nkp.2	0.5928
99	608.366	0.999	0.997	2	C3._.Rep1	159	Gins2	Promoter	159	uc009nrd.1	0.6487
100	605.983	0.999	0.997	2	C3._.Rep1	226	2700012I20Rik	Promoter	135	uc009ptx.2	0.6148
101	603.601	0.999	0.997	2	C3._.Rep1	405	Aph1b	Promoter	405	uc009qfe.1	0.6407
102	596.468	0.999	0.997	2	C3._.Rep1	158	Aph1c	Promoter	158	uc009qfi.1	0.6527
103	584.612	0.999	0.997	2	C3._.Rep1	6209	Ip6k1	Intronic	85	uc009rob.1	0.6427
104	637.091	0.999	0.997	2	C3._.Rep1	13	1700022H01Rik	Promoter	13	uc007fgf.2	0.7186
105	610.751	0.999	0.997	2	C3._.Rep1	107	Mum1	Promoter	107	uc007gch.1	0.7066
106	59.6082	0.999	0.997	2	C3._.Rep2	240	Rab5b	Promoter	240	uc007hnv.3	0.5529
107	625.094	0.999	0.997	2	C3._.Rep1	289	Ogdh	Intronic	41	uc057axx.1	0.7106
108	603.601	0.999	0.997	2	C3._.Rep1	164	H2afv	Promoter	164	uc007hyp.2	0.6028
109	610.751	0.999	0.997	2	C3._.Rep1	348	Ubtd2	Promoter	348	uc007ijr.1	0.7226
110	57.1236	0.999	0.997	2	C3._.Rep2	18	Canx	Promoter	18	uc007isf.2	0.6727
111	589.35	0.999	0.997	2	C3._.Rep1	93	Slc22a5	Promoter	93	uc007ixc.2	0.7006
112	579.881	0.999	0.997	2	C3._.Rep1	59	Eif4a1	Promoter	59	uc007jqz.2	0.5768
113	57.1236	0.999	0.997	2	C3._.Rep2	131	Ska2	Promoter	131	uc007kti.1	0.521
114	582.246	0.999	0.997	2	C3._.Rep1	37	Cdk5rap3	Promoter	37	uc007lcv.2	0.6128
115	582.246	0.999	0.997	2	C3._.Rep1	278	Kpnb1	Promoter	278	uc007ldu.1	0.7086
116	57.1236	0.999	0.997	2	C3._.Rep2	1	Polg2	Promoter	1	uc007lzm.2	0.6108
117	629.888	0.999	0.997	2	C3._.Rep1	334	Tnrc6c	Exonic	334	uc007mni.3	0.6886
118	57.1236	0.999	0.997	2	C3._.Rep2	53	Psma3	Promoter	53	uc007ntz.3	0.6088
119	57.1236	0.999	0.997	2	C3._.Rep2	18	Susd6	Promoter	18	uc007obi.2	0.6766
120	59.6082	0.999	0.997	2	C3._.Rep2	125	Glrx5	Promoter	125	uc007oxu.2	0.6447
121	601.222	0.999	0.997	2	C3._.Rep1	199	Pabpn1	Promoter	199	uc007txh.2	0.5928
122	586.98	0.999	0.997	2	C3._.Rep1	91	Hmbox1	Promoter	91	uc007uiq.1	0.5848
123	59.6082	0.999	0.997	2	C3._.Rep2	150	Pabpc1	Promoter	150	uc007vmx.2	0.6966
124	582.246	0.999	0.997	2	C3._.Rep1	196	Myh9	Promoter	196	uc007woc.2	0.6467
125	57.1236	0.999	0.997	2	C3._.Rep2	108	Rogdi	Promoter	108	uc007ybk.1	0.6387
126	584.612	0.999	0.997	2	C3._.Rep1	37	Trmt2a	Promoter	37	uc007ymz.2	0.6766
127	584.612	0.999	0.997	2	C3._.Rep1	163	Dgcr8	Promoter	163	uc007ynf.2	0.7226
128	617.915	0.999	0.997	2	C3._.Rep1	109	Ift140	Promoter	109	uc008azm.3	0.6148
129	591.722	0.999	0.997	2	C3._.Rep1	304	Rab40c	Promoter	304	uc008bco.2	0.5988
130	605.983	0.999	0.997	2	C3._.Rep1	62	Capn15	Promoter	45	uc008bdb.1	0.6627
131	584.612	0.999	0.997	2	C3._.Rep1	712	Crebrf	Intronic	712	uc008bej.1	0.7066
132	59.6082	0.999	0.997	2	C3._.Rep2	149	Mapk14	Promoter	149	uc057kwy.1	0.6447
133	582.246	0.999	0.997	2	C3._.Rep1	556	Pim1	Promoter	556	uc008bsz.2	0.7265
134	586.98	0.999	0.997	2	C3._.Rep1	75	Tbc1d22b	Promoter	75	uc008btd.1	0.6607
135	603.601	0.999	0.997	2	C3._.Rep1	12	Glo1	Promoter	12	uc012aos.2	0.5569
136	59.6082	0.999	0.997	2	C3._.Rep2	77	Cnpy3	Promoter	77	uc008cuf.3	0.6208
137	59.6082	0.999	0.997	2	C3._.Rep2	15	Tbcc	Promoter	15	uc008cum.1	0.6347
138	613.137	0.999	0.997	2	C3._.Rep1	224	Rfx2	Promoter	224	uc008ddf.2	0.7026
139	620.306	0.999	0.997	2	C3._.Rep1	5807	Pura	Intronic	191	uc033hgd.1	0.7345
140	613.137	0.999	0.997	2	C3._.Rep1	19830	Cystm1	Distal	19830	uc008eni.1	0.5649
141	637.091	0.999	0.997	2	C3._.Rep1	81	Rbm4b	Promoter	81	uc008gaq.1	0.6766
142	594.094	0.999	0.997	2	C3._.Rep1	72	Sf1	Promoter	72	uc008gik.2	0.6427
143	586.98	0.999	0.997	2	C3._.Rep1	257	Atl3	Exonic	139	uc008glg.2	0.6727
144	579.881	0.999	0.997	2	C3._.Rep1	8	Sufu	Promoter	8	uc008htn.2	0.6208
145	637.091	0.999	0.997	2	C3._.Rep1	112	Cnnm2	Promoter	112	uc008hue.1	0.6766
146	54.6485	0.998	0.993	2	C3._.Rep2	87	Fam117b	Promoter	87	uc011wlt.2	0.7006
147	563.374	0.998	0.993	2	C3._.Rep1	1	Dnpep	Promoter	1	uc011wnp.1	0.6906
148	561.022	0.998	0.993	2	C3._.Rep1	128	Ptma	Promoter	128	uc007bvp.1	0.6487
149	549.286	0.998	0.993	2	C3._.Rep1	1469	Ptma	Intronic	1469	uc007bvp.1	0.6986
150	575.156	0.998	0.993	2	C3._.Rep1	161	Hdac4	Promoter	161	uc007cbg.3	0.6467
151	54.6485	0.998	0.993	2	C3._.Rep2	480	Ptpn4	Promoter	480	uc007ciz.2	0.6667
152	551.63	0.998	0.993	2	C3._.Rep1	193	Fam72a	Promoter	193	uc007cnk.2	0.5429
153	577.518	0.998	0.993	2	C3._.Rep1	36	Nucks1	Promoter	36	uc007cnx.2	0.6168
154	54.6485	0.998	0.993	2	C3._.Rep2	1538	Kif14	Promoter	1538	uc007cuv.2	0.6248
155	52.2022	0.998	0.993	2	C3._.Rep2	180	Ppp2r5a	Promoter	180	uc007eci.1	0.6647
156	563.374	0.998	0.993	2	C3._.Rep1	64	Mrpl41	Promoter	64	uc008ipu.1	0.6507
157	54.6485	0.998	0.993	2	C3._.Rep2	350	Abl1	Promoter	350	uc008jdz.3	0.5509
158	551.63	0.998	0.993	2	C3._.Rep1	65	Stom	Promoter	65	uc008jkh.1	0.6048
159	52.2022	0.998	0.993	2	C3._.Rep2	67	Atf2	Promoter	67	uc008kdd.2	0.6347
160	558.671	0.998	0.993	2	C3._.Rep1	55	Cry2	Promoter	55	uc008kxy.3	0.7046
161	565.728	0.998	0.993	2	C3._.Rep1	3	1700020I14Rik	Promoter	3	uc008ltx.3	0.5768
162	572.796	0.998	0.993	2	C3._.Rep1	196	Cdan1	Exonic	196	uc008lwu.1	0.6707
163	558.671	0.998	0.993	2	C3._.Rep1	0	Catsper2	Promoter	0	uc012ccq.1	0.7365
164	52.2022	0.998	0.993	2	C3._.Rep2	6	Ciao1	Promoter	6	uc008mfb.2	0.6287
165	52.2022	0.998	0.993	2	C3._.Rep2	1584	Sox12	Exonic	1584	uc008nfi.2	0.6467
166	52.2022	0.998	0.993	2	C3._.Rep2	108	2500004C02Rik	Promoter	108	uc008nhr.2	0.5868
167	558.671	0.998	0.993	2	C3._.Rep1	102	Acss2	Promoter	102	uc008nks.1	0.6607
168	565.728	0.998	0.993	2	C3._.Rep1	161	Cables2	Promoter	161	uc008oit.1	0.6727
169	54.6485	0.998	0.993	2	C3._.Rep2	10315	Lmna	Intronic	275	uc008pvk.3	0.6747
170	52.2022	0.998	0.993	2	C3._.Rep2	14	Khdc4	Promoter	14	uc008pwe.2	0.6248
171	54.6485	0.998	0.993	2	C3._.Rep2	13	Virma	Promoter	13	uc008rzo.1	0.6307
172	568.082	0.998	0.993	2	C3._.Rep1	73	Nudt2	Promoter	73	uc008sis.1	0.6487
173	563.374	0.998	0.993	2	C3._.Rep1	33	Vcp	Promoter	33	uc008sor.2	0.5868
174	54.6485	0.998	0.993	2	C3._.Rep2	41	Inip	Promoter	41	uc008tac.2	0.5968
175	563.374	0.998	0.993	2	C3._.Rep1	43	Rragc	Promoter	43	uc008uqm.1	0.7086
176	570.439	0.998	0.993	2	C3._.Rep1	4	Rbbp4	Promoter	4	uc008uwt.1	0.6906
177	546.942	0.998	0.993	2	C3._.Rep1	38	Phactr4	Promoter	38	uc008vbg.4	0.6747
178	572.796	0.998	0.993	2	C3._.Rep1	2	Srsf10	Promoter	2	uc008vha.2	0.7006
179	563.374	0.998	0.993	2	C3._.Rep1	53	Slc25a33	Promoter	53	uc008vxe.1	0.6487
180	54.6485	0.998	0.993	2	C3._.Rep2	281	Camta1	Promoter	281	uc008vyn.2	0.6208
181	52.2022	0.998	0.993	2	C3._.Rep2	158	Nub1	Promoter	158	uc008wsf.2	0.6028
182	52.2022	0.998	0.993	2	C3._.Rep2	113	Yes1	Promoter	113	uc008wzs.2	0.7385
183	54.6485	0.998	0.993	2	C3._.Rep2	113	Letm1	Promoter	113	uc008xbi.1	0.6208
184	561.022	0.998	0.993	2	C3._.Rep1	48	Haus3	Promoter	48	uc008xbt.3	0.6307
185	54.6485	0.998	0.993	2	C3._.Rep2	156	Rnf4	Exonic	26	uc008xce.2	0.6507
186	54.6485	0.998	0.993	2	C3._.Rep2	33	Apbb2	Promoter	33	uc008xoy.2	0.6926
187	546.942	0.998	0.993	2	C3._.Rep1	26336	Rnf34	Intronic	79	uc008zmp.1	0.6747
188	570.439	0.998	0.993	2	C3._.Rep1	204	Tbl2	Promoter	204	uc008zxu.1	0.6806
189	54.6485	0.998	0.993	2	C3._.Rep2	9	Klhdc10	Promoter	9	uc009bfe.2	0.6966
190	52.2022	0.998	0.993	2	C3._.Rep2	51	Copg2	Promoter	51	uc029vty.2	0.6547
191	54.6485	0.998	0.993	2	C3._.Rep2	24	Immt	Promoter	24	uc009che.2	0.6527
192	570.439	0.998	0.993	2	C3._.Rep1	165	Mxd1	Promoter	165	uc009csh.3	0.7186
193	572.796	0.998	0.993	2	C3._.Rep1	16918	9330102E08Rik	Distal	98	uc012esz.1	0.6347
194	556.323	0.998	0.993	2	C3._.Rep1	24	Psmd8	Promoter	24	uc009gbb.2	0.6128
195	546.942	0.998	0.993	2	C3._.Rep1	155	Abhd2	Promoter	155	uc012fnf.1	0.5908
196	565.728	0.998	0.993	2	C3._.Rep1	298	Emsy	Promoter	298	uc009iko.2	0.5309
197	54.6485	0.998	0.993	2	C3._.Rep2	288	Rnf121	Promoter	44	uc057aiw.1	0.5788
198	546.942	0.998	0.993	2	C3._.Rep1	65	1700012D14Rik	Promoter	65	uc057lux.1	0.6307
199	568.082	0.998	0.993	2	C3._.Rep1	60	Btbd10	Promoter	60	uc009jhl.1	0.6687
200	575.156	0.998	0.993	2	C3._.Rep1	30	Srcap	Promoter	30	uc009jvu.2	0.5868
201	52.2022	0.998	0.993	2	C3._.Rep2	171	Ing1	Exonic	128	uc009kvl.2	0.6627
202	577.518	0.998	0.993	2	C3._.Rep1	323	Ocel1	Exonic	323	uc009mcu.2	0.7106
203	54.6485	0.998	0.993	2	C3._.Rep2	10	1700030K09Rik	Promoter	10	uc009mfy.2	0.5689
204	570.439	0.998	0.993	2	C3._.Rep1	131	Prkcsh	Promoter	131	uc009oni.2	0.5848
205	52.2022	0.998	0.993	2	C3._.Rep2	5305	Tpm1	Intronic	35	uc012gvr.1	0.6846
206	570.439	0.998	0.993	2	C3._.Rep1	315	Higd1a	Exonic	315	uc009seb.2	0.7345
207	54.6485	0.998	0.993	2	C3._.Rep2	27	Afg1l	Promoter	27	uc007eyq.1	0.5609
208	561.022	0.998	0.993	2	C3._.Rep1	187	Eif4ebp2	Promoter	187	uc007fga.1	0.6627
209	549.286	0.998	0.993	2	C3._.Rep1	111	Derl3	Promoter	111	uc007ftj.1	0.6447
210	577.518	0.998	0.993	2	C3._.Rep1	47	Pcbp3	Promoter	47	uc007fuz.2	0.7246
211	558.671	0.998	0.993	2	C3._.Rep1	84	Nf2	Promoter	84	uc007hvf.2	0.5888
212	553.976	0.998	0.993	2	C3._.Rep1	79	Cep68	Promoter	79	uc007icw.1	0.6926
213	570.439	0.998	0.993	2	C3._.Rep1	52	Pank3	Promoter	52	uc007ilf.1	0.6507
214	565.728	0.998	0.993	2	C3._.Rep1	17	Mapk9	Promoter	17	uc007ird.2	0.7126
215	570.439	0.998	0.993	2	C3._.Rep1	55	Tom1l2	Promoter	55	uc007jfq.1	0.6168
216	575.156	0.998	0.993	2	C3._.Rep1	120086	Specc1	Intronic	173	uc007jin.2	0.6208
217	54.6485	0.998	0.993	2	C3._.Rep2	53	Trappc1	Promoter	53	uc007jpq.2	0.5868
218	551.63	0.998	0.993	2	C3._.Rep1	275	Mis12	Promoter	31	uc007jxi.2	0.6287
219	549.286	0.998	0.993	2	C3._.Rep1	60	Nufip2	Promoter	60	uc007khd.2	0.6068
220	561.022	0.998	0.993	2	C3._.Rep1	43	Nfe2l1	Promoter	43	uc007lcr.2	0.6307
221	558.671	0.998	0.993	2	C3._.Rep1	31	Stat3	Promoter	31	uc007lmo.2	0.6547
222	52.2022	0.998	0.993	2	C3._.Rep2	314	Hexim2	Promoter	314	uc007ltp.2	0.5529
223	54.6485	0.998	0.993	2	C3._.Rep2	226	Ddx5	Promoter	0	uc007lzt.2	0.6647
224	568.082	0.998	0.993	2	C3._.Rep1	188	Cbx8	Promoter	188	uc007mpu.1	0.6866
225	52.2022	0.998	0.993	2	C3._.Rep2	28	Vti1b	Promoter	28	uc007nzx.2	0.7106
226	556.323	0.998	0.993	2	C3._.Rep1	120	Map3k9	Promoter	120	uc007oco.2	0.7385
227	52.2022	0.998	0.993	2	C3._.Rep2	0	Ercc6l2	Promoter	0	uc007qyb.2	0.6727
228	549.286	0.998	0.993	2	C3._.Rep1	6	Esco2	Promoter	6	uc007ujp.2	0.6068
229	556.323	0.998	0.993	2	C3._.Rep1	15	Zfp706	Promoter	15	uc007vnb.1	0.7305
230	52.2022	0.998	0.993	2	C3._.Rep2	3	Atp6v1c1	Promoter	3	uc007vnv.2	0.6766
231	546.942	0.998	0.993	2	C3._.Rep1	104	Kifc2	Promoter	67	uc033gus.1	0.6028
232	558.671	0.998	0.993	2	C3._.Rep1	139	Tnrc6b	Promoter	139	uc007wvt.1	0.6108
233	565.728	0.998	0.993	2	C3._.Rep1	140	Creld2	Promoter	140	uc007xep.1	0.6747
234	546.942	0.998	0.993	2	C3._.Rep1	155	Tarbp2	Promoter	155	uc007xwf.3	0.5649
235	568.082	0.998	0.993	2	C3._.Rep1	286	Atf7	Exonic	286	uc007xwk.2	0.6188
236	568.082	0.998	0.993	2	C3._.Rep1	41	Ubn1	Promoter	41	uc007ybp.1	0.6806
237	52.2022	0.998	0.993	2	C3._.Rep2	4	Dexi	Promoter	4	uc007ydx.1	0.6587
238	52.2022	0.998	0.993	2	C3._.Rep2	278	Rmi2	Exonic	278	uc007yek.2	0.7285
239	572.796	0.998	0.993	2	C3._.Rep1	17	Gsk3b	Promoter	17	uc007zen.1	0.6108
240	572.796	0.998	0.993	2	C3._.Rep1	31328	Fkbp5	Intronic	45	uc008bqz.3	0.7246
241	54.6485	0.998	0.993	2	C3._.Rep2	165	Kdm4b	Promoter	165	uc008dbt.2	0.6487
242	556.323	0.998	0.993	2	C3._.Rep1	199	Mllt1	Promoter	199	uc008ddk.1	0.7425
243	551.63	0.998	0.993	2	C3._.Rep1	224	Khsrp	Promoter	224	uc008ddr.2	0.6287
244	570.439	0.998	0.993	2	C3._.Rep1	118	Cdk2ap2	Promoter	118	uc008fym.1	0.6806
245	563.374	0.998	0.993	2	C3._.Rep1	146	Tigd3	Promoter	146	uc008gft.1	0.5988
246	54.6485	0.998	0.993	2	C3._.Rep2	5	Stip1	Promoter	5	uc008gke.2	0.6307
247	54.6485	0.998	0.993	2	C3._.Rep2	49	Rcl1	Promoter	49	uc008hda.1	0.6986
248	535.246	0.997	0.99	2	C3._.Rep1	1510	Ncoa2	Intronic	142	uc007ail.2	0.6387
249	49.7782	0.997	0.99	2	C3._.Rep2	171	Abi2	Promoter	171	uc007bep.2	0.7106
250	530.577	0.997	0.99	2	C3._.Rep1	61	Pde6d	Promoter	61	uc007bvq.1	0.6208
251	539.919	0.997	0.99	2	C3._.Rep1	7	Ube2t	Promoter	7	uc007csp.3	0.6128
252	49.7782	0.997	0.99	2	C3._.Rep2	32	Mpc2	Promoter	32	uc007djd.1	0.6727
253	49.7782	0.997	0.99	2	C3._.Rep2	118	Traf2	Promoter	118	uc008isl.2	0.5968
254	523.587	0.997	0.99	2	C3._.Rep1	12	Setx	Promoter	12	uc008izl.1	0.6667
255	535.246	0.997	0.99	2	C3._.Rep1	14	Tor2a	Promoter	14	uc008jgs.2	0.6148
256	537.582	0.997	0.99	2	C3._.Rep1	174	Hspa5	Promoter	174	uc008jis.2	0.6228
257	537.582	0.997	0.99	2	C3._.Rep1	43	Psmd5	Promoter	43	uc008jje.1	0.6507
258	537.582	0.997	0.99	2	C3._.Rep1	80	Dnajc17	Promoter	80	uc008ltg.2	0.6088
259	530.577	0.997	0.99	2	C3._.Rep1	364	Ino80	Promoter	364	uc008ltt.2	0.6228
260	49.7782	0.997	0.99	2	C3._.Rep2	119	Zc3h6	Promoter	119	uc008mha.2	0.6467
261	49.7782	0.997	0.99	2	C3._.Rep2	56	Rrbp1	Promoter	56	uc008mqj.1	0.7126
262	535.246	0.997	0.99	2	C3._.Rep1	118	E2f1	Promoter	118	uc008njk.2	0.7066
263	530.577	0.997	0.99	2	C3._.Rep1	279	Cse1l	Intronic	279	uc008nys.2	0.7146
264	49.7782	0.997	0.99	2	C3._.Rep2	106	Nespas	Promoter	106	uc008oep.1	0.5868
265	537.582	0.997	0.99	2	C3._.Rep1	99	Crtc2	Promoter	99	uc008qbt.2	0.6307
266	49.7782	0.997	0.99	2	C3._.Rep2	29	Mcl1	Promoter	29	uc029unp.2	0.6707
267	537.582	0.997	0.99	2	C3._.Rep1	35	Wdr47	Promoter	35	uc008qzi.2	0.6607
268	539.919	0.997	0.99	2	C3._.Rep1	21	Ubap1	Promoter	21	uc008sim.1	0.6148
269	528.245	0.997	0.99	2	C3._.Rep1	19	Unc13b	Promoter	19	uc008spf.2	0.6487
270	537.582	0.997	0.99	2	C3._.Rep1	50	Hint2	Promoter	50	uc008sqs.1	0.6267
271	49.7782	0.997	0.99	2	C3._.Rep2	204	Anp32b	Promoter	204	uc008stt.1	0.7485
272	528.245	0.997	0.99	2	C3._.Rep1	101	Tgfbr1	Promoter	101	uc008sun.2	0.7505
273	542.259	0.997	0.99	2	C3._.Rep1	43	Mrpl37	Promoter	43	uc008tza.2	0.6068
274	539.919	0.997	0.99	2	C3._.Rep1	7755	Mir698	Exonic	224	uc012dkx.1	0.6547
275	537.582	0.997	0.99	2	C3._.Rep1	6	Thrap3	Promoter	6	uc008usv.2	0.6687
276	49.7782	0.997	0.99	2	C3._.Rep2	125	Wasf2	Promoter	125	uc008vcf.1	0.6028
277	49.7782	0.997	0.99	2	C3._.Rep2	141	Napepld	Promoter	141	uc008wow.1	0.7166
278	537.582	0.997	0.99	2	C3._.Rep1	67	Ppp1cb	Promoter	67	uc008wzq.2	0.6527
279	525.915	0.997	0.99	2	C3._.Rep1	63	Maea	Promoter	63	uc008xap.1	0.6667
280	532.91	0.997	0.99	2	C3._.Rep1	235	Fam193a	Promoter	235	uc008xch.2	0.7066
281	49.7782	0.997	0.99	2	C3._.Rep2	33	Unc119b	Promoter	33	uc008zdc.1	0.6327
282	525.915	0.997	0.99	2	C3._.Rep1	29	Zcchc8	Promoter	29	uc057lnz.1	0.5709
283	49.7782	0.997	0.99	2	C3._.Rep2	253	Abcb9	Promoter	253	uc008zou.1	0.6287
284	49.7782	0.997	0.99	2	C3._.Rep2	167	Gtf2i	Promoter	167	uc008zvn.3	0.5709
285	530.577	0.997	0.99	2	C3._.Rep1	218	Por	Promoter	218	uc008zyt.2	0.6587
286	528.245	0.997	0.99	2	C3._.Rep1	154	Brat1	Promoter	154	uc009aia.2	0.6527
287	544.6	0.997	0.99	2	C3._.Rep1	77	Aimp2	Promoter	77	uc009akw.2	0.5888
288	49.7782	0.997	0.99	2	C3._.Rep2	82	Ing3	Promoter	82	uc009bat.2	0.5369
289	49.7782	0.997	0.99	2	C3._.Rep2	192	Rmnd5a	Promoter	192	uc009cgu.2	0.6188
290	49.7782	0.997	0.99	2	C3._.Rep2	122	Fam136a	Promoter	122	uc009crl.1	0.6567
291	542.259	0.997	0.99	2	C3._.Rep1	109	Chchd4	Promoter	109	uc009cyb.1	0.6228
292	523.587	0.997	0.99	2	C3._.Rep1	150	Ogg1	Promoter	145	uc009dfe.1	0.6307
293	49.7782	0.997	0.99	2	C3._.Rep2	2537	Peg3	Intronic	2537	uc009fbw.1	0.523
294	525.915	0.997	0.99	2	C3._.Rep1	464	Arhgap35	Promoter	464	uc009fhw.1	0.6507
295	539.919	0.997	0.99	2	C3._.Rep1	113	Med29	Promoter	113	uc009fyt.2	0.5749
296	539.919	0.997	0.99	2	C3._.Rep1	224	Kmt2b	Promoter	224	uc009gff.2	0.7046
297	542.259	0.997	0.99	2	C3._.Rep1	103	Ap2a1	Promoter	103	uc009grv.1	0.6467
298	532.91	0.997	0.99	2	C3._.Rep1	250	Dbp	Promoter	250	uc009gws.2	0.6048
299	525.915	0.997	0.99	2	C3._.Rep1	73	Cib1	Promoter	73	uc009hzs.2	0.7146
300	49.7782	0.997	0.99	2	C3._.Rep2	27	Rpl27a	Promoter	27	uc009jdr.1	0.6727
301	535.246	0.997	0.99	2	C3._.Rep1	56	Cdr2	Promoter	56	uc012ftc.3	0.6387
302	535.246	0.997	0.99	2	C3._.Rep1	102	Klhl26	Promoter	102	uc029wts.1	0.6347
303	530.577	0.997	0.99	2	C3._.Rep1	49	Ell	Promoter	49	uc009mau.1	0.6447
304	530.577	0.997	0.99	2	C3._.Rep1	49	Fam192a	Promoter	49	uc009mwn.3	0.5788
305	537.582	0.997	0.99	2	C3._.Rep1	89	Rfwd3	Promoter	89	uc009nmb.1	0.6088
306	49.7782	0.997	0.99	2	C3._.Rep2	82	Glce	Promoter	82	uc009qae.2	0.6567
307	544.6	0.997	0.99	2	C3._.Rep1	92	Tfdp2	Promoter	92	uc009rcc.2	0.7186
308	528.245	0.997	0.99	2	C3._.Rep1	159	Rrp9	Promoter	159	uc009rkb.1	0.6048
309	49.7782	0.997	0.99	2	C3._.Rep2	109	Rbm6	Exonic	89	uc009rnf.1	0.6986
310	49.7782	0.997	0.99	2	C3._.Rep2	62	Mcu	Promoter	62	uc007fdt.3	0.6387
311	532.91	0.997	0.99	2	C3._.Rep1	43	Ptbp1	Promoter	43	uc007gab.2	0.6128
312	542.259	0.997	0.99	2	C3._.Rep1	160	Mbd3	Promoter	160	uc007gda.2	0.6407
313	530.577	0.997	0.99	2	C3._.Rep1	163	Pa2g4	Promoter	163	uc007hnl.1	0.6647
314	528.245	0.997	0.99	2	C3._.Rep1	112	Hormad2	Promoter	112	uc011xqw.1	0.5948
315	523.587	0.997	0.99	2	C3._.Rep1	175	Cpeb4	Promoter	114	uc007iip.3	0.6287
316	49.7782	0.997	0.99	2	C3._.Rep2	199	Maml1	Promoter	199	uc007isd.3	0.5449
317	528.245	0.997	0.99	2	C3._.Rep1	39	Hspa4	Promoter	39	uc007ivq.1	0.6687
318	49.7782	0.997	0.99	2	C3._.Rep2	479	Trim17	Promoter	479	uc007jct.2	0.5968
319	539.919	0.997	0.99	2	C3._.Rep1	94	Mprip	Promoter	94	uc007jem.2	0.7385
320	49.7782	0.997	0.99	2	C3._.Rep2	34	Borcs6	Promoter	34	uc007jpb.1	0.6826
321	539.919	0.997	0.99	2	C3._.Rep1	5304	Kdm6b	Distal	5304	uc007jqe.2	0.5848
322	49.7782	0.997	0.99	2	C3._.Rep2	12196	Gm11437	Intronic	6354	uc007kqj.1	0.7804
323	525.915	0.997	0.99	2	C3._.Rep1	96	Bcas3	Promoter	96	uc007krn.2	0.5968
324	49.7782	0.997	0.99	2	C3._.Rep2	572	Cltc	Promoter	572	uc007kta.1	0.6607
325	525.915	0.997	0.99	2	C3._.Rep1	318	Srsf1	Exonic	318	uc007kvc.2	0.6228
326	539.919	0.997	0.99	2	C3._.Rep1	22	Gm12359	Promoter	22	uc007lhl.1	0.6727
327	528.245	0.997	0.99	2	C3._.Rep1	46	Jup	Promoter	46	uc007lkz.2	0.6168
328	49.7782	0.997	0.99	2	C3._.Rep2	39	H3f3b	Promoter	39	uc007mjo.1	0.5848
329	523.587	0.997	0.99	2	C3._.Rep1	86	Arl16	Promoter	31	uc007msv.2	0.6387
330	528.245	0.997	0.99	2	C3._.Rep1	223	Pomt2	Exonic	28	uc007oim.2	0.6687
331	530.577	0.997	0.99	2	C3._.Rep1	42	Gon7	Promoter	42	uc011yqq.1	0.6786
332	532.91	0.997	0.99	2	C3._.Rep1	120	Zfyve21	Promoter	120	uc007pea.2	0.6507
333	539.919	0.997	0.99	2	C3._.Rep1	316	Ankrd28	Promoter	316	uc007sya.1	0.7425
334	532.91	0.997	0.99	2	C3._.Rep1	83	Spryd3	Promoter	83	uc007xur.2	0.6966
335	528.245	0.997	0.99	2	C3._.Rep1	282	Cdip1	Intronic	27	uc007yaj.1	0.6667
336	539.919	0.997	0.99	2	C3._.Rep1	343	Stub1	Promoter	343	uc008bcf.1	0.6946
337	49.7782	0.997	0.99	2	C3._.Rep2	1099	Hmga1	Promoter	1099	uc008boy.2	0.7186
338	49.7782	0.997	0.99	2	C3._.Rep2	549	Brpf3	Intronic	549	uc008brp.1	0.6747
339	544.6	0.997	0.99	2	C3._.Rep1	129	Zfp318	Promoter	129	uc008csq.4	0.7705
340	49.7782	0.997	0.99	2	C3._.Rep2	556	Slc25a23	Promoter	556	uc008ddu.2	0.5948
341	542.259	0.997	0.99	2	C3._.Rep1	172	1110020A21Rik	Promoter	117	uc008dtf.2	0.6287
342	530.577	0.997	0.99	2	C3._.Rep1	3	Rbm4	Promoter	3	uc008gau.1	0.515
343	511.969	0.996	0.986	2	C3._.Rep1	23	Dstyk	Promoter	23	uc011wrw.1	0.6687
344	47.382	0.996	0.986	2	C3._.Rep2	11	Qsox1	Promoter	11	uc007dbo.1	0.6926
345	521.26	0.996	0.986	2	C3._.Rep1	262	Sde2	Promoter	262	uc007dwt.2	0.6747
346	47.382	0.996	0.986	2	C3._.Rep2	37	Ehmt1	Promoter	37	uc008iph.4	0.7026
347	505.017	0.996	0.986	2	C3._.Rep1	24	Zmynd19	Promoter	24	uc008ipo.2	0.7645
348	47.382	0.996	0.986	2	C3._.Rep2	112	Ehd4	Promoter	112	uc008lvd.1	0.6367
349	47.382	0.996	0.986	2	C3._.Rep2	21	Ddrgk1	Promoter	21	uc008mjs.1	0.6287
350	521.26	0.996	0.986	2	C3._.Rep1	118	Rbm39	Promoter	118	uc008nmr.4	0.6148
351	47.382	0.996	0.986	2	C3._.Rep2	122	Rpn2	Promoter	122	uc008now.1	0.5908
352	511.969	0.996	0.986	2	C3._.Rep1	5015	Oser1	Intronic	210	uc008nsq.2	0.6587
353	47.382	0.996	0.986	2	C3._.Rep2	106	Ppp4r1l-ps	Promoter	106	uc008odw.2	0.7246
354	514.29	0.996	0.986	2	C3._.Rep1	89	Adrm1	Promoter	89	uc008oin.1	0.7405
355	507.333	0.996	0.986	2	C3._.Rep1	56	Lamtor2	Promoter	56	uc008pvo.1	0.5908
356	47.382	0.996	0.986	2	C3._.Rep2	1	Msto1	Promoter	1	uc008pxd.2	0.6507
357	518.935	0.996	0.986	2	C3._.Rep1	40	Ensa	Promoter	40	uc008qki.1	0.5589
358	514.29	0.996	0.986	2	C3._.Rep1	124	Magi3	Promoter	124	uc008qua.3	0.6667
359	47.382	0.996	0.986	2	C3._.Rep2	65	Tesk1	Promoter	65	uc008spq.2	0.6008
360	47.382	0.996	0.986	2	C3._.Rep2	10	Pars2	Promoter	10	uc008tyo.2	0.5808
361	516.612	0.996	0.986	2	C3._.Rep1	435	Zyg11a	Intronic	435	uc008uav.2	0.7006
362	47.382	0.996	0.986	2	C3._.Rep2	248	Coa7	Intronic	230	uc008uba.1	0.5729
363	516.612	0.996	0.986	2	C3._.Rep1	36	Prpf38a	Promoter	36	uc008ubf.2	0.5509
364	521.26	0.996	0.986	2	C3._.Rep1	12	Eri3	Promoter	12	uc033idx.1	0.6088
365	511.969	0.996	0.986	2	C3._.Rep1	13	Hivep3	Promoter	13	uc012dkh.1	0.7206
366	47.382	0.996	0.986	2	C3._.Rep2	6311	Nfyc	Intronic	473	uc008unn.2	0.7026
367	521.26	0.996	0.986	2	C3._.Rep1	32	Stmn1	Promoter	32	uc008vfc.2	0.6747
368	47.382	0.996	0.986	2	C3._.Rep2	272	Mtfr1l	Exonic	153	uc008vfi.2	0.7365
369	511.969	0.996	0.986	2	C3._.Rep1	43861	Iffo2	Intronic	309	uc008vmo.3	0.6627
370	47.382	0.996	0.986	2	C3._.Rep2	129	Crocc	Promoter	129	uc012dnz.1	0.6906
371	507.333	0.996	0.986	2	C3._.Rep1	33	Szrd1	Promoter	33	uc008vnw.2	0.6168
372	47.382	0.996	0.986	2	C3._.Rep2	56	Mtor	Promoter	56	uc008vuq.3	0.6307
373	505.017	0.996	0.986	2	C3._.Rep1	33	Abcf2	Promoter	33	uc008wsb.2	0.6267
374	514.29	0.996	0.986	2	C3._.Rep1	61	Ppm1g	Promoter	61	uc008wxr.1	0.7106
375	509.651	0.996	0.986	2	C3._.Rep1	97	Uvssa	Promoter	46	uc008xas.2	0.6547
376	47.382	0.996	0.986	2	C3._.Rep2	98	Grk4	Promoter	98	uc008xcy.1	0.5928
377	47.382	0.996	0.986	2	C3._.Rep2	61	Qdpr	Promoter	61	uc008xix.2	0.6367
378	509.651	0.996	0.986	2	C3._.Rep1	110	Ugdh	Promoter	110	uc008xns.2	0.6886
379	47.382	0.996	0.986	2	C3._.Rep2	50	Tmed5	Promoter	50	uc008ynp.1	0.6547
380	47.382	0.996	0.986	2	C3._.Rep2	36	Zfp664	Promoter	36	uc008zqs.1	0.7425
381	47.382	0.996	0.986	2	C3._.Rep2	1	Zfp68	Promoter	1	uc009afq.1	0.5968
382	505.017	0.996	0.986	2	C3._.Rep1	89	Sun1	Promoter	89	uc009aga.2	0.7026
383	507.333	0.996	0.986	2	C3._.Rep1	27	Strip2	Promoter	27	uc009bem.1	0.6427
384	47.382	0.996	0.986	2	C3._.Rep2	106	Wdr91	Promoter	106	uc009bhz.1	0.6407
385	511.969	0.996	0.986	2	C3._.Rep1	134	Aup1	Exonic	84	uc009clu.4	0.6786
386	505.017	0.996	0.986	2	C3._.Rep1	1	Nagk	Promoter	1	uc009coh.2	0.6467
387	521.26	0.996	0.986	2	C3._.Rep1	25	Tpra1	Promoter	25	uc009cvy.1	0.5948
388	47.382	0.996	0.986	2	C3._.Rep2	658	Cic	Intronic	658	uc009fsa.3	0.5968
389	505.017	0.996	0.986	2	C3._.Rep1	226	Prmt1	Promoter	226	uc009gsf.2	0.5509
390	521.26	0.996	0.986	2	C3._.Rep1	55	Rps11	Promoter	55	uc009gth.2	0.6048
391	47.382	0.996	0.986	2	C3._.Rep2	68	Kctd21	Promoter	68	uc009ijb.1	0.7046
392	505.017	0.996	0.986	2	C3._.Rep1	294	Pgm2l1	Promoter	294	uc009imr.2	0.5888
393	47.382	0.996	0.986	2	C3._.Rep2	9528	Lamtor1	Intronic	22	uc009ipq.2	0.5589
394	505.017	0.996	0.986	2	C3._.Rep1	2	Lamtor1	Promoter	2	uc009ipw.2	0.6228
395	516.612	0.996	0.986	2	C3._.Rep1	55	Nup98	Promoter	55	uc009iqx.2	0.6786
396	47.382	0.996	0.986	2	C3._.Rep2	16	Zfp143	Promoter	16	uc009jew.1	0.6008
397	47.382	0.996	0.986	2	C3._.Rep2	37	Rps13	Promoter	33	uc057ajd.1	0.6387
398	47.382	0.996	0.986	2	C3._.Rep2	71	Nfatc2ip	Promoter	71	uc009jra.1	0.5729
399	47.382	0.996	0.986	2	C3._.Rep2	31	Ddhd2	Promoter	31	uc009lgw.2	0.7385
400	47.382	0.996	0.986	2	C3._.Rep2	274	Zfp868	Intronic	97	uc009lxg.1	0.6287
401	518.935	0.996	0.986	2	C3._.Rep1	41	Rpl18a	Promoter	41	uc009mca.2	0.5828
402	521.26	0.996	0.986	2	C3._.Rep1	53	Dnajb1	Promoter	53	uc009mkp.3	0.6926
403	47.382	0.996	0.986	2	C3._.Rep2	201	Zswim4	Promoter	201	uc009mmg.1	0.5968
404	509.651	0.996	0.986	2	C3._.Rep1	47	Nudt21	Promoter	47	uc009mvo.1	0.6088
405	47.382	0.996	0.986	2	C3._.Rep2	828	B3gnt9	Exonic	828	uc009nbx.2	0.6327
406	47.382	0.996	0.986	2	C3._.Rep2	1020	Zcchc14	Promoter	1020	uc009nrx.2	0.7186
407	47.382	0.996	0.986	2	C3._.Rep2	19	Galns	Promoter	19	uc012gmh.1	0.6747
408	511.969	0.996	0.986	2	C3._.Rep1	18	Rab11a	Promoter	18	uc009qce.1	0.6367
409	509.651	0.996	0.986	2	C3._.Rep1	2621	Fbxl22	Exonic	2621	uc009qex.2	0.6986
410	516.612	0.996	0.986	2	C3._.Rep1	74	Nck1	Promoter	74	uc009rex.2	0.6667
411	514.29	0.996	0.986	2	C3._.Rep1	96	Rhoa	Promoter	96	uc009rpe.3	0.6487
412	505.017	0.996	0.986	2	C3._.Rep1	638	Nradd	Promoter	638	uc009ruk.1	0.5988
413	516.612	0.996	0.986	2	C3._.Rep1	313	Oxsr1	Promoter	313	uc009sap.3	0.5868
414	47.382	0.996	0.986	2	C3._.Rep2	139	Oaz1	Promoter	139	uc033frg.1	0.6028
415	511.969	0.996	0.986	2	C3._.Rep1	94	Thop1	Promoter	94	uc057axa.1	0.5908
416	47.382	0.996	0.986	2	C3._.Rep2	79	Prdm4	Promoter	75	uc007gnf.3	0.6826
417	514.29	0.996	0.986	2	C3._.Rep1	18	Clk4	Promoter	18	uc007itr.2	0.6467
418	521.26	0.996	0.986	2	C3._.Rep1	112	Cdc42se2	Promoter	112	uc007iyf.2	0.6487
419	47.382	0.996	0.986	2	C3._.Rep2	117	2810408A11Rik	Promoter	117	uc007jsj.1	0.5469
420	47.382	0.996	0.986	2	C3._.Rep2	2301	Dlg4	Intronic	2301	uc007jtp.3	0.489
421	47.382	0.996	0.986	2	C3._.Rep2	2886	Dlg4	Intronic	2886	uc007jtp.3	0.6327
422	505.017	0.996	0.986	2	C3._.Rep1	23	Prpf8	Promoter	23	uc011xzm.1	0.5649
423	516.612	0.996	0.986	2	C3._.Rep1	253	Usp32	Promoter	253	uc007krh.1	0.7146
424	47.382	0.996	0.986	2	C3._.Rep2	814	Med13	Promoter	814	uc007ksk.1	0.6148
425	509.651	0.996	0.986	2	C3._.Rep1	238	Sp2	Promoter	238	uc007ldf.2	0.5369
426	518.935	0.996	0.986	2	C3._.Rep1	388	Fbxl20	Promoter	388	uc009vah.1	0.5908
427	47.382	0.996	0.986	2	C3._.Rep2	8	Med1	Promoter	8	uc007lfo.2	0.5968
428	47.382	0.996	0.986	2	C3._.Rep2	87	Top2a	Promoter	87	uc007lid.1	0.503
429	509.651	0.996	0.986	2	C3._.Rep1	518	Atxn7l3	Promoter	518	uc007lrg.1	0.7325
430	516.612	0.996	0.986	2	C3._.Rep1	108	Ubald2	Promoter	108	uc007mlb.1	0.6427
431	521.26	0.996	0.986	2	C3._.Rep1	73	Usp36	Promoter	73	uc011yim.1	0.6447
432	505.017	0.996	0.986	2	C3._.Rep1	259	Baiap2	Promoter	133	uc057knd.1	0.7465
433	507.333	0.996	0.986	2	C3._.Rep1	18	Slc38a10	Promoter	18	uc007mrv.2	0.6267
434	507.333	0.996	0.986	2	C3._.Rep1	35	Cenpx	Promoter	35	uc007muc.1	0.6188
435	521.26	0.996	0.986	2	C3._.Rep1	240	Mboat2	Promoter	240	uc007net.1	0.7385
436	47.382	0.996	0.986	2	C3._.Rep2	6494	Hif1a	Intronic	47	uc007nwp.2	0.7106
437	505.017	0.996	0.986	2	C3._.Rep1	184	Setd3	Promoter	184	uc007ozj.2	0.6846
438	47.382	0.996	0.986	2	C3._.Rep2	72	Rnf44	Promoter	72	uc007qox.3	0.7325
439	514.29	0.996	0.986	2	C3._.Rep1	17	Selenok	Promoter	17	uc007sul.1	0.6088
440	521.26	0.996	0.986	2	C3._.Rep1	87	Kpna3	Promoter	87	uc007ufw.2	0.7246
441	516.612	0.996	0.986	2	C3._.Rep1	62	Bop1	Promoter	62	uc007wkf.1	0.6687
442	516.612	0.996	0.986	2	C3._.Rep1	103	Ankrd54	Promoter	103	uc007wsi.1	0.5968
443	516.612	0.996	0.986	2	C3._.Rep1	84	Pacsin2	Promoter	84	uc011zxc.1	0.6467
444	521.26	0.996	0.986	2	C3._.Rep1	480	2310068J16Rik	Exonic	25	uc007xqm.1	0.6727
445	511.969	0.996	0.986	2	C3._.Rep1	28	Snap29	Promoter	28	uc007yku.1	0.7146
446	47.382	0.996	0.986	2	C3._.Rep2	17	Traf7	Promoter	17	uc008awq.2	0.5709
447	518.935	0.996	0.986	2	C3._.Rep1	65	Zbtb9	Promoter	65	uc008bfb.1	0.7086
448	47.382	0.996	0.986	2	C3._.Rep2	14	Sh3gl1	Promoter	14	uc008daq.2	0.6567
449	47.382	0.996	0.986	2	C3._.Rep2	743	Ralbp1	Intronic	87	uc008dgn.4	0.6627
450	507.333	0.996	0.986	2	C3._.Rep1	57	Matr3	Promoter	57	uc008emg.2	0.6747
451	507.333	0.996	0.986	2	C3._.Rep1	174	Malt1	Promoter	174	uc008fex.1	0.6747
452	514.29	0.996	0.986	2	C3._.Rep1	38	Sf3b2	Promoter	38	uc008gcm.2	0.5828
453	47.382	0.996	0.986	2	C3._.Rep2	222	Ehd1	Promoter	94	uc008ghy.1	0.6926
454	505.017	0.996	0.986	2	C3._.Rep1	326	Fkbp2	Intronic	326	uc008gjt.2	0.6886
455	47.382	0.996	0.986	2	C3._.Rep2	75	Tkfc	Promoter	75	uc008gqk.1	0.6387
456	514.29	0.996	0.986	2	C3._.Rep1	22	Slf2	Promoter	22	uc008hqb.1	0.6687
457	493.458	0.995	0.983	2	C3._.Rep1	35	Spout1	Promoter	35	uc008jbm.2	0.6068
458	498.078	0.995	0.983	2	C3._.Rep1	93	Miga2	Promoter	93	uc008jcf.2	0.6068
459	493.458	0.995	0.983	2	C3._.Rep1	159	Fam102a	Promoter	159	uc008jfs.1	0.7026
460	493.458	0.995	0.983	2	C3._.Rep1	95	Fpgs	Promoter	95	uc008jgm.2	0.6208
461	500.389	0.995	0.983	2	C3._.Rep1	88	Sp3	Promoter	88	uc008kcc.3	0.6687
462	498.078	0.995	0.983	2	C3._.Rep1	61	Oip5	Promoter	61	uc008ltz.1	0.5329
463	498.078	0.995	0.983	2	C3._.Rep1	3	Casc4	Promoter	3	uc008lzq.2	0.7505
464	500.389	0.995	0.983	2	C3._.Rep1	41	Sycp2	Promoter	41	uc008ohn.2	0.6527
465	502.702	0.995	0.983	2	C3._.Rep1	349	Mtx1	Promoter	349	uc008pye.2	0.6946
466	493.458	0.995	0.983	2	C3._.Rep1	76	Prpf4	Promoter	76	uc008ter.1	0.5888
467	500.389	0.995	0.983	2	C3._.Rep1	152	Lrrc42	Promoter	152	uc008tzm.1	0.7345
468	498.078	0.995	0.983	2	C3._.Rep1	17	Mtf1	Promoter	17	uc008ura.2	0.6647
469	493.458	0.995	0.983	2	C3._.Rep1	78	Maco1	Promoter	78	uc008vfq.3	0.6527
470	502.702	0.995	0.983	2	C3._.Rep1	25	Pgd	Promoter	25	uc008vvv.1	0.6307
471	500.389	0.995	0.983	2	C3._.Rep1	179	Ctnnbip1	Promoter	179	uc008vwm.2	0.6826
472	495.768	0.995	0.983	2	C3._.Rep1	101	Ablim2	Promoter	101	uc008xeg.2	0.6647
473	493.458	0.995	0.983	2	C3._.Rep1	63	Diablo	Promoter	63	uc012edg.1	0.7206
474	498.078	0.995	0.983	2	C3._.Rep1	42	Kmt5a	Promoter	42	uc008zpu.2	0.6068
475	498.078	0.995	0.983	2	C3._.Rep1	287	Sema4b	Intronic	287	uc009hzo.1	0.6248
476	500.389	0.995	0.983	2	C3._.Rep1	57	Uvrag	Promoter	57	uc009ikz.2	0.6347
477	498.078	0.995	0.983	2	C3._.Rep1	286	Inpp5a	Promoter	286	uc009kfq.2	0.6587
478	502.702	0.995	0.983	2	C3._.Rep1	287	Rex1bd	Intronic	287	uc009mal.1	0.6387
479	495.768	0.995	0.983	2	C3._.Rep1	125	Lsm4	Exonic	125	uc012gfc.1	0.6168
480	493.458	0.995	0.983	2	C3._.Rep1	23	Ddx39	Promoter	23	uc009mla.2	0.6168
481	498.078	0.995	0.983	2	C3._.Rep1	78	Asf1b	Promoter	78	uc009mlk.1	0.6188
482	502.702	0.995	0.983	2	C3._.Rep1	319	Banp	Promoter	319	uc009nsg.3	0.5429
483	495.768	0.995	0.983	2	C3._.Rep1	93	Pias1	Promoter	93	uc009qas.1	0.6687
484	500.389	0.995	0.983	2	C3._.Rep1	4	Tipin	Promoter	4	uc009qbr.2	0.6547
485	500.389	0.995	0.983	2	C3._.Rep1	35	Nphp3	Promoter	35	uc009rhb.2	0.6527
486	498.078	0.995	0.983	2	C3._.Rep1	36	Ip6k2	Promoter	36	uc009rqu.1	0.6527
487	493.458	0.995	0.983	2	C3._.Rep1	114	Ddx50	Promoter	114	uc007fhp.1	0.6906
488	502.702	0.995	0.983	2	C3._.Rep1	384	Csnk1g2	Promoter	384	uc007gea.2	0.5988
489	495.768	0.995	0.983	2	C3._.Rep1	263	Sf3a1	Promoter	245	uc057axt.1	0.5948
490	498.078	0.995	0.983	2	C3._.Rep1	209	Sertad2	Promoter	209	uc007idc.1	0.6607
491	500.389	0.995	0.983	2	C3._.Rep1	84	Lyrm7	Promoter	84	uc011xux.1	0.6088
492	502.702	0.995	0.983	2	C3._.Rep1	19	Smyd4	Promoter	19	uc007kdl.1	0.6687
493	493.458	0.995	0.983	2	C3._.Rep1	79	Taok1	Promoter	79	uc007khc.1	0.6986
494	500.389	0.995	0.983	2	C3._.Rep1	68	Suz12	Promoter	68	uc007klc.1	0.7046
495	498.078	0.995	0.983	2	C3._.Rep1	70	Fbxo47	Promoter	70	uc007lfb.1	0.5629
496	502.702	0.995	0.983	2	C3._.Rep1	135	Cdc6	Promoter	135	uc007lhu.1	0.5569
497	500.389	0.995	0.983	2	C3._.Rep1	37	Kansl1	Promoter	37	uc007lwn.1	0.6846
498	493.458	0.995	0.983	2	C3._.Rep1	223	Brf1	Promoter	223	uc007pfn.1	0.6627
499	495.768	0.995	0.983	2	C3._.Rep1	2411	4931414P19Rik	Intronic	2411	uc007twk.1	0.6228
500	498.078	0.995	0.983	2	C3._.Rep1	96	Kctd9	Promoter	96	uc007ulf.2	0.6208
501	493.458	0.995	0.983	2	C3._.Rep1	110	Dnajc3	Promoter	110	uc007uzd.2	0.7425
502	502.702	0.995	0.983	2	C3._.Rep1	160	Klf10	Promoter	160	uc033gtn.1	0.7106
503	493.458	0.995	0.983	2	C3._.Rep1	55	Maf1	Promoter	55	uc007wjw.2	0.6068
504	498.078	0.995	0.983	2	C3._.Rep1	53	Mroh1	Promoter	53	uc007wkb.2	0.6367
505	493.458	0.995	0.983	2	C3._.Rep1	9	4930483J18Rik	Promoter	9	uc007wwf.2	0.6447
506	493.458	0.995	0.983	2	C3._.Rep1	8660	Tef	Intronic	79	uc007wxk.2	0.6567
507	498.078	0.995	0.983	2	C3._.Rep1	224	Desi1	Promoter	3	uc007wxz.1	0.6467
508	495.768	0.995	0.983	2	C3._.Rep1	210	Etv5	Promoter	210	uc007yse.1	0.6467
509	500.389	0.995	0.983	2	C3._.Rep1	41	Pkd1	Promoter	41	uc008awv.1	0.7126
510	498.078	0.995	0.983	2	C3._.Rep1	24	Axin1	Promoter	24	uc008bdm.2	0.6986
511	498.078	0.995	0.983	2	C3._.Rep1	155	Cuta	Promoter	155	uc008bey.2	0.6866
512	493.458	0.995	0.983	2	C3._.Rep1	58	Msh5	Promoter	58	uc008cfd.3	0.6507
513	502.702	0.995	0.983	2	C3._.Rep1	158	Mdc1	Exonic	158	uc008cir.1	0.5948
514	500.389	0.995	0.983	2	C3._.Rep1	142	Hdgfl2	Promoter	142	uc008dau.3	0.6407
515	493.458	0.995	0.983	2	C3._.Rep1	855	Mus81	Promoter	855	uc008gdn.2	0.5968
516	500.389	0.995	0.983	2	C3._.Rep1	236	Sfr1	Promoter	236	uc008hvk.1	0.7325
517	491.151	0.994	0.98	2	C3._.Rep1	91	Stk25	Promoter	91	uc007ced.1	0.6208
518	45.0144	0.994	0.98	2	C3._.Rep2	248	Zranb3	Promoter	202	uc007cle.2	0.4631
519	45.0144	0.994	0.98	2	C3._.Rep2	18182	Btg2	Distal	18182	uc007cre.1	0.5649
520	488.845	0.994	0.98	2	C3._.Rep1	221	Tubb4b	Promoter	221	uc008iqs.2	0.5749
521	486.541	0.994	0.98	2	C3._.Rep1	4336	Set	Intronic	140	uc008jay.2	0.7605
522	45.0144	0.994	0.98	2	C3._.Rep2	20	Ptpa	Promoter	20	uc008jcn.2	0.6267
523	45.0144	0.994	0.98	2	C3._.Rep2	74	Ckap5	Promoter	74	uc008kwa.1	0.5968
524	481.939	0.994	0.98	2	C3._.Rep1	268	Bahd1	Promoter	268	uc008lsw.1	0.7405
525	45.0144	0.994	0.98	2	C3._.Rep2	92	Frmd5	Promoter	92	uc008lzl.1	0.6228
526	486.541	0.994	0.98	2	C3._.Rep1	133	Slc20a1	Promoter	133	uc008mhi.2	0.7066
527	488.845	0.994	0.98	2	C3._.Rep1	11	Nfs1	Promoter	11	uc008nmj.2	0.6747
528	484.239	0.994	0.98	2	C3._.Rep1	82	Acot8	Promoter	82	uc008nwf.2	0.5848
529	45.0144	0.994	0.98	2	C3._.Rep2	63	Stau1	Promoter	3	uc008nyz.1	0.7246
530	45.0144	0.994	0.98	2	C3._.Rep2	69	Tsacc	Promoter	69	uc008puk.1	0.5409
531	479.64	0.994	0.98	2	C3._.Rep1	1	Cgn	Promoter	1	uc008qgy.3	0.6766
532	484.239	0.994	0.98	2	C3._.Rep1	48	Rbm15	Promoter	48	uc008qwz.1	0.5489
533	479.64	0.994	0.98	2	C3._.Rep1	45	Ccne2	Promoter	30	uc008rzc.1	0.7206
534	486.541	0.994	0.98	2	C3._.Rep1	485	Vcp	Intronic	485	uc008sor.2	0.7206
535	45.0144	0.994	0.98	2	C3._.Rep2	236	Nrd1	Promoter	236	uc008ubw.1	0.6028
536	486.541	0.994	0.98	2	C3._.Rep1	713	Pik3r3	Promoter	713	uc008ugm.1	0.6427
537	484.239	0.994	0.98	2	C3._.Rep1	36	Foxj3	Promoter	36	uc008umq.2	0.7505
538	45.0144	0.994	0.98	2	C3._.Rep2	4	Cdca8	Promoter	4	uc008urj.2	0.5549
539	481.939	0.994	0.98	2	C3._.Rep1	119	Tent5b	Promoter	119	uc008vct.2	0.6188
540	45.0144	0.994	0.98	2	C3._.Rep2	52	Pnrc2	Promoter	52	uc008vhf.2	0.6607
541	484.239	0.994	0.98	2	C3._.Rep1	26	Rpl11	Promoter	26	uc008vhr.1	0.6028
542	488.845	0.994	0.98	2	C3._.Rep1	114	Hnrnpr	Promoter	114	uc008vhx.2	0.6906
543	481.939	0.994	0.98	2	C3._.Rep1	54	Ddost	Promoter	54	uc008vkt.1	0.6547
544	481.939	0.994	0.98	2	C3._.Rep1	27	Sdhb	Promoter	27	uc008vnl.2	0.6547
545	488.845	0.994	0.98	2	C3._.Rep1	62	Eno1	Promoter	62	uc008vxo.2	0.6786
546	491.151	0.994	0.98	2	C3._.Rep1	14	9430015G10Rik	Promoter	14	uc008wgd.2	0.6467
547	45.0144	0.994	0.98	2	C3._.Rep2	101	Brdt	Promoter	101	uc008ymb.1	0.5868
548	479.64	0.994	0.98	2	C3._.Rep1	66	Pole	Promoter	66	uc008yqk.2	0.7226
549	488.845	0.994	0.98	2	C3._.Rep1	72	Lrch4	Promoter	72	uc009ade.2	0.6307
550	479.64	0.994	0.98	2	C3._.Rep1	214	Ezh2	Intronic	92	uc009btb.2	0.6926
551	45.0144	0.994	0.98	2	C3._.Rep2	57	Pdia4	Promoter	57	uc009btf.1	0.6727
552	45.0144	0.994	0.98	2	C3._.Rep2	89	Sec61a1	Promoter	89	uc009cvi.1	0.6846
553	488.845	0.994	0.98	2	C3._.Rep1	62	Zscan2	Promoter	62	uc009ibh.2	0.6168
554	488.845	0.994	0.98	2	C3._.Rep1	44	Aamdc	Promoter	44	uc009ijj.2	0.6248
555	45.0144	0.994	0.98	2	C3._.Rep2	258	Thap12	Promoter	175	uc009iks.1	0.7385
556	45.0144	0.994	0.98	2	C3._.Rep2	80	Tufm	Promoter	80	uc009jro.2	0.6168
557	479.64	0.994	0.98	2	C3._.Rep1	23	Zranb1	Promoter	23	uc009kcu.2	0.7126
558	486.541	0.994	0.98	2	C3._.Rep1	26	9430038I01Rik	Promoter	26	uc009ket.2	0.6627
559	486.541	0.994	0.98	2	C3._.Rep1	1046	Jund	Exonic	1046	uc009mbe.2	0.6667
560	45.0144	0.994	0.98	2	C3._.Rep2	191	Rab8a	Promoter	152	uc057lxo.1	0.6447
561	45.0144	0.994	0.98	2	C3._.Rep2	293	Tom1	Intronic	293	uc009mha.2	0.6347
562	45.0144	0.994	0.98	2	C3._.Rep2	65	Exosc6	Promoter	65	uc009nlp.2	0.6048
563	481.939	0.994	0.98	2	C3._.Rep1	55	6430548M08Rik	Promoter	55	uc009nqs.1	0.7405
564	479.64	0.994	0.98	2	C3._.Rep1	34	Gm45914	Promoter	34	uc057cda.2	0.5968
565	479.64	0.994	0.98	2	C3._.Rep1	108	Npat	Promoter	108	uc009pmf.1	0.6387
566	45.0144	0.994	0.98	2	C3._.Rep2	20	Adpgk	Promoter	20	uc009pxo.1	0.6946
567	45.0144	0.994	0.98	2	C3._.Rep2	430	Arih1	Promoter	430	uc009pxs.2	0.6786
568	481.939	0.994	0.98	2	C3._.Rep1	51	Kif23	Promoter	51	uc009pzu.3	0.6806
569	484.239	0.994	0.98	2	C3._.Rep1	28	Snx1	Promoter	28	uc009qek.1	0.5848
570	484.239	0.994	0.98	2	C3._.Rep1	86	Atp1b3	Promoter	86	uc009rck.3	0.7485
571	45.0144	0.994	0.98	2	C3._.Rep2	275	Stag1	Promoter	275	uc009rey.1	0.7545
572	481.939	0.994	0.98	2	C3._.Rep1	3026	Rassf1	Intronic	0	uc009rlq.2	0.6567
573	479.64	0.994	0.98	2	C3._.Rep1	245	Trank1	Promoter	245	uc012hbq.1	0.6926
574	45.0144	0.994	0.98	2	C3._.Rep2	16	Anapc16	Promoter	16	uc007fef.1	0.6427
575	479.64	0.994	0.98	2	C3._.Rep1	558	Pcnt	Intronic	558	uc007fuk.1	0.5749
576	479.64	0.994	0.98	2	C3._.Rep1	244	Cactin	Promoter	244	uc007ghf.2	0.6008
577	491.151	0.994	0.98	2	C3._.Rep1	318	Ap1b1	Promoter	318	uc007hvn.2	0.7325
578	491.151	0.994	0.98	2	C3._.Rep1	85	Ppia	Promoter	85	uc007hyn.1	0.6906
579	488.845	0.994	0.98	2	C3._.Rep1	87	Ccm2	Promoter	87	uc007hyv.2	0.7365
580	479.64	0.994	0.98	2	C3._.Rep1	32	Npm1	Promoter	32	uc007ikd.2	0.6287
581	488.845	0.994	0.98	2	C3._.Rep1	116	Gm12260	Exonic	116	uc057ayl.1	0.6128
582	45.0144	0.994	0.98	2	C3._.Rep2	3987	Kdm6b	Distal	3987	uc007jqe.2	0.5569
583	45.0144	0.994	0.98	2	C3._.Rep2	6	Inca1	Promoter	6	uc007jwg.2	0.6467
584	484.239	0.994	0.98	2	C3._.Rep1	115	Nlk	Promoter	115	uc007kjw.1	0.5788
585	45.0144	0.994	0.98	2	C3._.Rep2	529	Eif1	Intronic	529	uc007lkv.2	0.6387
586	45.0144	0.994	0.98	2	C3._.Rep2	154	Rpl27	Exonic	154	uc007low.2	0.6267
587	491.151	0.994	0.98	2	C3._.Rep1	228	Hexim1	Promoter	228	uc007lto.2	0.5489
588	45.0144	0.994	0.98	2	C3._.Rep2	32	Map3k14	Promoter	32	uc007lua.1	0.6786
589	45.0144	0.994	0.98	2	C3._.Rep2	151	Fam104a	Promoter	76	uc007met.1	0.7385
590	479.64	0.994	0.98	2	C3._.Rep1	30	Fbf1	Promoter	30	uc007mkh.1	0.5968
591	45.0144	0.994	0.98	2	C3._.Rep2	5533	Mir6934	Intronic	5533	uc033gbv.1	0.5369
592	491.151	0.994	0.98	2	C3._.Rep1	97	Ndufaf8	Promoter	97	uc007mru.2	0.6287
593	45.0144	0.994	0.98	2	C3._.Rep2	594	Laptm4a	Exonic	594	uc007naf.2	0.6168
594	45.0144	0.994	0.98	2	C3._.Rep2	191	Hbp1	Exonic	191	uc007nhu.2	0.5589
595	481.939	0.994	0.98	2	C3._.Rep1	150	Ppp2r5e	Promoter	150	uc007nxe.1	0.6966
596	486.541	0.994	0.98	2	C3._.Rep1	5	Numb	Promoter	5	uc007odx.2	0.6387
597	486.541	0.994	0.98	2	C3._.Rep1	31	Isca2	Promoter	31	uc007ofv.1	0.6327
598	491.151	0.994	0.98	2	C3._.Rep1	1843	Rps6ka5	Intronic	110	uc007ost.1	0.6806
599	481.939	0.994	0.98	2	C3._.Rep1	8364	Mirlet7a-1	Distal	104	uc057kqa.1	0.7046
600	45.0144	0.994	0.98	2	C3._.Rep2	29	Pdhb	Promoter	29	uc007sev.1	0.6267
601	486.541	0.994	0.98	2	C3._.Rep1	743	Ppp1r3e	Exonic	743	uc011zlg.1	0.7705
602	481.939	0.994	0.98	2	C3._.Rep1	21074	Slc45a4	Distal	21074	uc007wch.3	0.7046
603	491.151	0.994	0.98	2	C3._.Rep1	59	Ddx17	Promoter	59	uc007wtq.1	0.6208
604	491.151	0.994	0.98	2	C3._.Rep1	1025	Ep300	Promoter	1025	uc007wwr.1	0.6467
605	491.151	0.994	0.98	2	C3._.Rep1	52901	Wnt7b	Distal	11359	uc007xdi.1	0.6667
606	484.239	0.994	0.98	2	C3._.Rep1	20357	Nr4a1	Distal	20357	uc007xsv.3	0.6547
607	486.541	0.994	0.98	2	C3._.Rep1	45	Eef2kmt	Promoter	45	uc007ybz.1	0.6986
608	488.845	0.994	0.98	2	C3._.Rep1	1748	Dgcr2	Exonic	8	uc007ymi.4	0.7086
609	45.0144	0.994	0.98	2	C3._.Rep2	99	Igf2r	Promoter	99	uc008aky.1	0.6607
610	486.541	0.994	0.98	2	C3._.Rep1	38	Srrm2	Promoter	38	uc008atn.1	0.6766
611	491.151	0.994	0.98	2	C3._.Rep1	0	Mapk8ip3	Promoter	0	uc008ayx.2	0.6367
612	479.64	0.994	0.98	2	C3._.Rep1	108	Srsf3	Promoter	108	uc008bsd.2	0.6547
613	45.0144	0.994	0.98	2	C3._.Rep2	54	BC051142	Promoter	54	uc008ccn.2	0.5569
614	488.845	0.994	0.98	2	C3._.Rep1	341	Socs5	Promoter	341	uc008dup.3	0.7146
615	45.0144	0.994	0.98	2	C3._.Rep2	8	Greb1l	Promoter	8	uc008eas.1	0.6906
616	45.0144	0.994	0.98	2	C3._.Rep2	154	Sap130	Promoter	154	uc008eib.1	0.6068
617	491.151	0.994	0.98	2	C3._.Rep1	122	Tesmin	Promoter	122	uc008fwg.2	0.5988
618	488.845	0.994	0.98	2	C3._.Rep1	453	Eif1ad	Promoter	3	uc008gcr.2	0.6926
619	45.0144	0.994	0.98	2	C3._.Rep2	309	Dnajc4	Promoter	309	uc008gjx.1	0.5948
620	45.0144	0.994	0.98	2	C3._.Rep2	43	Sorbs1	Promoter	43	uc008hkq.1	0.7006
621	491.151	0.994	0.98	2	C3._.Rep1	56	Pi4k2a	Promoter	56	uc008hng.1	0.6687
622	486.541	0.994	0.98	2	C3._.Rep1	45	Slc25a28	Promoter	45	uc008hon.2	0.6607
623	475.048	0.993	0.978	2	C3._.Rep1	40	Cnnm3	Promoter	40	uc007aqi.1	0.7086
624	475.048	0.993	0.978	2	C3._.Rep1	39	Coq10b	Promoter	39	uc007azz.1	0.6627
625	468.173	0.993	0.978	2	C3._.Rep1	8263	Tex44	Distal	8263	uc007bvo.2	0.7126
626	477.343	0.993	0.978	2	C3._.Rep1	163	Ube2f	Promoter	163	uc007bzy.1	0.5749
627	477.343	0.993	0.978	2	C3._.Rep1	42	Mpzl1	Promoter	42	uc007djh.1	0.7046
628	470.463	0.993	0.978	2	C3._.Rep1	103	Edf1	Promoter	103	uc008isn.1	0.7086
629	468.173	0.993	0.978	2	C3._.Rep1	108745	Gapvd1	Distal	30719	uc057bmv.1	0.5848
630	468.173	0.993	0.978	2	C3._.Rep1	81	Abtb2	Promoter	81	uc008lix.1	0.6048
631	472.755	0.993	0.978	2	C3._.Rep1	50	Trp53bp1	Promoter	50	uc008lye.4	0.6128
632	477.343	0.993	0.978	2	C3._.Rep1	48	Blvra	Promoter	48	uc008mep.1	0.6088
633	468.173	0.993	0.978	2	C3._.Rep1	466	Stard7	Exonic	466	uc008mfd.2	0.7086
634	472.755	0.993	0.978	2	C3._.Rep1	45	1700037H04Rik	Promoter	45	uc008mks.2	0.6248
635	475.048	0.993	0.978	2	C3._.Rep1	109	Rbck1	Exonic	103	uc008nfd.1	0.6607
636	477.343	0.993	0.978	2	C3._.Rep1	179	Cbfa2t2	Promoter	179	uc008njf.2	0.6926
637	468.173	0.993	0.978	2	C3._.Rep1	73	Rab5if	Promoter	73	uc008nob.2	0.7285
638	470.463	0.993	0.978	2	C3._.Rep1	48	Chd6	Promoter	48	uc008nrn.2	0.6188
639	477.343	0.993	0.978	2	C3._.Rep1	69	Ctcfl	Promoter	69	uc008odi.1	0.6267
640	472.755	0.993	0.978	2	C3._.Rep1	646	Slc27a3	Exonic	646	uc008qcc.3	0.6727
641	468.173	0.993	0.978	2	C3._.Rep1	803	Zfp687	Promoter	615	uc057lfz.1	0.5948
642	470.463	0.993	0.978	2	C3._.Rep1	60	Anp32e	Promoter	60	uc008qlu.2	0.5729
643	468.173	0.993	0.978	2	C3._.Rep1	40	Tmem245	Promoter	40	uc008sxw.2	0.6507
644	477.343	0.993	0.978	2	C3._.Rep1	2	Tceanc2	Promoter	2	uc008tzh.1	0.6367
645	470.463	0.993	0.978	2	C3._.Rep1	140	Lrrc41	Promoter	140	uc008ufx.2	0.6048
646	472.755	0.993	0.978	2	C3._.Rep1	84	Mutyh	Promoter	84	uc008uhm.2	0.6248
647	472.755	0.993	0.978	2	C3._.Rep1	286	Ctps	Intronic	286	uc008unj.2	0.7305
648	472.755	0.993	0.978	2	C3._.Rep1	624	Maco1	Promoter	624	uc008vfq.3	0.6906
649	470.463	0.993	0.978	2	C3._.Rep1	104	Gfpt1	Promoter	104	uc009csx.2	0.6866
650	472.755	0.993	0.978	2	C3._.Rep1	9	Gt(ROSA)26Sor	Promoter	9	uc009dem.3	0.7305
651	470.463	0.993	0.978	2	C3._.Rep1	11748	Fbxo46	Intronic	3849	uc033iwu.1	0.6307
652	470.463	0.993	0.978	2	C3._.Rep1	147	Ankrd10	Promoter	147	uc009kvo.3	0.6766
653	472.755	0.993	0.978	2	C3._.Rep1	120	Cul4a	Promoter	120	uc033jel.1	0.7345
654	470.463	0.993	0.978	2	C3._.Rep1	68	Haus8	Promoter	68	uc009mcg.2	0.6587
655	468.173	0.993	0.978	2	C3._.Rep1	89	Calr	Promoter	89	uc009mnp.1	0.6168
656	477.343	0.993	0.978	2	C3._.Rep1	11675	Bcar1	Intronic	36	uc009nmt.3	0.6946
657	472.755	0.993	0.978	2	C3._.Rep1	28	Spata33	Promoter	28	uc009nul.1	0.6727
658	475.048	0.993	0.978	2	C3._.Rep1	272	Cdkn2d	Promoter	272	uc009okw.2	0.6028
659	468.173	0.993	0.978	2	C3._.Rep1	282	Dennd4a	Intronic	45	uc009qcf.2	0.6786
660	468.173	0.993	0.978	2	C3._.Rep1	14	Tmem115	Promoter	14	uc009rlk.1	0.5928
661	475.048	0.993	0.978	2	C3._.Rep1	137	Reep6	Promoter	137	uc007gct.2	0.6846
662	470.463	0.993	0.978	2	C3._.Rep1	42	Slc39a3	Promoter	42	uc007gfr.1	0.6048
663	477.343	0.993	0.978	2	C3._.Rep1	89	Sarnp	Promoter	89	uc007hoq.2	0.5968
664	468.173	0.993	0.978	2	C3._.Rep1	73	Cnot6	Promoter	73	uc007irb.3	0.6806
665	470.463	0.993	0.978	2	C3._.Rep1	186	Gm2a	Promoter	186	uc007iyw.3	0.6028
666	472.755	0.993	0.978	2	C3._.Rep1	92	Nt5m	Promoter	92	uc007jfb.1	0.6567
667	468.173	0.993	0.978	2	C3._.Rep1	563	Eif5a	Intronic	7	uc007jst.2	0.6427
668	477.343	0.993	0.978	2	C3._.Rep1	34	Ube2g1	Promoter	34	uc007jzc.1	0.7186
669	475.048	0.993	0.978	2	C3._.Rep1	51	Tax1bp3	Promoter	51	uc007kac.1	0.6567
670	475.048	0.993	0.978	2	C3._.Rep1	19	Mir22hg	Promoter	19	uc007kdv.1	0.5868
671	470.463	0.993	0.978	2	C3._.Rep1	276	Phf12	Promoter	276	uc007khr.2	0.6607
672	468.173	0.993	0.978	2	C3._.Rep1	75	Rnft1	Promoter	75	uc007ksl.1	0.6806
673	470.463	0.993	0.978	2	C3._.Rep1	363	Mir8102	Promoter	363	uc033fzt.1	0.5828
674	470.463	0.993	0.978	2	C3._.Rep1	562	Nbr1	Promoter	15	uc007lph.2	0.5449
675	477.343	0.993	0.978	2	C3._.Rep1	61	Jpt1	Promoter	61	uc007mhv.1	0.5828
676	475.048	0.993	0.978	2	C3._.Rep1	71	Fut8	Promoter	71	uc007nyy.2	0.5788
677	472.755	0.993	0.978	2	C3._.Rep1	189	Sptlc2	Promoter	189	uc007oiw.2	0.5649
678	472.755	0.993	0.978	2	C3._.Rep1	11	2810029C07Rik	Promoter	11	uc029ryf.1	0.6447
679	468.173	0.993	0.978	2	C3._.Rep1	1604	Fdft1	Exonic	1604	uc007uhj.4	0.6407
680	468.173	0.993	0.978	2	C3._.Rep1	14751	Zfp395	Distal	14751	uc007ujg.2	0.7026
681	477.343	0.993	0.978	2	C3._.Rep1	115	Polr3h	Promoter	115	uc007wxr.1	0.6148
682	470.463	0.993	0.978	2	C3._.Rep1	57	Kansl2	Promoter	57	uc007xmr.2	0.6208
683	468.173	0.993	0.978	2	C3._.Rep1	128	Gm5475	Promoter	8	uc007xrc.3	0.7086
684	477.343	0.993	0.978	2	C3._.Rep1	45151	Ezr	Distal	57	uc008ahw.1	0.6267
685	468.173	0.993	0.978	2	C3._.Rep1	29	Mettl26	Promoter	29	uc008bcl.2	0.5908
686	472.755	0.993	0.978	2	C3._.Rep1	57	Akap8l	Promoter	57	uc008bwj.1	0.5928
687	477.343	0.993	0.978	2	C3._.Rep1	199	Prrc2a	Promoter	199	uc008cgj.3	0.6248
688	472.755	0.993	0.978	2	C3._.Rep1	368	Cystm1	Intronic	368	uc008eni.1	0.6986
689	468.173	0.993	0.978	2	C3._.Rep1	58	Arhgap26	Promoter	58	uc008esq.1	0.6946
690	459.029	0.992	0.974	2	C3._.Rep1	45	Lman2l	Promoter	45	uc007aqd.2	0.5848
691	42.6725	0.992	0.974	2	C3._.Rep2	89	Hes6	Promoter	89	uc007cau.1	0.6387
692	42.6725	0.992	0.974	2	C3._.Rep2	73	Upf2	Promoter	73	uc008igc.1	0.6148
693	465.885	0.992	0.974	2	C3._.Rep1	174	Camsap1	Promoter	174	uc008itu.2	0.6567
694	463.598	0.992	0.974	2	C3._.Rep1	25118	Mir7578	Intronic	75	uc008ixl.2	0.7525
695	459.029	0.992	0.974	2	C3._.Rep1	119	Odf2	Promoter	119	uc008jaj.3	0.6647
696	465.885	0.992	0.974	2	C3._.Rep1	64	Fubp3	Promoter	64	uc008jdw.3	0.6866
697	42.6725	0.992	0.974	2	C3._.Rep2	1	Psmc3	Promoter	1	uc008kuf.2	0.5988
698	465.885	0.992	0.974	2	C3._.Rep1	46	Ttbk2	Promoter	46	uc008lwy.3	0.6567
699	463.598	0.992	0.974	2	C3._.Rep1	24	6430550D23Rik	Promoter	24	uc008nlw.2	0.6487
700	459.029	0.992	0.974	2	C3._.Rep1	35	Lsm14b	Promoter	35	uc008ohy.1	0.7824
701	42.6725	0.992	0.974	2	C3._.Rep2	50	Rps3a1	Promoter	50	uc008prc.2	0.6587
702	42.6725	0.992	0.974	2	C3._.Rep2	56	Slc27a3	Promoter	56	uc008qcc.3	0.6188
703	42.6725	0.992	0.974	2	C3._.Rep2	51	Invs	Promoter	51	uc008suz.2	0.6427
704	42.6725	0.992	0.974	2	C3._.Rep2	22	Cc2d1b	Promoter	22	uc008ubl.1	0.7345
705	42.6725	0.992	0.974	2	C3._.Rep2	290	Ipo13	Promoter	290	uc008ujg.1	0.6168
706	461.313	0.992	0.974	2	C3._.Rep1	115	Mycbp	Promoter	115	uc008uqk.1	0.6667
707	461.313	0.992	0.974	2	C3._.Rep1	80	Vamp3	Promoter	80	uc008vyj.1	0.7006
708	461.313	0.992	0.974	2	C3._.Rep1	16	A430005L14Rik	Promoter	16	uc008wau.3	0.7545
709	465.885	0.992	0.974	2	C3._.Rep1	309	1700096K18Rik	Promoter	309	uc012dtm.1	0.6806
710	42.6725	0.992	0.974	2	C3._.Rep2	90	Nrbp1	Promoter	90	uc008wxs.1	0.7545
711	42.6725	0.992	0.974	2	C3._.Rep2	74	Cenpc1	Promoter	74	uc008xxc.3	0.5808
712	465.885	0.992	0.974	2	C3._.Rep1	353	Ung	Intronic	353	uc008yzf.1	0.7046
713	459.029	0.992	0.974	2	C3._.Rep1	15	Anapc5	Promoter	15	uc008zmf.3	0.5848
714	42.6725	0.992	0.974	2	C3._.Rep2	105	Limk1	Promoter	105	uc008zwt.1	0.7305
715	465.885	0.992	0.974	2	C3._.Rep1	374	Hip1	Promoter	374	uc008zyk.4	0.5888
716	42.6725	0.992	0.974	2	C3._.Rep2	37	Radil	Promoter	37	uc009ait.2	0.6886
717	459.029	0.992	0.974	2	C3._.Rep1	85	Lmtk2	Promoter	85	uc009alg.1	0.6008
718	463.598	0.992	0.974	2	C3._.Rep1	96	Snd1	Promoter	96	uc012eiu.1	0.6427
719	42.6725	0.992	0.974	2	C3._.Rep2	28603	Adipor2	Intronic	192	uc009dmd.1	0.6367
720	42.6725	0.992	0.974	2	C3._.Rep2	37	3110021A11Rik	Promoter	37	uc012erq.2	0.7485
721	42.6725	0.992	0.974	2	C3._.Rep2	8	Ppfibp1	Promoter	8	uc009esm.2	0.7625
722	42.6725	0.992	0.974	2	C3._.Rep2	3995	Dpf1	Intronic	3995	uc009gbo.1	0.7046
723	42.6725	0.992	0.974	2	C3._.Rep2	35	Zfp566	Promoter	35	uc009gdb.2	0.5589
724	465.885	0.992	0.974	2	C3._.Rep1	48	Pold1	Promoter	48	uc009gpx.2	0.6148
725	42.6725	0.992	0.974	2	C3._.Rep2	69	Selenos	Promoter	69	uc009hha.1	0.6188
726	459.029	0.992	0.974	2	C3._.Rep1	115	Lrrc28	Promoter	115	uc009him.2	0.6068
727	465.885	0.992	0.974	2	C3._.Rep1	150	Ppme1	Promoter	150	uc009imu.1	0.5709
728	42.6725	0.992	0.974	2	C3._.Rep2	80	Clpb	Promoter	80	uc009ioz.1	0.5569
729	42.6725	0.992	0.974	2	C3._.Rep2	24	4930583K01Rik	Promoter	24	uc009jjs.1	0.6667
730	42.6725	0.992	0.974	2	C3._.Rep2	65	Hirip3	Promoter	65	uc012ftw.1	0.5449
731	42.6725	0.992	0.974	2	C3._.Rep2	298	Fus	Promoter	298	uc009jxn.1	0.6068
732	42.6725	0.992	0.974	2	C3._.Rep2	104	Alg11	Promoter	104	uc009lcl.2	0.6747
733	42.6725	0.992	0.974	2	C3._.Rep2	81	Clcn3	Promoter	81	uc009ltl.2	0.6826
734	463.598	0.992	0.974	2	C3._.Rep1	37	4930432K21Rik	Promoter	37	uc009mmc.2	0.6228
735	459.029	0.992	0.974	2	C3._.Rep1	361	Bbs2	Exonic	361	uc009mvs.1	0.6347
736	459.029	0.992	0.974	2	C3._.Rep1	9	Ciapin1	Promoter	9	uc009mxa.2	0.7046
737	459.029	0.992	0.974	2	C3._.Rep1	114	Ranbp10	Promoter	114	uc009nec.1	0.5968
738	461.313	0.992	0.974	2	C3._.Rep1	38	Aars	Promoter	38	uc009nlo.2	0.5329
739	461.313	0.992	0.974	2	C3._.Rep1	37	Cfdp1	Promoter	37	uc009nmx.1	0.5309
740	461.313	0.992	0.974	2	C3._.Rep1	186	Carm1	Promoter	186	uc009olu.3	0.7804
741	42.6725	0.992	0.974	2	C3._.Rep2	259	Usp28	Promoter	259	uc009pir.1	0.7006
742	461.313	0.992	0.974	2	C3._.Rep1	0	Rcn2	Promoter	0	uc033jks.1	0.6687
743	42.6725	0.992	0.974	2	C3._.Rep2	1431	Sin3a	Promoter	1431	uc012gtw.1	0.5908
744	42.6725	0.992	0.974	2	C3._.Rep2	161	Arid3b	Promoter	161	uc009pvv.1	0.6267
745	463.598	0.992	0.974	2	C3._.Rep1	42	Nptn	Promoter	42	uc009pxd.1	0.7226
746	42.6725	0.992	0.974	2	C3._.Rep2	43	Bbs4	Promoter	43	uc009pxr.2	0.6507
747	42.6725	0.992	0.974	2	C3._.Rep2	1760	Tle3	Promoter	1760	uc009pzo.1	0.5509
748	42.6725	0.992	0.974	2	C3._.Rep2	2	Ddx43	Promoter	2	uc012gxe.1	0.6747
749	463.598	0.992	0.974	2	C3._.Rep1	275	Setd2	Promoter	275	uc009rug.2	0.7285
750	463.598	0.992	0.974	2	C3._.Rep1	92	Nktr	Promoter	92	uc009sdp.1	0.6766
751	42.6725	0.992	0.974	2	C3._.Rep2	402	Ric8b	Promoter	402	uc007gkx.2	0.515
752	42.6725	0.992	0.974	2	C3._.Rep2	272	Naca	Exonic	272	uc007hlb.2	0.6427
753	42.6725	0.992	0.974	2	C3._.Rep2	98	Dnajc14	Promoter	98	uc007hok.1	0.6727
754	42.6725	0.992	0.974	2	C3._.Rep2	41	Limk2	Promoter	41	uc007hsu.2	0.6647
755	42.6725	0.992	0.974	2	C3._.Rep2	94	Actr2	Promoter	94	uc011xrw.1	0.6906
756	42.6725	0.992	0.974	2	C3._.Rep2	18	Trim41	Promoter	18	uc007ipc.1	0.6527
757	465.885	0.992	0.974	2	C3._.Rep1	58	Cdkl3	Promoter	25	uc007iuv.2	0.6647
758	459.029	0.992	0.974	2	C3._.Rep1	141	Tmem11	Exonic	141	uc007jgs.2	0.6806
759	463.598	0.992	0.974	2	C3._.Rep1	6	Aldh3a2	Promoter	6	uc007jhf.2	0.6307
760	463.598	0.992	0.974	2	C3._.Rep1	354	Slc43a2	Intronic	62	uc007ked.2	0.6347
761	459.029	0.992	0.974	2	C3._.Rep1	2	Crk	Promoter	2	uc007keq.2	0.6886
762	461.313	0.992	0.974	2	C3._.Rep1	145	Bahcc1	Promoter	145	uc007msd.2	0.5768
763	461.313	0.992	0.974	2	C3._.Rep1	331	Aspscr1	Intronic	331	uc007mua.3	0.7265
764	42.6725	0.992	0.974	2	C3._.Rep2	4	Rab10	Promoter	4	uc007mwl.2	0.7285
765	461.313	0.992	0.974	2	C3._.Rep1	10	Sec23a	Promoter	10	uc007npw.1	0.6587
766	459.029	0.992	0.974	2	C3._.Rep1	113	Hspa2	Promoter	113	uc007nyf.2	0.6387
767	42.6725	0.992	0.974	2	C3._.Rep2	242	Zfp410	Exonic	25	uc057bca.1	0.6687
768	42.6725	0.992	0.974	2	C3._.Rep2	34	Lin52	Promoter	34	uc007ofl.1	0.5429
769	42.6725	0.992	0.974	2	C3._.Rep2	0	Alkbh1	Promoter	0	uc007oix.2	0.5848
770	459.029	0.992	0.974	2	C3._.Rep1	32	Tecpr2	Promoter	32	uc007pcf.2	0.6926
771	42.6725	0.992	0.974	2	C3._.Rep2	2187	6030440G07Rik	Distal	2187	uc029ryd.1	0.5948
772	42.6725	0.992	0.974	2	C3._.Rep2	270	Kif26a	Intronic	270	uc007pem.1	0.6886
773	461.313	0.992	0.974	2	C3._.Rep1	306	Siva1	Promoter	306	uc007pev.2	0.6088
774	42.6725	0.992	0.974	2	C3._.Rep2	36	Hist1h2bk	Promoter	36	uc007psb.2	0.489
775	42.6725	0.992	0.974	2	C3._.Rep2	501	Fam120aos	Promoter	501	uc007qip.2	0.6567
776	463.598	0.992	0.974	2	C3._.Rep1	105	Mrps16	Promoter	105	uc007sjp.1	0.6946
777	42.6725	0.992	0.974	2	C3._.Rep2	45	Wapl	Promoter	45	uc007tbi.2	0.7026
778	42.6725	0.992	0.974	2	C3._.Rep2	20293	Chd8	Distal	20293	uc007tot.1	0.6587
779	461.313	0.992	0.974	2	C3._.Rep1	38	Prmt5	Promoter	38	uc007twf.2	0.5868
780	465.885	0.992	0.974	2	C3._.Rep1	86	Rnf17	Promoter	86	uc007ubx.1	0.5649
781	459.029	0.992	0.974	2	C3._.Rep1	32	Mphosph8	Promoter	32	uc011zmc.2	0.6407
782	42.6725	0.992	0.974	2	C3._.Rep2	39	Cab39l	Promoter	23	uc007uel.1	0.6707
783	465.885	0.992	0.974	2	C3._.Rep1	154	Ints6	Promoter	154	uc007ugp.2	0.6687
784	42.6725	0.992	0.974	2	C3._.Rep2	78	Exosc4	Promoter	10	uc029ssi.1	0.6108
785	42.6725	0.992	0.974	2	C3._.Rep2	273	Dgat1	Promoter	273	uc007wkn.1	0.6387
786	459.029	0.992	0.974	2	C3._.Rep1	47	Ppp1r16a	Promoter	47	uc007wln.1	0.6587
787	459.029	0.992	0.974	2	C3._.Rep1	320	Rbx1	Intronic	320	uc007wwq.1	0.6307
788	42.6725	0.992	0.974	2	C3._.Rep2	66	1700001L05Rik	Promoter	66	uc007xaz.2	0.6447
789	42.6725	0.992	0.974	2	C3._.Rep2	52	Calcoco1	Promoter	52	uc007xws.2	0.5729
790	459.029	0.992	0.974	2	C3._.Rep1	18	Anks3	Promoter	18	uc007ybc.2	0.6986
791	461.313	0.992	0.974	2	C3._.Rep1	59	Tango2	Promoter	59	uc007ynk.2	0.6687
792	42.6725	0.992	0.974	2	C3._.Rep2	9272	Pdpk1	Intronic	54	uc008auj.1	0.7265
793	459.029	0.992	0.974	2	C3._.Rep1	57	Hagh	Promoter	57	uc008aym.2	0.6327
794	459.029	0.992	0.974	2	C3._.Rep1	68	Chtf18	Promoter	68	uc008bbk.2	0.5888
795	463.598	0.992	0.974	2	C3._.Rep1	83	Crebrf	Promoter	83	uc008bej.1	0.6527
796	459.029	0.992	0.974	2	C3._.Rep1	6786	Rps28	Exonic	6786	uc008bzs.3	0.7265
797	42.6725	0.992	0.974	2	C3._.Rep2	42	Nelfe	Promoter	42	uc008cdv.1	0.7086
798	463.598	0.992	0.974	2	C3._.Rep1	53	Gpank1	Promoter	12	uc008cfu.2	0.6307
799	465.885	0.992	0.974	2	C3._.Rep1	32	Cdc5l	Promoter	32	uc008cqj.3	0.6028
800	461.313	0.992	0.974	2	C3._.Rep1	77	Gtpbp2	Promoter	77	uc008crv.2	0.6327
801	465.885	0.992	0.974	2	C3._.Rep1	17940	Usp49	Intronic	1152	uc008cvv.1	0.6707
802	461.313	0.992	0.974	2	C3._.Rep1	13996	Ptprs	Intronic	261	uc008dbx.3	0.6347
803	42.6725	0.992	0.974	2	C3._.Rep2	66	Strn	Promoter	66	uc008dpa.1	0.7445
804	42.6725	0.992	0.974	2	C3._.Rep2	62	Msh6	Promoter	62	uc008dvd.2	0.7006
805	42.6725	0.992	0.974	2	C3._.Rep2	633	Sap130	Intronic	633	uc008eib.1	0.6627
806	461.313	0.992	0.974	2	C3._.Rep1	65	Fam13b	Promoter	65	uc008eko.1	0.6986
807	461.313	0.992	0.974	2	C3._.Rep1	351	Egr1	Promoter	351	uc008elt.1	0.7106
808	461.313	0.992	0.974	2	C3._.Rep1	17	Ppp6r3	Promoter	17	uc008fwk.4	0.6387
809	42.6725	0.992	0.974	2	C3._.Rep2	32	Kat5	Promoter	32	uc008gdz.2	0.6487
810	465.885	0.992	0.974	2	C3._.Rep1	50	Atg2a	Promoter	50	uc008ghu.1	0.5948
811	42.6725	0.992	0.974	2	C3._.Rep2	3	1700105P06Rik	Promoter	3	uc008gkx.3	0.7126
812	463.598	0.992	0.974	2	C3._.Rep1	8	Nolc1	Promoter	8	uc008hsg.3	0.5928
813	454.467	0.991	0.971	2	C3._.Rep1	298	Zbtb18	Promoter	298	uc007dul.2	0.7824
814	452.188	0.991	0.971	2	C3._.Rep1	55	Desi2	Promoter	55	uc007dux.2	0.5968
815	456.747	0.991	0.971	2	C3._.Rep1	78	Med22	Promoter	78	uc008iwd.1	0.6747
816	447.636	0.991	0.971	2	C3._.Rep1	12	Lnpk	Promoter	12	uc008kdq.2	0.6806
817	449.911	0.991	0.971	2	C3._.Rep1	7	Tmem87b	Promoter	7	uc008mgv.1	0.6906
818	449.911	0.991	0.971	2	C3._.Rep1	5226	Chmp4b	Intronic	56	uc008njq.1	0.6607
819	456.747	0.991	0.971	2	C3._.Rep1	58	Mef2d	Promoter	58	uc008puc.2	0.7006
820	452.188	0.991	0.971	2	C3._.Rep1	101	Tdrkh	Promoter	101	uc008qgd.1	0.6228
821	456.747	0.991	0.971	2	C3._.Rep1	252	Cyb561d1	Intronic	144	uc008qyi.1	0.6228
822	454.467	0.991	0.971	2	C3._.Rep1	253	Trmt10a	Promoter	232	uc008rmz.1	0.6367
823	447.636	0.991	0.971	2	C3._.Rep1	17	Bcl10	Promoter	17	uc008rqs.3	0.6667
824	452.188	0.991	0.971	2	C3._.Rep1	65	Sfpq	Promoter	65	uc008utz.2	0.5289
825	449.911	0.991	0.971	2	C3._.Rep1	31	Minos1	Promoter	31	uc008vlu.2	0.6128
826	449.911	0.991	0.971	2	C3._.Rep1	132	Tprgl	Promoter	132	uc008wbm.2	0.6747
827	452.188	0.991	0.971	2	C3._.Rep1	77	Rer1	Promoter	77	uc008wct.1	0.6946
828	456.747	0.991	0.971	2	C3._.Rep1	115	Cdk5	Promoter	115	uc008wrl.1	0.5868
829	447.636	0.991	0.971	2	C3._.Rep1	542	Rheb	Promoter	542	uc008wsj.1	0.5848
830	452.188	0.991	0.971	2	C3._.Rep1	32	Eif2b4	Promoter	32	uc008wxk.2	0.6367
831	449.911	0.991	0.971	2	C3._.Rep1	83	Denr	Promoter	83	uc008zor.1	0.6906
832	452.188	0.991	0.971	2	C3._.Rep1	27	Cct6a	Promoter	27	uc029voy.2	0.6347
833	454.467	0.991	0.971	2	C3._.Rep1	67	Trim24	Promoter	67	uc009bji.1	0.7166
834	452.188	0.991	0.971	2	C3._.Rep1	1289	Fmc1	Promoter	359	uc033iov.1	0.491
835	447.636	0.991	0.971	2	C3._.Rep1	3143	Igf2bp3	Distal	3143	uc009bwi.2	0.6567
836	447.636	0.991	0.971	2	C3._.Rep1	135	Pole4	Promoter	135	uc009clj.1	0.6766
837	452.188	0.991	0.971	2	C3._.Rep1	5	Dguok	Promoter	5	uc009cnn.2	0.5988
838	447.636	0.991	0.971	2	C3._.Rep1	35330	Paip2b	Distal	7501	uc009col.1	0.5888
839	447.636	0.991	0.971	2	C3._.Rep1	62	Raf1	Promoter	62	uc009diy.1	0.7046
840	454.467	0.991	0.971	2	C3._.Rep1	9	Ints13	Promoter	9	uc009esb.1	0.6587
841	452.188	0.991	0.971	2	C3._.Rep1	402	Tomm40	Promoter	402	uc009fna.2	0.5848
842	454.467	0.991	0.971	2	C3._.Rep1	445	Dyrk1b	Intronic	386	uc009fyb.2	0.7146
843	454.467	0.991	0.971	2	C3._.Rep1	863	Atxn2l	Intronic	107	uc009jrt.2	0.6627
844	449.911	0.991	0.971	2	C3._.Rep1	387	Setd1a	Intronic	387	uc009jwt.2	0.7166
845	449.911	0.991	0.971	2	C3._.Rep1	89	Tmem80	Promoter	89	uc009kkq.2	0.6667
846	449.911	0.991	0.971	2	C3._.Rep1	4	Tssc4	Promoter	4	uc009kov.1	0.6128
847	454.467	0.991	0.971	2	C3._.Rep1	150	Mt2	Promoter	150	uc009mvv.1	0.6507
848	452.188	0.991	0.971	2	C3._.Rep1	43	Slc7a6os	Promoter	43	uc009nfp.2	0.6747
849	447.636	0.991	0.971	2	C3._.Rep1	31	Raver1	Promoter	31	uc009okc.2	0.6148
850	454.467	0.991	0.971	2	C3._.Rep1	49	Dnm2	Promoter	49	uc009olj.2	0.5908
851	456.747	0.991	0.971	2	C3._.Rep1	58	Cdc25a	Promoter	58	uc009rsw.1	0.5749
852	447.636	0.991	0.971	2	C3._.Rep1	51	Snx3	Promoter	51	uc007eyr.2	0.7026
853	452.188	0.991	0.971	2	C3._.Rep1	58	Abhd17a	Promoter	58	uc007gdv.2	0.6806
854	452.188	0.991	0.971	2	C3._.Rep1	153	Ddit3	Promoter	153	uc007hiy.2	0.6427
855	452.188	0.991	0.971	2	C3._.Rep1	79	Znrf3	Promoter	79	uc007hwj.2	0.7365
856	454.467	0.991	0.971	2	C3._.Rep1	25	Naa38	Promoter	25	uc007jqa.1	0.521
857	452.188	0.991	0.971	2	C3._.Rep1	10	Pigs	Promoter	10	uc007kiy.1	0.6507
858	449.911	0.991	0.971	2	C3._.Rep1	59	Aatf	Promoter	59	uc007kqm.1	0.6747
859	454.467	0.991	0.971	2	C3._.Rep1	48	Brip1	Promoter	48	uc007ksf.2	0.5629
860	447.636	0.991	0.971	2	C3._.Rep1	131	Atad2	Promoter	131	uc007vtf.1	0.6427
861	447.636	0.991	0.971	2	C3._.Rep1	83	Sqle	Promoter	83	uc007vxq.1	0.7365
862	456.747	0.991	0.971	2	C3._.Rep1	226	Tonsl	Exonic	226	uc007wle.2	0.6188
863	447.636	0.991	0.971	2	C3._.Rep1	84	Fmnl3	Promoter	84	uc007xpj.2	0.7365
864	454.467	0.991	0.971	2	C3._.Rep1	26	Mir1945	Promoter	26	uc012abe.1	0.6287
865	456.747	0.991	0.971	2	C3._.Rep1	116	Tmem50b	Promoter	116	uc007zxr.1	0.6806
866	452.188	0.991	0.971	2	C3._.Rep1	5	Akap8	Promoter	5	uc008bwg.2	0.6108
867	454.467	0.991	0.971	2	C3._.Rep1	58	Chka	Promoter	58	uc008fxd.2	0.6747
868	449.911	0.991	0.971	2	C3._.Rep1	1993	Fth1	Exonic	1993	uc008got.2	0.6447
869	449.911	0.991	0.971	2	C3._.Rep1	251	Mms19	Promoter	251	uc008hmw.1	0.6028
870	447.636	0.991	0.971	2	C3._.Rep1	19	Pprc1	Promoter	19	uc008hsb.1	0.5968
871	447.636	0.991	0.971	2	C3._.Rep1	95	Gbf1	Promoter	95	uc008hsm.1	0.5669
872	445.363	0.99	0.969	2	C3._.Rep1	118	Tmem131	Promoter	118	uc007ard.1	0.7405
873	438.553	0.99	0.969	2	C3._.Rep1	29	Coq8a	Promoter	29	uc007dvy.2	0.6307
874	443.091	0.99	0.969	2	C3._.Rep1	14	AA543186	Promoter	14	uc008irn.1	0.6148
875	445.363	0.99	0.969	2	C3._.Rep1	80	Sec16a	Promoter	80	uc008ivi.1	0.6447
876	438.553	0.99	0.969	2	C3._.Rep1	41	Rab14	Promoter	41	uc008jjz.1	0.6667
877	440.822	0.99	0.969	2	C3._.Rep1	34	Dzank1	Promoter	34	uc008mrd.1	0.6128
878	445.363	0.99	0.969	2	C3._.Rep1	43	Tpx2	Promoter	43	uc008ngo.2	0.515
879	440.822	0.99	0.969	2	C3._.Rep1	102	Hdgf	Promoter	102	uc008ptc.2	0.6946
880	445.363	0.99	0.969	2	C3._.Rep1	64	Ubqln4	Promoter	64	uc008pvq.1	0.7066
881	440.822	0.99	0.969	2	C3._.Rep1	129	Ilf2	Promoter	129	uc008qch.1	0.525
882	440.822	0.99	0.969	2	C3._.Rep1	28	Lrig2	Promoter	28	uc008que.2	0.6148
883	438.553	0.99	0.969	2	C3._.Rep1	64	Slc31a1	Promoter	64	uc008ten.2	0.6248
884	438.553	0.99	0.969	2	C3._.Rep1	62	Ncdn	Promoter	62	uc008utv.1	0.6906
885	440.822	0.99	0.969	2	C3._.Rep1	270	Ube4b	Exonic	270	uc012dpr.1	0.6826
886	445.363	0.99	0.969	2	C3._.Rep1	41	Acot7	Promoter	41	uc008vzx.2	0.7465
887	438.553	0.99	0.969	2	C3._.Rep1	172	Ddx54	Promoter	172	uc008zhq.1	0.6128
888	445.363	0.99	0.969	2	C3._.Rep1	170	Stag3	Promoter	170	uc009afn.2	0.6208
889	440.822	0.99	0.969	2	C3._.Rep1	65	Prkar1b	Promoter	65	uc029vpt.1	0.6447
890	445.363	0.99	0.969	2	C3._.Rep1	793	Actb	Intronic	793	uc009ajk.2	0.7006
891	438.553	0.99	0.969	2	C3._.Rep1	73	Tspan33	Promoter	73	uc009bec.2	0.6906
892	443.091	0.99	0.969	2	C3._.Rep1	13	Ccdc126	Promoter	13	uc009bwp.3	0.6367
893	438.553	0.99	0.969	2	C3._.Rep1	49	Kdm3a	Promoter	49	uc009cgz.3	0.6447
894	440.822	0.99	0.969	2	C3._.Rep1	79	Pcgf1	Promoter	79	uc009cmg.1	0.6347
895	440.822	0.99	0.969	2	C3._.Rep1	266	Zfp638	Intronic	266	uc009coo.2	0.7106
896	440.822	0.99	0.969	2	C3._.Rep1	26	Abtb1	Promoter	26	uc009cvs.2	0.6627
897	440.822	0.99	0.969	2	C3._.Rep1	0	Chchd6	Promoter	0	uc009cwh.2	0.6168
898	445.363	0.99	0.969	2	C3._.Rep1	81	Stk38l	Promoter	81	uc009esh.2	0.7246
899	443.091	0.99	0.969	2	C3._.Rep1	45	Wdr62	Promoter	45	uc009gdw.2	0.5649
900	440.822	0.99	0.969	2	C3._.Rep1	7	Gde1	Promoter	7	uc009jki.1	0.6487
901	438.553	0.99	0.969	2	C3._.Rep1	80	Edrf1	Promoter	80	uc009kdb.2	0.6527
902	445.363	0.99	0.969	2	C3._.Rep1	6	Arrdc2	Promoter	6	uc009mbt.1	0.6048
903	438.553	0.99	0.969	2	C3._.Rep1	1415	Aktip	Intronic	50	uc057amk.1	0.6647
904	445.363	0.99	0.969	2	C3._.Rep1	150	Pin1	Promoter	150	uc009ojd.1	0.6168
905	440.822	0.99	0.969	2	C3._.Rep1	9	Rnf214	Promoter	9	uc009pgj.2	0.6667
906	443.091	0.99	0.969	2	C3._.Rep1	607	Dcaf1	Intronic	607	uc009rkp.2	0.5968
907	440.822	0.99	0.969	2	C3._.Rep1	49	Qrich1	Promoter	49	uc009rqb.2	0.6687
908	438.553	0.99	0.969	2	C3._.Rep1	94	Lss	Promoter	94	uc007fuq.2	0.6926
909	438.553	0.99	0.969	2	C3._.Rep1	61	Pip5k1c	Promoter	61	uc007ghc.3	0.6687
910	438.553	0.99	0.969	2	C3._.Rep1	8	Arf1	Promoter	8	uc007jdn.2	0.7066
911	445.363	0.99	0.969	2	C3._.Rep1	25102	Zfp287	Distal	3549	uc007jjw.1	0.6068
912	445.363	0.99	0.969	2	C3._.Rep1	119	Pelp1	Promoter	119	uc007jup.2	0.6487
913	438.553	0.99	0.969	2	C3._.Rep1	260	Camta2	Intronic	260	uc007jwc.2	0.7046
914	440.822	0.99	0.969	2	C3._.Rep1	5725	Nfe2l1	Intronic	114	uc011ydm.1	0.6547
915	445.363	0.99	0.969	2	C3._.Rep1	80	Plekhm1	Promoter	80	uc007lug.1	0.6607
916	440.822	0.99	0.969	2	C3._.Rep1	115	Ccdc47	Promoter	115	uc007lyi.2	0.5549
917	443.091	0.99	0.969	2	C3._.Rep1	43	Mgat2	Promoter	43	uc011ymy.1	0.7006
918	445.363	0.99	0.969	2	C3._.Rep1	59	Max	Promoter	59	uc007nyw.2	0.6447
919	443.091	0.99	0.969	2	C3._.Rep1	215	Ppp2r5c	Promoter	215	uc007pbj.2	0.7086
920	440.822	0.99	0.969	2	C3._.Rep1	411	Hnrnpa0	Promoter	411	uc007qtf.2	0.7385
921	440.822	0.99	0.969	2	C3._.Rep1	78	Smim4	Promoter	78	uc057bem.2	0.6188
922	445.363	0.99	0.969	2	C3._.Rep1	417	Dcaf11	Intronic	39	uc056ywu.1	0.6068
923	443.091	0.99	0.969	2	C3._.Rep1	136	1810013L24Rik	Promoter	136	uc007yda.2	0.6667
924	440.822	0.99	0.969	2	C3._.Rep1	50	Tfrc	Promoter	50	uc007yyz.2	0.6946
925	440.822	0.99	0.969	2	C3._.Rep1	4	E4f1	Promoter	4	uc008avy.2	0.5848
926	440.822	0.99	0.969	2	C3._.Rep1	87	Nubp2	Promoter	87	uc008ayo.2	0.5569
927	440.822	0.99	0.969	2	C3._.Rep1	209	Btbd9	Promoter	196	uc057kwz.1	0.6467
928	440.822	0.99	0.969	2	C3._.Rep1	117	Ube2d2a	Promoter	117	uc012bbj.1	0.7026
929	445.363	0.99	0.969	2	C3._.Rep1	94	Ndufs8	Promoter	94	uc008fxn.2	0.5709
930	443.091	0.99	0.969	2	C3._.Rep1	902	Kdm2a	Intronic	285	uc008fzw.2	0.7445
931	440.822	0.99	0.969	2	C3._.Rep1	491	Actr1a	Promoter	491	uc008htm.1	0.5589
932	40.3536	0.989	0.965	2	C3._.Rep2	188	Mcm3	Promoter	188	uc007alc.1	0.511
933	434.023	0.989	0.965	2	C3._.Rep1	211	Cnot9	Promoter	26	uc007bmc.3	0.6327
934	40.3536	0.989	0.965	2	C3._.Rep2	63	Rbm44	Promoter	63	uc007bzv.1	0.5988
935	40.3536	0.989	0.965	2	C3._.Rep2	65	2900009J06Rik	Promoter	65	uc007ckw.2	0.6267
936	40.3536	0.989	0.965	2	C3._.Rep2	792	Gm13375	Promoter	792	uc012brm.1	0.6088
937	40.3536	0.989	0.965	2	C3._.Rep2	9	Cdk9	Promoter	9	uc008jgo.2	0.7445
938	434.023	0.989	0.965	2	C3._.Rep1	73	Ttc16	Promoter	73	uc056zma.1	0.6307
939	40.3536	0.989	0.965	2	C3._.Rep2	2378	Rabepk	Distal	26	uc008jiw.1	0.5808
940	40.3536	0.989	0.965	2	C3._.Rep2	179	Eif2ak4	Promoter	179	uc008lrv.1	0.6028
941	40.3536	0.989	0.965	2	C3._.Rep2	8	Gm28042	Promoter	8	uc008luy.2	0.5788
942	40.3536	0.989	0.965	2	C3._.Rep2	16	Spg11	Promoter	16	uc008mac.2	0.6527
943	40.3536	0.989	0.965	2	C3._.Rep2	54	Gpat2	Promoter	54	uc008mfj.2	0.6168
944	40.3536	0.989	0.965	2	C3._.Rep2	1018	Jag1	Promoter	1018	uc008moz.2	0.6447
945	40.3536	0.989	0.965	2	C3._.Rep2	2207	Rad21l	Distal	2207	uc012cfy.1	0.6248
946	40.3536	0.989	0.965	2	C3._.Rep2	28	Tgif2	Promoter	28	uc008nnx.3	0.7445
947	40.3536	0.989	0.965	2	C3._.Rep2	103	Fam83d	Promoter	103	uc008nqq.2	0.6148
948	436.287	0.989	0.965	2	C3._.Rep1	132	Snai1	Promoter	132	uc008nzy.3	0.6687
949	40.3536	0.989	0.965	2	C3._.Rep2	40636	Sall4	Distal	40636	uc008obf.1	0.523
950	40.3536	0.989	0.965	2	C3._.Rep2	0	Rae1	Promoter	0	uc008odg.2	0.6567
951	40.3536	0.989	0.965	2	C3._.Rep2	22	Mfn1	Promoter	22	uc008owh.2	0.6467
952	40.3536	0.989	0.965	2	C3._.Rep2	176	Prcc	Promoter	176	uc008ptb.2	0.475
953	429.499	0.989	0.965	2	C3._.Rep1	49	Snapin	Promoter	49	uc008qck.2	0.5828
954	40.3536	0.989	0.965	2	C3._.Rep2	15	Arnt	Promoter	15	uc008qjr.2	0.6367
955	434.023	0.989	0.965	2	C3._.Rep1	253	Rsbn1	Exonic	253	uc008qtw.1	0.6307
956	429.499	0.989	0.965	2	C3._.Rep1	147	Gclm	Promoter	147	uc008reo.2	0.6627
957	40.3536	0.989	0.965	2	C3._.Rep2	11	Ints8	Promoter	11	uc008rzg.2	0.6128
958	429.499	0.989	0.965	2	C3._.Rep1	137	Tesk2	Promoter	137	uc008uhj.2	0.5689
959	40.3536	0.989	0.965	2	C3._.Rep2	74	St3gal3	Promoter	74	uc008ujk.3	0.6926
960	40.3536	0.989	0.965	2	C3._.Rep2	258	Ptp4a2	Promoter	258	uc008uyf.2	0.7126
961	431.76	0.989	0.965	2	C3._.Rep1	41	Syf2	Promoter	41	uc008vga.1	0.6387
962	431.76	0.989	0.965	2	C3._.Rep1	37	Cdc42	Promoter	37	uc008viw.3	0.6507
963	431.76	0.989	0.965	2	C3._.Rep1	18	Tmem201	Promoter	18	uc008vwz.2	0.7026
964	40.3536	0.989	0.965	2	C3._.Rep2	931	5031425E22Rik	Promoter	84	uc008wpw.1	0.6048
965	40.3536	0.989	0.965	2	C3._.Rep2	51	Atraid	Promoter	25	uc008wwu.1	0.6527
966	40.3536	0.989	0.965	2	C3._.Rep2	15	Htt	Promoter	15	uc008xda.1	0.6547
967	436.287	0.989	0.965	2	C3._.Rep1	93	Chek2	Promoter	93	uc008yrw.1	0.5749
968	434.023	0.989	0.965	2	C3._.Rep1	76609	Rnf34	Intronic	30	uc008zmq.3	0.7725
969	429.499	0.989	0.965	2	C3._.Rep1	356	Mphosph9	Promoter	356	uc008zpg.2	0.6228
970	40.3536	0.989	0.965	2	C3._.Rep2	20	Zfp157	Promoter	20	uc009afo.2	0.5389
971	429.499	0.989	0.965	2	C3._.Rep1	251	Usp42	Promoter	251	uc009akp.2	0.7385
972	40.3536	0.989	0.965	2	C3._.Rep2	42	Zfp655	Promoter	42	uc009amp.1	0.6926
973	429.499	0.989	0.965	2	C3._.Rep1	89	Ubl3	Promoter	89	uc009aov.1	0.6307
974	40.3536	0.989	0.965	2	C3._.Rep2	70	Hmgb1	Promoter	70	uc009apd.3	0.6806
975	40.3536	0.989	0.965	2	C3._.Rep2	126566	Grm8	Exonic	98	uc009bcm.1	0.7405
976	40.3536	0.989	0.965	2	C3._.Rep2	149	Ahcyl2	Promoter	149	uc009beg.2	0.6407
977	431.76	0.989	0.965	2	C3._.Rep1	53	Mtpn	Promoter	53	uc009bit.2	0.6447
978	40.3536	0.989	0.965	2	C3._.Rep2	34	Tra2a	Promoter	34	uc009bwl.1	0.5828
979	40.3536	0.989	0.965	2	C3._.Rep2	91287	Mir148a	Distal	91287	uc012elv.1	0.5948
980	40.3536	0.989	0.965	2	C3._.Rep2	50	Avl9	Promoter	50	uc009cbk.2	0.7106
981	40.3536	0.989	0.965	2	C3._.Rep2	8	Gadd45a	Promoter	8	uc009cfc.1	0.6427
982	40.3536	0.989	0.965	2	C3._.Rep2	60	Bola3	Promoter	60	uc009cnh.1	0.6986
983	40.3536	0.989	0.965	2	C3._.Rep2	2026	Peg3	Intronic	2026	uc009fbw.1	0.5509
984	40.3536	0.989	0.965	2	C3._.Rep2	1482	Fbxo46	Promoter	34	uc009fks.1	0.6766
985	40.3536	0.989	0.965	2	C3._.Rep2	322	Opa3	Promoter	322	uc009flc.1	0.5948
986	436.287	0.989	0.965	2	C3._.Rep1	4513	Tex101	Intronic	110	uc009fqf.1	0.5529
987	40.3536	0.989	0.965	2	C3._.Rep2	490	Rps19	Promoter	490	uc009fqq.1	0.5649
988	429.499	0.989	0.965	2	C3._.Rep1	14307	Cic	Intronic	171	uc057agj.1	0.7046
989	431.76	0.989	0.965	2	C3._.Rep1	72	Supt5	Promoter	72	uc009fyj.2	0.6427
990	40.3536	0.989	0.965	2	C3._.Rep2	453	Nudt19	Exonic	453	uc009gka.1	0.7226
991	40.3536	0.989	0.965	2	C3._.Rep2	1956	Snord33	Promoter	202	uc009gtk.2	0.6048
992	436.287	0.989	0.965	2	C3._.Rep1	20	Blm	Promoter	20	uc009iax.2	0.6028
993	40.3536	0.989	0.965	2	C3._.Rep2	15	Fam160a2	Promoter	15	uc009ixy.2	0.6986
994	436.287	0.989	0.965	2	C3._.Rep1	173	Wee1	Promoter	173	uc009jey.1	0.6766
995	40.3536	0.989	0.965	2	C3._.Rep2	51	Nap1l4	Promoter	51	uc009kpl.2	0.6387
996	40.3536	0.989	0.965	2	C3._.Rep2	300	Kat6a	Promoter	300	uc009lec.1	0.7605
997	40.3536	0.989	0.965	2	C3._.Rep2	199	Hmgb2	Promoter	199	uc009lsx.2	0.6048
998	40.3536	0.989	0.965	2	C3._.Rep2	44	Katnb1	Promoter	44	uc009mxt.1	0.5729
999	40.3536	0.989	0.965	2	C3._.Rep2	77	Lrrc36	Promoter	77	uc012gjj.1	0.6427
1000	40.3536	0.989	0.965	2	C3._.Rep2	93	Nutf2	Promoter	93	uc009nej.2	0.6567
1001	436.287	0.989	0.965	2	C3._.Rep1	157	Smpd3	Promoter	157	uc009nfy.1	0.6108
1002	429.499	0.989	0.965	2	C3._.Rep1	102	Phlpp2	Promoter	44	uc009njk.1	0.6747
1003	40.3536	0.989	0.965	2	C3._.Rep2	4928	Map1lc3b	Distal	4928	uc009nrw.1	0.6148
1004	434.023	0.989	0.965	2	C3._.Rep1	78	Spc24	Promoter	78	uc009oml.1	0.6507
1005	436.287	0.989	0.965	2	C3._.Rep1	57	Herpud2	Promoter	57	uc009oph.2	0.7146
1006	40.3536	0.989	0.965	2	C3._.Rep2	43	Srpr	Promoter	43	uc009osy.1	0.6447
1007	40.3536	0.989	0.965	2	C3._.Rep2	119	Stt3a	Promoter	119	uc009oty.1	0.6008
1008	40.3536	0.989	0.965	2	C3._.Rep2	23	Pafah1b2	Promoter	23	uc009pgx.1	0.6507
1009	40.3536	0.989	0.965	2	C3._.Rep2	191	Sik3	Promoter	191	uc009pgz.2	0.6747
1010	40.3536	0.989	0.965	2	C3._.Rep2	80	Parp6	Promoter	80	uc009pxz.1	0.7325
1011	40.3536	0.989	0.965	2	C3._.Rep2	59	Zfp280d	Promoter	26	uc009qpm.1	0.7226
1012	436.287	0.989	0.965	2	C3._.Rep1	60	Rasa2	Promoter	60	uc009rco.1	0.6846
1013	431.76	0.989	0.965	2	C3._.Rep1	48	Tusc2	Promoter	48	uc009rls.1	0.6487
1014	40.3536	0.989	0.965	2	C3._.Rep2	75	Smarcc1	Promoter	75	uc009rtm.1	0.6667
1015	40.3536	0.989	0.965	2	C3._.Rep2	2	Mlh1	Promoter	2	uc009rvp.2	0.5908
1016	434.023	0.989	0.965	2	C3._.Rep1	112	Sgpl1	Promoter	112	uc007ffk.3	0.7206
1017	434.023	0.989	0.965	2	C3._.Rep1	16	Gm10941	Promoter	16	uc007fvi.3	0.6806
1018	436.287	0.989	0.965	2	C3._.Rep1	47	Bsg	Promoter	47	uc007fzl.1	0.7046
1019	40.3536	0.989	0.965	2	C3._.Rep2	7	Wdr18	Promoter	7	uc007gas.1	0.6347
1020	436.287	0.989	0.965	2	C3._.Rep1	1262	Midn	Intronic	146	uc007gcd.2	0.6367
1021	434.023	0.989	0.965	2	C3._.Rep1	32	Timm13	Promoter	32	uc007gfi.2	0.6048
1022	40.3536	0.989	0.965	2	C3._.Rep2	143	Tmtc3	Promoter	143	uc007gxt.2	0.6587
1023	434.023	0.989	0.965	2	C3._.Rep1	299	Morc2a	Promoter	299	uc007htm.1	0.6846
1024	436.287	0.989	0.965	2	C3._.Rep1	5	Dbnl	Promoter	5	uc007hxb.2	0.6407
1025	436.287	0.989	0.965	2	C3._.Rep1	28	Tbrg4	Promoter	28	uc007hyz.2	0.6427
1026	40.3536	0.989	0.965	2	C3._.Rep2	95	Aftph	Promoter	95	uc007idh.4	0.6766
1027	40.3536	0.989	0.965	2	C3._.Rep2	19	Pex13	Promoter	19	uc007ifj.1	0.6587
1028	40.3536	0.989	0.965	2	C3._.Rep2	391	Mrnip	Intronic	14	uc007irv.2	0.5868
1029	40.3536	0.989	0.965	2	C3._.Rep2	39	Hnrnpab	Promoter	39	uc007itz.1	0.6228
1030	436.287	0.989	0.965	2	C3._.Rep1	7015	Zfp672	Exonic	41	uc007jba.3	0.6926
1031	40.3536	0.989	0.965	2	C3._.Rep2	62	Hist3h2a	Promoter	62	uc007jct.2	0.493
1032	431.76	0.989	0.965	2	C3._.Rep1	18751	Ndel1	Exonic	27	uc007joc.4	0.7046
1033	429.499	0.989	0.965	2	C3._.Rep1	274	Per1	Promoter	274	uc007jpf.1	0.5629
1034	436.287	0.989	0.965	2	C3._.Rep1	28	Pigw	Promoter	28	uc007kqz.1	0.7186
1035	436.287	0.989	0.965	2	C3._.Rep1	11	Appbp2	Promoter	11	uc007krj.2	0.6487
1036	431.76	0.989	0.965	2	C3._.Rep1	216	Tob1	Promoter	216	uc007kyf.2	0.7345
1037	434.023	0.989	0.965	2	C3._.Rep1	35	Kat7	Promoter	35	uc007lad.2	0.5808
1038	40.3536	0.989	0.965	2	C3._.Rep2	84	Eif1	Promoter	84	uc007lkv.2	0.6707
1039	40.3536	0.989	0.965	2	C3._.Rep2	246	Smurf2	Exonic	246	uc007lzx.2	0.7864
1040	40.3536	0.989	0.965	2	C3._.Rep2	46	Rptor	Promoter	46	uc007mqw.2	0.511
1041	429.499	0.989	0.965	2	C3._.Rep1	258	Foxk2	Exonic	258	uc007mvs.1	0.8044
1042	434.023	0.989	0.965	2	C3._.Rep1	19	Gm7008	Promoter	19	uc007nkz.2	0.6228
1043	436.287	0.989	0.965	2	C3._.Rep1	125	Mpp5	Promoter	125	uc007nzg.3	0.7126
1044	429.499	0.989	0.965	2	C3._.Rep1	105	Sel1l	Promoter	105	uc007okx.1	0.6168
1045	40.3536	0.989	0.965	2	C3._.Rep2	84	Efcab11	Promoter	84	uc007osb.1	0.5449
1046	40.3536	0.989	0.965	2	C3._.Rep2	32	Atxn3	Promoter	32	uc007otv.2	0.6846
1047	434.023	0.989	0.965	2	C3._.Rep1	151	Cyp46a1	Promoter	151	uc007ozo.1	0.7226
1048	40.3536	0.989	0.965	2	C3._.Rep2	638	Rcor1	Promoter	638	uc007pck.2	0.6826
1049	40.3536	0.989	0.965	2	C3._.Rep2	84	Pacs2	Promoter	84	uc007pfp.2	0.8004
1050	431.76	0.989	0.965	2	C3._.Rep1	112	Crip2	Promoter	112	uc007pfy.3	0.6327
1051	40.3536	0.989	0.965	2	C3._.Rep2	65	Zfp367	Promoter	65	uc007qyj.1	0.6627
1052	40.3536	0.989	0.965	2	C3._.Rep2	81	Mtrex	Promoter	81	uc007rws.1	0.6048
1053	429.499	0.989	0.965	2	C3._.Rep1	342	Adk	Promoter	342	uc007slb.2	0.6088
1054	429.499	0.989	0.965	2	C3._.Rep1	66	Appl1	Promoter	66	uc007sth.1	0.7086
1055	40.3536	0.989	0.965	2	C3._.Rep2	19	Shld2	Promoter	19	uc007tap.2	0.7605
1056	40.3536	0.989	0.965	2	C3._.Rep2	987	Zfp219	Exonic	31	uc007tnw.3	0.6467
1057	436.287	0.989	0.965	2	C3._.Rep1	180	Nupl1	Promoter	180	uc007uex.1	0.6248
1058	434.023	0.989	0.965	2	C3._.Rep1	34477	Sacs	Intronic	54	uc007ufq.1	0.7066
1059	40.3536	0.989	0.965	2	C3._.Rep2	49	Slc25a30	Promoter	49	uc007uqx.1	0.6687
1060	40.3536	0.989	0.965	2	C3._.Rep2	632	Tdrd3	Promoter	632	uc007uuf.3	0.5948
1061	436.287	0.989	0.965	2	C3._.Rep1	1	Rrm2b	Promoter	1	uc007vnl.2	0.6866
1062	40.3536	0.989	0.965	2	C3._.Rep2	77	Prkag1	Promoter	77	uc007xoa.1	0.6866
1063	436.287	0.989	0.965	2	C3._.Rep1	111	Lmbr1l	Promoter	111	uc007xoi.1	0.6148
1064	434.023	0.989	0.965	2	C3._.Rep1	30	Arvcf	Promoter	30	uc007ynl.3	0.6587
1065	40.3536	0.989	0.965	2	C3._.Rep2	44	Gnb1l	Promoter	44	uc007yoa.2	0.6627
1066	429.499	0.989	0.965	2	C3._.Rep1	111	Ap2m1	Promoter	111	uc007ypy.2	0.5489
1067	429.499	0.989	0.965	2	C3._.Rep1	24	Ppp1r2	Promoter	23	uc056zbs.1	0.6766
1068	40.3536	0.989	0.965	2	C3._.Rep2	72	Pak2	Promoter	72	uc007yyd.2	0.7265
1069	434.023	0.989	0.965	2	C3._.Rep1	43	Stxbp5l	Promoter	43	uc007zds.3	0.6747
1070	434.023	0.989	0.965	2	C3._.Rep1	13	Son	Promoter	13	uc007zxy.1	0.6088
1071	434.023	0.989	0.965	2	C3._.Rep1	83	Rps6ka2	Promoter	83	uc008aih.3	0.6866
1072	40.3536	0.989	0.965	2	C3._.Rep2	1063	Prdm9	Promoter	1063	uc012aku.1	0.6048
1073	40.3536	0.989	0.965	2	C3._.Rep2	317	Ppp2r1a	Promoter	317	uc008aqi.1	0.5549
1074	40.3536	0.989	0.965	2	C3._.Rep2	27	Ccnf	Promoter	27	uc008ave.1	0.6667
1075	40.3536	0.989	0.965	2	C3._.Rep2	20	Wdr90	Promoter	20	uc008bcj.2	0.6806
1076	429.499	0.989	0.965	2	C3._.Rep1	183	Kifc1	Promoter	183	uc008bzw.2	0.6307
1077	40.3536	0.989	0.965	2	C3._.Rep2	20	Agpat1	Promoter	20	uc008ccz.2	0.6727
1078	40.3536	0.989	0.965	2	C3._.Rep2	54	D17H6S56E-5	Promoter	54	uc008cew.2	0.7365
1079	40.3536	0.989	0.965	2	C3._.Rep2	124	Cchcr1	Promoter	124	uc008chx.2	0.6607
1080	40.3536	0.989	0.965	2	C3._.Rep2	152	Slc25a27	Promoter	152	uc008cpk.1	0.5828
1081	434.023	0.989	0.965	2	C3._.Rep1	739	Fem1a	Promoter	739	uc008dbk.2	0.5429
1082	434.023	0.989	0.965	2	C3._.Rep1	50	Cript	Promoter	50	uc008duo.2	0.6327
1083	434.023	0.989	0.965	2	C3._.Rep1	102	Garem1	Promoter	102	uc008efg.1	0.6567
1084	431.76	0.989	0.965	2	C3._.Rep1	11	Spata24	Promoter	11	uc008emn.1	0.6068
1085	40.3536	0.989	0.965	2	C3._.Rep2	49	Rnf14	Promoter	49	uc008esd.2	0.6667
1086	40.3536	0.989	0.965	2	C3._.Rep2	5	Fech	Promoter	5	uc008feh.1	0.7066
1087	434.023	0.989	0.965	2	C3._.Rep1	26	Lman1	Promoter	26	uc008ffn.2	0.6826
1088	434.023	0.989	0.965	2	C3._.Rep1	39	Ndufv1	Promoter	39	uc008fye.2	0.5828
1089	434.023	0.989	0.965	2	C3._.Rep1	5883	Carns1	Exonic	475	uc012bge.1	0.6647
1090	40.3536	0.989	0.965	2	C3._.Rep2	228	Arl2	Intronic	228	uc008gho.1	0.6986
1091	40.3536	0.989	0.965	2	C3._.Rep2	74	Esrra	Promoter	74	uc008gjg.1	0.6806
1092	40.3536	0.989	0.965	2	C3._.Rep2	5127	E030044B06Rik	Exonic	5127	uc057lav.1	0.6208
1093	40.3536	0.989	0.965	2	C3._.Rep2	107	Cox15	Promoter	107	uc008hot.2	0.6447
1094	427.24	0.988	0.962	2	C3._.Rep1	63	Tpp2	Promoter	63	uc007avr.2	0.6407
1095	427.24	0.988	0.962	2	C3._.Rep1	35	Elk4	Promoter	35	uc007cob.1	0.6906
1096	427.24	0.988	0.962	2	C3._.Rep1	331	Ahctf1	Exonic	331	uc011wxn.1	0.6687
1097	424.983	0.988	0.962	2	C3._.Rep1	43	Fbh1	Promoter	43	uc008ijd.1	0.6747
1098	427.24	0.988	0.962	2	C3._.Rep1	57	Phpt1	Promoter	57	uc008isp.1	0.5729
1099	424.983	0.988	0.962	2	C3._.Rep1	151	Stxbp1	Promoter	151	uc008jha.2	0.6846
1100	427.24	0.988	0.962	2	C3._.Rep1	119	Scai	Promoter	119	uc008jof.2	0.6667
1101	427.24	0.988	0.962	2	C3._.Rep1	15	Rad51	Promoter	15	uc008ltc.1	0.5928
1102	427.24	0.988	0.962	2	C3._.Rep1	275	Raly	Promoter	275	uc008njr.2	0.6886
1103	427.24	0.988	0.962	2	C3._.Rep1	13	Arfrp1	Promoter	13	uc008oly.2	0.6926
1104	424.983	0.988	0.962	2	C3._.Rep1	67	Ciart	Promoter	67	uc008qlm.1	0.5968
1105	424.983	0.988	0.962	2	C3._.Rep1	59	Zyg11b	Promoter	59	uc008uax.2	0.6687
1106	427.24	0.988	0.962	2	C3._.Rep1	218	Faf1	Promoter	218	uc008uct.1	0.6487
1107	427.24	0.988	0.962	2	C3._.Rep1	0	S100pbp	Promoter	0	uc008uwg.1	0.6507
1108	424.983	0.988	0.962	2	C3._.Rep1	272	Dnajc16	Promoter	18	uc056zyg.1	0.5828
1109	424.983	0.988	0.962	2	C3._.Rep1	86	Mthfr	Promoter	86	uc008vtu.2	0.6687
1110	424.983	0.988	0.962	2	C3._.Rep1	84	Per3	Promoter	84	uc008vye.2	0.7246
1111	424.983	0.988	0.962	2	C3._.Rep1	308	Pank4	Intronic	308	uc008wcl.3	0.7046
1112	424.983	0.988	0.962	2	C3._.Rep1	47	Pisd	Promoter	47	uc008wzv.1	0.6647
1113	427.24	0.988	0.962	2	C3._.Rep1	488	Slbp	Intronic	15	uc056zzh.3	0.6347
1114	427.24	0.988	0.962	2	C3._.Rep1	7	Tmem165	Promoter	7	uc008xup.1	0.7006
1115	427.24	0.988	0.962	2	C3._.Rep1	310	Cdkl2	Intronic	34	uc008ycd.2	0.6327
1116	424.983	0.988	0.962	2	C3._.Rep1	82	2410131K14Rik	Promoter	82	uc008zgj.1	0.6806
1117	424.983	0.988	0.962	2	C3._.Rep1	10	Ogfod2	Promoter	10	uc008zox.1	0.6647
1118	424.983	0.988	0.962	2	C3._.Rep1	20	Calu	Promoter	20	uc009bdg.2	0.6487
1119	424.983	0.988	0.962	2	C3._.Rep1	325	Znrf2	Promoter	325	uc009cae.2	0.6527
1120	427.24	0.988	0.962	2	C3._.Rep1	46	M1ap	Promoter	46	uc009clp.2	0.5888
1121	427.24	0.988	0.962	2	C3._.Rep1	3	Kdm5a	Promoter	3	uc009dnd.2	0.5868
1122	427.24	0.988	0.962	2	C3._.Rep1	244	Cnot3	Promoter	243	uc009evk.3	0.5709
1123	424.983	0.988	0.962	2	C3._.Rep1	754	Xrcc1	Promoter	56	uc009fpy.1	0.6228
1124	427.24	0.988	0.962	2	C3._.Rep1	27	D430042O09Rik	Promoter	27	uc009jqm.1	0.6906
1125	427.24	0.988	0.962	2	C3._.Rep1	6359	Fbrs	Intronic	3808	uc009jvq.1	0.5988
1126	424.983	0.988	0.962	2	C3._.Rep1	206	Tial1	Promoter	206	uc009jyy.1	0.5948
1127	427.24	0.988	0.962	2	C3._.Rep1	430	Otud4	Promoter	430	uc009mir.1	0.7046
1128	427.24	0.988	0.962	2	C3._.Rep1	106	Manf	Promoter	106	uc009rku.1	0.6587
1129	427.24	0.988	0.962	2	C3._.Rep1	27	Map4	Promoter	27	uc009rsy.3	0.7166
1130	427.24	0.988	0.962	2	C3._.Rep1	223	Cdc34	Promoter	223	uc007fzi.1	0.7405
1131	427.24	0.988	0.962	2	C3._.Rep1	434	Tcf3	Promoter	434	uc007gdf.2	0.495
1132	427.24	0.988	0.962	2	C3._.Rep1	29	Dbil5	Promoter	10	uc007kfi.2	0.6667
1133	424.983	0.988	0.962	2	C3._.Rep1	57	Tnfaip1	Promoter	57	uc007kjq.2	0.6188
1134	424.983	0.988	0.962	2	C3._.Rep1	59	Strn3	Promoter	59	uc007nmt.2	0.7265
1135	424.983	0.988	0.962	2	C3._.Rep1	136	E2f3	Promoter	136	uc007pyq.2	0.5908
1136	427.24	0.988	0.962	2	C3._.Rep1	34	Fam208a	Promoter	34	uc007stu.3	0.7066
1137	424.983	0.988	0.962	2	C3._.Rep1	159	Tns2	Intronic	159	uc007xum.1	0.7565
1138	427.24	0.988	0.962	2	C3._.Rep1	58	Crkl	Promoter	58	uc007ykv.2	0.6447
1139	424.983	0.988	0.962	2	C3._.Rep1	38	Lmln	Promoter	38	uc007yzx.1	0.7265
1140	424.983	0.988	0.962	2	C3._.Rep1	53	2022-03-02	Promoter	53	uc008bzi.2	0.6507
1141	427.24	0.988	0.962	2	C3._.Rep1	3107	Brd2	Exonic	400	uc029thd.1	0.6727
1142	424.983	0.988	0.962	2	C3._.Rep1	32	Fer	Promoter	32	uc008dfn.1	0.7026
1143	427.24	0.988	0.962	2	C3._.Rep1	26	Ttc7	Promoter	26	uc008duu.1	0.7505
1144	424.983	0.988	0.962	2	C3._.Rep1	367	Zfp24	Intronic	82	uc008egm.1	0.6447
1145	427.24	0.988	0.962	2	C3._.Rep1	25	Ndufa2	Promoter	25	uc008eoj.2	0.5689
1146	424.983	0.988	0.962	2	C3._.Rep1	24	Prpf19	Promoter	24	uc008grf.2	0.6148
1147	418.221	0.987	0.96	2	C3._.Rep1	33	Ankrd39	Promoter	33	uc007aqo.2	0.6307
1148	422.727	0.987	0.96	2	C3._.Rep1	114	Asb1	Promoter	114	uc007caz.1	0.5928
1149	420.473	0.987	0.96	2	C3._.Rep1	134	Adss	Promoter	134	uc007dut.1	0.7026
1150	418.221	0.987	0.96	2	C3._.Rep1	28	Acbd3	Promoter	28	uc007dwq.2	0.7385
1151	415.97	0.987	0.96	2	C3._.Rep1	49	Hat1	Promoter	49	uc008kap.1	0.6267
1152	420.473	0.987	0.96	2	C3._.Rep1	66	Cstf3	Promoter	66	uc008ljx.2	0.6008
1153	415.97	0.987	0.96	2	C3._.Rep1	29	Pigu	Promoter	29	uc008nki.1	0.521
1154	422.727	0.987	0.96	2	C3._.Rep1	294	Zswim1	Exonic	294	uc008nwi.1	0.5988
1155	415.97	0.987	0.96	2	C3._.Rep1	1076	Larp1b	Promoter	1076	uc008pca.1	0.6926
1156	420.473	0.987	0.96	2	C3._.Rep1	307	1700113A16Rik	Promoter	307	uc008pue.2	0.5669
1157	422.727	0.987	0.96	2	C3._.Rep1	557	Zbtb7b	Promoter	528	uc008pzf.1	0.5968
1158	422.727	0.987	0.96	2	C3._.Rep1	17	Tbc1d2	Promoter	17	uc008suf.1	0.6786
1159	418.221	0.987	0.96	2	C3._.Rep1	39	Gpbp1l1	Promoter	39	uc008ugr.1	0.6806
1160	415.97	0.987	0.96	2	C3._.Rep1	120	Trappc3	Promoter	120	uc008utc.1	0.6008
1161	422.727	0.987	0.96	2	C3._.Rep1	268	Clspn	Intronic	268	uc008utl.2	0.6208
1162	420.473	0.987	0.96	2	C3._.Rep1	155	Phf13	Promoter	155	uc008vyx.2	0.7146
1163	415.97	0.987	0.96	2	C3._.Rep1	117	Nelfa	Promoter	117	uc008xbn.2	0.6547
1164	418.221	0.987	0.96	2	C3._.Rep1	153	Fam222a	Promoter	153	uc008yzt.1	0.6966
1165	422.727	0.987	0.96	2	C3._.Rep1	447	Bcl7b	Intronic	447	uc008zxv.2	0.6008
1166	418.221	0.987	0.96	2	C3._.Rep1	151	Mepce	Promoter	151	uc009ady.1	0.5569
1167	420.473	0.987	0.96	2	C3._.Rep1	98	Plekha8	Promoter	98	uc009cab.3	0.7385
1168	418.221	0.987	0.96	2	C3._.Rep1	4	Rnf103	Promoter	4	uc009cgv.2	0.6387
1169	415.97	0.987	0.96	2	C3._.Rep1	6412	Hnrnpf	Intronic	28	uc009dle.2	0.7026
1170	418.221	0.987	0.96	2	C3._.Rep1	19	Tmem86a	Promoter	19	uc009gzy.1	0.6906
1171	418.221	0.987	0.96	2	C3._.Rep1	71	Ttll13	Promoter	71	uc009hzv.1	0.5729
1172	418.221	0.987	0.96	2	C3._.Rep1	73	Prc1	Promoter	73	uc009iae.3	0.6188
1173	420.473	0.987	0.96	2	C3._.Rep1	167	Ipo7	Promoter	167	uc009jet.1	0.5549
1174	418.221	0.987	0.96	2	C3._.Rep1	39	Fkbp8	Promoter	39	uc009mao.2	0.6667
1175	418.221	0.987	0.96	2	C3._.Rep1	53	Dhps	Promoter	53	uc009mpf.1	0.6387
1176	418.221	0.987	0.96	2	C3._.Rep1	91	Nup93	Promoter	91	uc009mvy.1	0.6587
1177	415.97	0.987	0.96	2	C3._.Rep1	148	Herpud1	Promoter	148	uc009mwg.1	0.6747
1178	420.473	0.987	0.96	2	C3._.Rep1	490	Ccdc102a	Intronic	490	uc009mxh.2	0.6667
1179	418.221	0.987	0.96	2	C3._.Rep1	6	Ankrd49	Promoter	6	uc009oez.1	0.5669
1180	415.97	0.987	0.96	2	C3._.Rep1	59	Ireb2	Promoter	59	uc009prq.2	0.6467
1181	415.97	0.987	0.96	2	C3._.Rep1	196	Peak1	Promoter	196	uc009psz.3	0.6148
1182	418.221	0.987	0.96	2	C3._.Rep1	244	Myo9a	Promoter	244	uc009pyq.2	0.6966
1183	422.727	0.987	0.96	2	C3._.Rep1	85	Slc1a4	Promoter	85	uc007idb.2	0.6267
1184	422.727	0.987	0.96	2	C3._.Rep1	1414	Hnrnph1	Intronic	217	uc057kky.1	0.6008
1185	422.727	0.987	0.96	2	C3._.Rep1	53	Ppp2ca	Promoter	53	uc007ivb.1	0.7345
1186	418.221	0.987	0.96	2	C3._.Rep1	38	Phf23	Promoter	38	uc007jth.3	0.6407
1187	418.221	0.987	0.96	2	C3._.Rep1	552	Mnt	Promoter	552	uc011xzb.1	0.5948
1188	415.97	0.987	0.96	2	C3._.Rep1	945	Phf12	Promoter	945	uc007khr.2	0.505
1189	415.97	0.987	0.96	2	C3._.Rep1	28	Psmc3ip	Promoter	28	uc007lnh.2	0.6307
1190	415.97	0.987	0.96	2	C3._.Rep1	14	Gga3	Promoter	14	uc007mhy.2	0.7285
1191	420.473	0.987	0.96	2	C3._.Rep1	49	Exoc7	Promoter	49	uc007mkt.2	0.6248
1192	415.97	0.987	0.96	2	C3._.Rep1	6	Endov	Promoter	6	uc007mqt.2	0.6687
1193	415.97	0.987	0.96	2	C3._.Rep1	68	Klf11	Promoter	68	uc007neo.2	0.7545
[truncated: 27,961 more rows]

## Sheet: C4
	score	replicateScoreQuantile	groupScoreQuantile	Reproducibility	GroupReplicate	distToGeneStart	nearestGene	peakType	distToTSS	nearestTSS	GC
[truncated: 22,437 more rows]

[truncated: 8 more sheets: C5, C6, C7, C8, C9, C10, C11, C12]
