# Supplementary material for: Transcription factor E4F1 dictates spermatogonial stem cell fate decisions by regulating mitochondrial functions and cell cycle progression
Source: Cell Biosci. 2023 Sep 25;13:177. doi: 10.1186/s13578-023-01134-z (PMC10521505; doi:10.1186/s13578-023-01134-z)
Supplement: Supplementary file 4 — Additional file 4: Table S2. Gene Score of scATAC-seq in different Lin28+ spermatogonia clusters. [file 13578_2023_1134_MOESM4_ESM.xlsx]

## Sheet: C1
	seqnames	start	end	strand	name	Log2FC	FDR	MeanDiff	cluster
2369	chr10	127667123	127668851	1	1700012D01Rik	2.54272	6.8105e-07	2.12141	C1
2368	chr10	127666703	127660918	2	Nab2	2.24827	4.64978e-06	1.55757	C1
5358	chr13	23543444	23542923	2	Hist1h2bh	3.52702	1.89404e-05	0.726405	C1
19270	chr7	30712209	30725534	1	Atp4a	2.95977	6.05878e-05	0.846633	C1
5748	chr13	63565520	63508336	2	Ptch1	1.58426	6.21513e-05	1.3891	C1
5361	chr13	23562365	23561896	2	Hist1h3e	2.89257	0.000120262	0.663133	C1
18915	chr7	19271854	19256929	2	Vasp	1.63949	0.000120262	1.00926	C1
18896	chr7	18925888	18965319	1	Nova2	1.6148	0.000128291	0.889591	C1
2274	chr10	117629500	117687352	1	Cpm	1.69195	0.00015716	1.03833	C1
18917	chr7	19282624	19296164	1	Rtn2	1.85986	0.000230375	1.29287	C1
21822	chr8	121083110	121054882	2	Fendrr	1.27219	0.000477363	0.881665	C1
23390	chrX	10717365	10719702	1	Mid1ip1	2.13417	0.000554851	0.931345	C1
13064	chr2	164443188	164424247	2	Sdc4	1.47942	0.000628601	1.05762	C1
5357	chr13	23544052	23544954	1	Hist1h3f	2.30254	0.000666859	0.463181	C1
2370	chr10	127667123	127701047	1	Nemp1	1.38709	0.000704438	0.886437	C1
1947	chr10	80172944	80175119	1	1600002K03Rik	2.13229	0.000729827	2.64034	C1
5367	chr13	23621124	23583670	2	Hist1h2be	1.65855	0.000737168	0.434931	C1
19330	chr7	35119293	35121928	1	Cebpa	1.7058	0.000860504	3.18985	C1
21925	chr8	126593436	126588296	2	Irf2bp2	1.22834	0.000872068	1.86159	C1
19247	chr7	30458313	30488609	1	Nphs1	1.37905	0.00099311	0.590288	C1
16925	chr5	125390017	125385965	2	Ubc	1.14055	0.00119119	1.71438	C1
23861	chrX	91331905	91332897	1	Mageb2	1.74771	0.00130705	0.491357	C1
1982	chr10	80805248	80807648	1	Amh	2.25448	0.00153512	1.10931	C1
18916	chr7	19280049	19276807	2	Ppm1n	2.08654	0.00159351	1.30133	C1
16713	chr5	113724772	113692424	2	1700069L16Rik	1.43812	0.00165499	0.898288	C1
3231	chr11	70220994	70216792	2	Slc16a13	2.23027	0.00170689	0.762346	C1
18898	chr7	18991245	19001766	1	Mypop	1.3831	0.00201945	0.957548	C1
19484	chr7	45092213	45082914	2	Rcn3	1.07837	0.00204374	0.600538	C1
21823	chr8	121084386	121088154	1	Foxf1	1.60459	0.00205084	1.43218	C1
5362	chr13	23571400	23571863	1	Hist1h2bg	2.47682	0.00205513	0.820112	C1
5363	chr13	23574381	23576266	1	Hist1h2ad	1.53902	0.0024553	1.26208	C1
10908	chr19	28680077	28258851	2	Glis3	0.639028	0.00270338	0.601464	C1
3763	chr11	97663412	97685458	1	Mllt6	1.31695	0.00312285	0.891868	C1
16697	chr5	112577198	112419151	2	Sez6l	1.07842	0.00380276	0.657448	C1
1983	chr10	80813498	80808496	2	Jsrp1	1.28521	0.00419507	0.423899	C1
5364	chr13	23571220	23570663	2	Hist1h2ae	1.52336	0.00419507	1.45868	C1
18558	chr6	145865420	145858243	2	Bhlhe41	1.20962	0.00434286	0.95332	C1
5433	chr13	28885422	28460034	2	2610307P16Rik	0.837766	0.00462969	0.601453	C1
7476	chr15	79932646	79915807	2	Cbx7	1.09218	0.00462969	0.726867	C1
19132	chr7	27447978	27465981	1	Blvrb	0.791591	0.00464433	0.437054	C1
16696	chr5	112392213	112385445	2	Asphd2	1.83977	0.0048361	0.815788	C1
21821	chr8	120736358	120756694	1	Irf8	1.97383	0.0053081	0.907399	C1
12303	chr2	94261399	94261300	2	Mir670	1.52497	0.00535127	1.44006	C1
16878	chr5	123142193	123168630	1	Setd1b	1.42984	0.00535127	0.785548	C1
19245	chr7	30445582	30434980	2	Aplp1	1.50224	0.00535619	0.742974	C1
2913	chr11	53770014	53778374	1	Irf1	1.7853	0.00547251	1.0847	C1
23410	chrX	13281022	13293983	1	Ddx3x	2.11868	0.00547251	0.688367	C1
3242	chr11	70432580	70440828	1	Arrb2	1.97969	0.00551291	1.00555	C1
16040	chr5	25499797	25504473	1	4831440E17Rik	1.29608	0.00551291	1.29997	C1
5379	chr13	23756937	23757386	1	Hist1h4b	2.11229	0.00585642	1.97079	C1
21814	chr8	120488866	120581383	1	Gse1	0.793355	0.00593571	0.98256	C1
7766	chr15	99591028	99594829	1	Aqp5	2.30798	0.0059855	0.382133	C1
4236	chr11	117969366	117966079	2	Socs3	1.4921	0.00621319	2.01954	C1
1990	chr10	80900969	80899450	2	Timm13	1.70531	0.00623836	1.01922	C1
1118	chr1	171437318	171423185	2	Gm26641	1.93053	0.00626752	0.541867	C1
22850	chr9	88522897	88521052	2	Snhg5	1.86661	0.00634248	1.51139	C1
1946	chr10	80167841	80171653	1	Cirbp	1.71174	0.00649353	2.59808	C1
15400	chr4	129542646	129516104	2	Hdac1	1.50538	0.00658982	0.612803	C1
3170	chr11	69340769	69342647	1	Rnf227	1.16696	0.00700546	0.674303	C1
16699	chr5	112589996	112582936	2	1700034G24Rik	1.04082	0.00701056	0.588591	C1
13734	chr3	88532395	88541394	1	Mex3a	1.32756	0.0072238	1.24778	C1
21824	chr8	121108379	121097557	2	Mthfsd	1.42544	0.00769345	0.768644	C1
15861	chr4	155694342	155696485	1	Fndc10	1.85749	0.00793116	0.537984	C1
19249	chr7	30493658	30513402	1	Prodh2	0.969989	0.00798605	0.436112	C1
15584	chr4	138216612	138244683	1	Hp1bp3	1.59154	0.00799579	0.6765	C1
3243	chr11	70438255	70438318	1	Mir7115	1.96453	0.00841721	1.53538	C1
3774	chr11	97799672	97838764	1	Lasp1	0.902879	0.00849352	0.592575	C1
16877	chr5	123132629	123103044	2	Rhof	0.881454	0.00893907	0.388564	C1
21304	chr8	71486067	71476019	2	Ano8	1.27493	0.00893907	0.977069	C1
19687	chr7	66689889	66717256	1	Lins1	1.47219	0.00933296	0.495527	C1
18816	chr7	13989588	13909677	2	Sult2a4	1.40239	0.0094442	0.0889095	C1
1716	chr10	61774737	61774821	1	Mir5108	1.70561	0.00997765	1.42913	C1

## Sheet: C2
	seqnames	start	end	strand	name	Log2FC	FDR	MeanDiff	cluster
11682	chr2	34372045	34171457	2	Pbx3	1.23354	1.1106e-39	0.893212	C2
17035	chr5	136567490	136248135	2	Cux1	0.943283	6.68505e-35	1.08029	C2
18145	chr6	115360951	115490401	1	Pparg	1.50191	1.13726e-33	0.559285	C2
3199	chr11	69803669	69806038	1	G630025P09Rik	1.71085	1.02822e-32	1.52072	C2
17150	chr5	141241534	142213791	1	Sdk1	0.652255	1.56251e-25	1.00212	C2
19783	chr7	80993684	81045162	1	Zfp592	1.14134	2.55106e-25	0.458931	C2
3198	chr11	69801716	69796068	2	Fgf11	1.2192	3.11589e-25	1.2398	C2
11672	chr2	33131436	32986366	2	Garnl3	0.991291	7.81572e-25	0.701536	C2
12469	chr2	118745758	118748810	1	Inafm2	1.5716	8.2977e-25	0.761857	C2
3200	chr11	69805624	69803595	2	Tmem102	1.60482	8.52445e-25	1.02796	C2
11749	chr2	38287384	37798990	2	Dennd1a	0.817857	8.96391e-25	0.873723	C2
3413	chr11	77489678	77470487	2	Ankrd13b	1.17983	1.83505e-23	0.761762	C2
22684	chr9	65629648	65660518	1	Rbpms2	1.30263	1.9483e-23	0.513841	C2
19965	chr7	101108775	101284405	1	Fchsd2	0.889968	5.58516e-23	0.706238	C2
16028	chr5	24602002	24592622	2	Smarcd3	1.30711	5.45424e-21	0.874141	C2
16039	chr5	25498783	25271794	2	Kmt2c	0.93525	2.07621e-20	0.637358	C2
22616	chr9	59751174	59928866	1	Myo9a	0.891509	2.72736e-20	0.500483	C2
11428	chr2	24949777	24960870	1	Zmynd19	1.07357	3.00256e-20	0.544473	C2
7759	chr15	99295239	99317007	1	Prpf40b	1.32183	7.63812e-20	0.511804	C2
3555	chr11	84129672	84401651	1	Acaca	0.735325	7.88813e-20	0.616784	C2
7462	chr15	79605109	79561497	2	Dmc1	1.12804	1.36872e-19	0.341202	C2
18906	chr7	19094544	19098345	1	Six5	1.02456	2.04574e-19	1.3183	C2
4035	chr11	105589986	105929304	1	Tanc2	0.68822	2.28233e-19	0.497071	C2
3364	chr11	75173388	75173478	1	Mir212	1.13709	2.32634e-19	1.58557	C2
3414	chr11	77493412	77507774	1	Git1	1.04014	2.81579e-19	0.721372	C2
23150	chr9	111311739	111395775	1	Trank1	0.95777	6.02801e-19	0.443951	C2
19894	chr7	97081751	97308951	1	Gab2	0.937274	6.90867e-19	0.404461	C2
18038	chr6	92091418	92173058	1	Nr2c2	0.90126	1.10339e-18	0.435049	C2
17420	chr6	29917013	29959681	1	Strip2	0.977875	2.58864e-18	0.439202	C2
1701	chr10	61147684	61098642	2	Sgpl1	0.944776	4.72531e-18	0.55342	C2
3365	chr11	75173682	75173747	1	Mir132	1.1215	4.96576e-18	1.50794	C2
21283	chr8	70873490	70868227	2	Ccdc124	1.07722	5.48588e-18	0.905966	C2
3556	chr11	84167476	84148361	2	Gm11437	0.908244	5.81406e-18	0.310036	C2
12914	chr2	154548904	154550050	1	1700003F12Rik	1.5264	9.59065e-18	0.642346	C2
12525	chr2	120850584	120732816	2	Ttbk2	0.837831	1.15356e-17	0.38281	C2
12524	chr2	120731743	120716154	2	Cdan1	0.967041	1.27981e-17	0.544279	C2
9229	chr17	34263227	34269418	1	H2-Ab1	1.32317	1.50798e-17	0.632679	C2
2852	chr11	50377094	50386528	1	Hnrnph1	0.93384	2.00413e-17	0.769903	C2
3979	chr11	102447663	102436981	2	Fam171a2	0.987604	2.05013e-17	0.577917	C2
22699	chr9	66795423	66775487	2	Aph1b	0.750301	2.05285e-17	0.349576	C2
3363	chr11	75170255	75164565	2	Hic1	0.994922	2.32985e-17	1.05537	C2
4270	chr11	119943092	120006782	1	Baiap2	0.827776	2.41377e-17	0.542186	C2
16150	chr5	33820744	33897966	1	Nsd2	0.898367	6.69845e-17	0.541974	C2
2964	chr11	58330339	58315114	2	Zfp672	0.975671	7.2592e-17	0.701329	C2
19746	chr7	79500026	79534403	1	Mir9-3hg	0.96325	9.5011e-17	0.650919	C2
9073	chr17	28177418	28205886	1	Zfp523	0.987657	1.00762e-16	0.377038	C2
19798	chr7	81829431	81792074	2	Btbd1	1.08476	1.03995e-16	0.436994	C2
3425	chr11	78032313	78037864	1	Dhrs13	1.0719	1.08298e-16	0.743289	C2
10047	chr18	36348624	36402978	1	Cystm1	0.892292	1.08298e-16	0.480665	C2
19949	chr7	100285520	100319699	1	P4ha3	1.25312	1.08298e-16	0.359152	C2
1842	chr10	77418273	77290727	2	Adarb1	0.855327	1.3091e-16	0.53194	C2
22630	chr9	61946799	61917277	2	Kif23	1.06354	1.45135e-16	0.456828	C2
21682	chr8	106935750	107014192	1	Sntb2	0.970251	3.31919e-16	0.428717	C2
17469	chr6	34920637	34939342	1	Stra8	1.1497	3.52538e-16	0.650455	C2
19514	chr7	45413695	45417179	1	Ntf5	1.14045	3.71285e-16	0.621495	C2
14685	chr4	43875530	43944806	1	Reck	0.780472	3.89098e-16	0.352764	C2
2541	chr11	4441103	4346383	2	Hormad2	0.786782	4.72805e-16	0.314572	C2
18303	chr6	125067920	125082472	1	Lpar5	1.33599	4.77619e-16	0.434697	C2
6281	chr14	30714849	30822721	1	Sfmbt1	0.84123	7.79536e-16	0.453319	C2
2553	chr11	4948064	4938754	2	Nefh	1.00835	7.86581e-16	0.588281	C2
17975	chr6	87981482	87980421	2	H1fx	0.989293	9.67286e-16	1.1731	C2
19915	chr7	98309527	98213660	2	Acer3	0.983574	1.08175e-15	0.436537	C2
13099	chr2	165034779	165000357	2	Ncoa5	1.06149	1.30879e-15	0.358053	C2
16194	chr5	36484285	36473670	2	Tada2b	1.02578	1.78503e-15	0.682776	C2
6631	chr14	56668248	56697430	1	Mphosph8	1.03217	1.87638e-15	0.449689	C2
22766	chr9	75071206	75223688	1	Myo5a	0.939063	1.96522e-15	0.467119	C2
19749	chr7	79660196	79698148	1	Ticrr	0.718637	2.04952e-15	0.415307	C2
17499	chr6	38876190	38697840	2	Hipk2	0.839601	2.50575e-15	0.435996	C2
11697	chr2	35337009	35313990	2	Stom	0.97588	2.59851e-15	0.349246	C2
19496	chr7	45163921	45176139	1	Slc17a7	0.944563	2.59953e-15	0.79839	C2
15070	chr4	107253533	107233514	2	Lrrc42	0.870225	2.79353e-15	0.560919	C2
17905	chr6	83914353	83986871	1	Zfp638	0.739959	3.04048e-15	0.366467	C2
12616	chr2	127425199	127436092	1	Gpat2	1.13418	3.32702e-15	0.51138	C2
15767	chr4	149307733	149176319	2	Kif1b	0.758244	3.87941e-15	0.450493	C2
17864	chr6	82946922	83030309	1	M1ap	1.14016	4.59541e-15	0.447493	C2
8258	chr16	33062521	33125659	1	Lmln	0.878933	5.26813e-15	0.41576	C2
20481	chr7	127712736	127718188	1	Ctf1	0.958271	5.26813e-15	0.897544	C2
12837	chr2	151668533	151645404	2	Rad21l	1.07501	5.34027e-15	0.402144	C2
9043	chr17	26941452	26970645	1	Syngap1	0.827321	5.38473e-15	0.535154	C2
6215	chr14	21052574	21448569	1	Adk	0.5919	6.06638e-15	0.6346	C2
3002	chr11	58961711	58962273	1	Gm12260	0.749298	6.40819e-15	1.37071	C2
19788	chr7	81454758	81347026	2	Cpeb1	0.781289	7.09104e-15	0.471855	C2
19786	chr7	81213804	81333622	1	Pde8a	0.696893	8.10724e-15	0.440133	C2
3426	chr11	78037941	78060432	1	Flot2	1.00803	8.56362e-15	0.478604	C2
3000	chr11	58954685	58971729	1	Trim17	0.630829	8.92328e-15	1.03958	C2
4008	chr11	103363692	103331484	2	Arhgap27	0.879827	9.91782e-15	0.598346	C2
7550	chr15	82912134	82808622	2	Tcf20	0.731907	1.11668e-14	0.398576	C2
14734	chr4	47353222	47414924	1	Tgfbr1	0.711322	1.21645e-14	0.465996	C2
10046	chr18	36300101	36301478	1	Igip	1.04085	1.28259e-14	0.429784	C2
12676	chr2	130642844	130632765	2	Lzts3	0.949195	1.41315e-14	0.566909	C2
7594	chr15	85336381	85463836	1	Atxn10	0.84839	1.43144e-14	0.410299	C2
20357	chr7	120982312	120957036	2	Cdr2	0.941377	1.53327e-14	0.41137	C2
15188	chr4	116994413	116989965	2	Urod	1.08152	1.84937e-14	0.691307	C2
20358	chr7	120982509	121014787	1	Mfsd13b	0.977667	1.96791e-14	0.390657	C2
9091	chr17	28801126	28838789	1	Brpf3	0.838535	2.26195e-14	0.475009	C2
3073	chr11	61684410	61709950	1	Fam83g	0.908182	2.32322e-14	0.451168	C2
3419	chr11	77725293	77718614	2	Cryba1	0.875678	2.5003e-14	0.249647	C2
17936	chr6	86017191	86020996	1	Figla	1.07942	2.79205e-14	0.574657	C2
4938	chr12	103532565	103613832	1	Ppp4r4	1.15135	2.80368e-14	0.400016	C2
10045	chr18	36281162	36288245	1	Pura	0.592151	2.85518e-14	0.939558	C2
12921	chr2	154791110	155047740	1	Raly	0.564047	2.9377e-14	0.585832	C2
18304	chr6	125096163	125130514	1	Chd4	0.747274	2.9377e-14	0.498307	C2
17909	chr6	85069513	84618486	2	Exoc6b	0.694881	2.95673e-14	0.514322	C2
765	chr1	131527361	131285251	2	Srgap2	0.644611	3.03091e-14	0.543552	C2
3072	chr11	61720799	61672782	2	Slc5a10	0.828614	3.03595e-14	0.422604	C2
9044	chr17	26939538	26937972	2	Cuta	1.01364	3.14637e-14	1.0356	C2
9209	chr17	34000333	33996012	2	H2-K1	1.17918	3.17363e-14	0.621004	C2
12916	chr2	154551776	154553276	1	Actl10	1.15811	3.17363e-14	0.687352	C2
17974	chr6	87980883	87984180	1	Gm5577	0.947937	3.3295e-14	0.889039	C2
9230	chr17	34264832	34316674	1	H2-Eb1	1.0066	3.56387e-14	0.409932	C2
3043	chr11	60417145	60445277	1	Gid4	0.859264	5.07899e-14	0.424131	C2
12915	chr2	154558853	154544405	2	Necab3	1.08949	5.46556e-14	0.42397	C2
2927	chr11	54787703	54717415	2	Cdc42se2	0.821972	5.94085e-14	0.416552	C2
12504	chr2	119797740	119818104	1	Tyro3	0.966186	6.02916e-14	0.370461	C2
8718	chr17	8283813	8297661	1	Mpc1	0.653902	6.27269e-14	0.30518	C2
4269	chr11	119913810	119919552	1	Chmp6	0.948155	6.27487e-14	0.863909	C2
3780	chr11	98026710	98030493	1	Rpl19	1.04347	7.25373e-14	0.657604	C2
16040	chr5	25499797	25504473	1	4831440E17Rik	0.901751	7.44101e-14	0.869299	C2
22615	chr9	59750649	59734259	2	Senp8	1.03123	7.47556e-14	0.54438	C2
16195	chr5	36484588	36488171	1	Ccdc96	0.967971	9.82411e-14	0.860533	C2
11702	chr2	35558458	35730994	1	Dab2ip	0.739695	1.20907e-13	0.599435	C2
16196	chr5	36586226	36490604	2	Tbc1d14	0.644491	1.39098e-13	0.471219	C2
15071	chr4	107253930	107279888	1	Hspb11	0.808288	1.44614e-13	0.457192	C2
2561	chr11	5444847	5276329	2	Znrf3	0.610103	1.53748e-13	0.447816	C2
23911	chrX	99821069	99846345	1	Tmem28	1.13888	1.81159e-13	0.272907	C2
20485	chr7	127777389	127800122	1	Setd1a	0.834025	2.13213e-13	0.443285	C2
12934	chr2	155518043	155585724	1	Acss2	0.641759	2.40235e-13	0.307665	C2
4010	chr11	103412664	103365092	2	Plekhm1	0.727257	2.64466e-13	0.441667	C2
19755	chr7	79810727	79813431	1	Mesp2	1.07913	2.75646e-13	0.499178	C2
22737	chr9	71215789	71296243	1	Aldh1a2	0.875186	2.79474e-13	0.286025	C2
3262	chr11	70700155	70688361	2	Inca1	0.724652	3.00137e-13	0.502305	C2
3760	chr11	97575126	97509340	2	Srcin1	0.684943	3.25425e-13	0.546018	C2
18131	chr6	113697499	113711068	1	Tatdn2	0.847313	3.38677e-13	0.457974	C2
2916	chr11	53980027	53950824	2	Slc22a21	1.05118	4.09771e-13	0.382968	C2
12663	chr2	130295939	130370481	1	Ebf4	0.935915	4.22146e-13	0.332751	C2
18924	chr7	19404104	19394440	2	Klc3	1.04959	4.58668e-13	0.487034	C2
20480	chr7	127708487	127708562	1	Mir762	1.11789	4.64775e-13	0.969617	C2
15189	chr4	116995348	117005277	1	Hectd3	0.925689	4.73718e-13	0.540584	C2
16148	chr5	33721724	33737068	1	Fgfr3	0.737205	4.84662e-13	0.435818	C2
13804	chr3	90254281	90264125	1	Crtc2	0.819029	4.90912e-13	0.579384	C2
19969	chr7	101421691	101512829	1	Pde2a	0.951131	5.38551e-13	0.410467	C2
17984	chr6	88627448	88547722	2	Kbtbd12	1.07739	5.63446e-13	0.264582	C2
22738	chr9	71215386	71211913	2	Gm3458	0.944016	5.73069e-13	0.660712	C2
5122	chr12	112146208	112181747	1	Kif26a	0.824043	6.0005e-13	0.782733	C2
15305	chr4	123665881	123671210	1	Gm12925	0.91801	6.02517e-13	0.596463	C2
20289	chr7	113369339	113315644	2	Btbd10	0.812962	6.16282e-13	0.352156	C2
3811	chr11	98836785	98853005	1	Rapgefl1	1.03331	6.38326e-13	0.369093	C2
15302	chr4	123684360	123349633	2	Macf1	0.532023	6.64824e-13	0.449059	C2
21691	chr8	107293470	107379517	1	Nfat5	0.759652	7.54019e-13	0.394643	C2
21419	chr8	84148038	84172597	1	4930432K21Rik	0.95267	8.05477e-13	0.333525	C2
7760	chr15	99370482	99317212	2	Fmnl3	0.84706	8.49841e-13	0.435119	C2
21500	chr8	88697028	88751946	1	Cyld	0.785255	9.10237e-13	0.417733	C2
22646	chr9	63399244	63394447	2	2300009A05Rik	1.01767	9.67553e-13	0.514608	C2
3171	chr11	69369426	69343273	2	Chd3	0.913667	1.07504e-12	0.384358	C2
16850	chr5	121849028	121854599	1	Pheta1	0.779725	1.17961e-12	0.617107	C2
19498	chr7	45180995	45181838	1	Pth2	0.881906	1.19514e-12	1.16756	C2
17601	chr6	47835661	47868257	1	Zfp398	0.887113	1.28675e-12	0.394295	C2
16133	chr5	32611171	32687066	1	Yes1	0.730621	1.29637e-12	0.340437	C2
3707	chr11	96005944	95957163	2	Igf2bp1	0.673411	1.53892e-12	0.42699	C2
18022	chr6	90810123	90659598	2	Iqsec1	0.636049	1.83159e-12	0.54541	C2
3985	chr11	102665585	102682238	1	Meioc	0.919028	1.83254e-12	0.485729	C2
15187	chr4	116877402	116989105	1	Zswim5	0.718238	2.30697e-12	0.351715	C2
11597	chr2	30286354	30284229	2	Dolk	0.979907	2.64708e-12	0.867968	C2
21811	chr8	120114152	120165307	1	6430548M08Rik	0.754138	2.76798e-12	0.308269	C2
2997	chr11	58938906	58932288	2	Rnf187	0.943757	3.07428e-12	0.53542	C2
12917	chr2	154569892	154559400	2	E2f1	0.95989	3.30311e-12	0.675695	C2
23342	chrX	7928607	7924276	2	Eras	1.37216	3.31207e-12	0.280455	C2
3483	chr11	80089400	80135791	1	Atad5	0.878486	3.5716e-12	0.232473	C2
4195	chr11	116413032	116336345	2	Rnf157	0.733562	3.64279e-12	0.360531	C2
13808	chr3	90389938	90385233	2	Slc27a3	0.999188	3.73603e-12	0.602701	C2
10580	chr19	5912871	5896516	2	Dpf2	0.815272	3.74572e-12	0.268231	C2
19800	chr7	81934459	81881256	2	Hdgfl3	0.798952	3.97797e-12	0.358322	C2
7930	chr16	4726361	4766249	1	Hmox2	0.917228	4.13554e-12	0.302623	C2
3411	chr11	77216425	77460220	1	Ssh2	0.650947	4.44258e-12	0.394226	C2
2915	chr11	53891703	53864542	2	Slc22a5	0.79027	4.71981e-12	0.355481	C2
4307	chr11	120643695	120635712	2	Pycr1	1.74658	4.98044e-12	0.266257	C2
151	chr1	36558381	36548639	2	Sema4c	1.03213	5.06641e-12	0.493398	C2
3583	chr11	86201193	86058136	2	Brip1	0.681076	5.65799e-12	0.299863	C2
19747	chr7	79505264	79505353	1	Mir9-3	0.739662	5.79817e-12	1.11371	C2
16115	chr5	31240918	31251563	1	Nrbp1	0.757555	6.12346e-12	0.50036	C2
6676	chr14	61138457	61240693	1	Sacs	0.828639	8.47937e-12	0.314903	C2
1324	chr1	191718024	191784255	1	Lpgat1	0.748056	8.68687e-12	0.383115	C2
8312	chr16	37384958	37107307	2	Stxbp5l	0.834311	8.75311e-12	0.390028	C2
9493	chr17	45599603	45585200	2	Slc29a1	0.957523	8.99685e-12	0.399863	C2
12874	chr2	152831728	152758732	2	Bcl2l1	0.774962	9.18042e-12	0.507835	C2
21445	chr8	84901928	84905295	1	Klf1	0.980035	9.23224e-12	0.495762	C2
3042	chr11	60417099	60400624	2	Atpaf2	0.743577	9.53033e-12	0.42763	C2
9236	chr17	34398820	34460734	1	BC051142	0.999969	1.00611e-11	0.372245	C2
22611	chr9	59578337	59607292	1	Celf6	0.84053	1.05215e-11	0.292877	C2
4024	chr11	104469434	104333229	2	Kansl1	0.591508	1.27917e-11	0.440152	C2
23014	chr9	107231909	106892825	2	Dock3	0.557025	1.32773e-11	0.446792	C2
19499	chr7	45179597	45176349	2	Gfy	0.847154	1.33985e-11	0.861917	C2
11136	chr19	46328184	46330446	1	Fbxl15	0.822515	1.38901e-11	0.603689	C2
12475	chr2	118901615	118924524	1	Bahd1	0.604738	1.43642e-11	0.460013	C2
7590	chr15	85131957	85064689	2	Smc1b	0.921454	1.54657e-11	0.281026	C2
12249	chr2	91183818	91137360	2	Madd	0.792107	1.6425e-11	0.311539	C2
4828	chr12	86726460	86700502	2	Angel1	0.884161	1.72464e-11	0.296447	C2
16882	chr5	123394798	123457932	1	Mlxip	0.8851	1.72611e-11	0.349412	C2
7552	chr15	82899080	82905816	1	Gm20324	0.827688	1.87771e-11	0.66597	C2
10601	chr19	6184410	6224219	1	Majin	1.10483	1.98282e-11	0.252321	C2
12972	chr2	156992111	156927342	2	Ndrg3	0.831265	2.05328e-11	0.285891	C2
12526	chr2	120850656	120866690	1	AV039307	0.743228	2.06357e-11	0.324156	C2
21282	chr8	70863258	70842049	2	Kcnn1	0.712675	2.14906e-11	0.535998	C2
23138	chr9	110857967	110864628	1	Prss50	1.01068	2.30389e-11	0.296226	C2
16170	chr5	34761740	34912534	1	Htt	0.684158	2.33215e-11	0.355794	C2
10991	chr19	37207545	37224457	1	2021-03-05	0.910919	2.4783e-11	0.423863	C2
6555	chr14	54877538	54875597	2	Ppp1r3e	0.784836	2.70326e-11	0.890738	C2
12933	chr2	155514846	155490380	2	Ggt7	0.628369	2.71724e-11	0.337974	C2
16147	chr5	33657899	33653216	2	Tmem129	0.526634	2.71724e-11	0.960528	C2
20322	chr7	118705738	118688558	2	Gde1	0.878894	2.86269e-11	0.27917	C2
4009	chr11	103344753	103350126	1	Arhgap27os3	0.878301	3.21114e-11	0.336503	C2
15352	chr4	126556980	126593903	1	Clspn	0.837683	3.32987e-11	0.28461	C2
9648	chr17	56757530	56751325	2	Nrtn	0.650785	3.75395e-11	0.780235	C2
15110	chr4	109476983	109452857	2	Rnf11	0.815894	3.78742e-11	0.338679	C2
8956	chr17	24804382	24839787	1	Meiob	1.05568	3.9744e-11	0.221004	C2
2899	chr11	53350767	53421830	1	Aff4	0.772278	5.52314e-11	0.24424	C2
22604	chr9	59036441	58874679	2	Neo1	0.602202	5.60066e-11	0.373406	C2
11035	chr19	40894703	40917947	1	Zfp518a	0.867474	6.22234e-11	0.348366	C2
17903	chr6	83794270	83793352	2	Gm7443	0.880191	6.43329e-11	0.737194	C2
16103	chr5	31048640	31054633	1	Atraid	0.834576	6.81222e-11	0.655513	C2
20323	chr7	118712611	118737019	1	Ccp110	0.90942	7.72651e-11	0.252875	C2
3779	chr11	98022627	98001508	2	Cacnb1	0.783436	8.06018e-11	0.418681	C2
2389	chr10	128091610	128129303	1	Baz2a	0.905436	8.18802e-11	0.58318	C2
10647	chr19	7422573	7422642	1	Mir6991	1.03549	8.28978e-11	1.43577	C2
16032	chr5	24757843	24751002	2	Crygn	0.895906	8.58059e-11	0.421816	C2
9079	chr17	28350805	28331671	2	Tead3	0.879373	8.67595e-11	0.344032	C2
10497	chr19	4214238	4223505	1	Clcf1	1.36535	8.67595e-11	0.469513	C2
19252	chr7	30535060	30522226	2	Arhgap33	0.92481	8.67595e-11	0.374796	C2
18205	chr6	120038655	119923969	2	Wnk1	0.595391	8.75429e-11	0.390913	C2
8306	chr16	36828400	36872721	1	Iqcb1	0.838984	9.42438e-11	0.25858	C2
21257	chr8	70487358	70483867	2	Tmem59l	0.879885	1.00709e-10	0.673843	C2
21812	chr8	120177469	120166397	2	Fam92b	1.12675	1.00766e-10	0.402921	C2
15385	chr4	129121925	129111570	2	Hpca	0.914958	1.00832e-10	0.470487	C2
16849	chr5	121819273	121819209	2	Mir7031	0.706	1.06553e-10	0.481251	C2
15353	chr4	126559860	126559918	1	Mir7119	0.799764	1.07815e-10	0.766909	C2
20298	chr7	114415254	114537937	1	Pde3b	0.868944	1.09529e-10	0.309859	C2
19061	chr7	24870057	24877651	1	Dmrtc2	0.733932	1.13315e-10	0.312546	C2
7591	chr15	85132099	85144569	1	Ribc2	1.02019	1.26479e-10	0.3404	C2
9088	chr17	28689987	28637779	2	Slc26a8	0.632291	1.31897e-10	0.294323	C2
3412	chr11	77462384	77469601	1	Coro6	0.929744	1.33302e-10	0.39186	C2
12535	chr2	121171125	121158273	2	Zscan29	0.81865	1.3611e-10	0.303376	C2
3162	chr11	69120453	69123259	1	Hes7	0.793908	1.38349e-10	0.966319	C2
17036	chr5	136375803	136375716	2	Mir721	0.882616	1.39365e-10	0.305974	C2
11585	chr2	30061996	30072577	1	Set	0.76741	1.43906e-10	0.521455	C2
2575	chr11	5955758	5967780	1	Ykt6	0.757198	1.47343e-10	0.254836	C2
6300	chr14	31251218	31237696	2	Phf7	1.08913	1.48749e-10	0.395117	C2
16019	chr5	24445235	24438440	2	Fastk	0.828757	1.51951e-10	0.459535	C2
12922	chr2	154892906	154871410	2	Eif2s2	0.750373	1.52869e-10	0.362663	C2
17154	chr5	142530076	142527740	2	Papolb	0.775613	1.52869e-10	0.359885	C2
19919	chr7	98656569	98590594	2	Emsy	0.561966	1.55373e-10	0.385883	C2
19947	chr7	100227607	100278872	1	Pgm2l1	0.778263	1.77462e-10	0.36839	C2
2556	chr11	5065327	5054131	2	Gas2l1	0.699507	1.84892e-10	0.611499	C2
16145	chr5	33652574	33634952	2	Slbp	0.542778	1.84892e-10	0.584762	C2
9277	chr17	35046745	35028605	2	Msh5	0.812808	1.93343e-10	0.35978	C2
3207	chr11	69878018	69876684	2	Tmem95	1.12472	1.94278e-10	0.594519	C2
19060	chr7	24869691	24864620	2	Lypd4	0.752919	1.94971e-10	0.388075	C2
11082	chr19	43753023	43768638	1	Cutc	1.01213	1.98571e-10	0.243452	C2
23236	chr9	121642716	121672954	1	Vipr1	0.920015	2.10901e-10	0.335277	C2
9730	chr17	71526896	71589533	1	Spdya	0.758127	2.23858e-10	0.364317	C2
7551	chr15	82898461	82890483	2	Tbrg3	0.885419	2.24109e-10	0.574723	C2
10509	chr19	4510472	4621752	1	Pcx	0.538064	2.6005e-10	0.403117	C2
10513	chr19	4698668	4625841	2	Gm960	0.736887	2.60583e-10	0.350523	C2
13698	chr3	87768953	87749097	2	Pear1	0.816568	2.87232e-10	0.337507	C2
5092	chr12	110994398	111013872	1	6030440G07Rik	0.764295	2.89855e-10	0.368362	C2
3808	chr11	98795769	98807859	1	Msl1	0.795945	2.90081e-10	0.511925	C2
3469	chr11	79339892	79581609	1	Nf1	0.632114	2.94338e-10	0.40017	C2
21637	chr8	105637474	105566695	2	Agrp	0.524807	3.29234e-10	0.447861	C2
21629	chr8	105348258	105369881	1	Slc9a5	0.826714	3.477e-10	0.383667	C2
16146	chr5	33658128	33672202	1	Tacc3	0.5431	3.69861e-10	0.609126	C2
12626	chr2	127831859	127800200	2	Bub1	1.18359	3.85041e-10	0.298493	C2
21418	chr8	84147753	84132828	2	Cc2d1a	0.990368	3.89118e-10	0.373263	C2
3742	chr11	96977688	96953337	2	Sp2	0.604024	3.91905e-10	0.420033	C2
8602	chr16	91485215	91510523	1	Ifnar1	0.870489	4.22454e-10	0.341572	C2
13222	chr2	178407658	178345295	2	Sycp2	0.646969	4.70076e-10	0.261107	C2
2925	chr11	54438179	54518241	1	Fnip1	0.894489	4.73075e-10	0.320948	C2
7215	chr15	58076508	58047003	2	Zhx1	0.615002	4.7766e-10	0.336334	C2
3588	chr11	86544807	86499009	2	Rps6kb1	0.695878	4.91917e-10	0.25181	C2
4230	chr11	117809667	117814286	1	Syngr2	1.20077	4.97553e-10	0.425946	C2
16017	chr5	24423530	24418242	2	Cdk5	0.863928	5.01609e-10	0.696392	C2
10024	chr18	35118912	35254775	1	Ctnna1	0.657233	5.05155e-10	0.383099	C2
6628	chr14	56402697	56525032	1	Rnf17	0.689687	5.19505e-10	0.268129	C2
23015	chr9	107192807	107194061	1	AA543401	0.797305	5.49593e-10	0.316041	C2
6740	chr14	65837302	65866604	1	Ccdc25	0.688731	5.58233e-10	0.379188	C2
15258	chr4	119538769	119530308	2	Frg2f1	0.737334	5.68356e-10	0.407572	C2
19920	chr7	98703363	98718062	1	Thap12	0.516872	5.78112e-10	0.400234	C2
4923	chr12	102757810	102739830	2	Gm20604	0.677436	5.80867e-10	0.453097	C2
9227	chr17	34226175	34588543	1	Notch4	0.569163	5.85978e-10	0.67814	C2
21410	chr8	84011633	84011515	2	Mir1199	0.923311	5.90313e-10	0.532303	C2
1338	chr1	193035775	192891233	2	Syt14	0.713543	6.28688e-10	0.309154	C2
7773	chr15	99772515	99735592	2	Cers5	0.83307	6.89558e-10	0.295932	C2
12675	chr2	130630038	130599514	2	Fastkd5	0.927926	7.66148e-10	0.300283	C2
3708	chr11	95963383	95963292	2	Mir3063	0.566681	7.73217e-10	0.384685	C2
16018	chr5	24425232	24440947	1	Slc4a2	0.808331	7.73217e-10	0.4806	C2
16020	chr5	24447846	24445463	2	Tmub1	0.712302	7.98965e-10	0.738709	C2
6253	chr14	26534931	26413168	2	Slmap	0.742769	8.42915e-10	0.36838	C2
18142	chr6	115134835	115127600	2	Gm17733	0.997309	8.42915e-10	0.425553	C2
4829	chr12	86726307	86727577	1	Gm32755	0.996291	8.43919e-10	0.576131	C2
7509	chr15	81697287	81686166	2	Chadl	0.92455	8.68353e-10	0.473539	C2
11557	chr2	28641233	28691172	1	Tsc1	0.663596	9.19371e-10	0.297378	C2
15491	chr4	133756769	133679008	2	Arid1a	0.530534	9.26965e-10	0.452578	C2
6301	chr14	31251489	31259929	1	Bap1	1.04239	9.78456e-10	0.418129	C2
2843	chr11	50131360	50172785	1	Tbc1d9b	0.726227	1.02639e-09	0.304372	C2
21256	chr8	70476943	70450219	2	Klhl26	0.785848	1.06005e-09	0.456214	C2
17904	chr6	83831741	83806058	2	Paip2b	0.50001	1.08309e-09	0.327626	C2
9307	chr17	35263094	35267497	1	H2-D1	0.960616	1.08535e-09	0.522572	C2
14701	chr4	45084604	45034248	2	Fbxo10	0.93729	1.09254e-09	0.293742	C2
8066	chr16	17797282	17808293	1	Scarf2	0.672951	1.09274e-09	0.563202	C2
23947	chrX	102252651	102257689	1	Gm14858	0.963101	1.09313e-09	0.472402	C2
20248	chr7	109439053	109279216	2	Stk33	0.683685	1.09424e-09	0.220754	C2
11528	chr2	26933511	26920041	2	Surf4	0.63961	1.21178e-09	0.35304	C2
19960	chr7	100863413	100845848	2	Relt	0.615288	1.28893e-09	0.285914	C2
13738	chr3	88552927	88549819	2	Lamtor2	0.713644	1.33746e-09	0.803008	C2
8067	chr16	17833119	17835019	1	B830017H08Rik	0.729987	1.47924e-09	0.510628	C2
2995	chr11	58904225	58888153	2	Zfp39	0.630971	1.48076e-09	0.356889	C2
20479	chr7	127708766	127666849	2	Bcl7c	0.690559	1.59713e-09	0.381588	C2
19222	chr7	29983955	30028282	1	Zfp568	0.861514	1.62875e-09	0.216784	C2
19549	chr7	45866681	45832483	2	Grin2d	0.655378	1.75674e-09	0.399035	C2
15088	chr4	108217922	108181934	2	Zyg11a	0.703554	1.76149e-09	0.249659	C2
22107	chr9	21546894	21589467	1	Carm1	0.688001	1.77893e-09	0.401606	C2
3415	chr11	77513273	77508099	2	Trp53i13	0.60137	1.8035e-09	0.470111	C2
22639	chr9	62811648	62791824	2	Fem1b	1.14994	1.83676e-09	0.185584	C2
23946	chrX	102252181	102247378	2	Cited1	0.928667	1.83798e-09	0.482774	C2
9068	chr17	27856507	27900040	1	Uhrf1bp1	0.628425	1.92189e-09	0.228157	C2
13946	chr3	95855882	95830622	2	Prpf3	0.865596	1.9818e-09	0.274107	C2
7943	chr16	5050068	5086285	1	Ubn1	0.59929	2.01339e-09	0.293301	C2
12699	chr2	131562285	131545357	2	Adra1d	0.948391	2.10003e-09	0.347445	C2
3625	chr11	88099146	88194140	1	Cuedc1	0.619558	2.12923e-09	0.28758	C2
3589	chr11	86544991	86567360	1	Tubd1	0.723873	2.14383e-09	0.282788	C2
6739	chr14	65833969	65819027	2	Esco2	0.744483	2.29265e-09	0.418241	C2
21462	chr8	85067982	85067568	2	Gm5741	0.797144	2.42228e-09	0.520659	C2
17003	chr5	135187323	135246129	1	Baz1b	0.669386	2.45888e-09	0.353101	C2
22608	chr9	59481741	59477745	2	Gm20199	0.684897	2.47409e-09	0.536137	C2
23248	chr9	121937275	121947016	1	1700048O20Rik	0.980759	2.50767e-09	0.351665	C2
21628	chr8	105347970	105329160	2	Fhod1	0.759992	2.58855e-09	0.439243	C2
3046	chr11	60537683	60558512	1	Alkbh5	0.63537	2.68303e-09	0.331366	C2
3972	chr11	102319096	102304563	2	Ubtf	0.617416	2.7676e-09	0.533723	C2
16626	chr5	108132591	108121647	2	Tmed5	0.76328	2.77587e-09	0.411521	C2
9308	chr17	35265784	35323601	1	H2-L	0.804059	2.85944e-09	0.301804	C2
13923	chr3	95228677	95218544	2	Mllt11	0.782776	2.92947e-09	0.50404	C2
20249	chr7	109438618	109444895	1	1700095J03Rik	1.04472	2.92947e-09	0.336273	C2
18182	chr6	117900340	117925622	1	Hnrnpf	0.526206	2.96771e-09	0.481958	C2
13924	chr3	95228424	95236424	1	Cdc42se1	0.986974	2.99064e-09	0.395842	C2
15107	chr4	109280275	109387817	1	Eps15	0.635045	3.001e-09	0.292463	C2
19692	chr7	67372858	67231163	2	Mef2a	0.66417	3.0117e-09	0.326556	C2
7752	chr15	99087728	99084754	2	C1ql4	1.14459	3.11641e-09	0.505315	C2
11383	chr2	18677018	18686629	1	Bmi1	0.557425	3.24347e-09	0.66013	C2
17502	chr6	39118349	39086412	2	Parp12	0.681979	3.41426e-09	0.304873	C2
9045	chr17	26948119	26948056	2	Mir3083	0.714893	3.44825e-09	0.491445	C2
21672	chr8	106337988	106252548	2	Smpd3	0.608673	3.5912e-09	0.28955	C2
20460	chr7	127345314	127342795	2	Zfp768	0.906937	3.65947e-09	0.554834	C2
21443	chr8	84872111	84887446	1	Syce2	0.785154	4.04446e-09	0.297588	C2
20438	chr7	126949581	126946008	2	Asphd1	1.04616	4.09352e-09	0.376301	C2
11124	chr19	45816063	45792346	2	Kcnip2	0.876438	4.1928e-09	0.290327	C2
10646	chr19	7417625	7425904	1	2700081O15Rik	0.934205	4.21874e-09	0.752188	C2
1677	chr10	59221922	59226434	1	Sowahc	0.762054	4.35794e-09	0.567559	C2
12267	chr2	91932297	91929805	2	Mdk	1.09318	4.4731e-09	0.484858	C2
3209	chr11	69895539	69881567	2	Acap1	0.65352	4.59154e-09	0.3582	C2
15112	chr4	109666756	109660876	2	Cdkn2c	0.531968	4.85222e-09	0.495315	C2
15494	chr4	133967991	133964739	2	Hmgn2	0.540657	4.86492e-09	0.662568	C2
22747	chr9	72531858	72518250	2	4930509E16Rik	0.828359	4.95876e-09	0.451293	C2
17951	chr6	86733378	86691768	2	Gmcl1	0.81432	5.05346e-09	0.280929	C2
12669	chr2	130450278	130554300	1	Ptpra	0.676549	5.2266e-09	0.257402	C2
22700	chr9	66834706	66814994	2	Aph1c	0.801671	5.34969e-09	0.358929	C2
3481	chr11	79993106	80034123	1	Suz12	0.641978	5.57386e-09	0.348008	C2
7978	chr16	10835059	10892966	1	Rmi2	0.742277	5.64653e-09	0.340402	C2
22894	chr9	95857882	95855418	2	1700065D16Rik	0.745664	5.69655e-09	0.515404	C2
21632	chr8	105413622	105464086	1	Lrrc36	0.821323	5.74108e-09	0.221703	C2
21461	chr8	85071757	85075161	1	Dhps	0.814742	5.77e-09	0.409713	C2
15540	chr4	135856071	135869908	1	Srsf10	0.63823	5.9872e-09	0.427831	C2
8937	chr17	24549950	24596514	1	Pkd1	0.562657	6.16651e-09	0.334471	C2
9080	chr17	28365143	28351519	2	Tulp1	0.770271	6.16993e-09	0.40915	C2
3163	chr11	69126377	69149115	1	Aloxe3	0.604903	6.23474e-09	0.395824	C2
16102	chr5	31048924	31036036	2	Slc5a6	0.716355	6.23474e-09	0.438732	C2
21631	chr8	105413502	105382807	2	Kctd19	0.912494	6.25586e-09	0.218667	C2
11666	chr2	32847237	32787607	2	Stxbp1	0.60284	6.28549e-09	0.28943	C2
14067	chr3	103968316	103964536	2	Phtf1os	0.885796	6.51866e-09	0.56726	C2
22555	chr9	56994968	57062808	1	Ptpn9	0.643202	6.53135e-09	0.218658	C2
10579	chr19	5894107	5891138	2	Tigd3	0.81534	6.6273e-09	0.446673	C2
15506	chr4	134245591	134243306	2	Zfp593	0.985625	6.90571e-09	0.59116	C2
19461	chr7	44816088	44840809	1	Il4i1b	0.639394	6.96099e-09	0.411398	C2
1330	chr1	191998634	191998554	2	Mir3473c	0.979098	7.21345e-09	0.238855	C2
20437	chr7	126950535	126970606	1	Sez6l2	0.903557	7.28826e-09	0.205384	C2
2070	chr10	85102495	85097019	2	Fhl4	0.593507	7.4467e-09	0.401899	C2
1843	chr10	77418376	77420939	1	Gm17769	0.754437	7.49359e-09	0.701243	C2
2558	chr11	5099273	5106100	1	Rhbdd3	0.676715	7.52932e-09	0.499776	C2
2521	chr11	3649494	3690372	1	Morc2a	0.505937	7.61738e-09	0.248738	C2
17153	chr5	142551098	142484839	2	Radil	0.650056	7.65009e-09	0.318467	C2
12239	chr2	90885786	90890526	1	C1qtnf4	0.893494	7.71124e-09	0.68284	C2
12624	chr2	127788891	127740732	2	Nphp1	0.903131	7.72932e-09	0.263753	C2
15508	chr4	134287846	134275002	2	Pdik1l	0.523204	7.75343e-09	0.352617	C2
22468	chr9	50554857	50581837	1	Il18	1.01709	7.99988e-09	0.145499	C2
13469	chr3	40708871	40726094	1	Slc25a31	0.863188	8.29636e-09	0.258057	C2
4745	chr12	80760715	80755447	2	Ccdc177	0.819901	8.54835e-09	0.610473	C2
11582	chr2	29965560	30031451	1	Sptan1	0.562689	8.59459e-09	0.29002	C2
13737	chr3	88553716	88569725	1	Ubqln4	0.683915	8.659e-09	0.448879	C2
3810	chr11	98809808	98833807	1	Casc3	0.730753	8.70055e-09	0.267754	C2
7637	chr15	89305732	89305658	2	Mir6959	0.672242	8.74695e-09	0.387796	C2
12496	chr2	119594296	119600746	1	1700020I14Rik	0.697665	8.74695e-09	0.340618	C2
10545	chr19	5366876	5364633	2	Banf1	0.505776	9.02972e-09	0.492083	C2
13255	chr2	180709999	180657963	2	Dido1	0.536764	9.09855e-09	0.374537	C2
22891	chr9	95750358	95705067	2	Trpc1	0.698225	9.10316e-09	0.226337	C2
3709	chr11	96024545	96030828	1	Gip	0.54341	9.65698e-09	0.227855	C2
22893	chr9	95857597	95951644	1	Atr	0.703331	9.69512e-09	0.265061	C2
8008	chr16	13903145	13833573	2	Pdxdc1	0.825152	9.76404e-09	0.251497	C2
9005	chr17	25809085	25821265	1	Fbxl16	0.972089	9.81014e-09	0.34256	C2
16127	chr5	31697610	31624439	2	Rbks	0.862454	1.02077e-08	0.250265	C2
16848	chr5	121836859	121815481	2	Sh2b3	0.747598	1.05322e-08	0.401883	C2
13806	chr3	90270149	90270212	1	Mir7012	1.05967	1.06162e-08	0.832014	C2
21640	chr8	105637474	105624339	2	Gm5914	0.701188	1.06714e-08	0.382687	C2
19500	chr7	45204892	45183676	2	Ccdc155	0.695203	1.07404e-08	0.292863	C2
11601	chr2	30415748	30400476	2	Crat	0.600868	1.07831e-08	0.298911	C2
7497	chr15	80977765	81012290	1	Sgsm3	0.760299	1.07906e-08	0.201507	C2
17869	chr6	83055273	83051266	2	Htra2	0.644785	1.11548e-08	0.54796	C2
3001	chr11	58954512	58954048	2	Hist3h2bb-ps	0.706536	1.11617e-08	1.20941	C2
2071	chr10	85102627	85120618	1	Tmem263	0.628316	1.12497e-08	0.251747	C2
22427	chr9	45906569	45929723	1	Pcsk7	0.659409	1.1653e-08	0.225946	C2
9482	chr17	44777171	45119284	1	Supt3	0.608867	1.17386e-08	0.378333	C2
12612	chr2	127270229	127298934	1	Stard7	0.512008	1.20032e-08	0.303396	C2
18143	chr6	115134902	115282626	1	Syn2	0.808219	1.23615e-08	0.261327	C2
17870	chr6	83057844	83067219	1	Dqx1	0.653714	1.23679e-08	0.433875	C2
11596	chr2	30286433	30344262	1	Nup188	0.708688	1.27866e-08	0.305729	C2
2996	chr11	58918057	58926965	1	Btnl10	0.928722	1.27946e-08	0.381687	C2
3201	chr11	69818440	69816566	2	Spem2	1.57764	1.32287e-08	0.272893	C2
13276	chr2	181365404	181357690	2	Arfrp1	0.836079	1.3715e-08	0.394309	C2
15303	chr4	123411911	123403601	2	D830031N03Rik	0.701569	1.37658e-08	0.328293	C2
2557	chr11	5099088	5069687	2	Ewsr1	0.614894	1.4292e-08	0.327754	C2
22473	chr9	50617321	50625000	1	Pih1d2	0.935159	1.45964e-08	0.317089	C2
8244	chr16	32430921	32475065	1	Pcyt1a	0.705922	1.47679e-08	0.213873	C2
12271	chr2	92184182	92364666	1	Phf21a	0.506155	1.51226e-08	0.366816	C2
634	chr1	93635727	93620751	2	Stk25	0.710544	1.53648e-08	0.422071	C2
12467	chr2	118703963	118699103	2	Ankrd63	0.876788	1.56227e-08	0.329445	C2
17868	chr6	83054521	83057682	1	Aup1	0.62595	1.61751e-08	0.568647	C2
20664	chr7	141215860	141218658	1	Rassf7	0.645955	1.62202e-08	0.542353	C2
21528	chr8	94012640	93971588	2	Amfr	0.741766	1.68297e-08	0.302206	C2
11081	chr19	43753000	43733254	2	Cox15	0.852886	1.79184e-08	0.194264	C2
3420	chr11	77777235	77865988	1	Myo18a	0.569612	1.82997e-08	0.295358	C2
2924	chr11	54370652	54426790	1	Meikin	1.01158	1.9012e-08	0.101228	C2
23063	chr9	108428482	108403621	2	Ccdc36	0.745767	1.95001e-08	0.173182	C2
766	chr1	131527903	131539035	1	Fam72a	0.575596	1.9794e-08	0.610881	C2
19748	chr7	79617657	79593363	2	Rhcg	0.57073	2.01451e-08	0.322826	C2
17183	chr5	143909839	143902704	2	Aimp2	0.734209	2.01518e-08	0.430964	C2
10036	chr18	35703144	35671103	2	Dnajc18	0.893062	2.0932e-08	0.232115	C2
2724	chr11	32455372	32518709	1	Ubtd2	0.625033	2.1722e-08	0.323428	C2
4231	chr11	117809667	117839908	1	Afmid	0.61424	2.19303e-08	0.349354	C2
19550	chr7	45872840	45883726	1	Kdelr1	0.693713	2.30747e-08	0.307679	C2
9831	chr17	87282814	87274886	2	4833418N02Rik	0.630349	2.38196e-08	0.392721	C2
15473	chr4	133212536	133209340	2	Gpr3	0.919756	2.42522e-08	0.419594	C2
7214	chr15	58076508	58022259	2	9130401M01Rik	0.516818	2.43211e-08	0.342449	C2
3491	chr11	80428615	80472133	1	Psmd11	0.594031	2.4781e-08	0.246053	C2
13277	chr2	181364931	181381394	1	Zgpat	0.838848	2.4961e-08	0.327628	C2
21684	chr8	107048614	107046289	2	Pdf	0.806296	2.54015e-08	0.435158	C2
13252	chr2	180589407	180595837	1	Ogfr	0.592879	2.56222e-08	0.296481	C2
4226	chr11	117654289	117763439	1	Tnrc6c	0.672067	2.57077e-08	0.469829	C2
12536	chr2	121171168	121198770	1	Tubgcp4	0.605837	2.58114e-08	0.20025	C2
10503	chr19	4306222	4285999	2	Grk2	0.710754	2.58985e-08	0.296679	C2
11499	chr2	26237399	26209124	2	Qsox2	0.70886	2.60147e-08	0.251043	C2
18129	chr6	113624021	113631633	1	Vhl	0.942889	2.60554e-08	0.320895	C2
7638	chr15	89322720	89324731	1	Adm2	0.601597	2.60763e-08	0.335655	C2
22743	chr9	72274888	72363771	1	Zfp280d	0.617813	2.6232e-08	0.331111	C2
20853	chr8	13288126	13255963	2	Dcun1d2	0.815864	2.63559e-08	0.333123	C2
19339	chr7	35555928	35547185	2	Nudt19	0.89511	2.6417e-08	0.521265	C2
3075	chr11	61855092	61775598	2	Ulk2	0.750166	2.65407e-08	0.27319	C2
20663	chr7	141214080	141210043	2	Lmntd2	0.61586	2.70166e-08	0.49359	C2
23753	chrX	73228306	73230795	1	F8a	1.15492	2.70199e-08	0.426485	C2
5090	chr12	110889264	110972394	1	Tecpr2	0.649976	2.74592e-08	0.311768	C2
3988	chr11	102819686	102799478	2	Gjc1	0.765928	2.77018e-08	0.249929	C2
14066	chr3	103968110	104007879	1	Phtf1	0.77441	2.77912e-08	0.272428	C2
20579	chr7	137234683	137242609	1	Gm10578	0.54	2.80573e-08	0.247081	C2
19975	chr7	101838226	101822632	2	Inppl1	0.757453	2.81404e-08	0.49782	C2
13014	chr2	160872990	160770447	2	Zhx3	0.567554	2.84722e-08	0.185236	C2
7848	chr15	102136215	102116528	2	Spryd3	0.758411	3.16884e-08	0.298123	C2
11164	chr19	47580019	47645246	1	Slk	0.531547	3.41583e-08	0.210935	C2
12919	chr2	154613368	154646817	1	Zfp341	0.72707	3.41583e-08	0.30365	C2
8641	chr16	94370739	94469221	1	Ttc3	0.540464	3.53351e-08	0.312046	C2
21409	chr8	84011720	84010228	2	2210011C24Rik	0.823974	3.58391e-08	0.468592	C2
15383	chr4	129058271	129085881	1	Rnf19b	0.60986	3.60739e-08	0.304446	C2
9336	chr17	35897378	35892677	2	2310061I04Rik	0.875179	3.63133e-08	0.383287	C2
17465	chr6	34780432	34859459	1	Agbl3	0.752696	3.64424e-08	0.184319	C2
14481	chr4	11191351	11204779	1	Ccne2	0.675036	3.75171e-08	0.505423	C2
21446	chr8	84908624	84911461	1	Dnase2a	0.732367	3.75171e-08	0.417364	C2
17902	chr6	83795057	83802556	1	Nagk	0.77409	3.75949e-08	0.440339	C2
7971	chr16	10543054	10530207	2	Dexi	0.672127	3.86777e-08	0.382718	C2
16627	chr5	108132875	108232951	1	Ccdc18	0.590215	3.86967e-08	0.221539	C2
21427	chr8	84237042	84210942	2	Zswim4	0.630748	3.87472e-08	0.338075	C2
17596	chr6	47595338	47530274	2	Ezh2	0.665301	3.8903e-08	0.287529	C2
4885	chr12	98901484	98786604	2	Eml5	0.727052	4.10439e-08	0.326713	C2
12674	chr2	130630038	130589996	2	Ubox5	0.805646	4.57406e-08	0.275487	C2
14235	chr3	125956653	125865343	2	Ugt8a	0.624579	4.68478e-08	0.248495	C2
16149	chr5	33782704	33741352	2	Letm1	0.63265	4.76944e-08	0.209265	C2
20267	chr7	110221703	110283506	1	Swap70	0.632393	4.79348e-08	0.32043	C2
15210	chr4	117914999	117894493	2	Ipo13	0.880766	4.86695e-08	0.277935	C2
12998	chr2	158409853	158499253	1	Ralgapb	0.541922	5.01905e-08	0.250766	C2
9032	chr17	26252910	26285506	1	Luc7l	0.64161	5.03784e-08	0.258835	C2
11088	chr19	44069785	44034943	2	Erlin1	0.814781	5.13129e-08	0.205717	C2
3786	chr11	98329645	98325417	2	Neurod2	0.958714	5.22726e-08	0.594703	C2
15351	chr4	126533458	126489541	2	Ago4	0.707026	5.42505e-08	0.212528	C2
19801	chr7	81992299	81966662	2	Bnc1	0.524686	5.49299e-08	0.233125	C2
3208	chr11	69880985	69878264	2	Kctd11	1.0036	5.53511e-08	0.37298	C2
12505	chr2	119872551	119969581	1	Mga	0.524655	5.63119e-08	0.341357	C2
13179	chr2	173110835	173133204	1	Ctcflos	0.704629	5.81931e-08	0.271335	C2
4066	chr11	106920715	106820064	2	Smurf2	0.621312	6.05825e-08	0.294941	C2
13186	chr2	173659845	173702182	1	Rab22a	0.767994	6.17158e-08	0.302164	C2
1331	chr1	192138040	192098546	2	Rcor3	0.758296	6.40588e-08	0.230715	C2
1774	chr10	70599291	70557686	2	Phyhipl	0.637061	6.45389e-08	0.249756	C2
12668	chr2	130424320	130444269	1	Vps16	0.688725	6.46674e-08	0.21319	C2
3696	chr11	95514565	95509846	2	Nxph3	0.595945	6.55551e-08	0.450318	C2
16666	chr5	110286319	110337453	1	Pole	0.578562	6.93153e-08	0.275501	C2
21258	chr8	70493131	70504081	1	Crlf1	0.565831	7.03885e-08	0.514928	C2
4727	chr12	79172458	79156017	2	Vti1b	0.780189	7.15732e-08	0.311934	C2
271	chr1	55363469	55300069	2	Boll	0.577486	7.26844e-08	0.270121	C2
859	chr1	136415519	136411916	2	9230116N13Rik	0.737214	7.28847e-08	0.426329	C2
20314	chr7	118243637	118131312	2	Smg1	0.570163	7.30494e-08	0.303206	C2
4571	chr12	54986336	54892989	2	Baz1a	0.65253	7.48339e-08	0.321661	C2
13229	chr2	179976853	179979013	1	4921531C22Rik	0.860708	7.49904e-08	0.719317	C2
21749	chr8	111743849	111710474	2	Bcar1	0.651929	7.67534e-08	0.357101	C2
12851	chr2	152332639	152316334	2	Rbck1	0.767853	7.77241e-08	0.269036	C2
15265	chr4	120405281	120530199	1	Scmh1	0.528308	7.79977e-08	0.29521	C2
3744	chr11	97026418	97020508	2	Gm11532	0.704447	7.90759e-08	0.434947	C2
10030	chr18	35562158	35592045	1	Matr3	0.651108	7.94037e-08	0.303467	C2
10557	chr19	5490455	5494031	1	Cfl1	0.669789	8.07521e-08	0.929321	C2
11878	chr2	69789737	69797168	1	Phospho2	0.722665	8.27398e-08	0.367665	C2
3384	chr11	75651509	75674643	1	Myo1c	0.650114	8.37937e-08	0.377527	C2
17651	chr6	50596590	50573304	2	4921507P07Rik	0.872727	8.41833e-08	0.225867	C2
15779	chr4	149774267	149744036	2	Slc25a33	0.620427	8.87699e-08	0.282196	C2
16137	chr5	33018816	33027966	1	Ywhah	0.563257	8.96336e-08	0.327873	C2
21673	chr8	106282229	106335754	1	4930506A18Rik	0.607137	9.0502e-08	0.24523	C2
2393	chr10	128225810	128231812	1	Mip	1.01292	9.05959e-08	0.323194	C2
10631	chr19	6987651	6982472	2	Vegfb	0.754757	9.06152e-08	0.499978	C2
16200	chr5	36830649	36806813	2	Man2b2	0.726832	9.21897e-08	0.171883	C2
2394	chr10	128232063	128252941	1	Timeless	0.848167	9.22051e-08	0.220398	C2
3733	chr11	96789136	96808640	1	Cbx1	0.796503	9.38971e-08	0.248113	C2
11472	chr2	25557900	25562082	1	Edf1	0.836748	9.86634e-08	0.375412	C2
23127	chr9	110624393	110621135	2	Nradd	0.945997	9.88051e-08	0.570901	C2
7964	chr16	10192906	10243051	1	Atf7ip2	0.789064	1.00098e-07	0.285125	C2
21665	chr8	106058840	106130537	1	Nfatc3	0.581773	1.04214e-07	0.27299	C2
17874	chr6	83101516	83109932	1	Ccdc142	0.824516	1.0454e-07	0.472358	C2
18203	chr6	119848193	119849029	1	3110021A11Rik	0.698249	1.0454e-07	0.648653	C2
12931	chr2	155381856	155389847	1	Trp53inp2	0.540035	1.0548e-07	0.359939	C2
15796	chr4	151057953	151047305	2	Vamp3	0.807083	1.05812e-07	0.382182	C2
5094	chr12	111184491	111159850	2	4930595D18Rik	0.714033	1.06696e-07	0.337851	C2
8225	chr16	31878810	31899020	1	Meltf	0.777802	1.09e-07	0.258439	C2
16920	chr5	124862221	124834432	2	Ccdc92	0.620777	1.15519e-07	0.325061	C2
3212	chr11	69900986	69897358	2	2810408A11Rik	0.62542	1.17984e-07	0.505388	C2
22426	chr9	45906911	45862415	2	Rnf214	0.541113	1.18069e-07	0.176645	C2
21596	chr8	104509887	104446719	2	Terb1	0.756302	1.1885e-07	0.190539	C2
16665	chr5	110286168	110274286	2	Pxmp2	0.679181	1.2254e-07	0.327372	C2
3622	chr11	88047373	88053757	1	Srsf1	0.656342	1.23465e-07	0.502416	C2
13178	chr2	173119525	173093609	2	Ctcfl	0.680095	1.25478e-07	0.294885	C2
17042	chr5	136967869	136975845	1	Cldn15	0.786687	1.27718e-07	0.255861	C2
17954	chr6	86849440	86848407	2	2610306M01Rik	0.820036	1.29527e-07	0.801174	C2
2884	chr11	52000466	51985146	2	Ube2b	0.63334	1.30873e-07	0.383786	C2
7150	chr15	39198286	39684372	1	Rims2	0.554547	1.31515e-07	0.363877	C2
19512	chr7	45395742	45376454	2	Snrnp70	0.742132	1.39393e-07	0.269024	C2
3449	chr11	78386608	78357577	2	Foxn1	0.983489	1.43056e-07	0.226748	C2
4840	chr12	87200543	87213538	1	Samd15	0.744225	1.44794e-07	0.223234	C2
4308	chr11	120648337	120646031	2	Myadml2	1.21715	1.45435e-07	0.379768	C2
17872	chr6	83078390	83080855	1	Pcgf1	0.598912	1.45435e-07	0.438673	C2
5144	chr12	113014508	113074401	1	Pacs2	0.545811	1.46545e-07	0.397305	C2
14725	chr4	46451117	46472523	1	Anp32b	0.598348	1.48869e-07	0.368728	C2
11089	chr19	44107477	44073334	2	Chuk	0.750242	1.50453e-07	0.256299	C2
10556	chr19	5488336	5482840	2	Mus81	0.665727	1.54949e-07	0.81623	C2
23077	chr9	108653681	108602942	2	Arih2	0.753205	1.56404e-07	0.238059	C2
13805	chr3	90266514	90280665	1	Dennd4b	0.872489	1.57207e-07	0.365036	C2
5105	chr12	111574402	111572317	2	2810029C07Rik	0.594461	1.6025e-07	0.691041	C2
3728	chr11	96351632	96354016	1	Hoxb2	0.792472	1.63539e-07	0.391732	C2
316	chr1	60043122	59989068	2	Ica1l	0.686803	1.64718e-07	0.216614	C2
21740	chr8	111300222	111270944	2	Rfwd3	0.633403	1.65025e-07	0.285471	C2
19772	chr7	80371375	80349097	2	Man2a2	0.645558	1.65909e-07	0.198709	C2
6576	chr14	55491093	55508264	1	Carmil3	0.613886	1.6652e-07	0.171764	C2
11034	chr19	40894703	40894786	1	Mir8092	0.796944	1.71446e-07	0.758132	C2
21294	chr8	71272714	71360712	1	Myo9b	0.533902	1.72827e-07	0.317911	C2
17969	chr6	87812164	87788853	2	Rab43	0.584627	1.76095e-07	0.27237	C2
22469	chr9	50561268	50557148	2	Tex12	1.04666	1.78213e-07	0.259778	C2
4839	chr12	87200229	87166242	2	Tmed8	0.626884	1.82481e-07	0.181216	C2
9318	chr17	35516824	35512735	2	Tcf19	0.671377	1.82942e-07	0.460469	C2
838	chr1	135430491	135382315	2	Ipo9	0.671934	1.82968e-07	0.220705	C2
8052	chr16	17406314	17280351	2	Pi4ka	0.620811	1.83159e-07	0.349297	C2
18552	chr6	145250231	145216699	2	Kras	0.757013	1.83159e-07	0.289824	C2
10493	chr19	4175479	4164324	2	Carns1	0.570477	1.89376e-07	0.336079	C2
9213	chr17	34028055	34026033	2	H2-Ke6	0.633592	1.9073e-07	0.903738	C2
2870	chr11	51263046	51253651	2	BC049762	0.650297	1.92469e-07	0.356214	C2
17972	chr6	87887940	87913595	1	Copg1	0.599805	1.92536e-07	0.212669	C2
16168	chr5	34660379	34755303	1	Grk4	0.548537	1.98798e-07	0.207196	C2
19944	chr7	100121500	100082113	2	Pold3	0.741405	1.99455e-07	0.303747	C2
12470	chr2	118762661	118754145	2	Ccdc9b	0.7791	2.00646e-07	0.179273	C2
2848	chr11	50238532	50236461	2	Ltc4s	0.728162	2.01865e-07	0.35557	C2
23009	chr9	106685952	106658746	2	Tex264	0.680051	2.01871e-07	0.247893	C2
2585	chr11	6415870	6419810	1	Ppia	0.591461	2.12525e-07	0.529903	C2
11477	chr2	25617678	25608629	2	Ccdc183	0.691618	2.12525e-07	0.435499	C2
15322	chr4	124850730	124849485	2	1110065P20Rik	0.70324	2.13222e-07	0.56222	C2
6738	chr14	65805911	65817822	1	Pbk	0.747549	2.15321e-07	0.198018	C2
11476	chr2	25608446	25583018	2	Rabl6	0.705766	2.15662e-07	0.275751	C2
1327	chr1	191906781	191913247	1	Slc30a1	0.601062	2.1612e-07	0.446111	C2
6057	chr13	112652310	112598333	2	Ddx4	0.713452	2.16395e-07	0.210931	C2
11684	chr2	34755232	34676967	2	Gapvd1	0.521821	2.17542e-07	0.243533	C2
7780	chr15	100280837	100293053	1	Tmprss12	0.930792	2.2062e-07	0.202293	C2
18305	chr6	125097024	125097086	1	Mir7045	0.657985	2.27377e-07	0.687045	C2
12682	chr2	130906396	130872541	2	A730017L22Rik	0.711898	2.29543e-07	0.224956	C2
17923	chr6	85587531	85702751	1	Alms1	0.618566	2.32263e-07	0.220786	C2
22108	chr9	21592722	21595970	1	Timm29	0.702884	2.3275e-07	0.367742	C2
584	chr1	91250319	91286025	1	Ube2f	0.730967	2.37355e-07	0.241806	C2
19773	chr7	80387946	80377758	2	Fes	0.861614	2.44679e-07	0.261218	C2
9214	chr17	34031812	34038403	1	Rxrb	0.611786	2.44851e-07	0.630279	C2
11055	chr19	41981136	41943707	2	Mms19	0.508333	2.4497e-07	0.330339	C2
9333	chr17	35861318	35865400	1	Nrm	0.72801	2.45375e-07	0.344332	C2
4746	chr12	80790532	80880833	1	Susd6	0.563156	2.51418e-07	0.2786	C2
11495	chr2	26021760	25996958	2	Ubac1	0.699286	2.51418e-07	0.26575	C2
13736	chr3	88548279	88542029	2	Rab25	0.59876	2.51988e-07	0.518196	C2
18112	chr6	113307137	113324862	1	Brpf1	0.575342	2.58053e-07	0.344287	C2
14722	chr4	46344194	46345309	1	Foxe1	0.598787	2.76931e-07	0.703806	C2
7987	chr16	11254325	11216240	2	Gspt1	0.552047	2.81187e-07	0.256026	C2
9215	chr17	34031690	34027203	2	Slc39a7	0.625486	2.83443e-07	0.686796	C2
17802	chr6	71271688	71285319	1	Krcc1	0.810986	2.83443e-07	0.376841	C2
5389	chr13	23934156	23933725	2	Hist1h2ba	0.520708	2.86938e-07	0.695966	C2
20291	chr7	113513834	113570888	1	Far1	0.545675	2.86938e-07	0.265307	C2
11880	chr2	69861562	69871846	1	Ssb	0.827623	2.88788e-07	0.252675	C2
15386	chr4	129137060	129144593	1	Fndc5	0.887169	2.89119e-07	0.309915	C2
1812	chr10	75932502	75923222	2	Mmp11	0.665292	2.92382e-07	0.263521	C2
20526	chr7	130908268	130908335	1	Mir7061	1.76305	2.93148e-07	0.215057	C2
3623	chr11	88068279	88084729	1	Vezf1	0.586553	3.07766e-07	0.291974	C2
9278	chr17	35050243	35058719	1	Clic1	0.567978	3.13449e-07	0.352473	C2
15439	chr4	132075313	131923413	2	Epb41	0.563039	3.13449e-07	0.325784	C2
15183	chr4	116720955	116805956	1	Tesk2	0.607648	3.16242e-07	0.241091	C2
3817	chr11	99041260	99052646	1	Igfbp4	0.864669	3.26384e-07	0.252602	C2
2871	chr11	51263114	51281770	1	Clk4	0.62329	3.4047e-07	0.275097	C2
12667	chr2	130424701	130417684	2	Pced1a	0.754348	3.40608e-07	0.330083	C2
21669	chr8	106168875	106198704	1	Slc7a6	0.620979	3.43668e-07	0.217554	C2
11525	chr2	26910807	26913311	1	Rpl7a	0.53441	3.46761e-07	0.356946	C2
22724	chr9	70012548	70022866	1	Gtf2a2	0.735891	3.47352e-07	0.187343	C2
15810	chr4	152178100	152271855	1	Acot7	0.541283	3.53311e-07	0.279214	C2
9832	chr17	87282886	87381770	1	Ttc7	0.512303	3.57559e-07	0.292566	C2
416	chr1	74588036	74566426	2	Zfp142	0.63286	3.67512e-07	0.306237	C2
7753	chr15	99099484	99104709	1	Dnajc22	0.888283	3.87103e-07	0.409505	C2
14151	chr3	108591278	108645719	1	Wdr47	0.678627	3.93174e-07	0.25156	C2
7847	chr15	102100413	102116401	1	Tns2	0.78819	3.93971e-07	0.395051	C2
8790	chr17	15563331	15543079	2	Prdm9	0.704135	3.93971e-07	0.360907	C2
22472	chr9	50617464	50605240	2	Nkapd1	0.814322	4.22766e-07	0.270669	C2
13760	chr3	89214335	89209081	2	Mtx1	0.585372	4.25857e-07	0.385552	C2
23059	chr9	108306159	108302955	2	Tcta	0.620659	4.28372e-07	0.537655	C2
3809	chr11	98810089	98798309	2	Gm12359	0.676723	4.38321e-07	0.277651	C2
12574	chr2	122702663	122681233	2	Slc30a4	0.806849	4.39512e-07	0.220732	C2
20521	chr7	130520369	130391493	2	Ate1	0.607227	4.40358e-07	0.295851	C2
12760	chr2	144270904	144281227	1	Mgme1	0.759708	4.54373e-07	0.360707	C2
11561	chr2	28840360	28822299	2	Gtf3c4	0.68975	4.56664e-07	0.304293	C2
12977	chr2	157204534	157145893	2	Rbl1	0.51919	4.60996e-07	0.166792	C2
15390	chr4	129287621	129308559	1	Sync	0.618022	4.61357e-07	0.203071	C2
1329	chr1	192092599	191997203	2	Traf5	0.777483	4.7208e-07	0.196756	C2
10462	chr19	3388857	3407823	1	Tesmin	0.50349	4.72699e-07	0.227909	C2
16921	chr5	124862705	124888630	1	Zfp664	0.538772	4.94322e-07	0.343109	C2
3284	chr11	72207554	72210487	1	Txndc17	0.797477	5.01255e-07	0.384128	C2
2710	chr11	31965633	31979651	1	4930524B15Rik	0.620697	5.02661e-07	0.18217	C2
13141	chr2	168207112	168180965	2	Adnp	0.509258	5.07293e-07	0.283669	C2
9623	chr17	56140343	56123085	2	Sema6b	0.634491	5.26176e-07	0.293628	C2
11494	chr2	25983282	25926838	2	Camsap1	0.537571	5.36342e-07	0.318586	C2
16904	chr5	124229725	124237137	1	Pitpnm2os1	0.669279	5.48523e-07	0.118042	C2
8154	chr16	22265929	22245741	2	Tra2b	0.556558	5.55775e-07	0.346826	C2
11463	chr2	25428674	25448539	1	Abca2	0.646179	5.55956e-07	0.255192	C2
17606	chr6	48048911	48024188	2	Zfp777	0.592789	5.64945e-07	0.369507	C2
7855	chr15	102279456	102281744	1	Mfsd5	0.60093	5.75967e-07	0.462465	C2
1735	chr10	62792368	62743928	2	Ccar1	0.520285	5.86709e-07	0.25694	C2
6199	chr14	20546293	20570680	1	1810062O18Rik	0.566772	5.89116e-07	0.185566	C2
17184	chr5	143910001	143931756	1	Pms2	0.595795	5.97525e-07	0.314675	C2
20258	chr7	109782025	109758056	2	Nrip3	0.585828	6.00719e-07	0.184442	C2
12254	chr2	91256165	91264680	1	Pacsin3	0.615022	6.02737e-07	0.495335	C2
14653	chr4	43058953	43264873	1	Unc13b	0.505732	6.07539e-07	0.320432	C2
3083	chr11	62539261	62524944	2	Cenpv	0.803414	6.11387e-07	0.225661	C2
21407	chr8	84001706	84004770	1	1700067K01Rik	0.585698	6.14117e-07	0.670861	C2
16907	chr5	124354628	124345439	2	Cdk2ap1	0.812436	6.29878e-07	0.408651	C2
13113	chr2	165992637	166073242	1	Ncoa3	0.528286	6.51973e-07	0.267234	C2
16172	chr5	34949448	35033595	1	Rgs12	0.52842	6.54066e-07	0.238743	C2
19966	chr7	101302088	101289616	2	Atg16l2	0.737091	6.55272e-07	0.344705	C2
4162	chr11	115603916	115584255	2	Gga3	0.671622	6.58047e-07	0.2966	C2
319	chr1	60180599	60334705	1	Nbeal1	0.594554	6.641e-07	0.266798	C2
9096	chr17	28952466	28967937	1	Kctd20	0.805862	6.71994e-07	0.256709	C2
2847	chr11	50232245	50232306	1	Mir6919	0.946929	6.72617e-07	0.535219	C2
4160	chr11	115536230	115523109	2	Sumo2	0.544649	6.72617e-07	0.288855	C2
20672	chr7	141328130	141337155	1	Tmem80	0.643688	6.87875e-07	0.339333	C2
20434	chr7	126884967	126865677	2	Taok2	0.686116	6.9211e-07	0.327026	C2
3431	chr11	78165550	78158423	2	Traf4	0.636302	6.99654e-07	0.369319	C2
845	chr1	135818598	135833341	1	Lad1	0.711903	7.13383e-07	0.140485	C2
19984	chr7	102065469	102019872	2	Rnf121	0.590474	7.29854e-07	0.223978	C2
21685	chr8	107056737	107046289	2	Cog8	0.514165	7.41136e-07	0.342657	C2
7843	chr15	101954287	101946004	2	Krt78	0.610034	7.49064e-07	0.109133	C2
8907	chr17	23917458	23919441	1	Dcpp3	0.697519	7.49064e-07	0.120364	C2
2669	chr11	23770970	23741729	2	Rel	0.617444	7.63134e-07	0.277416	C2
12542	chr2	121413792	121392631	2	Catsper2	0.60833	7.85479e-07	0.277786	C2
550	chr1	88008551	87945121	2	Usp40	0.89125	7.86567e-07	0.310794	C2
549	chr1	87854299	87853347	2	Gm19582	0.702439	7.99063e-07	0.61592	C2
19794	chr7	81571292	81596836	1	Whamm	0.73404	8.10002e-07	0.246685	C2
2906	chr11	53519736	53548459	1	2021-09-08	0.648464	8.1417e-07	0.198657	C2
9890	chr18	10325179	10562941	1	Greb1l	0.57399	8.14307e-07	0.247368	C2
8054	chr16	17406000	17430826	1	Snap29	0.765097	8.4084e-07	0.36338	C2
10498	chr19	4214238	4233634	1	Gm45928	0.927034	8.4084e-07	0.318119	C2
12761	chr2	144266202	144265982	2	Snord17	0.709805	8.54953e-07	0.709309	C2
15211	chr4	117929763	117926160	2	Artn	0.774955	8.59614e-07	0.381794	C2
18121	chr6	113458484	113470751	1	Il17re	0.866856	8.65379e-07	0.254818	C2
15557	chr4	136469761	136549318	1	Luzp1	0.51411	8.78838e-07	0.267059	C2
19774	chr7	80405436	80389194	2	Furin	0.626661	9.10661e-07	0.281101	C2
12948	chr2	155956558	155998900	1	Cep250	0.651781	9.30897e-07	0.198147	C2
11131	chr19	46148325	46135685	2	Pitx3	0.538921	9.74377e-07	0.43679	C2
3599	chr11	87109261	87124635	1	Ska2	0.559044	9.84793e-07	0.337358	C2
23035	chr9	107679592	107674474	2	Gnat1	1.04867	1.00011e-06	0.366374	C2
20486	chr7	127797074	127803802	1	Hsd3b7	0.988879	1.02569e-06	0.185477	C2
7625	chr15	89075854	89071198	2	1810021B22Rik	0.845774	1.05513e-06	0.362794	C2
8944	chr17	24696234	24700530	1	Noxo1	0.595291	1.09083e-06	0.285551	C2
17894	chr6	83656116	83644542	2	Clec4f	0.979091	1.09411e-06	0.167653	C2
23038	chr9	107872819	107773559	2	Rbm6	0.550065	1.10786e-06	0.224043	C2
2885	chr11	52004221	52084667	1	Cdkl3	0.508937	1.11012e-06	0.245232	C2
19545	chr7	45783994	45782932	2	Gm5897	0.694828	1.11963e-06	0.731194	C2
6198	chr14	20546573	20499364	2	Ppp3cb	0.620095	1.13186e-06	0.189901	C2
12912	chr2	154408084	154376314	2	Snta1	0.757739	1.14333e-06	0.21342	C2
22561	chr9	57148212	57143256	2	Neil1	1.02638	1.14457e-06	0.347778	C2
18039	chr6	92184023	92169512	2	Mrps25	0.851194	1.15643e-06	0.236285	C2
15345	chr4	126262405	126275883	1	Trappc3	0.519413	1.16106e-06	0.294968	C2
3210	chr11	69882094	69882032	2	Mir6924	1.07448	1.16391e-06	0.332697	C2
11384	chr2	18699022	18749605	1	Spag6	0.523856	1.16892e-06	0.203109	C2
21046	chr8	33517324	33585585	1	Tex15	0.614809	1.21028e-06	0.282901	C2
9290	chr17	35121496	35124815	1	Gpank1	0.651484	1.21274e-06	0.451224	C2
2401	chr10	128337832	128362479	1	Cs	0.644609	1.22188e-06	0.250418	C2
13033	chr2	163472629	163468703	2	Fitm2	0.938667	1.22201e-06	0.376729	C2
17399	chr6	28831747	28828126	2	Lrrc4	0.520578	1.25183e-06	0.515071	C2
21408	chr8	84005628	84005764	1	Mir8111	0.855598	1.25275e-06	0.4762	C2
15489	chr4	133633429	133606553	2	Zdhhc18	0.62846	1.25628e-06	0.213083	C2
13914	chr3	95106930	95058530	2	Pip5k1a	0.539433	1.27911e-06	0.265762	C2
3893	chr11	100472782	100462612	2	Klhl11	0.766884	1.33953e-06	0.221574	C2
12565	chr2	122315672	122347972	1	Duox1	0.606313	1.33975e-06	0.213016	C2
13254	chr2	180642691	180621956	2	Tcfl5	0.765424	1.38108e-06	0.22744	C2
2930	chr11	54866438	54870496	1	Hint1	0.601653	1.38888e-06	0.545821	C2
17602	chr6	47877555	47908485	1	Zfp282	0.643355	1.40085e-06	0.240485	C2
18030	chr6	91473751	91488458	1	Tmem43	0.561486	1.40968e-06	0.268725	C2
19169	chr7	28437447	28446895	1	Gmfg	0.554651	1.42784e-06	0.40134	C2
7562	chr15	83367297	83353847	2	1700001L05Rik	0.589525	1.44993e-06	0.235764	C2
2015	chr10	81291581	81273188	2	Tjp3	0.564594	1.46066e-06	0.376994	C2
19209	chr7	29304005	29317586	1	Dpf1	0.647323	1.48275e-06	0.493938	C2
13286	chr2	181592461	181582103	2	Zfp512b	0.64029	1.53932e-06	0.32901	C2
23939	chrX	101734147	101731535	2	Cxcr3	0.502181	1.54635e-06	0.163899	C2
3600	chr11	87113004	87113089	1	Mir301	0.55291	1.55191e-06	0.788671	C2
19261	chr7	30589380	30589437	1	Mir3569	0.615911	1.57616e-06	0.812948	C2
11579	chr2	29869494	29882840	1	Cercam	0.697283	1.60558e-06	0.273608	C2
15420	chr4	130139162	130130217	2	Hcrtr1	0.72932	1.65424e-06	0.207689	C2
17882	chr6	83165924	83200118	1	Dctn1	0.538943	1.65424e-06	0.224267	C2
7624	chr15	89076064	89087075	1	Trabd	0.798562	1.65784e-06	0.274988	C2
12956	chr2	156144153	156145794	1	Romo1	0.682445	1.69256e-06	0.440925	C2
1676	chr10	59221847	59141627	2	2021-09-10	0.639126	1.70895e-06	0.237782	C2
4163	chr11	115604151	115607624	1	Mrps7	0.667282	1.70895e-06	0.429628	C2
8056	chr16	17489611	17507485	1	Aifm3	0.674876	1.72739e-06	0.189028	C2
15397	chr4	129491190	129491956	1	Fam229a	1.1215	1.7325e-06	0.375505	C2
8137	chr16	20717826	20722265	1	Polr2h	0.599402	1.76034e-06	0.625432	C2
15097	chr4	108723876	108639259	2	Zfyve9	0.501625	1.76313e-06	0.16699	C2
19504	chr7	45240753	45273365	1	Slc6a16	0.67354	1.7858e-06	0.204814	C2
22748	chr9	72532240	72622949	1	Rfx7	0.527614	1.8508e-06	0.299059	C2
21545	chr8	94601941	94660276	1	Rspry1	0.598202	1.85659e-06	0.288257	C2
17997	chr6	89643988	89675529	1	Txnrd3	0.535048	1.91016e-06	0.272525	C2
3474	chr11	79530609	79526560	2	Evi2a	0.766042	1.95532e-06	0.130354	C2
8945	chr17	24696156	24693191	2	Gfer	0.598998	1.97813e-06	0.298719	C2
9069	chr17	27908243	27901128	2	Taf11	0.555067	1.97924e-06	0.331321	C2
19754	chr7	79793590	79792241	2	Mesp1	0.520135	1.9936e-06	0.305667	C2
13185	chr2	173659539	173579320	2	Ppp4r1l-ps	0.562729	2.04723e-06	0.302117	C2
17875	chr6	83108091	83109932	1	Mrpl53	0.875248	2.07849e-06	0.399582	C2
2846	chr11	50225335	50235103	1	Mgat4b	0.709285	2.08837e-06	0.317429	C2
19168	chr7	28436191	28399522	2	Samd4b	0.520324	2.09483e-06	0.271505	C2
535	chr1	87190597	87200070	1	Chrnd	0.536839	2.10065e-06	0.153667	C2
3197	chr11	69795937	69784036	2	Chrnb1	0.701992	2.12852e-06	0.343782	C2
23058	chr9	108306160	108337943	1	Rhoa	0.544734	2.16623e-06	0.250911	C2
11137	chr19	46338660	46329812	2	Cuedc2	0.68545	2.17968e-06	0.346647	C2
13930	chr3	95315190	95323599	1	Cers2	0.706468	2.19052e-06	0.199691	C2
19557	chr7	46100764	46097123	2	Kcnj11	0.865302	2.20676e-06	0.386637	C2
13241	chr2	180273465	180258539	2	Cables2	0.529394	2.22631e-06	0.322832	C2
2891	chr11	52231995	52246858	1	Skp1a	0.503367	2.24406e-06	0.198955	C2
6589	chr14	55643806	55635966	2	Tm9sf1	0.713681	2.28397e-06	0.334547	C2
4570	chr12	54862877	54858817	2	Cfl2	0.60786	2.29296e-06	0.437223	C2
9317	chr17	35517116	35531015	1	Cchcr1	0.611921	2.33108e-06	0.287673	C2
6345	chr14	34310503	34237033	2	Shld2	0.544832	2.39176e-06	0.236146	C2
14131	chr3	108086666	108074062	2	Ampd2	0.734677	2.41987e-06	0.247758	C2
12660	chr2	130275515	130275573	1	Snord110	0.714809	2.4246e-06	0.551697	C2
15190	chr4	117019408	117086852	1	Eif2b3	0.526239	2.45711e-06	0.193192	C2
17801	chr6	71271671	71271801	1	Mir8112	0.799633	2.50036e-06	0.800544	C2
3482	chr11	80080991	80046493	2	Crlf3	0.581748	2.50265e-06	0.210087	C2
22732	chr9	70657174	70599014	2	Mindy2	0.592808	2.52566e-06	0.24123	C2
12932	chr2	155473894	155390656	2	Ncoa6	0.622767	2.53461e-06	0.208909	C2
12661	chr2	130278026	130278088	1	Snord57	0.685677	2.57217e-06	0.524838	C2
16093	chr5	30869647	30877467	1	Tmem214	0.801535	2.58122e-06	0.28436	C2
3536	chr11	83437694	83441232	1	1700020L24Rik	0.993082	2.5927e-06	0.297606	C2
633	chr1	93512104	93621976	1	Farp2	0.623151	2.61233e-06	0.282548	C2
18180	chr6	117841242	117845956	1	Zfp637	0.704869	2.64153e-06	0.364883	C2
2709	chr11	31870940	31935635	1	Cpeb4	0.503954	2.64534e-06	0.215796	C2
3026	chr11	59787657	59783893	2	Pld6	0.55085	2.65704e-06	0.32223	C2
3264	chr11	70705990	70706059	1	Mir6925	0.639601	2.67229e-06	0.588642	C2
10561	chr19	5568025	5571261	1	Ap5b1	0.739781	2.71533e-06	0.516665	C2
19953	chr7	100493358	100499629	1	Ucp2	0.925398	2.77018e-06	0.310877	C2
14724	chr4	46413509	46393989	2	Hemgn	1.11101	2.77359e-06	0.0950969	C2
15162	chr4	116075070	116066965	2	Uqcrh	0.50733	2.77928e-06	0.429186	C2
12250	chr2	91195116	91184061	2	Nr1h3	0.670654	2.80104e-06	0.287065	C2
4800	chr12	84876495	84783212	2	Ltbp2	0.594313	2.81537e-06	0.220923	C2
20387	chr7	123500449	123478631	2	Zkscan2	0.732131	2.8594e-06	0.209602	C2
17933	chr6	85915677	85910154	2	Nat8f1	0.997693	2.95554e-06	0.327121	C2
23924	chrX	100767722	100818410	1	Dlg3	0.794539	2.96468e-06	0.157937	C2
9151	chr17	32389439	32354050	2	Wiz	0.628438	2.96486e-06	0.248633	C2
3756	chr11	97352073	97332109	2	Gpr179	0.750751	2.97804e-06	0.202602	C2
8009	chr16	13903161	13949619	1	Mpv17l	0.726133	2.99356e-06	0.173101	C2
2531	chr11	4095431	4091481	2	Mtfp1	0.754448	3.04118e-06	0.553161	C2
17448	chr6	31398773	31366885	2	Mkln1os	0.666387	3.08017e-06	0.21277	C2
19908	chr7	97788541	97912381	1	Pak1	0.505595	3.09496e-06	0.274715	C2
24151	chrX	140600522	140539528	2	Tsc22d3	0.759584	3.09496e-06	0.321164	C2
21638	chr8	105605229	105622219	1	Ripor1	0.707222	3.11889e-06	0.312218	C2
15765	chr4	149137600	149128349	2	Cenps	0.724656	3.14516e-06	0.254445	C2
3443	chr11	78261754	78290625	1	2610507B11Rik	0.65862	3.17339e-06	0.2238	C2
7988	chr16	11254445	11254368	2	Mir1945	0.652134	3.17448e-06	0.844163	C2
17477	chr6	35539888	35508824	2	Mtpn	0.701289	3.21594e-06	0.25243	C2
12767	chr2	144527745	144541779	1	Polr3f	0.609552	3.26583e-06	0.222733	C2
9097	chr17	29007937	28970885	2	Stk38	0.551835	3.29722e-06	0.214133	C2
22373	chr9	44134658	44142726	1	Mcam	0.689347	3.32617e-06	0.391382	C2
22718	chr9	69397998	69433074	1	Ice2	0.638047	3.37813e-06	0.154408	C2
13922	chr3	95217457	95226658	1	Gm16740	0.656677	3.39037e-06	0.318018	C2
9143	chr17	32036162	32062862	1	Rrp1b	0.645182	3.49301e-06	0.278782	C2
23341	chrX	7919822	7924410	1	Pcsk1n	0.963914	3.57332e-06	0.240685	C2
6263	chr14	27428847	27483555	1	Fam208a	0.515704	3.64848e-06	0.215299	C2
9490	chr17	45555700	45563169	1	Nfkbie	0.745173	3.65242e-06	0.369321	C2
9289	chr17	35122053	35116195	2	Csnk2b	0.583037	3.7038e-06	0.398249	C2
20468	chr7	127485221	127491513	1	Fbrs	0.548948	3.77945e-06	0.43221	C2
12766	chr2	144527398	144470557	2	Dzank1	0.657769	3.85264e-06	0.207853	C2
20271	chr7	110844381	110816535	2	Rnf141	0.724047	3.85264e-06	0.185576	C2
3743	chr11	97013569	97024738	1	Sp6	0.571766	3.88591e-06	0.267285	C2
12659	chr2	130274412	130279313	1	Nop56	0.700343	3.92681e-06	0.364477	C2
7818	chr15	101463765	101459061	2	Krt81	0.985701	4.02166e-06	0.0873475	C2
21623	chr8	105297663	105305370	1	E2f4	0.715589	4.06643e-06	0.244921	C2
14719	chr4	46138475	46114746	2	Tstd2	0.797522	4.08212e-06	0.232404	C2
16753	chr5	115134975	115122566	2	Unc119b	0.707019	4.08306e-06	0.243234	C2
20964	chr8	22593813	22577075	2	Vdac3	0.691635	4.09293e-06	0.282917	C2
21709	chr8	109705546	109724932	1	Zfp821	0.710502	4.15564e-06	0.255461	C2
3244	chr11	70451931	70453727	1	Med11	0.743017	4.2142e-06	0.46999	C2
19510	chr7	45366163	45367948	1	Mtag2	0.592397	4.24437e-06	0.662376	C2
9826	chr17	87025401	86997259	2	Pigf	0.778558	4.30507e-06	0.277737	C2
12879	chr2	152951582	152940995	2	Dusp15	1.01599	4.30889e-06	0.237538	C2
17600	chr6	47830505	47819266	2	Zfp786	0.516682	4.39166e-06	0.416479	C2
12266	chr2	91922189	91929829	1	Chrm4	0.776016	4.49929e-06	0.39679	C2
16112	chr5	31193304	31198900	1	Snx17	0.672691	4.50353e-06	0.383525	C2
10983	chr19	36554639	36621135	1	Hectd2	0.62975	4.56595e-06	0.24242	C2
12484	chr2	119208795	119172500	2	Dnajc17	0.567176	4.58602e-06	0.221988	C2
12698	chr2	131491862	131525183	1	Smox	0.566272	4.62353e-06	0.205667	C2
4925	chr12	102757810	102753275	2	Gon7	0.769592	4.65823e-06	0.520006	C2
22109	chr9	21592831	21588682	2	Yipf2	0.642029	4.66622e-06	0.376269	C2
19463	chr7	44836288	44840809	1	Il4i1	0.929765	4.6777e-06	0.396079	C2
4275	chr11	120098731	120090522	2	Tepsin	0.510019	4.75409e-06	0.284249	C2
453	chr1	75479471	75474569	2	Chpf	0.75143	4.8965e-06	0.406622	C2
3561	chr11	84819515	84813061	2	Mrm1	0.603884	4.94025e-06	0.378218	C2
12489	chr2	119288742	119298453	1	Vps18	0.585575	5.00519e-06	0.320778	C2
11122	chr19	45749563	45747734	2	Npm3	0.853347	5.03019e-06	0.489703	C2
20550	chr7	132852647	132827460	2	Eef1akmt2	0.963139	5.1184e-06	0.210333	C2
9212	chr17	34025092	34024983	2	Mir219a-1	0.607752	5.12815e-06	0.878159	C2
8603	chr16	91527544	91527443	2	Mir6367	0.935757	5.14715e-06	0.248137	C2
7441	chr15	79028212	79030504	1	H1f0	0.537239	5.20714e-06	0.619838	C2
12609	chr2	127208404	127240451	1	Snrnp200	0.684269	5.28947e-06	0.187742	C2
4169	chr11	115813592	115799352	2	Caskin2	0.646044	5.34049e-06	0.303966	C2
6208	chr14	20707552	20723619	1	Zswim8	0.582776	5.38931e-06	0.282168	C2
8272	chr16	34745210	35002434	1	Mylk	0.533889	5.40996e-06	0.301259	C2
1959	chr10	80348448	80339793	2	Adamtsl5	0.847549	5.48232e-06	0.394725	C2
529	chr1	86703804	87050097	1	Dis3l2	0.618401	5.52668e-06	0.279182	C2
13285	chr2	181578480	181585115	1	Uckl1os	0.938473	5.5456e-06	0.340828	C2
8981	chr17	25274124	25275528	1	Gm17801	0.513081	5.56845e-06	0.536582	C2
15455	chr4	132422446	132355923	2	Phactr4	0.546134	5.56845e-06	0.203814	C2
6556	chr14	54883425	54888234	1	Bcl2l2	0.614496	5.69515e-06	0.280499	C2
7794	chr15	100669500	100641082	2	Bin2	0.978993	5.69562e-06	0.132309	C2
969	chr1	157412352	157420236	1	2810025M15Rik	0.638002	5.72652e-06	0.286784	C2
15278	chr4	121017247	120968317	2	Smap2	0.504367	5.73897e-06	0.188564	C2
8908	chr17	23941996	23945607	1	Sbp	0.566558	5.75304e-06	0.0858526	C2
17867	chr6	83049711	83049773	1	Mir7040	1.24067	5.77513e-06	0.20602	C2
6214	chr14	21052442	21033742	2	Ap3m1	0.531351	5.8089e-06	0.285578	C2
19497	chr7	45173303	45173361	1	Mir7055	1.01373	6.08686e-06	0.50539	C2
17115	chr5	139200637	139249839	1	Sun1	0.549414	6.11641e-06	0.256018	C2
4228	chr11	117782297	117793137	1	Tmc8	0.73319	6.1543e-06	0.346016	C2
7559	chr15	83172208	83153501	2	Cyb5r3	0.621402	6.1543e-06	0.129158	C2
12888	chr2	153241532	153270253	1	Pofut1	0.661077	6.1543e-06	0.212687	C2
16615	chr5	107507621	107551542	1	1700028K03Rik	0.808571	6.50037e-06	0.12018	C2
15547	chr4	135987244	135975602	2	Pithd1	0.614115	6.63081e-06	0.177503	C2
15321	chr4	124850759	124855242	1	Yrdc	0.600936	6.74267e-06	0.390782	C2
2666	chr11	23633631	23564961	2	0610010F05Rik	0.638047	6.7613e-06	0.204826	C2
21571	chr8	95633559	95645059	1	Gins3	0.806642	6.7744e-06	0.304376	C2
349	chr1	64737750	64730558	2	Fzd5	0.641328	6.79901e-06	0.494632	C2
9297	chr17	35194507	35196305	1	Ltb	0.855298	7.01654e-06	0.298032	C2
21237	chr8	70083529	70090862	1	Hapln4	0.837608	7.02175e-06	0.282467	C2
13709	chr3	88000356	87987531	2	Bcan	0.595189	7.08325e-06	0.292238	C2
17880	chr6	83156404	83162975	1	1700003E16Rik	0.656406	7.15765e-06	0.269845	C2
20684	chr7	141467771	141461483	2	Gm10575	0.872572	7.21917e-06	0.435266	C2
1813	chr10	75933467	75937734	1	Chchd10	0.628928	7.35815e-06	0.287849	C2
3177	chr11	69560237	69554092	2	Efnb3	0.79897	7.53669e-06	0.24683	C2
22662	chr9	64341257	64306756	2	Dis3l	0.669835	7.55953e-06	0.21763	C2
9291	chr17	35126402	35128855	1	D17H6S53E	0.506648	7.5993e-06	0.4266	C2
9288	chr17	35120527	35113944	2	Ly6g5b	0.561618	7.62268e-06	0.367806	C2
20683	chr7	141461094	141466602	1	Cracr2b	0.670715	7.65981e-06	0.462992	C2
8965	chr17	24936977	24892152	2	Mapk8ip3	0.529379	7.79391e-06	0.293406	C2
15349	chr4	126429542	126340678	2	Ago3	0.523824	7.82573e-06	0.195681	C2
1332	chr1	192136898	192151025	1	Gm10516	0.831423	7.97694e-06	0.187776	C2
12697	chr2	131352892	131298488	2	Rnf24	0.561368	8.01172e-06	0.229168	C2
13284	chr2	181581973	181569152	2	Uckl1	0.889855	8.06421e-06	0.296711	C2
4583	chr12	55821516	55602890	2	Ralgapa1	0.60396	8.29916e-06	0.304507	C2
16913	chr5	124540791	124550503	1	Tmed2	0.52515	8.33665e-06	0.169188	C2
17822	chr6	72355483	72359762	1	Tmem150a	0.825242	8.58952e-06	0.204227	C2
452	chr1	75479532	75485693	1	Tmem198	0.732596	8.65107e-06	0.378856	C2
6570	chr14	55092048	55061658	2	Zfhx2	0.640968	8.81582e-06	0.316469	C2
12523	chr2	120609382	120621560	1	Haus2	0.847005	8.81582e-06	0.0874121	C2
9489	chr17	45549677	45541940	2	Tmem151b	0.68164	8.83498e-06	0.365907	C2
16111	chr5	31193139	31187558	2	Eif2b4	0.637265	8.9344e-06	0.366489	C2
303	chr1	59094900	59050506	2	Als2cr11	0.960217	8.95169e-06	0.119327	C2
23137	chr9	110844506	110856522	1	Prss46	0.641223	9.03593e-06	0.0931395	C2
2999	chr11	58954685	58955192	1	Hist3h2a	0.536309	9.09895e-06	1.15283	C2
19449	chr7	44524669	44501699	2	Mybpc2	0.68017	9.1398e-06	0.171285	C2
6211	chr14	20794239	20796551	1	Gm30108	0.803087	9.18604e-06	0.4298	C2
4924	chr12	102757975	102777701	1	Ubr7	0.74067	9.33146e-06	0.312208	C2
4044	chr11	106160729	106156256	2	Limd2	0.539396	9.43357e-06	0.294497	C2
3812	chr11	98863598	98905578	1	Wipf2	0.517245	9.46346e-06	0.19727	C2
19342	chr7	35647482	35641985	2	Pdcd5	0.551341	9.63951e-06	0.369994	C2
6423	chr14	47277143	47291591	1	Socs4	0.624325	9.81712e-06	0.222398	C2
22661	chr9	64281585	64305422	1	Tipin	0.536701	9.8202e-06	0.214267	C2
22467	chr9	50555138	50533087	2	Bco2	0.713584	9.84046e-06	0.0958606	C2
4922	chr12	102743661	102739830	2	Moap1	0.575853	9.86131e-06	0.290075	C2
16493	chr5	92043042	92006074	2	Cdkl2	0.590003	1.01166e-05	0.218443	C2
14136	chr3	108200834	108195771	2	Cyb561d1	0.674914	1.01209e-05	0.376737	C2
12936	chr2	155592810	155563181	2	Gss	0.835876	1.02154e-05	0.177125	C2
12907	chr2	154190818	154220343	1	Bpifb1	1.09408	1.02626e-05	0.129794	C2
2730	chr11	33163206	33152498	2	Npm1	0.503322	1.02699e-05	0.382281	C2
2050	chr10	82699007	82741392	1	Hcfc2	0.58786	1.03359e-05	0.157041	C2
3492	chr11	80477046	80481179	1	Cdk5r1	0.749448	1.07038e-05	0.337154	C2
20854	chr8	13288013	13322924	1	Tmco3	0.651381	1.0876e-05	0.296339	C2
4312	chr11	120713767	120710941	2	Cenpx	0.572686	1.11723e-05	0.439624	C2
12887	chr2	153241358	153227769	2	Plagl2	0.648615	1.14051e-05	0.236739	C2
15751	chr4	148160668	148166417	1	Fbxo2	0.750361	1.14628e-05	0.52104	C2
21634	chr8	105496870	105472425	2	Zdhhc1	0.59794	1.14793e-05	0.236226	C2
1747	chr10	63339035	63319005	2	Sirt1	0.525502	1.14817e-05	0.232945	C2
2373	chr10	127739538	127747349	1	Zbtb39	0.714921	1.15894e-05	0.197812	C2
8991	chr17	25570811	25575043	1	2810468N07Rik	0.588381	1.16313e-05	0.277584	C2
15267	chr4	120570276	120539868	2	Ctps	0.563309	1.16812e-05	0.250295	C2
3738	chr11	96916514	96907425	2	Cdk5rap3	0.51182	1.20002e-05	0.322089	C2
10582	chr19	5964206	5940543	2	Pola2	0.592403	1.20727e-05	0.178552	C2
17503	chr6	39118473	39148312	1	4930599N23Rik	0.52684	1.20727e-05	0.224152	C2
4909	chr12	101718523	101645446	2	Tc2n	0.537814	1.24387e-05	0.167711	C2
417	chr1	74588289	74592443	1	Bcs1l	0.523986	1.24975e-05	0.377378	C2
9259	chr17	34850391	34856372	1	Nelfe	0.619499	1.27382e-05	0.314552	C2
21400	chr8	83699179	83669762	2	Pkn1	0.592253	1.29783e-05	0.219087	C2
6336	chr14	33954022	33964216	1	Rbp3	0.805666	1.32672e-05	0.197252	C2
9663	chr17	57062201	57065918	1	Crb3	0.545574	1.34438e-05	0.313376	C2
3602	chr11	87358994	87226906	2	Ppm1e	0.572924	1.34862e-05	0.212047	C2
7795	chr15	100649229	100649163	2	Mir6961	1.02893	1.35224e-05	0.160099	C2
11500	chr2	26294557	26271647	2	Ccdc187	0.966619	1.36404e-05	0.13899	C2
8136	chr16	20717746	20702966	2	Clcn2	0.500745	1.41252e-05	0.38576	C2
9273	chr17	35000907	35016329	1	Vars	0.526806	1.45686e-05	0.278196	C2
2404	chr10	128382838	128382906	1	Mir6914	0.637566	1.507e-05	0.297934	C2
3763	chr11	97663412	97685458	1	Mllt6	0.619024	1.51003e-05	0.354646	C2
9298	chr17	35194972	35195049	1	Mir6973a	0.846046	1.51909e-05	0.352024	C2
2424	chr10	128673918	128669887	2	Suox	0.519565	1.52565e-05	0.280841	C2
3939	chr11	101425085	101435666	1	Rundc1	0.720909	1.53271e-05	0.246182	C2
20685	chr7	141467362	141471481	1	Cd151	0.843939	1.53727e-05	0.455058	C2
19945	chr7	100159277	100160931	1	Lipt2	0.529499	1.5387e-05	0.337442	C2
4234	chr11	117860752	117865543	1	Tmem235	0.8927	1.57376e-05	0.155552	C2
11467	chr2	25469749	25466712	2	Ptgds	1.00781	1.59016e-05	0.111414	C2
7844	chr15	102004342	101996711	2	Krt8	0.632214	1.59388e-05	0.202982	C2
4786	chr12	84316859	84344439	1	Zfp410	0.578936	1.61875e-05	0.172121	C2
12502	chr2	119760431	119751326	2	Ltk	1.08194	1.62199e-05	0.262297	C2
19551	chr7	45896711	45886845	2	Syngr4	0.59653	1.63638e-05	0.283596	C2
20636	chr7	140787854	140777229	2	Syce1	0.683292	1.66193e-05	0.184531	C2
11126	chr19	46003478	46006173	1	Hps6	0.622958	1.67242e-05	0.502699	C2
15441	chr4	132212256	132184916	2	Ythdf2	0.556585	1.68222e-05	0.228402	C2
15645	chr4	141368192	141384174	1	Fam131c	0.809736	1.7358e-05	0.147095	C2
15280	chr4	121039566	121055325	1	Col9a2	0.637548	1.76891e-05	0.28396	C2
17504	chr6	39206773	39136620	2	Kdm7a	0.571485	1.76891e-05	0.301602	C2
10485	chr19	4099998	4113965	1	Pitpnm1	0.531521	1.81631e-05	0.409202	C2
7983	chr16	11134532	11074911	2	Txndc11	0.713789	1.84301e-05	0.185541	C2
3258	chr11	70654650	70651847	2	Pfn1	0.6127	1.86097e-05	0.554295	C2
7623	chr15	89059726	89070907	1	Panx2	0.54659	1.87192e-05	0.245536	C2
11461	chr2	25403050	25409494	1	Npdc1	0.755914	1.87561e-05	0.222988	C2
637	chr1	93755033	93789529	1	Atg4b	0.628738	1.88555e-05	0.249038	C2
22765	chr9	75037614	75060313	1	Arpp19	0.706597	1.88555e-05	0.210944	C2
1793	chr10	75316877	75334792	1	Adora2a	0.900846	1.91788e-05	0.257752	C2
11562	chr2	28840406	28905575	1	Ddx31	0.55764	1.94169e-05	0.193307	C2
1326	chr1	191907527	191890231	2	1700034H15Rik	0.543096	1.94768e-05	0.310505	C2
21643	chr8	105701095	105695860	2	Acd	0.517303	1.9647e-05	0.318667	C2
15310	chr4	123917433	123936997	1	Rragc	0.522836	1.98972e-05	0.289824	C2
9142	chr17	32034508	31944769	2	Hsf2bp	0.533765	2.04865e-05	0.226158	C2
18562	chr6	146577911	146599198	1	Fgfr1op2	0.560383	2.05962e-05	0.277731	C2
17821	chr6	72347317	72353162	1	0610030E20Rik	0.656397	2.07407e-05	0.263875	C2
14666	chr4	43562634	43567060	1	Creb3	0.752428	2.09027e-05	0.358859	C2
20297	chr7	114415161	114315479	2	4933406I18Rik	0.737012	2.12619e-05	0.203228	C2
8241	chr16	32332252	32393747	1	Ubxn7	0.53248	2.13896e-05	0.224438	C2
9659	chr17	57011288	57003402	2	Gtf2f1	0.634817	2.16848e-05	0.32215	C2
12627	chr2	127854628	128123893	1	Acoxl	0.589833	2.1835e-05	0.233325	C2
15364	chr4	127169204	127237022	1	Dlgap3	0.543396	2.18684e-05	0.208968	C2
3183	chr11	69632971	69653297	1	Fxr2	0.579712	2.18862e-05	0.248796	C2
19054	chr7	24676675	24668012	2	Tex101	0.738939	2.19773e-05	0.231553	C2
21434	chr8	84689247	84699808	1	Trmt1	0.740693	2.23113e-05	0.405281	C2
17963	chr6	87533259	87458545	2	Arhgap25	0.821151	2.25886e-05	0.182226	C2
20315	chr7	118243907	118245551	1	4930583K01Rik	0.583518	2.27174e-05	0.626718	C2
7442	chr15	79030874	79042531	1	Gcat	0.511003	2.3033e-05	0.459519	C2
12298	chr2	93980034	93983575	1	Alkbh3os1	0.953133	2.40556e-05	0.364913	C2
21433	chr8	84687862	84670479	2	Nacc1	0.664837	2.43795e-05	0.335091	C2
10004	chr18	34221772	34207775	2	Gm10548	0.591499	2.48485e-05	0.281683	C2
1223	chr1	179668231	179687184	1	Sccpdh	0.654269	2.52301e-05	0.224996	C2
19503	chr7	45239115	45233632	2	Cd37	0.701821	2.56651e-05	0.307824	C2
16104	chr5	31054780	31078479	1	Cad	0.532177	2.57597e-05	0.234243	C2
1988	chr10	80855209	80852825	2	Lsm7	0.678721	2.58055e-05	0.281	C2
8268	chr16	33967003	33955012	2	Umps	0.59838	2.58175e-05	0.140188	C2
17061	chr5	137518880	137527935	1	Gigyf1	0.700201	2.58992e-05	0.173041	C2
12485	chr2	119208720	119217050	1	Zfyve19	0.654381	2.59458e-05	0.291384	C2
14786	chr4	56947429	56876013	2	Tmem245	0.578102	2.59749e-05	0.282291	C2
22723	chr9	69989466	70011659	1	Bnip2	0.548756	2.59824e-05	0.212933	C2
13943	chr3	95734973	95734911	2	Mir7014	1.09396	2.60783e-05	0.171424	C2
22614	chr9	59707637	59716424	1	Gramd2	0.559325	2.6141e-05	0.139685	C2
13032	chr2	163472545	163473003	1	2310001K24Rik	0.967641	2.63327e-05	0.455144	C2
18846	chr7	16309583	16318334	1	Bbc3	0.52839	2.70728e-05	0.493948	C2
10623	chr19	6914286	6914196	2	Mir6990	0.502187	2.72121e-05	0.238257	C2
15545	chr4	135963730	135968178	1	Gale	0.715589	2.72121e-05	0.29744	C2
1308	chr1	190925108	190946491	1	Angel2	0.620767	2.75774e-05	0.173331	C2
964	chr1	156718910	156678571	2	Fam20b	0.559876	2.7689e-05	0.220523	C2
8902	chr17	23844156	23836785	2	Prss41	0.70008	2.8317e-05	0.204253	C2
8714	chr17	7945614	7979556	1	Rsph3a	0.725633	2.85695e-05	0.0561656	C2
23528	chrX	37673277	37668997	2	Rhox2h	1.13778	2.91885e-05	0.0842505	C2
5120	chr12	112109309	112109250	2	Mir3073b	1.13748	2.93493e-05	0.343002	C2
8962	chr17	24895146	24888486	2	Eme2	0.612215	2.9592e-05	0.305281	C2
23133	chr9	110798185	110803744	1	Prss42	0.674283	3.05515e-05	0.197582	C2
17500	chr6	38875404	39084579	1	Tbxas1	0.508896	3.11235e-05	0.351408	C2
21861	chr8	123042575	123044602	1	2810013P06Rik	0.512926	3.1219e-05	0.604431	C2
15350	chr4	126468583	126435012	2	Ago1	0.563084	3.13283e-05	0.211879	C2
13067	chr2	164486140	164493323	1	Dbndd2	0.736026	3.27778e-05	0.192992	C2
12955	chr2	156144186	156123637	2	Nfs1	0.562025	3.2922e-05	0.197727	C2
4399	chr12	11456079	11462928	1	Rad51ap2	0.777726	3.31146e-05	0.205889	C2
3263	chr11	70700548	70731970	1	Kif1c	0.569086	3.31861e-05	0.20823	C2
1318	chr1	191224474	191225686	1	D730003I15Rik	0.563391	3.35654e-05	0.391485	C2
6304	chr14	31436033	31359880	2	Sh3bp5	0.537621	3.41415e-05	0.197962	C2
3751	chr11	97149712	97136171	2	Tbkbp1	0.735954	3.42773e-05	0.289944	C2
16026	chr5	24586750	24593353	1	Chpf2	0.530471	3.48094e-05	0.192962	C2
9299	chr17	35202007	35199367	2	Tnf	0.711878	3.5286e-05	0.169505	C2
19971	chr7	101560865	101552453	2	Art2a-ps	0.752116	3.53082e-05	0.173842	C2
21481	chr8	86746006	86723933	2	Siah1a	0.658115	3.54488e-05	0.205115	C2
17470	chr6	34977999	34945294	2	Slc23a4	0.848071	3.55105e-05	0.272004	C2
18553	chr6	145250552	145251856	1	Gm15706	0.510851	3.55451e-05	0.641384	C2
3538	chr11	83473108	83506740	1	Taf15	0.53264	3.6575e-05	0.207162	C2
12759	chr2	144270902	144250123	2	Snx5	0.542824	3.71733e-05	0.252374	C2
12937	chr2	155611243	155634307	1	Myh7b	0.794032	3.7362e-05	0.282889	C2
3395	chr11	76243699	76210571	2	Gemin4	0.514034	3.77978e-05	0.195127	C2
21555	chr8	94918098	94902869	2	Ccdc102a	0.56606	3.90271e-05	0.210133	C2
12644	chr2	129297370	129307826	1	Gm14023	0.655302	3.95089e-05	0.276244	C2
5089	chr12	110889145	110872610	2	Cinp	0.504176	3.95311e-05	0.252673	C2
19970	chr7	101475376	101475443	1	Mir139	0.655609	3.95679e-05	0.265578	C2
7772	chr15	99725618	99728136	1	Cox14	0.621076	4.07434e-05	0.485525	C2
18570	chr6	146888494	147032023	1	Ppfibp1	0.506704	4.07434e-05	0.23504	C2
15346	chr4	126286794	126314330	1	Col8a2	0.539065	4.10627e-05	0.187168	C2
12494	chr2	119547627	119519404	2	Exd1	0.505744	4.12133e-05	0.218319	C2
12952	chr2	156065210	156069499	1	Spag4	0.547291	4.22647e-05	0.270705	C2
16009	chr5	24030690	23915276	2	Fam126a	0.50703	4.24772e-05	0.201832	C2
3986	chr11	102697725	102684688	2	Ccdc43	0.614757	4.32366e-05	0.161467	C2
2654	chr11	22512283	22519231	1	Tmem17	0.750003	4.35413e-05	0.230501	C2
4020	chr11	103966725	103985350	1	Arf2	0.514351	4.40727e-05	0.336089	C2
12601	chr2	126876261	126791558	2	Trpm7	0.5698	4.42015e-05	0.236838	C2
21482	chr8	86745699	86747060	1	Gm10638	0.644503	4.45712e-05	0.451709	C2
2534	chr11	4139364	4139446	1	Mir3060	0.689845	4.45939e-05	0.34376	C2
15464	chr4	132768360	132778746	1	Rpa2	0.525137	4.47199e-05	0.195542	C2
4814	chr12	85339362	85299514	2	Nek9	0.559223	4.55856e-05	0.141087	C2
19544	chr7	45783947	45804144	1	Lmtk3	0.538789	4.5615e-05	0.3572	C2
12611	chr2	127247975	127260764	1	Tmem127	0.512257	4.64585e-05	0.235495	C2
12781	chr2	146512004	146241296	2	Ralgapa2	0.550989	4.65074e-05	0.283832	C2
4170	chr11	115814710	115823102	1	Tsen54	0.510719	4.72188e-05	0.369253	C2
14619	chr4	41640302	41638144	2	Enho	0.748925	4.79106e-05	0.244372	C2
21253	chr8	70353273	70331522	2	Upf1	0.65465	4.80952e-05	0.358814	C2
14698	chr4	44981394	44990734	1	Grhpr	0.58153	5.02494e-05	0.254307	C2
10714	chr19	10525244	10547735	1	Cpsf7	0.573776	5.05423e-05	0.251844	C2
21644	chr8	105701148	105703494	1	Pard6a	0.541459	5.11472e-05	0.357457	C2
22685	chr9	65676548	65690300	1	Oaz2	0.798807	5.17597e-05	0.252639	C2
21556	chr8	94923694	94943290	1	Adgrg5	0.734829	5.28512e-05	0.170677	C2
4791	chr12	84417200	84418578	1	Rnf113a2	0.757412	5.34925e-05	0.221739	C2
13402	chr3	30855950	30897194	1	Gpr160	0.721037	5.35952e-05	0.183638	C2
17991	chr6	89096110	89110039	1	4933427D06Rik	0.502908	5.46622e-05	0.275966	C2
2859	chr11	50916176	50898712	2	Zfp2	0.74274	5.47431e-05	0.165798	C2
15343	chr4	126202710	126164082	2	Thrap3	0.500917	5.5476e-05	0.268172	C2
6221	chr14	21847578	21856926	1	A430057M04Rik	0.611178	5.56488e-05	0.260335	C2
19282	chr7	30956803	30945248	2	Usf2	0.50216	5.58905e-05	0.248784	C2
16845	chr5	121660510	121621029	2	Acad10	0.680173	5.65996e-05	0.1616	C2
534	chr1	87183314	87188405	1	Prss56	0.526225	5.71734e-05	0.275576	C2
14720	chr4	46138511	46172403	1	Ncbp1	0.644154	5.77982e-05	0.186709	C2
3180	chr11	69605960	69599750	2	Atp1b2	0.640577	5.79709e-05	0.275079	C2
7974	chr16	10788655	10787935	2	Tnp2	0.74092	5.84108e-05	0.19475	C2
9334	chr17	35865595	35875596	1	Ppp1r18	0.513037	5.85664e-05	0.262477	C2
14728	chr4	46601929	46536937	2	Coro2a	0.734936	5.908e-05	0.277471	C2
6794	chr14	70289497	70217865	2	Ppp3cc	0.531886	6.06178e-05	0.178644	C2
13013	chr2	160731310	160775760	1	Plcg1	0.527824	6.16546e-05	0.228548	C2
3684	chr11	95009879	95026087	1	Samd14	0.598846	6.22856e-05	0.15895	C2
10320	chr18	65430997	65478792	1	Malt1	0.51792	6.25799e-05	0.270602	C2
17170	chr5	143315360	143301072	2	E130309D02Rik	0.531021	6.43414e-05	0.169364	C2
21426	chr8	84208907	84208825	2	Mir3074-2	0.836993	6.52148e-05	0.162616	C2
526	chr1	86582501	86543015	2	Pde6d	0.522575	6.53209e-05	0.252338	C2
15544	chr4	135946453	135962617	1	Hmgcl	0.570718	6.57298e-05	0.240331	C2
3259	chr11	70657176	70662513	1	Eno3	0.572549	6.57875e-05	0.444006	C2
12636	chr2	128967402	129018563	1	Zc3h6	0.528955	6.6163e-05	0.209491	C2
10892	chr19	24961616	24919916	2	Cbwd1	0.645086	6.68373e-05	0.14603	C2
3078	chr11	62248984	62266452	1	Adora2b	0.537464	6.68406e-05	0.208717	C2
17934	chr6	85915719	85930284	1	Tprkb	0.799484	6.68791e-05	0.272723	C2
13801	chr3	90231597	90235840	1	Jtb	0.62323	6.79945e-05	0.345772	C2
15488	chr4	133602168	133600556	2	Sfn	0.629	6.9978e-05	0.39226	C2
20359	chr7	121034445	121076835	1	Mettl9	0.506612	7.22664e-05	0.165263	C2
22508	chr9	53537047	53575627	1	Npat	0.521132	7.49024e-05	0.2158	C2
9015	chr17	25880858	25877628	2	Wfikkn1	0.871463	7.51637e-05	0.164745	C2
4625	chr12	69198429	69182734	2	Dnaaf2	0.500214	7.7076e-05	0.368737	C2
22597	chr9	58370504	58374183	1	1700072B07Rik	1.07483	7.72131e-05	0.154186	C2
2965	chr11	58330707	58347728	1	Sh3bp5l	0.543235	7.95117e-05	0.188742	C2
8933	chr17	24488783	24508909	1	Caskin1	0.549811	8.08552e-05	0.235287	C2
4790	chr12	84409068	84433780	1	Bbof1	0.602838	8.10074e-05	0.216739	C2
725	chr1	125561016	125595684	1	Slc35f5	0.545349	8.14607e-05	0.236412	C2
13260	chr2	180920936	180904377	2	Ythdf1	0.628485	8.30658e-05	0.278052	C2
2080	chr10	86021929	86048328	1	Fbxo7	0.590786	8.61193e-05	0.153675	C2
22612	chr9	59617284	59650290	1	Parp6	0.532761	8.61971e-05	0.206697	C2
5551	chr13	46669522	46675773	1	Fam8a1	0.670333	8.67256e-05	0.272905	C2
21312	chr8	71592184	71601092	1	Pgls	0.690887	8.68367e-05	0.349142	C2
12719	chr2	132846666	132866773	1	Crls1	0.764489	8.72262e-05	0.198051	C2
9109	chr17	29549593	29526009	2	Tmem217	0.629894	8.77454e-05	0.246489	C2
21493	chr8	88138206	88138274	1	Mir7071	0.548177	8.87993e-05	0.475735	C2
13291	chr2	181680310	181688051	1	Tcea2	0.617947	9.00248e-05	0.188652	C2
23914	chrX	100442717	100402221	2	Awat2	0.716128	9.02311e-05	0.0903536	C2
10345	chr18	67641599	67654162	1	Psmg2	0.665612	9.04157e-05	0.226192	C2
10632	chr19	6992272	6987911	2	Dnajc4	0.552042	9.0552e-05	0.427043	C2
17675	chr6	52227370	52223097	2	Hoxa9	0.82188	9.17523e-05	0.401279	C2
12643	chr2	129297212	129268210	2	Ckap2l	0.634435	9.26294e-05	0.257079	C2
22730	chr9	70503725	70425429	2	Rnf111	0.600461	9.26294e-05	0.198649	C2
21854	chr8	122611626	122615591	1	Trappc2l	0.682312	9.35363e-05	0.298259	C2
6718	chr14	63992431	64033506	1	Rp1l1	0.711607	9.4548e-05	0.0720828	C2
20158	chr7	105736590	105742925	1	Ilk	0.588523	9.4548e-05	0.249426	C2
20441	chr7	127014594	126986860	2	Mvp	0.574565	9.64753e-05	0.19338	C2
22565	chr9	57262599	57252322	2	1700017B05Rik	0.866349	9.69493e-05	0.32443	C2
14645	chr4	42916727	42941607	1	Phf24	0.637829	9.74111e-05	0.15841	C2
614	chr1	92910689	92908380	2	5033417F24Rik	0.534218	9.80952e-05	0.443117	C2
18120	chr6	113442517	113448229	1	Jagn1	0.585795	9.8525e-05	0.173485	C2
10344	chr18	67641336	67617397	2	Cep76	0.674311	9.88999e-05	0.18257	C2
12610	chr2	127247816	127240938	2	Ciao1	0.543772	9.89022e-05	0.300633	C2
13755	chr3	89164795	89177087	1	Clk2	0.51884	9.93253e-05	0.316547	C2
3565	chr11	84870005	84871631	1	Ggnbp2os	0.643815	0.000100376	0.60896	C2
7473	chr15	79834333	79823898	2	Cbx6	0.511636	0.000100668	0.2108	C2
23915	chrX	100429013	100429885	1	Otud6a	0.776209	0.000100738	0.269378	C2
1995	chr10	81037250	81028540	2	Slc39a3	0.569564	0.000103277	0.217907	C2
3937	chr11	101425333	101418814	2	Ptges3l	0.630826	0.00010341	0.251289	C2
17041	chr5	136953275	136966234	1	Fis1	0.508537	0.000104149	0.254348	C2
3791	chr11	98386632	98388097	1	Pnmt	0.643101	0.000105611	0.163016	C2
21713	chr8	109868603	109944671	1	Phlpp2	0.513196	0.000109302	0.217291	C2
22141	chr9	22259895	22247430	2	Zfp599	0.566924	0.000109957	0.118881	C2
433	chr1	75142697	75135215	2	Cnppd1	0.64425	0.00011165	0.282297	C2
17820	chr6	72345175	72318676	2	Usp39	0.506984	0.000112696	0.162772	C2
9148	chr17	32241920	32242855	1	Gm4432	0.515397	0.000112734	0.236632	C2
17414	chr6	29507952	29473162	2	Kcp	0.529005	0.000112936	0.183481	C2
6280	chr14	30654375	30691317	1	Rft1	0.718458	0.00011751	0.201578	C2
12973	chr2	157007075	156995062	2	Dsn1	0.581801	0.000117566	0.169998	C2
16169	chr5	34732972	34732853	2	Mir467g	0.508473	0.000118621	0.0269779	C2
22696	chr9	66514593	66508459	2	Fbxl22	0.559001	0.000122707	0.451857	C2
3572	chr11	85235120	85191308	2	Appbp2	0.502358	0.000123445	0.207768	C2
12463	chr2	118479696	118475843	2	Srp14	0.538304	0.000123845	0.305534	C2
6222	chr14	21848910	21845861	2	Comtd1	0.583056	0.000124841	0.387503	C2
2646	chr11	21239032	21321133	1	Vps54	0.557143	0.000125408	0.211438	C2
20419	chr7	126676357	126672866	2	Sult1a1	1.36945	0.000125412	0.13684	C2
2535	chr11	4160293	4141123	2	Ccdc157	0.547287	0.000128679	0.200416	C2
19787	chr7	81345234	81342733	2	Rps17	0.574437	0.000128718	0.34393	C2
6193	chr14	20388910	20384638	2	Dnajc9	0.518814	0.000131177	0.417089	C2
3554	chr11	84129568	84078920	2	Tada2a	0.562027	0.00013333	0.142281	C2
8252	chr16	32810446	32804888	2	Smbd1	0.718474	0.000133724	0.112236	C2
9211	chr17	34024680	34020792	2	Ring1	0.533594	0.000134235	0.499856	C2
4623	chr12	69184158	69186773	1	Mgat2	0.600065	0.000135584	0.459335	C2
9014	chr17	25875500	25877163	1	Mettl26	0.618262	0.000137982	0.351639	C2
1605	chr10	42502054	42535369	1	Snx3	0.543956	0.000139747	0.220065	C2
13794	chr3	90051636	90063341	1	4933434E20Rik	0.513523	0.000141201	0.290036	C2
14665	chr4	43562583	43531513	2	Tln1	0.613915	0.000141566	0.195002	C2
9491	chr17	45563960	45567669	1	Slc35b2	0.666794	0.000144078	0.307487	C2
8220	chr16	31275277	31251541	2	Ppp1r2	0.587252	0.000144905	0.250648	C2
19344	chr7	35802989	35772346	2	Zfp507	0.548158	0.000145353	0.181418	C2
18040	chr6	92214811	92186712	2	Rbsn	0.5953	0.000148978	0.187356	C2
1987	chr10	80855275	80868708	1	Sppl2b	0.605903	0.000150975	0.153204	C2
9262	chr17	34882100	34862602	2	C2	0.905101	0.000151443	0.115216	C2
13931	chr3	95357202	95323525	2	Setdb1	0.636875	0.000152341	0.153552	C2
6207	chr14	20703099	20702012	2	6230400D17Rik	0.55585	0.000153851	0.496241	C2
21340	chr8	72470089	72470016	2	Mir7068	0.535296	0.000153911	0.397205	C2
23949	chrX	102644246	102513975	2	Phka1	0.609317	0.00015549	0.0906949	C2
4844	chr12	87299705	87278638	2	Ism2	0.535404	0.00015569	0.169164	C2
12480	chr2	119112817	119136070	1	Rad51	0.537667	0.000156193	0.188954	C2
17430	chr6	30401855	30455174	1	Klhdc10	0.556563	0.000156193	0.176394	C2
8242	chr16	32400506	32408227	1	Tm4sf19	0.920076	0.000157029	0.138948	C2
2536	chr11	4160354	4182541	1	Sf3a1	0.583398	0.000157821	0.234972	C2
19150	chr7	28014115	27984471	2	Zfp850	0.565452	0.000158339	0.0992284	C2
11036	chr19	40994535	40928927	2	Blnk	0.532812	0.000158981	0.0835677	C2
16106	chr5	31108319	31112524	1	Dnajc5g	1.26261	0.000160062	0.151901	C2
15054	chr4	106492243	106483456	2	Bsnd	0.737554	0.000160435	0.176049	C2
8964	chr17	24896500	24897531	1	Nme3	0.628418	0.000160526	0.41776	C2
6635	chr14	56811989	56813899	1	2410022M11Rik	0.614278	0.000160736	0.470152	C2
12850	chr2	152293872	152312590	1	Tbc1d20	0.726991	0.000161581	0.246471	C2
16203	chr5	36988982	36966104	2	Wfs1	0.521538	0.000164304	0.252958	C2
8593	chr16	91011308	90936097	2	Synj1	0.594427	0.000165947	0.225097	C2
15467	chr4	132884458	132854064	2	Stx12	0.563453	0.000167103	0.192743	C2
12242	chr2	90918050	90910713	2	Ptpmt1	0.711505	0.000168016	0.264638	C2
21807	chr8	119862305	119876989	1	Klhl36	0.504337	0.000170514	0.192713	C2
6604	chr14	55824795	55833943	1	Nfatc4	0.550701	0.000170733	0.291125	C2
13788	chr3	89913196	89869324	2	Il6ra	0.59019	0.0001711	0.199881	C2
13175	chr2	172979842	172993576	1	Spo11	0.505536	0.000171159	0.125342	C2
9827	chr17	87025561	87035808	1	Cript	0.599301	0.000173215	0.35238	C2
15197	chr4	117155848	117155771	2	Snord55	0.547945	0.000178506	0.378831	C2
15505	chr4	134243763	134245873	1	E130218I03Rik	0.7531	0.000179289	0.346261	C2
22132	chr9	22085427	22072246	2	Ecsit	0.51848	0.000179289	0.288907	C2
11492	chr2	25847248	25842995	2	Sohlh1	0.500441	0.000179928	0.182557	C2
12938	chr2	155622880	155622958	1	Mir499	0.851655	0.000180899	0.46242	C2
3484	chr11	80142153	80136678	2	Tefm	0.517514	0.000181088	0.152204	C2
4644	chr12	69987002	69965012	2	Sav1	0.598825	0.000181327	0.153222	C2
19181	chr7	28741968	28753879	1	Sars2	0.630142	0.000185063	0.264051	C2
23940	chrX	101794656	101798640	1	8030474K03Rik	0.528971	0.000187008	0.227608	C2
17008	chr5	135394546	135376140	2	Pom121	0.625892	0.000187428	0.207907	C2
6569	chr14	55055493	55098995	1	Thtpa	0.528274	0.000194493	0.264554	C2
24070	chrX	134476490	134460116	2	Taf7l	0.703349	0.00019571	0.268653	C2
7515	chr15	81871892	81864516	2	Phf5a	0.575995	0.000200649	0.279307	C2
19159	chr7	28301785	28293555	2	Dll3	0.639722	0.000201293	0.337051	C2
3397	chr11	76243736	76250622	1	Mrm3	0.668577	0.000202838	0.222949	C2
8286	chr16	35983363	36036162	1	Kpna1	0.643062	0.000205247	0.14262	C2
19776	chr7	80688877	80586632	2	Crtc3	0.619551	0.000205297	0.226824	C2
6298	chr14	31208312	31211711	1	Tnnc1	0.685849	0.00020868	0.291073	C2
15154	chr4	115781034	115779834	2	Tex38	0.63292	0.000208731	0.28539	C2
3573	chr11	85235166	85238304	1	Appbp2os	0.536489	0.00020896	0.433294	C2
11121	chr19	45742884	45736798	2	Fgf8	0.560031	0.00020927	0.246952	C2
14684	chr4	43854292	43855463	1	Olfr155	1.52275	0.00020975	0.149087	C2
12686	chr2	131063814	131050822	2	Adam33	0.797687	0.000211632	0.197699	C2
17932	chr6	85904938	85899050	2	Nat8f4	0.756325	0.000212163	0.0924828	C2
12559	chr2	122160700	122179027	1	Trim69	0.803667	0.000217011	0.0632889	C2
16101	chr5	30968677	30977018	1	Tcf23	0.635674	0.00022028	0.0879576	C2
6634	chr14	56811716	56790585	2	Zmym5	0.658468	0.000222673	0.238398	C2
18335	chr6	126939555	126923419	2	Rad51ap1	0.655369	0.000225022	0.213057	C2
21718	chr8	110079734	110092752	1	Zfp612	0.603823	0.000231354	0.184485	C2
21635	chr8	105518746	105523988	1	Hsd11b2	0.558578	0.000231782	0.175638	C2
11521	chr2	26671282	26667674	2	Lcn4	0.755525	0.000237189	0.130135	C2
1841	chr10	77259223	77257765	2	Gm10941	0.599137	0.000237402	0.419148	C2
19929	chr7	99466004	99474022	1	Klhl35	0.554724	0.000242697	0.299115	C2
11106	chr19	44984550	44972117	2	4930414N06Rik	0.584144	0.000243016	0.12743	C2
3746	chr11	97041369	97034602	2	Lrrc46	0.53342	0.000243718	0.165012	C2
5659	chr13	55571120	55539316	2	Fam193b	0.568288	0.000250736	0.193677	C2
19452	chr7	44538178	44538106	2	Mir7053	0.528818	0.000254123	0.428404	C2
3918	chr11	101095435	101092141	2	Psmc3ip	0.639614	0.000255845	0.24901	C2
23785	chrX	74177259	74208498	1	Tktl1	1.11612	0.000260373	0.100372	C2
4808	chr12	85177313	85166639	2	Pgf	0.748742	0.000264381	0.196336	C2
20453	chr7	127218445	127214442	2	2021-09-01	0.720403	0.000264425	0.194214	C2
17895	chr6	83677857	83671207	2	Cd207	1.21135	0.00026829	0.133049	C2
3378	chr11	75513541	75526580	1	Scarf1	0.548648	0.000268499	0.179172	C2
4624	chr12	69184067	69182734	2	Rpl36al	0.663035	0.000269745	0.545374	C2
3820	chr11	99231017	99209047	2	Smarce1	0.528761	0.000270789	0.22095	C2
7327	chr15	75909735	75914535	1	Tigd5	0.520059	0.000276053	0.314942	C2
12341	chr2	104556658	104557719	1	Gm13884	0.530933	0.000277446	0.342309	C2
15670	chr4	142084304	142030993	2	Tmem51	0.701687	0.000278238	0.161491	C2
2998	chr11	58948911	58949372	1	Hist3h2ba	0.576693	0.000279772	0.576744	C2
23486	chrX	36328409	36366856	1	Lonrf3	0.618225	0.00028071	0.187069	C2
15516	chr4	134510999	134523922	1	Aunip	0.535728	0.000284513	0.181111	C2
2508	chr11	3202353	3244588	1	Eif4enif1	0.522044	0.000287309	0.183168	C2
3683	chr11	94991212	95006898	1	Ppp1r9b	0.547152	0.000287933	0.27717	C2
15671	chr4	142084298	142088101	1	Tmem51os1	0.666207	0.000290072	0.23294	C2
10689	chr19	8920393	8927236	1	B3gat3	0.721753	0.000291058	0.236277	C2
9295	chr17	35176001	35170992	2	Aif1	1.22664	0.000299268	0.141505	C2
3386	chr11	75732887	75765841	1	Ywhae	0.579872	0.00030496	0.250091	C2
12468	chr2	118728438	118707517	2	Plcb2	0.809576	0.000305869	0.190616	C2
13960	chr3	96181227	96195183	1	Sv2a	0.848945	0.000306978	0.10702	C2
7986	chr16	11203383	11225796	1	2610020C07Rik	0.566448	0.000307707	0.186499	C2
5371	chr13	23695811	23696545	1	Hist1h1t	0.675665	0.000307731	0.199465	C2
20292	chr7	113564987	113538026	2	Far1os	0.645281	0.000308267	0.0882586	C2
3747	chr11	97041586	97049213	1	Mrpl10	0.554255	0.000313729	0.165487	C2
20159	chr7	105737385	105731730	2	Rrp8	0.580011	0.000313771	0.217873	C2
2533	chr11	4135160	4141193	1	Rnf215	0.647926	0.000314426	0.21985	C2
3668	chr11	94521502	94501347	2	Mycbpap	0.517197	0.000315113	0.0908606	C2
21737	chr8	111094745	111135144	1	Pdpr	0.565184	0.000316408	0.183768	C2
21292	chr8	71206948	71166044	2	Gm38415	1.31199	0.000318247	0.0380626	C2
20277	chr7	111122703	111117673	2	1700012D14Rik	0.518768	0.000318563	0.361705	C2
15196	chr4	117154574	117154516	2	Snord38a	0.549095	0.000320005	0.382921	C2
16563	chr5	100798759	100804469	1	Mrps18c	0.514295	0.000321092	0.158511	C2
13940	chr3	95658721	95663179	1	Mcl1	0.500042	0.000321646	0.341065	C2
4287	chr11	120442631	120447321	1	Tspan10	0.626758	0.00032548	0.171064	C2
16134	chr5	32785626	32736314	2	Pisd	0.506947	0.00033015	0.214309	C2
12847	chr2	152105524	152111376	1	Srxn1	0.550685	0.000331701	0.213331	C2
8963	chr17	24895120	24896758	1	Mrps34	0.602934	0.000331764	0.362107	C2
7796	chr15	100687920	100674422	2	Cela1	0.631346	0.000333438	0.123099	C2
14649	chr4	43010488	43002337	2	Fancg	0.719347	0.000334926	0.193968	C2
6595	chr14	55713492	55700009	2	Tgm1	0.659312	0.000340207	0.132622	C2
8754	chr17	12960725	12943042	2	Acat2	0.530377	0.000350917	0.157677	C2
9276	chr17	35028016	35025959	2	Sapcd1	0.716853	0.00036123	0.0933353	C2
15153	chr4	115784814	115812314	1	Atpaf1	0.660394	0.000363801	0.124618	C2
7938	chr16	4964289	4978962	1	4930451G09Rik	0.530314	0.000372252	0.223354	C2
12930	chr2	155356817	155356925	1	Mir695	0.506063	0.000373297	0.276818	C2
7819	chr15	101473478	101479983	1	Krt86	0.67842	0.000378571	0.0756183	C2
7530	chr15	82224339	82221744	2	Tnfrsf13c	1.00405	0.000379369	0.25524	C2
4820	chr12	85824545	85815455	2	Erg28	0.669059	0.000383072	0.305028	C2
7924	chr16	4594713	4615957	1	Glis2	0.572852	0.000385087	0.210441	C2
12678	chr2	130667841	130681614	1	Itpa	0.56172	0.000388985	0.256863	C2
21693	chr8	107425038	107412489	2	Nob1	0.671571	0.000390991	0.201113	C2
11107	chr19	44989344	45003395	1	Sema4g	0.752134	0.00040214	0.157299	C2
12299	chr2	94010730	93980634	2	Alkbh3	0.50929	0.000407304	0.136588	C2
12664	chr2	130397629	130390775	2	Cpxm1	0.658001	0.000407643	0.14986	C2
14708	chr4	45408766	45395923	2	Slc25a51	0.55053	0.000410548	0.237135	C2
9190	chr17	33781575	33774900	2	Angptl4	0.752909	0.00041127	0.162656	C2
8932	chr17	24479078	24473550	2	Mlst8	0.531684	0.000418001	0.211964	C2
4201	chr11	116593687	116597680	1	Aanat	0.624555	0.000425316	0.156285	C2
14787	chr4	56895298	56895229	2	Mir32	0.521175	0.000431086	0.311473	C2
9183	chr17	33524196	33553782	1	Adamts10	0.728174	0.00043197	0.118705	C2
13471	chr3	40799951	40816883	1	Plk4	0.641727	0.000439861	0.258747	C2
19958	chr7	100662394	100643896	2	Plekhb1	0.5432	0.000439963	0.142117	C2
14678	chr4	43730034	43734534	1	Spaar	0.844643	0.000440001	0.188408	C2
19950	chr7	100371896	100326737	2	Ppme1	0.527527	0.000447867	0.175481	C2
16846	chr5	121660563	121687249	1	Brap	0.683028	0.000449794	0.187238	C2
19948	chr7	100264544	100265561	1	Gpx2-ps1	1.19611	0.000460639	0.178255	C2
3377	chr11	75510094	75513168	1	Rilp	0.534932	0.000462567	0.241162	C2
19795	chr7	81707527	81600481	2	Homer2	0.581001	0.000466853	0.173428	C2
19914	chr7	98199475	98192415	2	B3gnt6	0.688946	0.000471335	0.168992	C2
18336	chr6	126939966	126975704	1	D6Wsu163e	0.601043	0.000478541	0.187796	C2
19923	chr7	99182713	99153663	2	Dgat2	0.575108	0.000483934	0.215305	C2
14048	chr3	102936100	102818499	2	Sycp1	0.542006	0.000484394	0.160053	C2
22409	chr9	45055181	45075042	1	Mpzl3	0.556552	0.00049013	0.101376	C2
10402	chr18	77065208	77155708	1	Pias2	0.535395	0.000499742	0.197485	C2
19066	chr7	24970075	24970010	2	Mir7046	0.620605	0.00050436	0.37043	C2
22574	chr9	57589452	57596233	1	Ulk3	0.687593	0.000512542	0.194253	C2
16116	chr5	31251700	31253197	1	Krtcap3	0.639075	0.000514733	0.2516	C2
3490	chr11	80383279	80405874	1	Zfp207	0.514189	0.000523666	0.201208	C2
1818	chr10	76032612	76042969	1	Zfp280b	0.557283	0.000555615	0.244828	C2
399	chr1	74125541	74148230	1	Rufy4	0.533828	0.000556208	0.0765697	C2
3444	chr11	78290841	78296805	1	BC030499	0.708437	0.000556208	0.0653938	C2
7375	chr15	76669948	76668224	2	Foxh1	0.580374	0.000556601	0.403051	C2
18127	chr6	113600715	113596762	2	Fancd2os	0.501507	0.000557926	0.242881	C2
19513	chr7	45405960	45411382	1	Kcna7	0.757765	0.000558522	0.214321	C2
1734	chr10	62682508	62682558	1	Mir7215	0.582129	0.000563543	0.223093	C2
6270	chr14	29978337	29993221	1	Actr8	0.552072	0.000568452	0.117257	C2
9909	chr18	12305720	12252357	2	Ankrd29	0.513231	0.000580895	0.110919	C2
11924	chr2	74659557	74652991	2	Evx2	0.506033	0.000580895	0.306792	C2
22396	chr9	44673233	44686305	1	Treh	0.573933	0.000586313	0.0902345	C2
850	chr1	136050804	136051370	1	Ascl5	0.727275	0.000590623	0.202669	C2
20482	chr7	127725616	127718960	2	Ctf2	0.680363	0.000592691	0.0601959	C2
15523	chr4	134864536	134896172	1	Rhd	0.57323	0.000594966	0.138632	C2
12940	chr2	155729475	155701673	2	Edem2	0.542123	0.000605814	0.109483	C2
17650	chr6	50572398	50572508	1	Mir6371	0.65217	0.000609002	0.441497	C2
15304	chr4	123616420	123616521	1	Mir6398	0.567826	0.000610751	0.199596	C2
7549	chr15	82794245	82790107	2	Cyp2d26	0.881505	0.000613204	0.116099	C2
13242	chr2	180289879	180275322	2	Rbbp8nl	0.668948	0.000613918	0.12996	C2
19158	chr7	28291134	28284652	2	Selenov	0.737518	0.000619846	0.317419	C2
3745	chr11	97029952	97033960	1	Scrn2	0.664368	0.000622606	0.244202	C2
15069	chr4	107209180	107217914	1	Ldlrad1	0.606197	0.000627397	0.136808	C2
2898	chr11	53324689	53333301	1	Zcchc10	0.564564	0.000631278	0.119727	C2
12854	chr2	152376566	152368758	2	Nrsn2	0.688668	0.000635877	0.159178	C2
19187	chr7	28788969	28798965	1	Rinl	0.742904	0.00063736	0.173469	C2
8610	chr16	91688898	91715755	1	Gm10785	0.607407	0.000649305	0.176073	C2
17886	chr6	83349484	83358392	1	Bola3	0.777036	0.000667579	0.29299	C2
11624	chr2	31670737	31681320	1	Exosc2	0.578231	0.000669803	0.133012	C2
12901	chr2	153940862	153963852	1	Bpifb4	0.732811	0.000675238	0.107507	C2
20493	chr7	127904073	127909664	1	Bckdk	0.632059	0.000678942	0.098101	C2
11930	chr2	74704615	74707933	1	Hoxd8	0.640303	0.000681348	0.318669	C2
18904	chr7	19083849	19093821	1	Dmpk	0.506733	0.000689545	0.341142	C2
3187	chr11	69663043	69663125	1	Mir1934	0.633797	0.000690282	0.476094	C2
8130	chr16	20621278	20619215	2	Camk2n2	0.626091	0.00069415	0.314327	C2
22134	chr9	22117169	22112989	2	Elof1	0.828352	0.000700176	0.0518404	C2
8731	chr17	10319919	10321141	1	Cahm	0.537873	0.000703879	0.473847	C2
18213	chr6	120531299	120509494	2	Hdhd5	0.54154	0.000704225	0.198016	C2
513	chr1	86045863	86055456	1	2810459M11Rik	0.783063	0.000710163	0.217418	C2
19952	chr7	100472991	100486432	1	Ucp3	0.749181	0.000716069	0.0973516	C2
3752	chr11	97146419	97146364	2	Mir7235	0.59238	0.000729388	0.346643	C2
19182	chr7	28741781	28739641	2	Mrps12	0.625361	0.000740895	0.403657	C2
18165	chr6	116338022	116409540	1	2021-03-08	0.530537	0.000741216	0.163331	C2
10731	chr19	10895231	10909559	1	Prpf19	0.664181	0.00074504	0.266149	C2
19946	chr7	100176670	100184869	1	Kcne3	0.527063	0.000749581	0.0842849	C2
22753	chr9	72985376	72979724	2	Ccpg1os	0.823856	0.000765842	0.0539698	C2
7770	chr15	99702287	99713995	1	Smarcd1	0.609457	0.000771168	0.207416	C2
8051	chr16	17276300	17278661	1	Tmem191c	0.542718	0.000777209	0.371574	C2
14153	chr3	108722299	108678638	2	Gpsm2	0.541294	0.000779377	0.212606	C2
5631	chr13	54701463	54736662	1	Cdhr2	0.721428	0.000788649	0.0984728	C2
14076	chr3	104864506	104930064	1	St7l	0.542797	0.000791242	0.218885	C2
23996	chrX	106221158	106206874	2	Taf9b	0.701486	0.000798935	0.175446	C2
24285	chrX	161117193	161258213	1	Scml2	0.551533	0.000802105	0.156844	C2
7325	chr15	75894481	75890964	2	Naprt	0.558669	0.000805163	0.180074	C2
20867	chr8	13890271	13884788	2	Coprs	0.563067	0.000826451	0.174721	C2
9620	chr17	56109802	56100591	2	Plin4	0.912346	0.000846081	0.197875	C2
6663	chr14	59393512	59380833	2	Phf11c	1.15783	0.000850615	0.0917919	C2
20736	chr7	143473755	143499334	1	Slc22a18	0.518822	0.00085877	0.116794	C2
10715	chr19	10556238	10533865	2	Tmem216	0.734439	0.00085917	0.173463	C2
8259	chr16	33105361	33105445	1	Mir1947	0.982236	0.000860058	0.358388	C2
16642	chr5	108795363	108777235	2	Tmed11	0.75576	0.000861567	0.0806627	C2
8992	chr17	25570686	25565893	2	Sox8	0.648885	0.000894168	0.206806	C2
18674	chr7	5051532	5053723	1	Zfp580	0.578224	0.000900318	0.333122	C2
23053	chr9	108190383	108096022	2	Bsn	0.556662	0.000913542	0.207236	C2
3047	chr11	60699690	60714188	1	Llgl1	0.656748	0.000919178	0.18524	C2
10560	chr19	5560575	5549137	2	Ovol1	0.528391	0.000927941	0.204646	C2
12883	chr2	153065955	153081735	1	Ccm2l	0.667922	0.000933417	0.174018	C2
17973	chr6	87913976	87936614	1	Hmces	0.548854	0.000935668	0.153333	C2
945	chr1	155083264	155063523	2	Gm9530	0.552091	0.00093976	0.170042	C2
3611	chr11	87756864	87756927	1	Mir142	0.607056	0.000947842	0.317401	C2
9544	chr17	47437375	47412734	2	1700001C19Rik	0.610325	0.000952519	0.155758	C2
9235	chr17	34377132	34386028	1	Btnl1	0.749734	0.000959151	0.0704405	C2
17431	chr6	30460985	30463313	1	1700012C14Rik	0.734089	0.000966342	0.372738	C2
7413	chr15	78305721	78282507	2	Csf2rb2	1.27334	0.000966921	0.0960727	C2
9275	chr17	35016579	35026741	1	Vwa7	1.00893	0.000976685	0.236424	C2
8013	chr16	14159626	14159692	1	Mir484	0.600082	0.000981398	0.514404	C2
6063	chr13	112993868	113000394	1	Mcidas	0.582133	0.000990217	0.346946	C2
10131	chr18	37854660	37854605	2	Mir6979	0.640945	0.00103083	0.315477	C2
22609	chr9	59525501	59518685	2	Tmem202	0.64881	0.0010312	0.0572566	C2
17009	chr5	135383810	135383730	2	Mir7033	0.501703	0.00104761	0.261802	C2
6801	chr14	70524081	70520941	2	Sftpc	0.534129	0.00106312	0.118238	C2
19918	chr7	98494222	98501831	1	Lrrc32	0.655038	0.00106312	0.257648	C2
6622	chr14	56159579	56156581	2	Gzmg	1.9605	0.00107125	0.0541293	C2
14082	chr3	105687571	105678462	2	Ddx20	0.535036	0.00107861	0.265322	C2
19434	chr7	44249855	44249938	1	Snord88c	0.584483	0.00107861	0.479487	C2
7965	chr16	10313968	10281749	2	Emp2	0.536674	0.00108218	0.11882	C2
13993	chr3	96905298	96871066	2	Gpr89	0.547002	0.00108526	0.12497	C2
2578	chr11	6173331	6172508	2	Rps15a-ps6	0.548439	0.00109057	0.165663	C2
2900	chr11	53409197	53409267	1	Mir6920	0.729441	0.00109804	0.0832345	C2
17263	chr5	149156192	149154128	2	Gm8615	0.794371	0.00109993	0.060689	C2
10037	chr18	35722351	35713089	2	Ecscr	0.868959	0.00110636	0.0996404	C2
21689	chr8	107096106	107096025	2	Mir7075	0.503236	0.00112418	0.340923	C2
21495	chr8	88272403	88329962	1	Adcy7	0.638145	0.00112602	0.217131	C2
12908	chr2	154223742	154240902	1	Bpifb5	1.14554	0.00114369	0.080895	C2
20723	chr7	142654996	142654924	2	Mir483	0.540428	0.00115274	0.360222	C2
22397	chr9	44735198	44686308	2	Phldb1	0.542213	0.00116072	0.249505	C2
4734	chr12	80132844	80120546	2	2310015A10Rik	0.534768	0.00116617	0.210841	C2
3096	chr11	62879490	62895184	1	Tvp23b	0.789095	0.00117503	0.0525697	C2
2077	chr10	85928491	85929647	1	Ascl4	0.637296	0.00118259	0.323384	C2
17622	chr6	48676135	48678704	1	Gimap9	0.82805	0.00120016	0.0828223	C2
3993	chr11	102897200	102887336	2	Gfap	0.545193	0.00120362	0.126883	C2
16154	chr5	33995984	34005916	1	Nat8l	0.623753	0.00120455	0.270859	C2
16201	chr5	36868570	36955078	1	Ppp2r2c	0.573561	0.00120784	0.188776	C2
19338	chr7	35537744	35493610	2	Tdrd12	0.576788	0.00121073	0.15519	C2
19160	chr7	28312046	28305826	2	Timm50	0.510473	0.00122521	0.253757	C2
764	chr1	131279563	131254602	2	Ikbke	0.527989	0.00122583	0.136729	C2
11033	chr19	40868316	40882639	1	E030044B06Rik	0.67266	0.00125123	0.230521	C2
21313	chr8	71597646	71608149	1	Fam129c	0.551833	0.00128251	0.357107	C2
17649	chr6	50566474	50562563	2	Cycs	0.60396	0.00131569	0.299752	C2
445	chr1	75278380	75272202	2	Resp18	1.26253	0.00131836	0.148772	C2
2538	chr11	4218251	4222409	1	Castor1	0.759234	0.00131959	0.355796	C2
20857	chr8	13405081	13421951	1	Grk1	0.964912	0.00132018	0.107852	C2
7304	chr15	74841643	74834892	2	Cyp11b1	1.54102	0.00133665	0.0404728	C2
10034	chr18	35655199	35650351	2	Prob1	0.666724	0.00133762	0.369236	C2
21639	chr8	105615466	105615573	1	Mir1966	0.662896	0.0013396	0.1806	C2
3316	chr11	73324637	73304988	2	Aspa	0.626733	0.00134732	0.102107	C2
4959	chr12	104263122	104269365	1	Serpina3i	1.47919	0.00135625	0.10439	C2
14604	chr4	40993695	40993758	1	Mir3094	0.524142	0.00137772	0.160756	C2
12238	chr2	90847155	90866810	1	Mtch2	0.504131	0.00138264	0.200253	C2
18565	chr6	146647802	146647177	2	Gm6654	1.65727	0.0014171	0.0693738	C2
3938	chr11	101419253	101419187	2	Mir6929	0.578423	0.00141877	0.279457	C2
21314	chr8	71611024	71624911	1	Colgalt1	0.509852	0.0014189	0.20479	C2
17824	chr6	72380468	72368049	2	Vamp5	0.774191	0.00142361	0.10277	C2
7324	chr15	75888723	75882934	2	Mroh6	0.50123	0.00142535	0.277462	C2
4132	chr11	114989886	114982443	2	Cd300ld	1.54609	0.00142721	0.0476182	C2
7523	chr15	82047598	82041345	2	Snu13	0.595714	0.00144636	0.238386	C2
4328	chr11	121160271	121161973	1	Uts2r	0.75586	0.00145786	0.178263	C2
15750	chr4	148160094	148152799	2	Fbxo44	0.613457	0.00145835	0.333263	C2
13731	chr3	88461182	88435962	2	Sema4a	0.657875	0.00146153	0.114622	C2
21680	chr8	106893593	106883863	2	Chtf8	0.622831	0.00149168	0.205541	C2
10309	chr18	63692359	63662801	2	Txnl1	0.517899	0.00152589	0.182267	C2
15362	chr4	127077383	127124374	1	Zmym6	0.575222	0.00155753	0.144984	C2
12645	chr2	129309972	129299610	2	Il1a	1.00919	0.00156123	0.0752931	C2
23026	chr9	107563255	107566108	1	Tusc2	0.646945	0.0015717	0.300225	C2
2780	chr11	45980310	46017992	1	Sox30	0.604908	0.0015734	0.200184	C2
12979	chr2	157279098	157326318	1	Rpn2	0.503193	0.00158585	0.177901	C2
11462	chr2	25423242	25426374	1	Fut7	0.660848	0.00159434	0.12735	C2
604	chr1	92596521	92597492	1	Olfr1411	2.36413	0.00159693	0.131056	C2
13097	chr2	164948219	164955850	1	Mmp9	0.659148	0.00161048	0.239521	C2
16667	chr5	110344730	110356094	1	Lrcol1	0.54753	0.00162795	0.133687	C2
23928	chrX	101254528	101260873	1	Foxo4	0.511667	0.00168621	0.121638	C2
22987	chr9	106170929	106191706	1	Wdr82	0.504488	0.00173781	0.168564	C2
11520	chr2	26639321	26639190	2	Snora17	0.721887	0.00178178	0.378867	C2
19435	chr7	44250150	44250221	1	Snord88a	0.544563	0.00181612	0.459227	C2
8594	chr16	91011249	91016503	1	4930404I05Rik	0.659382	0.00186431	0.302246	C2
6719	chr14	64085389	64075443	2	Prss55	0.54095	0.0018848	0.0687414	C2
20412	chr7	126566366	126546911	2	Eif3c	0.553514	0.00190807	0.166847	C2
19048	chr7	24546005	24541658	2	Pinlyp	0.535556	0.00191961	0.321734	C2
12910	chr2	154307244	154320644	1	Bpifb9b	0.579369	0.00192304	0.054103	C2
3445	chr11	78301591	78322454	1	Spag5	0.638188	0.00193184	0.169135	C2
20364	chr7	121589836	121587386	2	4933432K03Rik	0.676732	0.00195699	0.0929172	C2
19777	chr7	80636017	80644384	1	Gm15880	0.523634	0.00197209	0.110816	C2
843	chr1	135766085	135769134	1	Phlda3	0.616786	0.00198875	0.324901	C2
430	chr1	74951672	74945315	2	Ihh	0.751182	0.00202225	0.261149	C2
15208	chr4	117887329	117884330	2	Atp6v0b	0.551266	0.0020732	0.456883	C2
1328	chr1	191977370	191988282	1	Rd3	0.566393	0.00209494	0.151196	C2
7985	chr16	11203292	11193037	2	Rsl1d1	0.545272	0.00218226	0.226824	C2
15436	chr4	131873639	131901725	1	Srsf4	0.501023	0.00218282	0.18462	C2
9260	chr17	34862514	34856374	2	Cfb	0.940584	0.00221602	0.108537	C2
796	chr1	133309823	133329722	1	Kiss1	0.710369	0.0022307	0.11497	C2
6332	chr14	33589270	33640754	1	Ptpn20	0.552423	0.00228797	0.0974282	C2
18901	chr7	19024377	19054622	1	Sympk	0.557378	0.00229892	0.330497	C2
16190	chr5	36204021	36206568	1	Psapl1	0.721021	0.00231056	0.147129	C2
1256	chr1	182409167	182462436	1	Trp53bp2	0.524848	0.00243292	0.217287	C2
11052	chr19	41911871	41918665	1	Pgam1	0.534367	0.00252854	0.29023	C2
3932	chr11	101316251	101323531	1	Psme3	0.548589	0.00252911	0.191925	C2
23350	chrX	8145880	8138975	2	Rbm3	0.611498	0.00256119	0.129192	C2
3391	chr11	76027782	76019194	2	Rflnb	0.537275	0.0026051	0.145022	C2
17510	chr6	39573876	39588769	1	Adck2	0.676622	0.00260624	0.160113	C2
8004	chr16	13730484	13715057	2	Pla2g10	0.829051	0.00262557	0.129242	C2
2842	chr11	50069702	50069799	1	Mir340	0.724373	0.00264808	0.190889	C2
16311	chr5	65391431	65388364	2	Rpl9	0.540683	0.00268578	0.274741	C2
20551	chr7	132859225	132885114	1	Abraxas2	0.522963	0.00269616	0.145537	C2
8053	chr16	17331371	17343572	1	Serpind1	0.689754	0.00270224	0.12399	C2
9019	chr17	25944931	25942233	2	Nhlrc4	0.760363	0.0027028	0.187824	C2
1221	chr1	179546267	179528056	2	Tfb2m	0.575262	0.00271494	0.182998	C2
18573	chr6	147042770	147070902	1	Mrps35	0.670273	0.00272054	0.1372	C2
7446	chr15	79108983	79136900	1	Micall1	0.565079	0.00273622	0.169061	C2
9320	chr17	35552128	35557180	1	Cdsn	0.71475	0.00281994	0.177287	C2
24122	chrX	136868540	136858151	2	Rab9b	1.1292	0.00284688	0.10903	C2
12342	chr2	104559184	104571429	1	Platr14	0.569906	0.00288819	0.107867	C2
3927	chr11	101246334	101259547	1	Vps25	0.554126	0.00288933	0.170141	C2
11038	chr19	41029275	41059525	1	Dntt	0.587252	0.00291755	0.0632626	C2
7353	chr15	76343523	76345934	1	Cyc1	0.608375	0.00292009	0.302376	C2
10529	chr19	5024006	5031972	1	Slc29a2	0.548589	0.00292183	0.231297	C2
9078	chr17	28328471	28331033	1	Rpl10a	0.50513	0.00293474	0.326714	C2
7363	chr15	76511818	76502015	2	Dgat1	0.511941	0.00296284	0.277251	C2
13820	chr3	90603770	90606045	1	S100a4	1.17739	0.00299235	0.0457031	C2
10732	chr19	10920601	10914296	2	Zp1	0.615267	0.00299634	0.074087	C2
8715	chr17	8147788	8128316	2	Rnaset2a	0.841604	0.00303896	0.0494425	C2
10050	chr18	36528152	36556272	1	Slc4a9	0.606206	0.00308717	0.0997636	C2
12836	chr2	151632593	151590549	2	Snph	0.656554	0.00309155	0.125966	C2
21626	chr8	105326276	105312340	2	Lrrc29	0.513722	0.00311022	0.138657	C2
19778	chr7	80803331	80711583	2	Iqgap1	0.550375	0.00311503	0.125602	C2
3943	chr11	101465040	101471306	1	Rnd2	0.517427	0.00313097	0.340392	C2
16641	chr5	108763842	108768918	1	1700047L14Rik	0.608421	0.00317362	0.122382	C2
3382	chr11	75600231	75599634	2	Gm12338	0.728564	0.00317917	0.0989718	C2
797	chr1	133309823	133329722	1	Golt1a	0.717345	0.0031932	0.104	C2
23351	chrX	8145427	8147964	1	Rbm3os	0.625416	0.00320459	0.176562	C2
3862	chr11	99879187	99880229	1	Gm11567	1.99352	0.00326359	0.0480566	C2
19088	chr7	25489492	25461702	2	Ceacam1	0.590823	0.00329854	0.056596	C2
13087	chr2	164785557	164792770	1	Snx21	0.665764	0.00330303	0.211295	C2
12909	chr2	154257879	154271245	1	Bpifb9a	0.805292	0.00330413	0.0461939	C2
441	chr1	75219294	75214972	2	Tuba4a	0.737834	0.00333164	0.1892	C2
2350	chr10	127195709	127190378	2	Dtx3	0.570829	0.00336808	0.204347	C2
4789	chr12	84409029	84373875	2	Entpd5	0.520179	0.00336863	0.137998	C2
12575	chr2	122738505	122749487	1	Bloc1s6	0.571053	0.00352628	0.126812	C2
18473	chr6	135011612	135023776	1	Ddx47	0.629506	0.00371277	0.140339	C2
10059	chr18	36744656	36757639	1	Ik	0.624793	0.0037514	0.234539	C2
432	chr1	75133890	75125541	2	Slc23a3	0.55033	0.00378036	0.197945	C2
7816	chr15	101487983	101431490	2	Krt85	0.520708	0.00378174	0.0957436	C2
5131	chr12	112659351	112659277	2	Mir6939	0.648689	0.00383974	0.174984	C2
19974	chr7	101818313	101822726	1	Phox2a	0.684203	0.003871	0.439135	C2
17501	chr6	39067586	39063879	2	1700025N23Rik	0.709096	0.00387833	0.0885191	C2
19437	chr7	44261478	44261891	1	Gm15517	0.64207	0.00388288	0.232889	C2
11491	chr2	25823153	25825537	1	Lcn9	0.891288	0.00390611	0.074493	C2
833	chr1	135258472	135253574	2	Elf3	0.596297	0.00393895	0.172083	C2
4775	chr12	83950608	83952953	1	Riox1	0.523955	0.00393969	0.297439	C2
854	chr1	136190712	136181652	2	Mroh3	0.526131	0.00395402	0.138392	C2
19433	chr7	44246722	44252319	1	2410002F23Rik	0.505502	0.00397734	0.262307	C2
3711	chr11	96065364	96047431	2	Ube2z	0.527951	0.00402674	0.0700688	C2
1948	chr10	80179482	80190010	1	Efna2	0.520756	0.00404461	0.221085	C2
23765	chrX	73673133	73682502	1	Slc6a8	0.553501	0.00404634	0.10019	C2
530	chr1	87089928	87086690	2	Alppl2	0.852876	0.00415512	0.225717	C2
21316	chr8	71631106	71631047	2	Mir6769b	0.504102	0.00416797	0.352063	C2
20703	chr7	142176005	142174532	2	Krtap5-2	1.19861	0.00419765	0.120455	C2
4811	chr12	85245985	85245923	2	Mir6938	0.618655	0.00425795	0.0741736	C2
23761	chrX	73483601	73495936	1	Bgn	0.718338	0.00426213	0.0332524	C2
24089	chrX	135373284	135383393	1	Gm7903	1.67027	0.00428862	0.0177354	C2
12852	chr2	152344060	152337425	2	Trib3	0.658406	0.0043099	0.164012	C2
10990	chr19	37173843	37196541	1	A330032B11Rik	0.558461	0.00440201	0.115174	C2
15266	chr4	120532231	120536661	1	Slfnl1	0.574103	0.00444167	0.125301	C2
17648	chr6	50566643	50594865	1	5430402O13Rik	0.522036	0.00446109	0.1872	C2
6544	chr14	54617995	54614120	2	Psmb5	0.5232	0.00453261	0.178806	C2
5936	chr13	94875627	94883681	1	Otp	0.512343	0.00456146	0.354883	C2
3997	chr11	103017147	102994056	2	Dcakd	0.869689	0.00456894	0.0500707	C2
13076	chr2	164638802	164634708	2	Wfdc16	0.840676	0.00461464	0.154067	C2
5664	chr13	55693124	55703500	1	B230219D22Rik	0.526875	0.00470361	0.239913	C2
17164	chr5	143180775	143172186	2	Rbak	0.500884	0.00470903	0.122632	C2
15074	chr4	107367784	107414338	1	Ndc1	0.507457	0.00472404	0.145475	C2
19413	chr7	43824544	43832027	1	Klk6	1.19647	0.00476086	0.038297	C2
12927	chr2	155236533	155250277	1	Dynlrb1	0.838976	0.00486164	0.0500868	C2
6286	chr14	30943289	30929180	2	Itih1	0.702588	0.00487584	0.0604746	C2
10275	chr18	61036199	61018862	2	Cdx1	0.653093	0.00491355	0.0883395	C2
9891	chr18	10610352	10566512	2	Esco1	0.569018	0.00495221	0.24899	C2
21618	chr8	105264648	105269326	1	Fbxl8	0.544408	0.00500254	0.317433	C2
3095	chr11	62847123	62877462	1	Fbxw10	0.774672	0.00503871	0.0503233	C2
8609	chr16	91688728	91679265	2	Donson	0.503759	0.00505096	0.193939	C2
12696	chr2	131288052	131288137	1	Mir103-2	0.94027	0.00511163	0.128206	C2
21728	chr8	110846600	110882234	1	Cog4	0.5365	0.00511471	0.127323	C2
9533	chr17	46763712	46755663	2	Ptcra	0.56605	0.00515661	0.0433292	C2
1858	chr10	77799133	77798387	2	Gm19668	0.567309	0.00521484	0.0488142	C2
19174	chr7	28540885	28542210	1	Sycn	0.57709	0.0052252	0.071384	C2
8050	chr16	17233587	17263430	1	Hic2	0.610307	0.00528595	0.0803333	C2
16349	chr5	72559645	72513304	2	Nfxl1	0.52415	0.00529973	0.172402	C2
11149	chr19	46707443	46741095	1	As3mt	0.548252	0.00535466	0.0803211	C2
2573	chr11	5898782	5896637	2	Myl7	0.521761	0.00542826	0.190246	C2
10060	chr18	36744587	36742332	2	Ndufa2	0.662841	0.00572332	0.407899	C2
23214	chr9	119984658	119971166	2	Csrnp1	0.55125	0.00576975	0.272736	C2
23952	chrX	102791196	102798389	1	Gm5166	1.02185	0.00576975	0.0516929	C2
19093	chr7	25658761	25629852	2	Bckdha	0.528523	0.00578912	0.174152	C2
16202	chr5	36876879	36873595	2	Ppp2r2cos	0.709869	0.00591056	0.174752	C2
5573	chr13	48968112	48972033	1	Fam120aos	0.54229	0.00591507	0.419618	C2
2977	chr11	58580837	58581877	1	Olfr325	1.03713	0.00601105	0.0673879	C2
1840	chr10	77259300	77269586	1	Pofut2	0.529145	0.00601606	0.255079	C2
6252	chr14	26357547	26400456	1	4933413J09Rik	0.707582	0.00604432	0.0895435	C2
4801	chr12	84875802	84879755	1	D030025P21Rik	0.527888	0.0060499	0.229024	C2
10722	chr19	10678071	10668957	2	Pga5	0.741449	0.00614037	0.126974	C2
9261	chr17	34857632	34857569	2	Mir6972	1.10728	0.00615125	0.131901	C2
12677	chr2	130664645	130654083	2	Ddrgk1	0.523799	0.00616842	0.274877	C2
8942	chr17	24669752	24682016	1	Zfp598	0.534997	0.00618667	0.206075	C2
24103	chrX	136068236	136066565	2	Bex2	0.8586	0.00620252	0.0760505	C2
2976	chr11	58567343	58566399	2	Olfr224	1.74948	0.00636162	0.075295	C2
11591	chr2	30178459	30173447	2	Spout1	0.673647	0.00644869	0.299481	C2
4492	chr12	32378789	32382943	1	Ccdc71l	0.511705	0.00649256	0.376461	C2
22599	chr9	58488603	58499742	1	Insyn1	0.527176	0.00656598	0.141624	C2
23110	chr9	109832794	109842961	1	Nme6	0.64576	0.00660346	0.103291	C2
6545	chr14	54616785	54616677	2	Mir686	0.549278	0.00675457	0.252531	C2
10738	chr19	11050566	11047612	2	AW112010	0.736508	0.00684922	0.134145	C2
2721	chr11	32296492	32297310	1	Hba-a2	0.736958	0.00688009	0.0477515	C2
3546	chr11	83704056	83706269	1	Wfdc17	0.94898	0.00695972	0.0396565	C2
11487	chr2	25765569	25768099	1	Lcn3	0.663911	0.00697942	0.0425859	C2
22694	chr9	66158226	66272242	1	Dapk2	0.594419	0.00699172	0.230194	C2
19566	chr7	46710651	46686108	2	Saal1	0.565798	0.00703671	0.126208	C2
6025	chr13	105082122	105121782	1	4933425L06Rik	0.58536	0.00703852	0.0403495	C2
9309	chr17	35320558	35325099	1	H2-Q1	0.777133	0.00707896	0.06741	C2
1808	chr10	75834881	75831845	2	Gstt2	0.552954	0.00717621	0.338639	C2
14940	chr4	88676856	88676287	2	Ifna16	1.90729	0.00732521	0.0390202	C2
2349	chr10	127195249	127202643	1	F420014N23Rik	0.554212	0.00733152	0.181632	C2
19912	chr7	98145447	98143359	2	Omp	0.747566	0.00736383	0.111194	C2
8362	chr16	44746363	44738879	2	Gtpbp8	0.505391	0.00738997	0.171863	C2
18472	chr6	134982001	134986836	1	Apold1	0.662827	0.00746476	0.194566	C2
7739	chr15	98807925	98803782	2	Ddn	0.641079	0.00748177	0.260996	C2
11442	chr2	25234234	25228897	2	Slc34a3	0.525206	0.00771754	0.0741275	C2
10482	chr19	4059431	4057487	2	Gstp3	0.755017	0.00772611	0.104291	C2
11468	chr2	25493911	25490845	2	Lcn12	0.833812	0.00775165	0.10024	C2
9192	chr17	33824572	33838316	1	Ndufa7	0.674614	0.00778024	0.216196	C2
10033	chr18	35649367	35647265	2	Mzb1	0.502527	0.0078579	0.323129	C2
531	chr1	87101606	87098002	2	Alpi	0.644344	0.00797824	0.139622	C2
8005	chr16	13729836	13739471	1	Pla2g10os	0.688124	0.00801314	0.15122	C2
24062	chrX	134075316	134075397	1	Mir3112	1.27559	0.00811466	0.0729152	C2
23488	chrX	36598193	36606079	1	Pgrmc1	0.645979	0.00818826	0.171055	C2
21727	chr8	110838598	110838535	2	Snord111	1.17619	0.00824422	0.035101	C2
13897	chr3	94436651	94433387	2	Oaz3	0.506841	0.00825466	0.0500284	C2
18910	chr7	19166127	19157125	2	Gipr	0.501581	0.00834376	0.214255	C2
4330	chr11	121204433	121222656	1	Hexdc	0.759928	0.0083671	0.0439353	C2
23971	chrX	103630586	103631664	1	Zcchc13	0.500388	0.00840476	0.172218	C2
19913	chr7	98177194	98184804	1	Gm16938	0.700886	0.0085397	0.194335	C2
24208	chrX	150657583	150644710	2	Tro	1.07897	0.00881385	0.0761737	C2
11138	chr19	46342762	46342870	1	Mir146b	0.504104	0.00886496	0.267334	C2
16310	chr5	65391497	65410423	1	Lias	0.521411	0.00888549	0.159469	C2
19153	chr7	28129466	28164811	1	9530053A07Rik	0.637886	0.00927405	0.0629738	C2
16121	chr5	31485859	31488262	1	4930548H24Rik	1.78495	0.00930825	0.0692061	C2
18114	chr6	113343922	113334124	2	Camk1	0.621457	0.00946404	0.0910889	C2
4157	chr11	115491529	115493361	1	LOC102634812	0.688638	0.00951636	0.195968	C2
20465	chr7	127422034	127418966	2	Zfp688	0.593246	0.00952463	0.227865	C2
13699	chr3	87795162	87778244	2	Ntrk1	0.601943	0.00953283	0.181523	C2
12625	chr2	127792488	127791377	2	Mtln	0.696112	0.00970115	0.208026	C2
2901	chr11	53423136	53422181	2	Leap2	0.587657	0.00994087	0.0641435	C2

## Sheet: C3
	seqnames	start	end	strand	name	Log2FC	FDR	MeanDiff	cluster
4939	chr12	103631444	103616675	2	Serpina10	1.38841	3.90426e-07	0.164789	C3
4940	chr12	103657218	103646630	2	Serpina6	1.21916	3.90426e-07	0.138428	C3
16189	chr5	36398139	36017180	2	Sorcs2	0.716529	3.8741e-06	0.623765	C3
17469	chr6	34920637	34939342	1	Stra8	0.702029	4.13601e-05	0.404844	C3
16185	chr5	35679780	35652026	2	Htra3	0.966516	0.000189369	0.176005	C3
23075	chr9	108578670	108572313	2	Wdr6	0.970841	0.000189369	0.315088	C3
8990	chr17	25497288	25489875	2	Sstr5	1.07468	0.000273798	0.250311	C3
4008	chr11	103363692	103331484	2	Arhgap27	0.613358	0.000284189	0.434498	C3
11080	chr19	43689689	43733853	1	Entpd7	0.938425	0.000284189	0.20934	C3
13709	chr3	88000356	87987531	2	Bcan	0.767588	0.00031867	0.334546	C3
21633	chr8	105471422	105467492	2	Tppp3	0.894127	0.000531085	0.381978	C3
6285	chr14	30923587	30908572	2	Itih3	1.44435	0.000712107	0.217967	C3
6749	chr14	66297129	66295327	2	1700001G11Rik	0.890003	0.000974676	0.431823	C3
12923	chr2	154951194	155051012	1	a	1.24748	0.00130047	0.163837	C3
6718	chr14	63992431	64033506	1	Rp1l1	0.792089	0.00161205	0.094134	C3
15551	chr4	136172274	136196057	1	E2f2	0.598624	0.00162518	0.314261	C3
17893	chr6	83568039	83588126	1	Gm21284	0.749943	0.00177636	0.263598	C3
23076	chr9	108597600	108578826	2	P4htm	0.738574	0.00194063	0.245662	C3
20694	chr7	141789011	141819135	1	Muc5ac	1.04273	0.00213048	0.112557	C3
16880	chr5	123228190	123250126	1	Psmd9	0.799006	0.00226577	0.324017	C3
8328	chr16	38452689	38445399	2	Adprh	0.853797	0.00240686	0.254584	C3
11547	chr2	28084878	28076479	2	Fcnb	0.925207	0.00253887	0.158672	C3
22366	chr9	43310763	43336125	1	Trim29	0.519705	0.00253887	0.10389	C3
11620	chr2	31470270	31520670	1	Ass1	0.632327	0.00271403	0.273988	C3
6748	chr14	66297025	66311424	1	Trim35	0.869077	0.00281971	0.210117	C3
6719	chr14	64085389	64075443	2	Prss55	0.736927	0.00293278	0.106251	C3
2896	chr11	53120056	53111451	2	Gm11186	0.948396	0.00307328	0.120971	C3
9915	chr18	12972252	12992948	1	Impact	0.746284	0.00310167	0.222744	C3
17892	chr6	83572504	83543206	2	Stambp	1.0652	0.00341926	0.211356	C3
13111	chr2	165595028	165771727	1	Eya2	0.60776	0.00357625	0.299533	C3
12900	chr2	153918230	153932996	1	Bpifb3	0.803482	0.00551242	0.071646	C3
22598	chr9	58455173	58469623	1	4930461G14Rik	0.684	0.00553269	0.0949426	C3
12617	chr2	127444565	127436215	2	Fahd2a	0.829394	0.00554281	0.275347	C3
15060	chr4	106727930	106680417	2	Mroh7	0.762911	0.00579425	0.145883	C3
16191	chr5	36301570	36301628	1	Mir7689	0.57806	0.00579425	0.375696	C3
16232	chr5	43233463	43289724	1	Cpeb2	0.503535	0.00579425	0.277349	C3
7702	chr15	97784365	97792692	1	Slc48a1	0.781324	0.00705469	0.259201	C3
9499	chr17	45756710	45786817	1	F630040K05Rik	0.697778	0.00705469	0.185402	C3
9236	chr17	34398820	34460734	1	BC051142	0.709763	0.00753855	0.271904	C3
4942	chr12	103695529	103688044	2	Serpina1f	2.04149	0.00788075	0.091823	C3
19083	chr7	25317164	25365917	1	Megf8	0.531541	0.00794215	0.23994	C3
5939	chr13	95323605	95337842	1	Zbed3	0.568495	0.00838139	0.184916	C3
7423	chr15	78572783	78559169	2	Rac2	1.02903	0.00854992	0.11678	C3
9073	chr17	28177418	28205886	1	Zfp523	0.594152	0.00866101	0.205672	C3
13179	chr2	173110835	173133204	1	Ctcflos	0.617512	0.00866101	0.284727	C3
22597	chr9	58370504	58374183	1	1700072B07Rik	1.17905	0.00968815	0.142672	C3

## Sheet: C4
	seqnames	start	end	strand	name	Log2FC	FDR	MeanDiff	cluster
18717	chr7	6730419	6705960	2	Peg3	0.599559	9.80687e-10	0.784335	C4
10944	chr19	32389714	32122727	2	Sgms1	0.620226	2.8943e-07	0.360631	C4
5288	chr13	21722044	21722526	1	Hist1h2bm	0.77726	4.41579e-06	1.3613	C4
9967	chr18	24653691	24701556	1	Mocos	0.629088	1.80255e-05	0.319276	C4
5287	chr13	21716143	21715713	2	Hist1h2bl	0.677523	3.40289e-05	1.20958	C4
14280	chr3	132683879	132660498	2	Aimp1	0.915466	3.40289e-05	0.223492	C4
15712	chr4	145195005	144972622	2	Vps13d	0.705735	3.40289e-05	0.336887	C4
12321	chr2	103073513	103021055	2	Pdhx	0.561164	4.79469e-05	0.192391	C4
9942	chr18	20896078	20817224	2	Trappc8	0.740502	6.7405e-05	0.247548	C4
398	chr1	74124449	73910231	2	Tns1	0.549961	7.44221e-05	0.371006	C4
18837	chr7	16098643	16117975	1	Napa	0.579364	7.91375e-05	0.263213	C4
2999	chr11	58954685	58955192	1	Hist3h2a	0.531235	9.10132e-05	1.19106	C4
6028	chr13	106936915	106794439	2	Ipo11	0.587223	0.000155515	0.297845	C4
751	chr1	130717327	130722073	1	Yod1	0.664838	0.000187236	0.499974	C4
15836	chr4	154856200	154867127	1	Ttc34	0.554827	0.00021634	0.511218	C4
19978	chr7	101881325	101901845	1	Anapc15	0.611359	0.00021634	0.241587	C4
14351	chr3	144570216	144431107	2	Hs2st1	0.513329	0.000425318	0.300186	C4
17472	chr6	35177616	35247599	1	Nup205	0.56598	0.000524781	0.20272	C4
10797	chr19	12796123	12763528	2	Gm44505	0.52771	0.000617092	0.327567	C4
14281	chr3	132684144	132841688	1	Tbck	0.653864	0.000617092	0.186565	C4
11407	chr2	22895522	22940261	1	Pdss1	0.681096	0.000642825	0.185303	C4
7267	chr15	68258856	68083738	2	Zfat	0.528621	0.000676853	0.234508	C4
10798	chr19	12796123	12766939	2	Zfp91	0.517589	0.000676853	0.326935	C4
4872	chr12	91590487	91555262	2	Gtf2a1	0.519025	0.000698631	0.255853	C4
10799	chr19	12798609	12833808	1	Lpxn	0.523733	0.000698631	0.303022	C4
14090	chr3	105959498	105969760	1	Wdr77	0.559314	0.000740804	0.319437	C4
7496	chr15	80948490	80970947	1	Adsl	0.637382	0.000754923	0.218016	C4
9103	chr17	29263971	29250835	2	Ppil1	0.611745	0.000848176	0.284754	C4
12581	chr2	125123660	125086271	2	Myef2	0.773184	0.000983138	0.185085	C4
20311	chr7	117380979	117667630	1	Xylt1	0.673287	0.000983138	0.220879	C4
19769	chr7	80324454	80316616	2	Rccd1	0.598358	0.00102213	0.276436	C4
21843	chr8	122432940	122424771	2	Cyba	0.562011	0.00102213	0.249347	C4
14089	chr3	105960248	105942678	2	Atp5f1	0.545666	0.00109195	0.272883	C4
12322	chr2	103073675	103092649	1	Apip	0.538177	0.00147814	0.204266	C4
1453	chr10	20208439	20209030	1	Rpl32l	0.648539	0.00152684	0.344758	C4
1452	chr10	20201854	20199247	2	4930405J17Rik	0.764796	0.00152881	0.206964	C4
5290	chr13	21754123	21754553	1	Hist1h2bn	0.689272	0.00163606	0.42422	C4
5291	chr13	21750553	21750145	2	Hist1h4k	0.739638	0.00169734	0.397732	C4
23595	chrX	51801233	51753959	2	Usp26	0.740965	0.00169734	0.176591	C4
6036	chr13	108158625	108052589	2	Ndufaf2	0.636987	0.00175927	0.269702	C4
14926	chr4	86857367	86854099	2	Rps6	0.57484	0.00191168	0.361405	C4
12743	chr2	140170646	140205252	1	Ndufaf5	0.858764	0.00225698	0.194155	C4
8348	chr16	43926808	43861407	2	Qtrt2	0.588994	0.00234463	0.198689	C4
10163	chr18	42579652	42578020	2	Gpr151	0.702674	0.00234463	0.214887	C4
11146	chr19	46599106	46657389	1	Wbp1l	0.690315	0.00234463	0.242167	C4
19980	chr7	101905837	101911903	1	Lamtor1	0.56463	0.00234463	0.287103	C4
18246	chr6	122874557	122888941	1	Necap1	0.78323	0.00243092	0.245799	C4
5286	chr13	21717628	21718115	1	Hist1h3h	0.58017	0.00247596	0.715377	C4
20163	chr7	105811087	105803782	2	Mrpl17	0.607021	0.00253092	0.293153	C4
5203	chr13	8871736	8802966	2	Wdr37	0.537976	0.00267285	0.202804	C4
13188	chr2	173719415	173722086	1	1700010B08Rik	0.580469	0.00267483	0.364802	C4
23197	chr9	119102478	119147694	1	Dlec1	0.664105	0.00270822	0.1643	C4
13168	chr2	172370697	172381086	1	Cstf1	0.75536	0.00278007	0.27369	C4
16994	chr5	135009152	135012175	1	Abhd11	0.500534	0.00279141	0.557453	C4
19979	chr7	101906359	101899803	2	Tomt	0.5229	0.00279141	0.262514	C4
10180	chr18	44380500	44424969	1	Dcp2	0.868481	0.00283983	0.103942	C4
10945	chr19	32389216	32391184	1	2700046G09Rik	0.512935	0.00288262	0.462107	C4
10301	chr18	62548743	62504059	2	Fbxo38	0.665768	0.00294216	0.171897	C4
22821	chr9	82975489	82866159	2	Phip	0.521348	0.00314393	0.263252	C4
24150	chrX	140456603	140476140	1	Prps1	0.539874	0.00314393	0.155974	C4
10438	chr18	82920560	82918405	2	4930592I03Rik	0.529731	0.00323881	0.230248	C4
1302	chr1	189688086	189640606	2	Cenpf	0.527232	0.00344459	0.201589	C4
1896	chr10	79034723	79035802	1	Olfr57	1.35381	0.00358149	0.109641	C4
22934	chr9	99575799	99584343	1	Dbr1	0.732817	0.00361671	0.293413	C4
16454	chr5	88455991	88468531	1	Ambn	1.37252	0.00362672	0.0579778	C4
10977	chr19	34965396	34965469	1	Mir1950	0.802553	0.00365436	0.173718	C4
432	chr1	75133890	75125541	2	Slc23a3	0.709506	0.00366825	0.25496	C4
21080	chr8	40308051	40386304	1	Micu3	0.680844	0.00399286	0.210299	C4
10065	chr18	36793923	36799660	1	Zmat2	0.759439	0.00434479	0.175782	C4
15281	chr4	121098243	121059238	2	Zmpste24	0.685592	0.00444073	0.118752	C4
22372	chr9	44113051	44110781	2	Rnf26	0.508301	0.00464158	0.438488	C4
17832	chr6	72617000	72608420	2	Tgoln1	0.609819	0.00465487	0.205853	C4
15079	chr4	107879755	107887424	1	Magoh	0.642655	0.00479308	0.188393	C4
8314	chr16	37539894	37572385	1	Rabl3	0.64443	0.00486006	0.198863	C4
13167	chr2	172370570	172356190	2	Aurka	0.734904	0.00496883	0.228391	C4
12749	chr2	143063069	143072052	1	Snrpb2	0.853286	0.00503186	0.152071	C4
24120	chrX	136779721	136757674	2	Glra4	0.940253	0.00522308	0.0425141	C4
7919	chr16	4229116	4219912	2	4930455F16Rik	0.836776	0.00604297	0.0734738	C4
7271	chr15	68928420	69101211	1	Khdrbs3	0.536383	0.00643937	0.173129	C4
859	chr1	136415519	136411916	2	9230116N13Rik	0.50779	0.00701576	0.244732	C4
1507	chr10	24869986	24913529	1	Med23	0.801513	0.00728986	0.17549	C4
14379	chr3	146521423	146506344	2	Rpf1	0.633761	0.00792161	0.210915	C4
23694	chrX	66802021	66801944	2	Mir881	1.74829	0.00798869	0.129345	C4
23624	chrX	53607922	53609135	1	Rtl8c	1.64345	0.00814887	0.118145	C4
2844	chr11	50174444	50200115	1	Mrnip	0.504752	0.00860552	0.144883	C4
7260	chr15	66577572	66645255	1	Phf20l1	0.527858	0.00860552	0.16322	C4
11339	chr2	10518155	10518279	1	Mir669h	0.694863	0.00861135	0.152934	C4
21987	chr9	13749181	13806481	1	Mtmr2	0.511535	0.00892605	0.17121	C4
16308	chr5	65335639	65261852	2	Rfc1	0.526234	0.00912613	0.187452	C4
1582	chr10	40257665	40249203	2	Gtf3c6	0.546394	0.00914724	0.300937	C4
2421	chr10	128626506	128624529	2	Rps26	0.635078	0.00915787	0.376718	C4
7200	chr15	55090478	55076101	2	Dscc1	0.502293	0.00915787	0.163145	C4
10976	chr19	34922358	34975731	1	Kif20b	0.592598	0.00925337	0.197817	C4
10470	chr19	3912774	3908863	2	Ndufs8	0.504568	0.00935161	0.289212	C4
19886	chr7	92874232	92857526	2	Ddias	0.509767	0.00939197	0.278663	C4
8929	chr17	24455392	24443778	2	E4f1	0.501759	0.0095873	0.223147	C4

## Sheet: C5
	seqnames	start	end	strand	name	Log2FC	FDR	MeanDiff	cluster
174	chr1	38664955	38175991	2	Aff3	1.05167	4.63752e-51	1.65697	C5
5433	chr13	28885422	28460034	2	2610307P16Rik	0.977289	5.8732e-39	0.887217	C5
6962	chr14	120275669	120431698	1	Mbnl2	1.19429	5.8732e-39	0.881788	C5
5619	chr13	54071845	54108346	1	Sfxn1	1.54073	3.71655e-35	0.420356	C5
14777	chr4	54947945	55083563	1	Zfp462	1.23493	1.09325e-33	0.587173	C5
16697	chr5	112577198	112419151	2	Sez6l	0.894426	8.26765e-33	0.639854	C5
5748	chr13	63565520	63508336	2	Ptch1	0.893562	8.40839e-32	0.725719	C5
21822	chr8	121083110	121054882	2	Fendrr	1.30238	8.40839e-32	0.610675	C5
16699	chr5	112589996	112582936	2	1700034G24Rik	1.07822	1.84439e-31	0.708019	C5
21135	chr8	47352348	47180048	2	Stox2	0.933354	5.02043e-31	0.795698	C5
15918	chr5	5380251	4803384	2	Cdk14	0.885116	8.11069e-31	0.842342	C5
2382	chr10	127898535	127911761	1	Sdr9c7	1.45003	3.63631e-30	0.446702	C5
16698	chr5	112449426	112451738	1	Gm6588	1.07718	5.83719e-29	0.511052	C5
8388	chr16	48431237	48630905	1	Morc1	1.04484	1.30073e-28	0.335942	C5
101	chr1	25829707	25067476	2	Adgrb3	0.940714	4.13368e-27	0.694602	C5
18470	chr6	134920401	134925525	1	Cdkn1b	1.31116	8.61729e-27	0.761596	C5
16406	chr5	81020571	81795730	1	Adgrl3	0.694124	3.90332e-26	0.705413	C5
16575	chr5	103692420	103855322	1	Aff1	0.911565	1.03392e-25	0.595171	C5
15849	chr4	155361428	155260118	2	Prkcz	0.971871	1.83182e-25	0.66375	C5
235	chr1	50909962	51187270	1	Tmeff2	1.07871	4.40531e-25	0.442756	C5
1419	chr10	13966077	14151378	1	Hivep2	0.790714	6.94324e-25	0.581807	C5
665	chr1	104768819	104995481	1	Cdh20	1.2355	7.12833e-25	0.390119	C5
124	chr1	33908225	34308662	1	Dst	0.71576	8.0467e-25	0.880671	C5
16301	chr5	64803523	64830129	1	Klf3	1.02248	1.4101e-24	0.677207	C5
2274	chr10	117629500	117687352	1	Cpm	0.971204	2.66948e-24	0.552946	C5
6940	chr14	115092215	116525192	1	Gpc5	0.8993	2.89677e-24	1.00702	C5
6367	chr14	39473088	38368951	2	Nrg3	0.81762	3.44949e-24	0.675131	C5
19196	chr7	29125151	29003340	2	Ryr1	0.823877	6.13953e-24	0.619521	C5
14915	chr4	84675086	84272542	2	Bnc2	0.750983	6.99286e-24	0.787392	C5
1	chr1	3671498	3214482	2	Xkr4	1.07729	7.22756e-24	0.432813	C5
18604	chr7	3289038	3299349	1	Myadm	1.20519	7.22756e-24	0.502971	C5
7	chr1	5070285	4909576	2	Rgs20	1.15297	1.14439e-23	0.337986	C5
694	chr1	115685137	116580674	1	Cntnap5a	0.902266	1.18271e-23	0.549515	C5
8858	chr17	21650611	21664966	1	Zfp983	1.3519	1.39075e-23	0.248136	C5
13302	chr3	5218554	5415855	1	Zfhx4	1.05541	1.39075e-23	0.353821	C5
11971	chr2	80447396	80411970	2	Frzb	1.24429	1.40299e-23	0.358386	C5
13064	chr2	164443188	164424247	2	Sdc4	1.18255	5.90738e-23	0.672429	C5
14458	chr4	5644179	6108222	1	Fam110b	1.08341	8.87608e-23	0.541875	C5
18340	chr6	127151048	127125708	2	Ccnd2	1.09659	9.13447e-23	0.593881	C5
15	chr1	9299877	8359739	2	Sntg1	0.944934	2.30058e-22	0.522786	C5
13633	chr3	76074561	76710005	1	Fstl5	0.980145	2.31925e-22	0.428819	C5
19383	chr7	43018798	43048106	1	Gm9268	1.54587	3.26568e-22	0.0929188	C5
1361	chr10	3366150	3464975	1	Ppp1r14c	1.35971	4.49907e-22	0.245471	C5
23861	chrX	91331905	91332897	1	Mageb2	1.71896	7.24089e-22	0.506838	C5
6169	chr14	14820815	15006693	1	Nek10	1.15241	7.25316e-22	0.310004	C5
21823	chr8	121084386	121088154	1	Foxf1	1.48806	8.73596e-22	0.879427	C5
1377	chr10	6758593	7038209	1	Oprm1	0.923836	1.15141e-21	0.351431	C5
15943	chr5	9725352	9485236	2	Grm3	1.11822	1.31519e-21	0.371492	C5
13565	chr3	60472830	60629750	1	Mbnl1	1.01449	1.93921e-21	0.380296	C5
18341	chr6	127149389	127212419	1	9330179D12Rik	0.884246	2.41611e-21	0.417104	C5
17329	chr6	8778487	8630527	2	Ica1	0.841897	2.89618e-21	0.336004	C5
231	chr1	46425518	46807477	1	Dnah7c	0.989082	2.9032e-21	0.250108	C5
11954	chr2	77170635	77009906	2	Ccdc141	1.06746	3.09858e-21	0.363869	C5
17304	chr6	4902974	5165661	1	Ppp1r9a	0.853161	3.23182e-21	0.412969	C5
110	chr1	31222656	31141078	2	4931428L18Rik	1.17582	3.58655e-21	0.243283	C5
5732	chr13	61804312	62236154	1	Zfp808	0.980772	4.55694e-21	0.353313	C5
1370	chr10	4611989	5005633	1	Esr1	0.948119	4.69868e-21	0.508288	C5
2287	chr10	119092905	119103107	1	1700064J06Rik	0.8541	5.92494e-21	0.408617	C5
18713	chr7	6569993	6570919	1	Olfr1350	1.64241	7.41277e-21	0.64724	C5
2320	chr10	122678762	122945795	1	Ppm1h	0.714539	1.64499e-20	0.539217	C5
20766	chr8	3279617	3150922	2	Insr	1.08003	1.8969e-20	0.393284	C5
2369	chr10	127667123	127668851	1	1700012D01Rik	1.41672	2.06117e-20	0.853186	C5
23421	chrX	17319368	17132049	2	Efhc2	1.35151	3.76568e-20	0.267748	C5
19381	chr7	42867234	42816827	2	Gm2381	1.5952	5.13621e-20	0.153965	C5
23580	chrX	49288242	49009707	2	Enox2	1.03544	5.53847e-20	0.224267	C5
5960	chr13	97241105	97253040	1	Enc1	0.867121	5.61037e-20	0.618878	C5
8647	chr16	95586593	95359169	2	Erg	0.650663	6.33168e-20	0.719961	C5
18714	chr7	6662368	6651748	2	Zim2	1.14237	8.56025e-20	0.29204	C5
21133	chr8	46739745	46847458	1	Irf2	0.834328	1.00825e-19	0.419627	C5
906	chr1	150993435	150562500	2	Hmcn1	0.824963	1.88643e-19	0.433584	C5
17773	chr6	65778962	65936377	1	Prdm5	1.15903	1.88643e-19	0.283015	C5
5477	chr13	34130354	34127008	2	Tubb2b	1.37756	1.95258e-19	0.582569	C5
23859	chrX	90892142	90893134	1	Gm44	2.002	2.0923e-19	0.268596	C5
22451	chr9	48836222	48654297	2	Zbtb16	0.726916	2.17419e-19	0.600788	C5
13370	chr3	22076652	22216594	1	Tbl1xr1	0.791268	2.19315e-19	0.478312	C5
6978	chr14	122451146	122365679	2	Gm5089	0.857831	2.32025e-19	0.406846	C5
16713	chr5	113724772	113692424	2	1700069L16Rik	0.916005	2.32025e-19	0.468196	C5
18324	chr6	125494755	125460266	2	Cd9	0.678495	2.32025e-19	0.399219	C5
19379	chr7	42692718	42660108	2	Zfp975	1.45729	2.39171e-19	0.208721	C5
7067	chr15	22549022	23474418	1	Cdh18	0.782324	2.49855e-19	0.589465	C5
21947	chr9	4796234	4417893	2	Gria4	0.992439	3.15304e-19	0.322404	C5
15903	chr5	3343893	3531008	1	Cdk6	0.727812	3.36434e-19	0.561398	C5
2368	chr10	127666703	127660918	2	Nab2	1.26698	3.73656e-19	0.625882	C5
13349	chr3	17789921	17800071	1	Mir124-2hg	1.30925	3.79484e-19	0.396535	C5
20995	chr8	25306270	25302650	2	5430421F17Rik	0.817821	4.32734e-19	0.602532	C5
11212	chr19	57314919	57033264	2	Ablim1	0.706713	4.56732e-19	0.536384	C5
14542	chr4	25800003	25609333	2	Fut9	1.0614	5.09701e-19	0.255806	C5
10908	chr19	28680077	28258851	2	Glis3	0.763357	5.72071e-19	0.636188	C5
14769	chr4	53159895	53030789	2	Abca1	0.82962	5.72071e-19	0.458492	C5
38	chr1	12991135	12866549	2	Slco5a1	0.984024	7.37946e-19	0.364379	C5
107	chr1	30873872	30802342	2	Phf3	0.95934	9.15375e-19	0.446671	C5
23307	chrX	6779306	6948363	1	Dgkk	1.44981	1.36608e-18	0.169102	C5
5698	chr13	58806569	59133970	1	Ntrk2	0.59856	1.41433e-18	0.525356	C5
14537	chr4	24851086	24617273	2	Klhl32	0.973541	1.42731e-18	0.359027	C5
13487	chr3	46447941	46442197	2	Pabpc4l	1.16852	1.56744e-18	0.396409	C5
61	chr1	17145373	17164271	1	Gdap1	0.946711	1.67549e-18	0.180738	C5
1791	chr10	75060896	75184923	1	Bcr	0.767624	1.76397e-18	0.504873	C5
1776	chr10	71159634	70925086	2	Bicc1	0.673119	1.82712e-18	0.465234	C5
6442	chr14	49783367	49681668	2	Armh4	1.19318	1.88168e-18	0.199619	C5
13301	chr3	5220823	5177824	2	2700069I18Rik	1.21664	2.16708e-18	0.287783	C5
13305	chr3	7366604	7445366	1	Pkia	1.34015	2.30051e-18	0.204798	C5
24017	chrX	109095407	109162467	1	Sh3bgrl	1.52794	2.30445e-18	0.142717	C5
13299	chr3	3508030	3659800	1	Hnf4g	1.30941	5.53984e-18	0.183938	C5
19639	chr7	60450177	59982501	2	Snrpn	0.901617	5.53984e-18	0.345621	C5
17922	chr6	85513542	85511122	2	Egr4	0.854772	6.14483e-18	0.69628	C5
2383	chr10	128007604	127990936	2	Hsd17b6	0.905209	6.48123e-18	0.283379	C5
21890	chr8	123860209	123840844	2	Ccsap	1.30011	6.66098e-18	0.394754	C5
5823	chr13	70882948	70884503	1	8030423J24Rik	1.44146	7.8334e-18	0.593485	C5
19378	chr7	42642604	42609526	2	Zfp976	1.12956	8.52313e-18	0.161688	C5
13616	chr3	69598960	69573919	2	B3galnt1	0.880135	1.05868e-17	0.294871	C5
17335	chr6	12749253	12311608	2	Thsd7a	0.805318	1.09222e-17	0.361429	C5
14463	chr4	6991557	6687386	2	Tox	0.864464	1.22584e-17	0.293602	C5
13340	chr3	14863538	14872381	1	Car3	1.58062	1.37401e-17	0.358665	C5
20001	chr7	102565482	102557920	2	Trim21	1.91931	1.37401e-17	0.227335	C5
13623	chr3	73066351	73594830	1	Gm20754	1.02237	1.39987e-17	0.358671	C5
11220	chr19	58455398	58235581	2	Gfra1	0.729326	1.43555e-17	0.447311	C5
125	chr1	34117359	34117431	1	Mir6896	1.09411	1.46718e-17	0.415342	C5
16781	chr5	116312360	116318275	1	B230112J18Rik	0.969615	1.94945e-17	0.293994	C5
21922	chr8	126139382	126395978	1	Slc35f3	0.652163	1.97589e-17	0.401519	C5
18722	chr7	7121476	7114683	2	Zfp954	1.21063	2.10523e-17	0.401498	C5
99	chr1	24587437	24257683	2	Col19a1	0.700799	2.23607e-17	0.391713	C5
176	chr1	38898160	38863872	2	Chst10	0.817119	2.387e-17	0.214015	C5
13371	chr3	22251370	22251607	1	Rprl2	1.38009	2.387e-17	0.287571	C5
24033	chrX	113297510	113836386	1	Dach2	1.10701	2.387e-17	0.216042	C5
13	chr1	6487231	6860940	1	St18	0.959716	2.44256e-17	0.253433	C5
188	chr1	39805332	39804141	2	Gm3646	0.838614	2.78485e-17	0.349203	C5
1371	chr10	5551482	5020192	2	Syne1	0.554011	2.78485e-17	0.384088	C5
21126	chr8	46211009	46207339	2	Slc25a4	1.0704	3.08531e-17	0.621763	C5
18606	chr7	3332955	3366948	1	Cacng7	1.2413	3.27834e-17	0.377898	C5
14524	chr4	20778668	20118874	2	Nkain3	0.671016	3.85541e-17	0.349829	C5
13331	chr3	13471655	14182287	1	Ralyl	0.608915	4.43104e-17	0.391169	C5
13865	chr3	92870205	92868359	2	2310050C09Rik	1.5229	4.50403e-17	0.240042	C5
1716	chr10	61774737	61774821	1	Mir5108	0.869496	5.16992e-17	0.584634	C5
24044	chrX	120290327	120910619	1	Pcdh11x	0.993458	5.20463e-17	0.213975	C5
23672	chrX	61011694	61076068	1	Gm14664	1.44172	5.76955e-17	0.101642	C5
18723	chr7	7136755	7130678	2	Zfp773	1.45136	6.89219e-17	0.315058	C5
18066	chr6	99520993	98925342	2	Foxp1	0.540075	8.89274e-17	0.916967	C5
11970	chr2	80391364	80398216	1	Gm13752	0.858095	9.18189e-17	0.158921	C5
18764	chr7	11166148	11161643	2	Zscan4d	1.9062	1.09703e-16	0.158148	C5
164	chr1	37719811	37611676	2	2010300C02Rik	0.71595	1.2555e-16	0.419138	C5
13632	chr3	75956949	75876183	2	Golim4	1.07713	1.41628e-16	0.25385	C5
17739	chr6	57485121	57665136	1	Herc6	0.998069	1.73515e-16	0.265581	C5
23855	chrX	88115623	86747242	2	Il1rapl1	1.01425	1.88169e-16	0.447088	C5
691	chr1	109982327	110139903	1	Cdh7	1.20405	1.93234e-16	0.22651	C5
2608	chr11	11114016	11267721	1	Vwc2	1.15311	2.29144e-16	0.267119	C5
226	chr1	45503282	45374331	2	Col5a2	0.886246	2.33063e-16	0.145283	C5
14534	chr4	22488366	22482095	2	Pou3f2	1.02395	2.33063e-16	0.640792	C5
18576	chr6	147180241	147208294	1	E330012B07Rik	1.31613	2.33063e-16	0.242767	C5
18390	chr6	129533284	129532184	2	1700101I11Rik	1.23761	2.40339e-16	0.509984	C5
18483	chr6	136173511	135729795	2	Grin2b	0.641686	2.40693e-16	0.395019	C5
7163	chr15	43170826	43020795	2	Rspo2	0.727948	2.7207e-16	0.281984	C5
18896	chr7	18925888	18965319	1	Nova2	0.843532	3.02138e-16	0.517094	C5
17760	chr6	59426290	59352461	2	Gprin3	1.14347	3.07534e-16	0.218744	C5
747	chr1	130629606	130576706	2	Zp3r	1.06156	3.22563e-16	0.135321	C5
1378	chr10	7023185	6886365	2	Ipcef1	0.919689	3.24324e-16	0.232892	C5
17330	chr6	8948614	9248578	1	Nxph1	0.833618	3.3651e-16	0.328227	C5
14037	chr3	101604707	101576219	2	Atp1a1	0.868877	3.5655e-16	0.468494	C5
1632	chr10	49788754	49099463	2	Grik2	0.688315	3.91382e-16	0.424654	C5
18755	chr7	10495381	10487224	2	Zik1	1.81059	4.30723e-16	0.333771	C5
24013	chrX	108834355	108742208	2	Brwd3	1.31881	4.49627e-16	0.210346	C5
23904	chrX	98148757	98323218	1	Ar	1.32902	5.22118e-16	0.170212	C5
16609	chr5	107289595	107106570	2	Tgfbr3	0.607749	5.40557e-16	0.450011	C5
692	chr1	110977372	110889195	2	Cdh19	1.33596	5.58572e-16	0.165039	C5
896	chr1	146495666	146902472	1	Brinp3	0.913014	5.65184e-16	0.321202	C5
13373	chr3	26331909	25431841	2	Nlgn1	0.709752	6.05646e-16	0.473763	C5
23390	chrX	10717365	10719702	1	Mid1ip1	1.33163	6.25203e-16	0.515733	C5
21184	chr8	61928087	62037701	1	Ddx60	1.08036	6.25825e-16	0.187519	C5
16685	chr5	111581422	111604932	1	C130026L21Rik	0.54749	7.2696e-16	0.216571	C5
5982	chr13	99900683	99898483	2	Cartpt	0.753953	7.3286e-16	0.45149	C5
6989	chr14	124677127	123978291	2	Fgf14	0.946796	7.57397e-16	0.471	C5
5897	chr13	89742512	89655310	2	Vcan	0.919699	7.67148e-16	0.283242	C5
14373	chr3	146220961	146286214	1	Lpar3	0.774352	8.04288e-16	0.367129	C5
17292	chr6	3764713	3685720	2	Calcr	0.719037	8.08982e-16	0.140325	C5
78	chr1	20890622	20938756	1	Paqr8	0.927182	8.8052e-16	0.272286	C5
1541	chr10	32889915	31689319	2	Nkain2	0.715534	1.02154e-15	0.488196	C5
17647	chr6	50456170	50293327	2	Osbpl3	0.576649	1.07921e-15	0.353436	C5
2301	chr10	120765732	120778886	1	4921513I03Rik	0.920034	1.14434e-15	0.252788	C5
5232	chr13	14523226	14226438	2	Hecw1	0.670353	1.20632e-15	0.259796	C5
112	chr1	31222839	31224287	1	Pih1d3	1.72541	1.31395e-15	0.382069	C5
24310	chrX	164980592	164997272	1	Fancb	1.33932	1.53076e-15	0.222907	C5
13347	chr3	16006332	15948070	2	Gm5150	1.40475	1.68796e-15	0.0840271	C5
14454	chr4	4138815	4133536	2	Penk	1.05378	1.94226e-15	0.293167	C5
16541	chr5	98254184	98277033	1	Fgf5	1.08537	2.1616e-15	0.303861	C5
15930	chr5	8368160	8072347	2	Adam22	0.750932	2.18252e-15	0.3235	C5
8854	chr17	21488988	21531828	1	Zfp53	0.875399	2.44641e-15	0.221379	C5
11803	chr2	54436387	55117744	1	Galnt13	0.700723	2.62658e-15	0.297185	C5
13351	chr3	17948444	17948952	1	Cypt12	1.42129	2.62956e-15	0.251525	C5
17345	chr6	14901349	15441977	1	Foxp2	0.746026	2.83121e-15	0.417892	C5
14989	chr4	95557507	95926939	1	Fggy	0.770749	3.2607e-15	0.269765	C5
8794	chr17	17064103	17089631	1	Zfp960	0.846936	3.39288e-15	0.166694	C5
663	chr1	99772765	100485942	1	Cntnap5b	0.673112	3.60562e-15	0.316723	C5
12303	chr2	94261399	94261300	2	Mir670	0.907893	4.03631e-15	0.792734	C5
19655	chr7	62348277	62349928	1	Ndn	1.17225	4.25831e-15	0.361248	C5
2328	chr10	125966219	126015359	1	Lrig3	0.909143	4.3066e-15	0.269938	C5
37	chr1	12692430	12860372	1	Sulf1	0.877914	5.5854e-15	0.380579	C5
1760	chr10	67912662	67886105	2	Zfp365	1.00407	5.5854e-15	0.356754	C5
21155	chr8	54779434	55060878	1	Gpm6a	1.02481	5.89047e-15	0.280829	C5
5181	chr13	3634032	3651779	1	Asb13	1.1024	5.915e-15	0.306104	C5
19384	chr7	43177588	43192109	1	Zfp936	1.8446	6.40266e-15	0.0576021	C5
1365	chr10	4266329	4359471	1	Akap12	0.754136	6.69172e-15	0.375025	C5
11774	chr2	45696605	45698447	1	1700019E08Rik	0.786903	7.08081e-15	0.303729	C5
5669	chr13	56135550	56073622	2	H2afy	0.821881	7.30894e-15	0.361725	C5
19361	chr7	40899278	40929968	1	Vstm2b	1.22526	7.61663e-15	0.250886	C5
1146	chr1	172500246	172507375	1	Tagln2	0.993012	8.00728e-15	0.38574	C5
5799	chr13	67729262	67756838	1	Zfp85os	1.21399	8.0424e-15	0.219213	C5
6993	chr15	3583352	3317755	2	Ghr	1.08659	8.29657e-15	0.273036	C5
23889	chrX	95444840	95420313	2	Amer1	1.10321	8.70439e-15	0.145629	C5
20821	chr8	11312826	11198423	2	Col4a1	0.701635	9.27825e-15	0.314704	C5
23853	chrX	86256219	86250256	2	Mageb4	1.16336	9.27825e-15	0.119802	C5
34	chr1	11414105	11975902	1	A830018L16Rik	0.839291	9.57986e-15	0.286531	C5
17359	chr6	18514825	18366477	2	Cttnbp2	0.912449	1.01941e-14	0.239404	C5
18389	chr6	129533192	129542331	1	Gabarapl1	1.3557	1.0235e-14	0.301867	C5
15928	chr5	7960472	7982213	1	Steap4	0.963121	1.02446e-14	0.146062	C5
17740	chr6	57535426	57506502	2	Ppm1k	0.831113	1.05845e-14	0.205194	C5
19330	chr7	35119293	35121928	1	Cebpa	0.727776	1.10077e-14	0.822826	C5
244	chr1	52500448	52455849	2	Nab1	0.893112	1.20952e-14	0.239269	C5
11387	chr2	18998121	18842256	2	Pip4k2a	0.71232	1.20952e-14	0.335933	C5
13866	chr3	92926230	92925287	2	Lce3a	1.40128	1.40387e-14	0.180915	C5
884	chr1	140246257	140610261	1	Kcnt2	0.953732	1.49225e-14	0.272719	C5
11817	chr2	58567334	58792971	1	Upp2	0.873338	1.5546e-14	0.33145	C5
13372	chr3	24784006	23798103	2	Naaladl2	0.521415	1.60257e-14	0.38888	C5
23867	chrX	92016333	92015191	2	Mageb1	1.22799	1.78715e-14	0.410963	C5
14801	chr4	58553491	58435252	2	Lpar1	0.86849	1.94357e-14	0.215067	C5
14094	chr3	106113382	106132118	1	Chia1	1.1295	2.01304e-14	0.0669313	C5
19377	chr7	42505753	42473386	2	Zfp141	1.02673	2.08403e-14	0.166773	C5
20105	chr7	104353358	104338754	2	Trim12c	1.75	2.08403e-14	0.156367	C5
15776	chr4	149701629	149649168	2	Pik3cd	0.769196	2.15835e-14	0.319594	C5
19456	chr7	44670843	44605803	2	Myh14	0.551604	2.28955e-14	0.355411	C5
16604	chr5	106321340	106323221	1	Gm32921	0.691476	2.37988e-14	0.355065	C5
80	chr1	20951626	20990841	1	Efhc1	0.96251	2.97572e-14	0.255269	C5
8500	chr16	72663149	73046100	1	Robo1	0.649451	2.97572e-14	0.477052	C5
19217	chr7	29859979	29877302	1	Zfp420	1.03578	3.25834e-14	0.438811	C5
7066	chr15	21111452	21589533	1	Cdh12	0.90744	3.34326e-14	0.321952	C5
1839	chr10	77166530	77052179	2	Col18a1	0.741928	3.4188e-14	0.434708	C5
19631	chr7	57590518	57828802	1	Gabrb3	0.718652	3.4188e-14	0.25435	C5
18605	chr7	3303532	3331099	1	Prkcg	1.01908	3.48061e-14	0.358581	C5
6171	chr14	15438184	15452445	1	B230110C06Rik	1.70715	3.66296e-14	0.251919	C5
6170	chr14	15438987	15357515	2	Lrrc3b	1.33681	3.94758e-14	0.198021	C5
23845	chrX	82814910	85205050	1	Dmd	0.606788	3.99776e-14	0.433706	C5
6181	chr14	18893627	18573577	2	Ube2e2	0.882135	4.1938e-14	0.353408	C5
12307	chr2	96318169	97631664	1	Lrrc4c	0.570778	4.50691e-14	0.453971	C5
24182	chrX	145487639	145446424	2	Amot	1.31137	4.50691e-14	0.142133	C5
23838	chrX	78583897	78449610	2	Prrg1	1.3928	4.57462e-14	0.14259	C5
13307	chr3	7613760	7572028	2	Il7	1.28587	4.60117e-14	0.204633	C5
5361	chr13	23562365	23561896	2	Hist1h3e	2.09154	4.60327e-14	0.444123	C5
23681	chrX	64276996	64269444	2	Slitrk4	1.54157	4.60327e-14	0.241635	C5
18323	chr6	125380504	125362651	2	Plekhg6	0.682267	4.61138e-14	0.235744	C5
17390	chr6	25931426	25977227	1	Gm20756	1.15507	5.26589e-14	0.19265	C5
1360	chr10	3267771	3256208	2	H60c	1.30955	5.4245e-14	0.08845	C5
14608	chr4	41136021	41193370	1	Ube2r2	0.76822	5.46565e-14	0.347517	C5
13352	chr3	18054325	18057514	1	Bhlhe22	1.14795	5.59749e-14	0.476088	C5
21980	chr9	10904775	9660891	2	Cntn5	0.666881	5.81132e-14	0.581325	C5
16720	chr5	113993757	113942219	2	Ssh1	0.943046	6.22151e-14	0.357883	C5
23682	chrX	65047644	65049017	1	Ctag2	2.35541	6.24512e-14	0.251179	C5
13318	chr3	9833679	9687479	2	Pag1	0.681859	6.24771e-14	0.334746	C5
16569	chr5	102207198	102897937	1	Arhgap24	0.536633	6.3029e-14	0.53375	C5
7821	chr15	101503816	101506313	1	Gm6042	1.54209	6.32359e-14	0.256292	C5
17251	chr5	147957320	148316065	1	Mtus2	0.50072	6.58003e-14	0.565165	C5
5176	chr13	3149475	3189678	1	Speer6-ps1	1.34186	6.74939e-14	0.103969	C5
12	chr1	6359331	6394731	1	Alkal1	0.77481	6.89072e-14	0.161546	C5
19656	chr7	62376979	62381640	1	Magel2	1.25559	6.89072e-14	0.348954	C5
13593	chr3	66296837	66053558	2	Veph1	0.824026	6.98443e-14	0.303048	C5
13504	chr3	52268337	52350109	1	Foxo1	0.601399	7.19779e-14	0.425985	C5
18720	chr7	6977420	6955685	2	Zim3	0.916014	7.42369e-14	0.203025	C5
23556	chrX	43429126	42532391	2	Tenm1	0.695246	7.42369e-14	0.231488	C5
21943	chr9	3532349	3905791	1	Gucy1a2	0.978303	7.75053e-14	0.2291	C5
22878	chr9	92309377	92357876	1	1700057G04Rik	0.95324	7.77442e-14	0.150052	C5
6942	chr14	116925297	117979529	1	Gpc6	0.532651	9.24384e-14	0.550406	C5
23676	chrX	61709616	61710950	1	Ldoc1	1.70508	1.04656e-13	0.2379	C5
230	chr1	46066738	46373550	1	Dnah7b	0.67981	1.07136e-13	0.215063	C5
5440	chr13	30336356	30382867	1	Agtr1a	0.9903	1.09312e-13	0.210098	C5
4544	chr12	49385174	49407346	1	3110039M20Rik	0.819814	1.10221e-13	0.395702	C5
17323	chr6	8192617	7997808	2	Col28a1	0.699655	1.22459e-13	0.159377	C5
12369	chr2	109674700	109727043	1	Bdnf	0.87313	1.22571e-13	0.317633	C5
19380	chr7	42793496	42764438	2	Vmn2r62	1.40188	1.22835e-13	0.0783146	C5
1364	chr10	3973075	4167081	1	Mthfd1l	0.602996	1.25518e-13	0.333883	C5
14468	chr4	9269317	9451691	1	Clvs1	0.773377	1.25699e-13	0.201869	C5
14455	chr4	4529458	4527774	2	Gm11780	0.949738	1.28059e-13	0.311314	C5
7180	chr15	48791989	47580638	2	Csmd3	0.700838	1.30277e-13	0.606311	C5
12354	chr2	105399319	105385948	2	Rcn1	1.02194	1.47599e-13	0.306308	C5
12775	chr2	145675525	145753672	1	BC039771	0.770139	1.47599e-13	0.276127	C5
15116	chr4	110397698	111663024	1	Agbl4	0.521891	1.48666e-13	0.50058	C5
6891	chr14	93890669	93013700	2	Pcdh9	0.677603	1.58306e-13	0.601446	C5
60	chr1	17097889	16994938	2	Jph1	0.815089	1.74842e-13	0.293379	C5
13619	chr3	70007613	70028708	1	Otol1	1.00612	1.77223e-13	0.202015	C5
14513	chr4	17852893	18118734	1	Mmp16	0.779799	1.81251e-13	0.194917	C5
19247	chr7	30458313	30488609	1	Nphs1	0.878114	1.84715e-13	0.34115	C5
6159	chr14	13284638	13157388	2	Gm5087	1.05606	1.85334e-13	0.197765	C5
19368	chr7	41499890	41478874	2	AW146154	0.956767	1.94489e-13	0.317723	C5
17592	chr6	43666278	43345001	2	Tpk1	0.656654	2.16226e-13	0.300473	C5
7686	chr15	95830072	95824458	2	LOC102634389	0.848464	2.4468e-13	0.248146	C5
5769	chr13	66752929	66369085	2	2410141K09Rik	0.743216	2.47911e-13	0.145848	C5
187	chr1	39720989	39665301	2	Rfx8	0.916531	2.54403e-13	0.249775	C5
2606	chr11	9118008	9136170	1	Upp1	1.13797	2.56419e-13	0.263077	C5
19276	chr7	30856178	30854330	2	Ffar3	1.0217	2.57252e-13	0.375134	C5
11232	chr19	59076069	58973358	2	Shtn1	0.877779	2.60123e-13	0.240686	C5
11902	chr2	71873224	71903858	1	Pdk1	0.64816	2.6654e-13	0.322179	C5
6175	chr14	17082331	16430839	2	Rarb	0.627957	2.67286e-13	0.347863	C5
19382	chr7	42933789	42903251	2	Vmn2r63	1.40701	2.77932e-13	0.101315	C5
1526	chr10	29143996	29199630	1	Soga3	1.05462	2.8058e-13	0.196396	C5
5364	chr13	23571220	23570663	2	Hist1h2ae	0.938309	2.84276e-13	0.784219	C5
9852	chr17	93199017	93206537	1	Adcyap1	0.893773	2.84276e-13	0.278548	C5
23841	chrX	79517285	79482568	2	Gm7173	1.59854	2.89868e-13	0.120404	C5
13490	chr3	48609100	48605731	2	1700018B24Rik	1.04096	3.03946e-13	0.317725	C5
19370	chr7	41668014	41727193	1	Vmn2r-ps54	1.23441	3.06429e-13	0.136933	C5
5363	chr13	23574381	23576266	1	Hist1h2ad	0.943202	3.18717e-13	0.67945	C5
16703	chr5	113070117	113058258	2	Crybb2	1.30551	3.23631e-13	0.272108	C5
659	chr1	98095632	97821094	2	Pam	0.685903	3.29467e-13	0.37169	C5
23711	chrX	69360331	69868037	1	Aff2	1.11861	3.31262e-13	0.204279	C5
17791	chr6	67535822	67534059	2	Tacstd2	1.14966	3.39136e-13	0.408948	C5
5434	chr13	28710873	28710781	2	Mir6368	0.897969	3.46097e-13	0.341604	C5
746	chr1	130462744	130439026	2	Cd55	0.742679	3.52244e-13	0.111086	C5
14535	chr4	22490548	22493126	1	Gm30731	0.946014	3.70124e-13	0.709515	C5
14878	chr4	68954397	68761372	2	Brinp1	0.882057	3.85615e-13	0.203065	C5
16702	chr5	113015538	112910478	2	Grk3	0.652329	3.85615e-13	0.2856	C5
687	chr1	107511423	107525600	1	Serpinb2	1.28917	3.85788e-13	0.125367	C5
5182	chr13	3804318	3802893	2	Calml3	1.07553	3.85788e-13	0.319092	C5
23548	chrX	38772780	38962688	1	6030498E09Rik	1.27128	3.85788e-13	0.0896438	C5
20770	chr8	3470862	3487178	1	Tex45	1.14063	3.99562e-13	0.297817	C5
9351	chr17	36121444	36038409	2	H2-T9	0.703315	4.22891e-13	0.255375	C5
24239	chrX	153238045	153396134	1	Klf8	0.761867	4.26322e-13	0.213365	C5
652	chr1	96872171	96818784	2	Slco4c1	1.02932	4.56462e-13	0.12111	C5
21951	chr9	6168612	6377519	1	Pdgfd	1.01558	4.81695e-13	0.228702	C5
17312	chr6	6217173	6041218	2	Slc25a13	0.727664	4.83666e-13	0.246142	C5
17370	chr6	22875502	23052916	1	Ptprz1	0.939657	4.88538e-13	0.211835	C5
11211	chr19	57008575	56912354	2	Afap1l2	0.878959	5.15184e-13	0.287042	C5
4541	chr12	45074483	44852486	2	Stxbp6	0.707329	5.86816e-13	0.221281	C5
19632	chr7	58658202	58829426	1	Atp10a	0.712235	5.99838e-13	0.223894	C5
79	chr1	20890473	20888650	2	6720483E21Rik	0.714376	6.04468e-13	0.328671	C5
13368	chr3	20275733	20249479	2	Cpb1	1.72708	6.04468e-13	0.13629	C5
24020	chrX	110814379	110819108	1	Pou3f4	1.19536	6.2541e-13	0.279602	C5
20869	chr8	13974777	13952008	2	Tdrp	1.1088	6.33402e-13	0.287552	C5
23453	chrX	21714900	21742358	1	Slc6a14	1.12458	6.34471e-13	0.0727209	C5
17790	chr6	67491855	67422932	2	Il23r	0.8133	6.89491e-13	0.0992834	C5
2298	chr10	120476935	120361275	2	Hmga2	0.748048	6.98578e-13	0.368079	C5
5362	chr13	23571400	23571863	1	Hist1h2bg	1.30407	7.06996e-13	0.414359	C5
18839	chr7	16130300	16160511	1	Slc8a2	0.75001	7.36148e-13	0.300811	C5
22234	chr9	37552745	37544493	2	Nrgn	1.05203	7.58729e-13	0.332152	C5
24308	chrX	164497903	164539752	1	Asb9	1.52966	7.76814e-13	0.168344	C5
648	chr1	95667594	95587682	2	St8sia4	1.04497	7.80012e-13	0.166633	C5
23843	chrX	81070644	81097875	1	Tmem47	0.913092	8.56748e-13	0.147654	C5
1609	chr10	42860512	42960782	1	Scml4	0.581089	8.85689e-13	0.333942	C5
13881	chr3	93520496	93526288	1	S100a11	1.17229	8.94958e-13	0.245404	C5
13350	chr3	17795662	17795770	1	Mir124a-2	1.19566	1.04929e-12	0.466196	C5
8519	chr16	78576688	78540336	2	D16Ertd472e	0.673204	1.05332e-12	0.200561	C5
680	chr1	106980984	107001195	1	Serpinb13	0.836277	1.0692e-12	0.0592334	C5
2321	chr10	122679315	122679415	1	Mir8104	0.9289	1.11336e-12	0.609855	C5
199	chr1	40681712	40768885	1	Slc9a2	1.23588	1.12632e-12	0.29896	C5
24277	chrX	159988433	160123351	1	Map3k15	1.24038	1.12632e-12	0.217577	C5
662	chr1	98421124	98516988	1	Slco6d1	0.784914	1.19241e-12	0.0899625	C5
10863	chr19	20405288	20422785	1	1500015L24Rik	1.41574	1.19376e-12	0.152073	C5
14555	chr4	32982998	33022180	1	Rragd	0.704401	1.20338e-12	0.337779	C5
24244	chrX	153832293	153834240	1	Spin2c	1.14707	1.21193e-12	0.172785	C5
236	chr1	51333779	51218386	2	9330175M20Rik	1.02649	1.259e-12	0.216817	C5
5201	chr13	6648771	6579874	2	Pfkp	0.909332	1.259e-12	0.247415	C5
10	chr1	5917398	5913707	2	Npbwr1	1.15702	1.27053e-12	0.29471	C5
22153	chr9	24774303	24720812	2	Tbx20	0.807259	1.33131e-12	0.307208	C5
14462	chr4	6454271	6396207	2	Nsmaf	0.755572	1.35631e-12	0.246083	C5
6176	chr14	17660960	18038088	1	Thrb	0.828875	1.37161e-12	0.318021	C5
19791	chr7	81523550	81531640	1	2900076A07Rik	0.925842	1.37161e-12	0.272315	C5
13644	chr3	80802791	80684936	2	Gria2	0.755511	1.40961e-12	0.146421	C5
18669	chr7	4996101	4992852	2	Zfp579	1.10936	1.40961e-12	0.44365	C5
1652	chr10	53518989	53498443	2	Gm20597	0.89836	1.4326e-12	0.206229	C5
4565	chr12	54391318	54387733	2	Gm7550	0.764716	1.47215e-12	0.371479	C5
8644	chr16	94997696	94748683	2	Kcnj6	0.543657	1.5094e-12	0.419109	C5
14761	chr4	52596274	52612163	1	Toporsl	1.10467	1.58573e-12	0.156658	C5
1887	chr10	78753067	78746924	2	Ccdc105	1.04082	1.60728e-12	0.283519	C5
9425	chr17	37953022	37952051	2	Olfr761	1.08907	1.67881e-12	0.173665	C5
902	chr1	150346771	150320681	2	2310030A07Rik	1.88059	1.7103e-12	0.182706	C5
23840	chrX	79358068	79330513	2	Gm8787	1.67184	1.73682e-12	0.0664334	C5
16696	chr5	112392213	112385445	2	Asphd2	1.11005	1.80657e-12	0.445221	C5
9863	chr18	4352953	4331327	2	Map3k8	0.87819	1.81997e-12	0.245821	C5
217	chr1	44020006	44009408	2	Mettl21c	0.872807	1.84425e-12	0.234908	C5
23559	chrX	44790197	44786567	2	Dcaf12l1	1.37614	1.99904e-12	0.200988	C5
8861	chr17	21845759	21816876	2	Zfp820	1.09919	2.01392e-12	0.141958	C5
13384	chr3	28263214	28670585	1	Tnik	0.684572	2.10889e-12	0.329785	C5
256	chr1	53706784	53397002	2	Dnah7a	0.796274	2.1411e-12	0.185354	C5
17308	chr6	5383386	5433022	1	Asb4	0.76699	2.15088e-12	0.18969	C5
23399	chrX	12160355	12036737	2	Bcor	0.569648	2.29979e-12	0.410148	C5
14163	chr3	110143472	109780050	2	Ntng1	0.600837	2.38352e-12	0.300986	C5
13353	chr3	18243338	18071950	2	Cyp7b1	0.724922	2.46891e-12	0.146321	C5
1118	chr1	171437318	171423185	2	Gm26641	0.922121	2.62436e-12	0.273229	C5
17356	chr6	18030445	17988940	2	Wnt2	1.00395	2.62436e-12	0.224523	C5
6961	chr14	120042435	120019585	2	Oxgr1	0.958962	2.63707e-12	0.199523	C5
6417	chr14	46832244	46854190	1	Cgrrf1	1.15846	2.64221e-12	0.34089	C5
1648	chr10	52690501	53111622	1	Slc35f1	0.803269	2.8755e-12	0.343862	C5
5210	chr13	10360803	9876613	2	Chrm3	0.542987	2.8755e-12	0.249131	C5
18719	chr7	6803587	6803670	1	Mir3099	0.882386	3.02944e-12	0.235046	C5
8030	chr16	16600551	16416915	2	Fgd4	0.755546	3.32951e-12	0.209879	C5
21897	chr8	124231394	124345722	1	Galnt2	0.624739	3.4444e-12	0.279192	C5
250	chr1	53061640	53068079	1	Mstn	0.723117	3.46543e-12	0.106317	C5
568	chr1	89070462	89153793	1	Sh3bp4	0.593259	3.5501e-12	0.305713	C5
21783	chr8	117257019	117461506	1	Cmip	0.541656	3.6456e-12	0.380434	C5
8487	chr16	65105784	64924729	2	Htr1f	0.576716	3.66304e-12	0.134342	C5
681	chr1	107052303	107045587	2	Serpinb3a	1.4046	3.77678e-12	0.0778001	C5
19664	chr7	64153835	64269772	1	Trpm1	0.664222	3.80011e-12	0.173965	C5
213	chr1	43445751	43570518	1	Nck2	0.671601	3.83301e-12	0.314807	C5
4659	chr12	71309884	71320107	1	Dact1	0.697627	3.89271e-12	0.362407	C5
23854	chrX	86354994	86345475	2	Gm41	0.977512	3.9186e-12	0.270196	C5
11816	chr2	58566828	58388644	2	Acvr1	0.591599	3.98078e-12	0.23126	C5
6852	chr14	76556889	76532812	2	Serp2	0.897579	3.98869e-12	0.317575	C5
135	chr1	34721924	34812754	1	Arhgef4	0.645634	4.02305e-12	0.290192	C5
21157	chr8	55940825	56125352	1	Glra3	0.81778	4.07901e-12	0.162317	C5
6966	chr14	121379230	121286341	2	Stk24	0.603041	4.14483e-12	0.334073	C5
23842	chrX	79671435	79623231	2	Mageb16	1.23723	4.16601e-12	0.10349	C5
6944	chr14	118052246	118012790	2	Dct	0.845357	4.27782e-12	0.276554	C5
16712	chr5	113650390	113612355	2	Cmklr1	0.835913	4.42052e-12	0.240356	C5
11269	chr2	4881564	4910557	1	Sephs1	0.733391	4.46001e-12	0.258109	C5
24309	chrX	164980375	164936169	2	Mospd2	1.10974	4.46993e-12	0.142348	C5
1380	chr10	7473477	7444873	2	Ulbp1	0.737328	4.4815e-12	0.0993874	C5
32	chr1	10719945	10324719	2	Cpa6	0.558198	4.68562e-12	0.163742	C5
17337	chr6	13224965	13185610	2	Vwde	0.75131	4.93287e-12	0.104008	C5
24183	chrX	146962513	147197277	1	Htr2c	1.10971	5.12823e-12	0.135815	C5
23584	chrX	49797745	49782536	2	Igsf1	1.6738	5.18968e-12	0.172565	C5
8436	chr16	57754737	57624256	2	Col8a1	0.724897	5.59138e-12	0.236556	C5
19072	chr7	25152457	25156630	1	D930028M14Rik	0.589242	5.69348e-12	0.286386	C5
14901	chr4	80834213	80851736	1	Tyrp1	1.00827	5.7272e-12	0.117833	C5
6026	chr13	105294818	105130575	2	Rnf180	0.609847	5.79178e-12	0.231327	C5
14972	chr4	89688198	89694766	1	Dmrta1	0.679963	5.86782e-12	0.167963	C5
9860	chr18	3383031	3436700	1	Cul2	0.895376	5.93753e-12	0.274263	C5
6924	chr14	105498788	105505629	1	4930449E01Rik	1.14862	6.009e-12	0.308813	C5
175	chr1	38821215	38794509	2	Lonrf2	0.743055	6.23774e-12	0.202425	C5
19385	chr7	43214039	43226842	1	EU599041	0.883092	6.4227e-12	0.147781	C5
13627	chr3	75143772	75037895	2	Zbbx	0.955954	6.54398e-12	0.136683	C5
15777	chr4	149655567	149655504	2	Mir7023	0.779717	6.61641e-12	0.418969	C5
21127	chr8	46294671	46292047	2	Helt	0.793528	6.7692e-12	0.566159	C5
7190	chr15	53346183	53068261	2	Ext1	0.622008	6.84418e-12	0.449317	C5
23425	chrX	18461397	18414881	2	4930578C19Rik	1.4192	7.03749e-12	0.0833105	C5
1537	chr10	31313405	31328086	1	Hddc2	0.926213	7.17593e-12	0.216242	C5
21940	chr9	3199813	3190269	2	4930433N12Rik	1.02018	7.3107e-12	0.293081	C5
20883	chr8	18950975	18932729	2	Xkr5	1.0001	7.31571e-12	0.255356	C5
897	chr1	149961290	149829618	2	Pla2g4a	0.895139	7.36184e-12	0.157952	C5
18482	chr6	135658913	135683391	1	4930425L21Rik	0.966938	7.50211e-12	0.142213	C5
109	chr1	31096454	31019188	2	Gm29669	0.918493	7.556e-12	0.111088	C5
5248	chr13	18382044	18124960	2	Pou6f2	0.59199	7.56805e-12	0.235717	C5
5093	chr12	111039798	111113389	1	Rcor1	0.627125	7.78094e-12	0.301886	C5
18771	chr7	12041299	12042219	1	Vmn1r77	0.970315	7.81209e-12	0.196748	C5
13625	chr3	73708415	73635809	2	Bche	1.12873	7.86059e-12	0.152725	C5
16512	chr5	93045022	93041123	2	Sowahb	0.627692	7.95893e-12	0.378929	C5
16654	chr5	109834142	109833501	2	Gm10416	0.792542	8.49607e-12	0.343381	C5
16225	chr5	39644631	39613935	2	Hs3st1	1.04733	8.78369e-12	0.215763	C5
18044	chr6	92940582	93272977	1	9530026P05Rik	0.660362	8.86626e-12	0.294736	C5
24131	chrX	137570754	138849077	1	Il1rapl2	0.728686	9.04516e-12	0.264983	C5
690	chr1	107917259	107950947	1	D830032E09Rik	1.30579	9.16541e-12	0.12459	C5
18770	chr7	11931285	11930311	2	Vmn1r76	0.996073	9.29385e-12	0.251498	C5
16687	chr5	112206763	112210002	1	1700028D13Rik	0.923052	9.39932e-12	0.322708	C5
9378	chr17	36943051	36947986	1	Rnf39	1.36285	1.07287e-11	0.393492	C5
14258	chr3	129532386	129638495	1	Elovl6	0.614525	1.07287e-11	0.250983	C5
1310	chr1	191026190	191005832	2	Flvcr1	0.964347	1.11643e-11	0.303621	C5
17593	chr6	43442429	43474318	1	9430018G01Rik	1.0073	1.1289e-11	0.112985	C5
8851	chr17	21383748	21399265	1	Zfp677	0.914802	1.14782e-11	0.158404	C5
17346	chr6	15720661	15802169	1	Mdfic	0.79033	1.1517e-11	0.132221	C5
21942	chr9	3404085	3479236	1	Cwf19l2	1.03841	1.20789e-11	0.177877	C5
75	chr1	20730905	20734496	1	Il17a	1.23768	1.20877e-11	0.198227	C5
19634	chr7	59974431	59307924	2	Snhg14	1.18154	1.20877e-11	0.166306	C5
16571	chr5	103299029	103230375	2	4930429D17Rik	0.719606	1.27824e-11	0.153837	C5
19859	chr7	87584168	88135063	1	Grm5	0.563941	1.29889e-11	0.215038	C5
19861	chr7	88430273	88491572	1	Rab38	1.04049	1.40657e-11	0.131119	C5
21176	chr8	60632825	60676731	1	Mfap3l	0.790854	1.41296e-11	0.250673	C5
14802	chr4	58441098	58441012	2	Mir3095	0.934046	1.4917e-11	0.185183	C5
7010	chr15	6299789	6440712	1	Dab2	1.02166	1.53782e-11	0.248858	C5
14504	chr4	15149131	14952245	2	Necab1	0.702658	1.57837e-11	0.249287	C5
18780	chr7	12422491	12415148	2	Zfp551	1.54804	1.57837e-11	0.195944	C5
14306	chr3	136670066	136937727	1	Ppp3ca	0.577004	1.61559e-11	0.312606	C5
14506	chr4	15881264	15906709	1	Calb1	1.275	1.62144e-11	0.198552	C5
6369	chr14	39472429	39476257	1	LOC432842	1.05381	1.62933e-11	0.429694	C5
18912	chr7	19181465	19181562	1	Mir330	0.74865	1.62999e-11	0.893507	C5
494	chr1	84696221	84369839	2	Dner	0.70248	1.63695e-11	0.229629	C5
9224	chr17	34187556	34197225	1	Tap1	0.997324	1.6441e-11	0.266988	C5
33	chr1	10993465	11303682	1	Prex2	0.814871	1.71897e-11	0.22645	C5
249	chr1	52963260	52925127	2	1700019D03Rik	0.823387	1.71897e-11	0.11441	C5
9223	chr17	34187330	34182099	2	Psmb9	0.821418	1.73147e-11	0.309671	C5
17331	chr6	10974378	10971468	2	AA545190	1.128	1.76251e-11	0.200521	C5
14471	chr4	9844372	9862345	1	Gdf6	0.804635	1.77986e-11	0.30855	C5
565	chr1	88702191	88698225	2	Arl4c	0.714333	1.83985e-11	0.475777	C5
13316	chr3	9403078	9437233	1	C030034L19Rik	0.706714	1.83985e-11	0.140425	C5
13466	chr3	38886940	39011985	1	Fat4	0.682384	1.92434e-11	0.194427	C5
14902	chr4	80910686	80954301	1	Lurap1l	1.03874	2.00295e-11	0.177636	C5
16686	chr5	111761728	111734284	2	E130006D01Rik	0.65129	2.04053e-11	0.245971	C5
21186	chr8	62951232	63357098	1	Spock3	0.764602	2.13237e-11	0.217938	C5
21964	chr9	7695631	7669429	2	AV064505	1.55714	2.15556e-11	0.133188	C5
5188	chr13	4059591	4090422	1	Akr1c14	1.07033	2.16025e-11	0.108067	C5
23422	chrX	17572325	17555600	2	Fundc1	1.03391	2.16025e-11	0.177027	C5
18640	chr7	4460715	4480487	1	Eps8l1	0.845825	2.18759e-11	0.287844	C5
21924	chr8	126475065	126426652	2	Tarbp1	0.53032	2.18759e-11	0.214958	C5
18641	chr7	4470884	4467245	2	D630041G03Rik	0.909071	2.26395e-11	0.419086	C5
23825	chrX	76393350	76397979	1	Cldn34b4	1.83841	2.27274e-11	0.0875729	C5
21175	chr8	60506124	60545677	1	Aadat	0.904093	2.30024e-11	0.1514	C5
8628	chr16	93458872	93396815	2	1700029J03Rik	0.670323	2.34282e-11	0.249519	C5
21953	chr9	7177230	6928503	2	Dync2h1	0.762218	2.35921e-11	0.299054	C5
10864	chr19	20492715	20556410	1	E030003E18Rik	1.01623	2.63538e-11	0.0788938	C5
16700	chr5	112896362	112688876	2	Myo18b	0.553057	2.73812e-11	0.257823	C5
9448	chr17	40520022	40530702	1	Esp8	1.35384	2.82606e-11	0.117883	C5
656	chr1	97662018	97643902	2	D1Ertd622e	0.705601	2.91092e-11	0.429265	C5
5264	chr13	21292686	21286429	2	Gpx5	0.553247	2.97758e-11	0.233984	C5
3	chr1	4497354	4490928	2	Sox17	0.862649	3.06657e-11	0.447144	C5
14997	chr4	96591485	96568429	2	Cyp2j9	1.75197	3.08457e-11	0.179794	C5
46	chr1	14755966	14753346	2	Msc	1.07758	3.09678e-11	0.391906	C5
4480	chr12	31265294	31329639	1	Lamb1	0.71825	3.10523e-11	0.248484	C5
14514	chr4	19280850	19510623	1	Cngb3	0.770462	3.21583e-11	0.164787	C5
23823	chrX	75875170	75785654	2	Pls3	0.972701	3.26297e-11	0.152123	C5
18911	chr7	19176614	19206482	1	Eml2	0.620851	3.32143e-11	0.355704	C5
6160	chr14	13284780	13615469	1	Synpr	0.671597	3.57026e-11	0.180727	C5
5712	chr13	60177535	60174405	2	Gas1	0.929848	3.83663e-11	0.563967	C5
4472	chr12	30373376	30174482	2	Sntg2	0.700583	3.96527e-11	0.219359	C5
24014	chrX	108834478	108974906	1	2810403D21Rik	1.05394	4.05757e-11	0.145554	C5
1883	chr10	78574500	78584502	1	Ilvbl	0.717441	4.16711e-11	0.332284	C5
19365	chr7	41284327	41290183	1	Gm5592	0.602127	4.17978e-11	0.0949439	C5
9348	chr17	36111426	36029977	2	H2-T23	0.660367	4.18836e-11	0.256198	C5
24018	chrX	109196756	109200445	1	Gm6377	2.30625	4.21238e-11	0.123015	C5
16337	chr5	69341709	69109285	2	Kctd8	0.50425	4.24694e-11	0.140756	C5
5856	chr13	74493950	74480057	2	Zfp825	0.932523	4.34746e-11	0.203936	C5
17763	chr6	60944317	60989378	1	Mmrn1	1.04275	4.40206e-11	0.124981	C5
19071	chr7	25132460	25091114	2	Pou2f2	0.654199	4.50831e-11	0.278319	C5
18944	chr7	19770532	19756138	2	Bcam	0.748019	4.5182e-11	0.221829	C5
23170	chr9	114564369	114511268	2	Trim71	0.78884	4.52617e-11	0.456386	C5
8859	chr17	21707741	21725636	1	Zfp760	0.765805	4.60778e-11	0.176254	C5
16711	chr5	113490447	113589725	1	Wscd2	0.50664	4.67762e-11	0.211367	C5
7685	chr15	95790843	95975472	1	Ano6	0.618095	4.67924e-11	0.287994	C5
5713	chr13	60205471	60216018	1	Gm5084	0.833122	4.68355e-11	0.152986	C5
12072	chr2	86528427	86525661	2	Olfr1077-ps1	1.28836	4.70501e-11	0.179977	C5
12009	chr2	85331896	85330967	2	Olfr987	0.520968	4.85375e-11	0.106398	C5
2610	chr11	11489266	11515190	1	Spata48	0.812532	4.9568e-11	0.184042	C5
17291	chr6	3498393	3603531	1	Vps50	0.627088	5.12525e-11	0.204592	C5
19618	chr7	54835245	55268888	1	Luzp2	0.637511	5.1446e-11	0.191442	C5
17572	chr6	42710071	42669466	2	Tcaf1	1.03766	5.26749e-11	0.175796	C5
14900	chr4	78594047	78597484	1	A430085M09Rik	1.22673	5.26845e-11	0.180831	C5
10909	chr19	28678224	28720027	1	D930032P07Rik	0.810425	5.32995e-11	0.304269	C5
10312	chr18	64254359	64276144	1	St8sia3	1.01995	5.38208e-11	0.206998	C5
12277	chr2	92387446	92387384	2	Mir7000	1.00206	5.60776e-11	0.7057	C5
16782	chr5	116422864	116408491	2	Hspb8	0.557468	5.73366e-11	0.12474	C5
23895	chrX	96096045	96168553	1	Msn	1.36442	5.97581e-11	0.121129	C5
20803	chr8	4493405	4526079	1	Cers4	0.931622	6.08688e-11	0.174052	C5
113	chr1	31264847	31268061	1	Gm4850	1.4726	6.15134e-11	0.14461	C5
22235	chr9	37613721	37603294	2	Spa17	0.660583	6.15134e-11	0.211352	C5
20196	chr7	107166990	107198103	1	Nlrp14	1.42389	6.30265e-11	0.157423	C5
18177	chr6	117168535	117181368	1	Cxcl12	0.859647	6.45771e-11	0.30085	C5
6158	chr14	12823079	12372563	2	Cadps	0.554188	6.50013e-11	0.266506	C5
13829	chr3	92014583	92031584	1	Pglyrp3	1.28454	6.51653e-11	0.149923	C5
5834	chr13	73467383	73514538	1	Lpcat1	0.741642	6.56274e-11	0.289698	C5
8869	chr17	22424268	22456689	1	Zfp946	0.901341	6.80603e-11	0.137208	C5
87	chr1	21383556	21386384	1	Khdc1b	1.25909	6.9313e-11	0.166967	C5
14342	chr3	142620663	142638008	1	Gbp2	1.69379	7.083e-11	0.183358	C5
23485	chrX	36195904	36199158	1	Zcchc12	1.18324	7.37536e-11	0.248521	C5
17761	chr6	60403707	60279043	2	A530053G22Rik	1.09092	7.54653e-11	0.117306	C5
17369	chr6	22356081	22306522	2	Fam3c	0.61329	7.56313e-11	0.230686	C5
7802	chr15	101115755	101120028	1	Ankrd33	0.743981	7.63389e-11	0.219352	C5
15919	chr5	5479143	5437827	2	1700015F17Rik	0.859429	7.63389e-11	0.130592	C5
17758	chr6	59024502	58933536	2	Fam13a	0.876794	7.7186e-11	0.15176	C5
17300	chr6	4505618	4541543	1	Col1a2	0.912715	8.04838e-11	0.194306	C5
5490	chr13	35212048	35210660	2	1700019C18Rik	0.716971	8.10901e-11	0.166496	C5
12776	chr2	145786116	145887616	1	Rin2	0.702049	8.30358e-11	0.22725	C5
9349	chr17	36042961	36058645	1	Gm6034	1.49614	8.33712e-11	0.14779	C5
19627	chr7	57386871	56724242	2	Gabrg3	0.590326	8.33712e-11	0.265175	C5
14339	chr3	142501262	142619176	1	Gbp2b	0.899212	8.39432e-11	0.193886	C5
24262	chrX	155623327	155569736	2	Ptchd1	0.964983	8.48942e-11	0.111081	C5
8438	chr16	58524246	58470541	2	St3gal6	0.866051	8.53123e-11	0.246733	C5
17303	chr6	4747306	4760517	1	Peg10	0.781676	8.74363e-11	0.348615	C5
18421	chr6	131388450	131364858	2	Ybx3	0.730451	8.75545e-11	0.300644	C5
12008	chr2	85196699	85162334	2	Lrrc55	0.56239	8.99401e-11	0.0850208	C5
14883	chr4	72852634	72850583	2	Aldoart1	1.19067	9.28936e-11	0.221206	C5
2185	chr10	100015824	100100412	1	Kitl	0.558949	9.49972e-11	0.182142	C5
8802	chr17	17827158	17843009	1	Spaca6	0.762152	9.69038e-11	0.280575	C5
6951	chr14	118365878	118398165	1	1700044C05Rik	0.653665	9.70943e-11	0.223586	C5
8525	chr16	84679789	84685147	1	4930529L06Rik	0.739288	9.77513e-11	0.178321	C5
19371	chr7	41872670	41836881	2	Vmn2r58	1.10497	9.90037e-11	0.048148	C5
13308	chr3	7954887	7925303	2	1700010I02Rik	0.748876	9.97199e-11	0.0729292	C5
15917	chr5	4758216	4753839	2	Fzd1	0.727484	1.00051e-10	0.397948	C5
13584	chr3	64949223	65378225	1	Kcnab1	0.570881	1.02723e-10	0.278752	C5
9526	chr17	46674255	46667442	2	Rrp36	0.977235	1.04392e-10	0.473373	C5
4128	chr11	114851532	114872617	1	Gprc5c	0.818073	1.09695e-10	0.273302	C5
5888	chr13	83891208	83928710	1	2810049E08Rik	0.882444	1.09798e-10	0.125027	C5
11402	chr2	21367567	21830544	1	Gpr158	0.606235	1.10644e-10	0.216513	C5
6524	chr14	52328670	52311177	2	Sall2	0.984181	1.14047e-10	0.305448	C5
9350	chr17	36042712	36038409	2	H2-T22	1.55952	1.15251e-10	0.215802	C5
18821	chr7	14622478	14530654	2	Nlrp5-ps	1.33508	1.16085e-10	0.145883	C5
6967	chr14	121505254	121459621	2	Slc15a1	0.615798	1.17801e-10	0.282659	C5
13462	chr3	37724360	37714190	2	Gm5148	0.589309	1.20941e-10	0.205086	C5
48	chr1	15312452	15714214	1	Kcnb2	0.784528	1.21356e-10	0.279379	C5
1634	chr10	50895651	50989152	1	Sim1	0.584265	1.21443e-10	0.242354	C5
360	chr1	65311257	65389244	1	Pth2r	0.947383	1.26835e-10	0.165277	C5
9426	chr17	38059784	38054599	2	Olfr129	0.968022	1.27645e-10	0.107175	C5
21199	chr8	65618040	66471637	1	2021-03-01	0.621064	1.30145e-10	0.313713	C5
8657	chr16	96361757	96525789	1	Igsf5	0.561559	1.34094e-10	0.254015	C5
1888	chr10	78780496	78814825	1	Slc1a6	1.31762	1.34916e-10	0.130775	C5
1362	chr10	3540279	3554877	1	Iyd	0.813953	1.37999e-10	0.126681	C5
5731	chr13	61771580	61787282	1	BC052688	1.06435	1.46443e-10	0.0568709	C5
898	chr1	150099874	150074873	2	Ptgs2os	0.959784	1.52729e-10	0.114406	C5
5857	chr13	74639872	74691875	1	Erap1	0.985376	1.54027e-10	0.200173	C5
1660	chr10	56377273	56390419	1	Gja1	0.794454	1.56082e-10	0.229011	C5
16783	chr5	116438722	116465487	1	Srrm4os	0.568815	1.62232e-10	0.126108	C5
13566	chr3	61002785	61008982	1	P2ry1	1.01414	1.63926e-10	0.311308	C5
19360	chr7	40898324	40849153	2	A230077H06Rik	0.969954	1.66344e-10	0.208884	C5
18452	chr6	132980965	132980015	2	Tas2r109	1.81628	1.72108e-10	0.0739021	C5
13250	chr2	180499976	180544979	1	Ntsr1	0.64656	1.72765e-10	0.267009	C5
1773	chr10	70440668	70558732	1	Fam13c	0.640852	1.81938e-10	0.232719	C5
22871	chr9	90270769	90202047	2	Tbc1d2b	0.824635	1.83606e-10	0.325035	C5
9397	chr17	37270234	37274485	1	H2-M3	1.49425	1.83776e-10	0.302375	C5
17945	chr6	86488227	86483376	2	2310040G24Rik	0.771285	1.85364e-10	0.269154	C5
24025	chrX	112239049	112243852	1	4933403O08Rik	1.08768	1.92886e-10	0.0913834	C5
11217	chr19	57508564	57512788	1	6720468P15Rik	0.665167	1.95005e-10	0.25625	C5
17762	chr6	60829855	60731573	2	Snca	0.892949	1.99646e-10	0.152483	C5
7696	chr15	97055956	96994823	2	Slc38a4	0.565573	1.9979e-10	0.160588	C5
24214	chrX	151198078	151320192	1	Wnk3	0.941309	2.01055e-10	0.107415	C5
9592	chr17	53463321	53398889	2	Efhb	0.775889	2.03536e-10	0.190206	C5
16605	chr5	106458166	106452523	2	Barhl2	0.549358	2.05276e-10	0.565267	C5
23227	chr9	120915250	120913774	2	1700020M21Rik	0.572297	2.06627e-10	0.408861	C5
14775	chr4	53779705	53786885	1	Tal2	1.3839	2.07337e-10	0.22945	C5
5301	chr13	21897049	21896918	2	Mir1983	0.559971	2.10582e-10	0.584486	C5
21941	chr9	3335231	3385847	1	Alkbh8	1.03765	2.12616e-10	0.119887	C5
492	chr1	84341110	84036293	2	Pid1	0.717582	2.18811e-10	0.191269	C5
83	chr1	21240585	21265575	1	Gsta3	1.29298	2.19627e-10	0.176636	C5
22501	chr9	52679863	52798772	1	Gm1715	1.03347	2.19627e-10	0.147144	C5
7160	chr15	41447482	41861048	1	Oxr1	0.60654	2.19936e-10	0.379835	C5
7064	chr15	19191201	19203329	1	Gm35496	1.00673	2.22515e-10	0.1142	C5
23677	chrX	62283499	62292078	1	4933402E13Rik	1.64798	2.26317e-10	0.124271	C5
6410	chr14	46390669	46383525	2	Bmp4	0.715022	2.2727e-10	0.400798	C5
19102	chr7	25897658	25926624	1	Cyp2b10	0.683242	2.2727e-10	0.223323	C5
5670	chr13	56178885	56173703	2	Tifab	0.58389	2.28594e-10	0.22165	C5
14585	chr4	40143265	40199009	1	Aco1	0.7015	2.28774e-10	0.249373	C5
21869	chr8	123186235	123201812	1	Dpep1	0.644622	2.45785e-10	0.268221	C5
1641	chr10	52022502	52028471	1	Vgll2	0.818379	2.47877e-10	0.300092	C5
9357	chr17	36145018	36162374	1	2410017I17Rik	1.37818	2.516e-10	0.210571	C5
651	chr1	96662573	96612057	2	4930533P14Rik	0.675021	2.53171e-10	0.0679251	C5
8535	chr16	85803113	85793827	2	Adamts1	0.913154	2.53636e-10	0.291334	C5
23892	chrX	95711678	95927970	1	Zc3h12b	0.929437	2.53636e-10	0.124079	C5
4127	chr11	114798924	114806745	1	Gpr142	0.974678	2.60562e-10	0.232354	C5
5409	chr13	26770165	26768172	2	Hdgfl1	0.89381	2.62375e-10	0.305856	C5
6885	chr14	86245970	86283688	1	4930529K09Rik	1.0766	2.71058e-10	0.148265	C5
17662	chr6	52156902	52158528	1	Hotairm2	0.91332	2.78476e-10	0.544031	C5
22875	chr9	92250194	92272561	1	Plscr1	1.11031	2.82713e-10	0.161769	C5
21826	chr8	121127685	121130644	1	Foxl1	0.798168	2.86165e-10	0.534352	C5
14340	chr3	142530336	142550151	1	Gbp7	1.30185	2.8741e-10	0.130538	C5
19671	chr7	64501706	64753878	1	Apba2	0.620165	2.93402e-10	0.257708	C5
1544	chr10	33624600	33512334	2	Clvs2	0.812393	2.95978e-10	0.0943105	C5
16652	chr5	109420013	109453387	1	Vmn2r17	0.565796	2.95978e-10	0.121163	C5
9718	chr17	69439326	69489233	1	Akain1	0.707717	2.97845e-10	0.259723	C5
8855	chr17	21535878	21528196	2	9330136K24Rik	1.11052	2.99471e-10	0.209881	C5
14404	chr3	153152108	153147943	2	4930482G09Rik	0.777933	3.02841e-10	0.254575	C5
105	chr1	28780252	28776122	2	Gm597	0.945502	3.03274e-10	0.167517	C5
9680	chr17	59013322	59001401	2	Nudt12	0.933431	3.04483e-10	0.17244	C5
24019	chrX	110372753	110375156	1	Gm7134	1.47842	3.06792e-10	0.124694	C5
123	chr1	33907767	33852052	2	Bend6	0.689703	3.0865e-10	0.240821	C5
5993	chr13	100552623	100497367	2	Ocln	0.746145	3.2169e-10	0.265011	C5
14914	chr4	84044879	84042040	2	6030471H07Rik	0.631036	3.27044e-10	0.201919	C5
13763	chr3	89227198	89227116	2	Mir92b	1.18314	3.28968e-10	0.725672	C5
19534	chr7	45666394	45648591	2	Fut2	0.906193	3.28968e-10	0.280417	C5
14435	chr3	158562221	158082895	2	Lrrc7	0.602657	3.29437e-10	0.282819	C5
20794	chr8	4217312	4209543	2	Prr36	0.652143	3.32979e-10	0.337309	C5
7476	chr15	79932646	79915807	2	Cbx7	0.685081	3.36328e-10	0.428175	C5
22280	chr9	38718268	38743337	1	Vwa5a	1.60099	3.36328e-10	0.0900084	C5
12733	chr2	136713450	136782428	1	Snap25	0.503134	3.39428e-10	0.0877584	C5
6821	chr14	73206851	73206763	2	Mir687	1.18092	3.41473e-10	0.169709	C5
8516	chr16	77646273	77646343	1	Mir125b-2	1.20543	3.43503e-10	0.411304	C5
22184	chr9	32541452	32422204	2	Fli1	0.516837	3.43841e-10	0.200656	C5
14093	chr3	106032895	106016919	2	Chil5	0.69803	3.44968e-10	0.054375	C5
2	chr1	4409241	4290846	2	Rp1	1.08145	3.46973e-10	0.171913	C5
6991	chr15	3270767	3280508	1	Selenop	1.24341	3.54603e-10	0.190652	C5
1401	chr10	11082331	10686059	2	Grm1	0.68319	3.54998e-10	0.230846	C5
19197	chr7	29083694	29083636	2	Mir1963	0.76576	3.5828e-10	0.311844	C5
11354	chr2	13271415	13076967	2	Rsu1	0.629123	3.60374e-10	0.228681	C5
24043	chrX	119927196	119930165	1	Pabpc5	1.06833	3.64832e-10	0.118444	C5
24326	chrX	168673902	168653099	2	Msl3	1.05019	3.81277e-10	0.162136	C5
16704	chr5	113081584	113075839	2	Crybb3	1.07927	3.87809e-10	0.258096	C5
18471	chr6	134929092	134951718	1	Lockd	0.713553	4.04959e-10	0.214519	C5
1561	chr10	36506807	36834397	1	Hs3st5	0.735102	4.19783e-10	0.247323	C5
2634	chr11	18095986	18103385	1	Gm12018	0.609389	4.3142e-10	0.0911938	C5
1631	chr10	45807704	45852018	1	D030045P18Rik	0.808916	4.36848e-10	0.153813	C5
8673	chr17	3084183	3064318	2	Pisd-ps2	1.04652	4.36848e-10	0.0989	C5
23587	chrX	50426494	50425496	2	Olfr1324	1.50247	4.4432e-10	0.116008	C5
18753	chr7	10275351	10273828	2	Vmn1r66	1.05413	4.51687e-10	0.135673	C5
5223	chr13	13182716	13191925	1	Prl2c5	0.9261	4.53892e-10	0.0693083	C5
7747	chr15	98985965	98989281	1	4930578M01Rik	0.919641	4.75693e-10	0.613629	C5
5177	chr13	3478260	3498597	1	2810429I04Rik	1.17333	4.90842e-10	0.19789	C5
24193	chrX	147811320	149487784	1	Gm15085	0.619651	5.13033e-10	0.0707938	C5
6999	chr15	4375491	4575585	1	Plcxd3	0.758142	5.19897e-10	0.14184	C5
5192	chr13	4248735	4249777	1	Marcksl1-ps4	2.05485	5.32474e-10	0.358061	C5
7704	chr15	97908296	97854427	2	Vdr	0.622028	5.32566e-10	0.174017	C5
4599	chr12	58211804	58216036	1	Sstr1	0.71914	5.48859e-10	0.277492	C5
8599	chr16	91372783	91405587	1	Ifnar2	0.688762	5.59031e-10	0.258256	C5
20100	chr7	104244457	104340684	1	Trim34a	1.53284	5.61184e-10	0.101802	C5
17348	chr6	17065149	17105825	1	Tes	0.672694	5.62012e-10	0.179042	C5
13831	chr3	92123947	92122204	2	Prr9	1.81635	5.8581e-10	0.15321	C5
15923	chr5	5664232	5580982	2	Cfap69	0.958846	5.93187e-10	0.210508	C5
24046	chrX	122397385	122394560	2	Nap1l3	1.19675	5.94316e-10	0.17124	C5
21173	chr8	58911755	58914298	1	BC030500	0.787714	5.99566e-10	0.261209	C5
1871	chr10	78069368	78079525	1	Icosl	0.785099	6.09067e-10	0.290604	C5
8893	chr17	23740330	23736186	2	Paqr4	0.626598	6.10812e-10	0.305615	C5
13605	chr3	68690644	68698550	1	Il12a	0.701328	6.10812e-10	0.198606	C5
8804	chr17	17830352	17830444	1	Mirlet7e	1.04134	6.26495e-10	0.428504	C5
8803	chr17	17830188	17830257	1	Mir99b	1.04086	6.26939e-10	0.429398	C5
13889	chr3	94178193	94174412	2	Gm10696	1.54864	6.33677e-10	0.107996	C5
16688	chr5	112228948	112213228	2	Miat	0.878456	6.36993e-10	0.236515	C5
5620	chr13	54192129	54222432	1	Hrh2	0.617133	6.37887e-10	0.237661	C5
8414	chr16	55838641	55811377	2	Nfkbiz	0.766737	6.38723e-10	0.305429	C5
222	chr1	44218931	44204070	2	Mettl21e	0.853331	6.4822e-10	0.100269	C5
15954	chr5	14025276	14256689	1	Sema3e	0.618141	6.70623e-10	0.200059	C5
23868	chrX	92599572	92118879	2	Mageb18	0.75196	6.79445e-10	0.149319	C5
5175	chr12	119945962	120021245	1	Tmem196	0.858456	6.92661e-10	0.122571	C5
13366	chr3	20242181	20215616	2	Cpa3	0.935687	6.94484e-10	0.0724479	C5
7001	chr15	4898737	4962203	1	Mroh2b	0.847326	6.99383e-10	0.117094	C5
194	chr1	40324627	40365471	1	Il1rl2	0.941052	6.99874e-10	0.186498	C5
23299	chrX	5469265	5466904	2	Mycs	1.70255	7.33789e-10	0.186952	C5
6930	chr14	108914239	108909988	2	Slitrk1	0.915708	7.36865e-10	0.355688	C5
2300	chr10	120448110	120447991	2	Mir763	0.67583	7.64985e-10	0.368425	C5
19244	chr7	30419854	30417712	2	Hcst	1.12132	7.80185e-10	0.522823	C5
214	chr1	43730602	43742564	1	1500015O10Rik	1.07751	7.82482e-10	0.146921	C5
18548	chr6	145076157	144993835	2	Bcat1	0.532292	7.82482e-10	0.203229	C5
14874	chr4	65124174	65357509	1	Pappa	0.547959	7.91757e-10	0.13979	C5
12302	chr2	94241453	94241364	2	Mir129-2	0.776705	7.94112e-10	0.523702	C5
14999	chr4	96785160	96723887	2	Gm12695	1.0027	7.97304e-10	0.130094	C5
17571	chr6	42645041	42623043	2	Tcaf2	1.23718	8.02477e-10	0.169675	C5
16570	chr5	103211334	102908547	2	Mapk10	0.576475	8.33534e-10	0.247213	C5
1381	chr10	7589800	7625483	1	Lrp11	0.775241	8.43552e-10	0.26694	C5
17387	chr6	24956125	24951141	2	Tmem229a	0.896233	8.61388e-10	0.319236	C5
23419	chrX	16817366	16709281	2	Maob	1.14156	8.67503e-10	0.077573	C5
24258	chrX	155147849	155124981	2	Cldn34b2	1.54316	8.67503e-10	0.0967813	C5
1658	chr10	56228689	56014293	2	Tbc1d32	0.526865	8.73049e-10	0.23309	C5
9071	chr17	28080639	28066747	2	Tcp11	0.7331	8.81449e-10	0.375284	C5
8792	chr17	15704967	15772612	1	Chd1	0.550495	8.84403e-10	0.248175	C5
5436	chr13	29014414	29040336	1	A330102I10Rik	0.960935	8.86753e-10	0.189235	C5
9461	chr17	42315947	42507741	1	Ptchd4	0.648786	8.97551e-10	0.157879	C5
17389	chr6	25809226	25743735	2	Pot1a	0.670628	9.00315e-10	0.163231	C5
8821	chr17	19504811	19532060	1	Vmn2r100	1.07958	9.14275e-10	0.0873459	C5
650	chr1	96021758	95990659	2	1700063A18Rik	1.15971	9.15503e-10	0.0841875	C5
17921	chr6	85502994	85469574	2	Fbxo41	0.65055	9.15503e-10	0.264123	C5
18752	chr7	10176286	10158652	2	Vmn2r52	1.2813	9.21435e-10	0.0863354	C5
5781	chr13	67278466	67254918	2	Zfp458	1.11169	9.23717e-10	0.0993292	C5
23661	chrX	58030628	58041732	1	Zic3	0.586286	9.38042e-10	0.194111	C5
14497	chr4	13743302	13895056	1	Runx1t1	0.759717	9.43876e-10	0.25171	C5
14019	chr3	98893230	98874519	2	Hao2	1.16461	9.47634e-10	0.0805625	C5
2330	chr10	126793710	126788851	2	4930484H19Rik	0.616618	9.65043e-10	0.302538	C5
2680	chr11	28584324	28385684	2	Ccdc85a	0.693443	9.75196e-10	0.159125	C5
15242	chr4	118961967	118968910	1	Lao1	0.779309	9.78815e-10	0.229529	C5
689	chr1	107590006	107608978	1	Serpinb8	0.920668	9.81612e-10	0.110033	C5
14716	chr4	45890303	45950774	1	Ccdc180	0.733956	1.01391e-09	0.221892	C5
18661	chr7	4844696	4825552	2	Shisa7	0.731189	1.01863e-09	0.223277	C5
17315	chr6	6869533	6820546	2	Dlx6os1	0.612728	1.02589e-09	0.223292	C5
22160	chr9	26923081	26879567	2	Gm1110	1.12272	1.03632e-09	0.165323	C5
23304	chrX	6320723	6314106	2	Bmp15	1.54709	1.04118e-09	0.110415	C5
14519	chr4	19818727	19842213	1	Slc7a13	1.11539	1.04413e-09	0.110225	C5
23455	chrX	23365082	23219271	2	Klhl13	0.766528	1.049e-09	0.104883	C5
20980	chr8	23411502	23449632	1	Sfrp1	0.541907	1.06367e-09	0.206019	C5
5921	chr13	93094833	93098968	1	A630019I02Rik	0.870088	1.07983e-09	0.314123	C5
5303	chr13	21981181	21988734	1	Pom121l2	0.897781	1.08446e-09	0.328621	C5
18869	chr7	17062427	17030993	2	Hif3a	0.568356	1.08476e-09	0.239088	C5
13343	chr3	15332302	15296551	2	Gm9733	0.835023	1.08846e-09	0.0620625	C5
24009	chrX	107667964	107688980	1	Tbx22	1.52104	1.13703e-09	0.109671	C5
13762	chr3	89229056	89233381	1	Muc1	1.14668	1.2077e-09	0.486255	C5
23683	chrX	66649318	66661402	1	Slitrk2	1.48171	1.23643e-09	0.180679	C5
19790	chr7	81498330	81494274	2	BC048679	0.851306	1.23971e-09	0.239052	C5
18663	chr7	4877053	4895717	1	Isoc2a	0.959231	1.24264e-09	0.29734	C5
247	chr1	52817688	52789418	2	Inpp1	1.05335	1.26095e-09	0.214111	C5
17163	chr5	143165751	143164779	2	Rbakdn	0.720149	1.29079e-09	0.328867	C5
15951	chr5	12383166	12588943	1	Sema3d	0.635106	1.29537e-09	0.153677	C5
11963	chr2	79456636	79332491	2	Cerkl	0.633698	1.2957e-09	0.193561	C5
23379	chrX	9350599	9351137	1	H2al1k	1.20493	1.3217e-09	0.12516	C5
4566	chr12	54656572	54645374	2	Sptssa	0.782898	1.34997e-09	0.286008	C5
13571	chr3	63295435	63383713	1	Mme	0.927938	1.3519e-09	0.163534	C5
17310	chr6	5725639	6028039	1	Dync1i1	0.558653	1.35443e-09	0.244123	C5
23712	chrX	70143588	69929260	2	1700111N16Rik	1.18687	1.35443e-09	0.0850895	C5
7173	chr15	44788063	44671856	2	Sybu	1.1051	1.38207e-09	0.196725	C5
7061	chr15	16778101	16856778	1	Cdh9	0.62967	1.38811e-09	0.0765855	C5
14525	chr4	21685963	21677480	2	Prdm13	0.78575	1.39099e-09	0.397431	C5
8433	chr16	57292851	57266139	2	Tmem30c	0.803727	1.40679e-09	0.207817	C5
20099	chr7	104218795	104235152	1	Trim6	0.647507	1.5143e-09	0.143894	C5
18424	chr6	131630830	131629892	2	Tas2r130	1.42649	1.52823e-09	0.109979	C5
13358	chr3	19508595	19610862	1	Dnajc5b	0.69136	1.53987e-09	0.144904	C5
5197	chr13	4609164	4592490	2	Akr1e1	0.946149	1.5813e-09	0.14491	C5
1476	chr10	22645011	22703880	1	Slc2a12	0.572541	1.59228e-09	0.138381	C5
8805	chr17	17830812	17830879	1	Mir125a	0.896422	1.61128e-09	0.51203	C5
13680	chr3	86002491	85993810	2	Prss48	0.528707	1.61128e-09	0.263692	C5
22512	chr9	53771535	53818161	1	Slc35f2	0.741545	1.61128e-09	0.197756	C5
5467	chr13	33661405	33671585	1	Serpinb6d	0.669106	1.61271e-09	0.0504291	C5
8771	chr17	14279506	14404790	1	Smoc2	0.596215	1.61844e-09	0.302488	C5
23405	chrX	12762278	12821492	1	Gm14634	0.715857	1.64602e-09	0.181713	C5
9861	chr18	3507957	3516404	1	Bambi	0.779719	1.66464e-09	0.430781	C5
65	chr1	18145853	18115191	2	Crisp4	0.909152	1.68166e-09	0.0809334	C5
5515	chr13	40859768	40960892	1	Gcnt2	0.680335	1.73691e-09	0.231806	C5
8427	chr16	56886163	56805161	2	Tmem45a	0.903146	1.74085e-09	0.100662	C5
22342	chr9	40531383	40293234	2	Gramd1b	0.599113	1.80408e-09	0.315652	C5
8808	chr17	17887824	17971677	1	Fpr2	0.918302	1.81277e-09	0.119879	C5
22265	chr9	38430284	38431219	1	Olfr901	1.21548	1.81277e-09	0.265933	C5
900	chr1	150164948	150159043	2	Ptgs2os2	1.03629	1.82505e-09	0.142592	C5
666	chr1	105356710	105276917	2	Rnf152	0.740032	1.83153e-09	0.154104	C5
17349	chr6	17171833	17076262	2	Gm4876	0.757654	1.83153e-09	0.150525	C5
5254	chr13	19623175	19632994	1	Sfrp4	1.13321	1.93185e-09	0.256417	C5
6498	chr14	51411001	51419377	1	Vmn2r88	0.579551	1.9877e-09	0.100688	C5
14439	chr3	159839695	159938664	1	Wls	0.955261	2.01833e-09	0.153583	C5
23451	chrX	21334727	21312210	2	Gm6938	0.951574	2.05541e-09	0.0622771	C5
4600	chr12	58269258	58264720	2	Clec14a	1.04476	2.09772e-09	0.240761	C5
13341	chr3	14886426	14900770	1	Car2	1.12956	2.09772e-09	0.182708	C5
23386	chrX	10117661	10037977	2	Srpx	1.12765	2.10092e-09	0.0717729	C5
18391	chr6	129578286	129585827	1	Klre1	1.19739	2.14618e-09	0.123842	C5
8624	chr16	92498147	92541241	1	Clic6	0.68609	2.17113e-09	0.273334	C5
7006	chr15	5143861	5181899	1	Prkaa1	0.707967	2.17286e-09	0.221408	C5
13386	chr3	28697903	28728361	1	Slc2a2	0.827673	2.18528e-09	0.186217	C5
45	chr1	14310199	14168958	2	Eya1	0.651099	2.22803e-09	0.15539	C5
5618	chr13	54055658	54051183	2	Drd1	0.975181	2.29948e-09	0.253415	C5
8686	chr17	5483069	5480989	2	Gm8363	0.833903	2.33033e-09	0.373336	C5
233	chr1	47467125	47467021	2	Mir6350	0.859382	2.37367e-09	0.245213	C5
1442	chr10	19141749	19207947	1	Gm20139	0.662544	2.39422e-09	0.150423	C5
21654	chr8	105893567	105895023	1	Nrn1l	1.33655	2.41791e-09	0.303625	C5
6923	chr14	105427559	105437716	1	5430440P10Rik	0.678889	2.47036e-09	0.143096	C5
17367	chr6	21985910	22255606	1	Cped1	0.557359	2.56922e-09	0.262203	C5
6880	chr14	79771312	79766772	2	Pcdh8	0.869092	2.60898e-09	0.486477	C5
13081	chr2	164698501	164702448	1	Spint4	1.15003	2.69681e-09	0.230344	C5
23551	chrX	41400854	41678601	1	Gria3	0.879903	2.70759e-09	0.125973	C5
19179	chr7	28692849	28699338	1	Fbxo27	0.676174	2.72545e-09	0.293998	C5
15714	chr4	145315147	145268976	2	Tnfrsf8	0.576072	2.74899e-09	0.130206	C5
11214	chr19	57360899	57323197	2	B230217O12Rik	0.648649	2.74903e-09	0.209625	C5
4409	chr12	14261534	14285684	1	Gm16497	1.26225	2.86081e-09	0.147987	C5
24039	chrX	116681178	116681525	1	H2afb2	1.23077	2.86081e-09	0.121806	C5
19857	chr7	87246649	87398710	1	Nox4	0.516154	2.92949e-09	0.0833293	C5
4619	chr12	66284401	66283379	2	Rpl10l	0.932712	2.9359e-09	0.498965	C5
9310	chr17	35342333	35345722	1	H2-Q2	1.139	2.9359e-09	0.397423	C5
207	chr1	42750712	42752886	1	Dalir	0.90436	2.95247e-09	0.274377	C5
5239	chr13	16023423	15813548	2	B230303A05Rik	0.790477	3.03708e-09	0.18215	C5
17340	chr6	13677966	13625675	2	Bmt2	0.713517	3.08648e-09	0.222111	C5
22236	chr9	37613847	37648318	1	Siae	0.744708	3.11232e-09	0.157279	C5
17302	chr6	4747204	4674350	2	Sgce	0.746556	3.12174e-09	0.233471	C5
19629	chr7	57510059	57407669	2	Gabra5	0.857812	3.16868e-09	0.135273	C5
23454	chrX	22461596	22463543	1	Ppp1r2-ps7	1.60478	3.1901e-09	0.11739	C5
11804	chr2	55435970	55598145	1	Kcnj3	0.779363	3.21483e-09	0.130871	C5
12351	chr2	105126510	105076538	2	Wt1os	0.677559	3.2263e-09	0.292431	C5
23378	chrX	9283764	9284288	1	H2al1m	1.60188	3.23064e-09	0.168271	C5
8799	chr17	17402686	17459387	1	Lix1	1.08958	3.26761e-09	0.157354	C5
13502	chr3	51661179	51682674	1	Mgst2	0.542136	3.31813e-09	0.144869	C5
8857	chr17	21567046	21588685	1	Zfp948	0.771186	3.51116e-09	0.12386	C5
19132	chr7	27447978	27465981	1	Blvrb	0.660505	3.51116e-09	0.288825	C5
13622	chr3	73057803	73048125	2	Slitrk3	1.09237	3.51829e-09	0.214759	C5
5079	chr12	110278129	110278048	2	Mir1247	0.859835	3.6154e-09	0.573157	C5
999	chr1	161494657	161505290	1	Tnfsf18	0.792416	3.7497e-09	0.102946	C5
2234	chr10	112083354	112108098	1	Glipr1l2	0.944541	3.75411e-09	0.160329	C5
8801	chr17	17703941	17734167	1	Vmn2r90	0.644167	3.79463e-09	0.075725	C5
14102	chr3	106684987	106736577	1	Lrif1	0.745985	3.94728e-09	0.199261	C5
17341	chr6	13839848	13835071	2	Gpr85	1.17671	4.04509e-09	0.264631	C5
899	chr1	150100031	150108234	1	Ptgs2	0.911503	4.05836e-09	0.106504	C5
24165	chrX	142681400	142843494	1	Tmem164	0.612134	4.09556e-09	0.130329	C5
5078	chr12	110278068	110275384	2	Dio3os	1.08664	4.16975e-09	0.340823	C5
9463	chr17	42692284	42656887	2	Adgrf4	1.14976	4.19422e-09	0.111267	C5
12814	chr2	150257517	150270300	1	Gm14124	1.45432	4.26199e-09	0.122048	C5
23713	chrX	69945281	69945980	1	1700020N15Rik	1.68339	4.36105e-09	0.113121	C5
9386	chr17	37045966	37074305	1	Gabbr1	0.662073	4.46826e-09	0.253096	C5
13830	chr3	92083142	92080271	2	Lor	0.947726	4.46826e-09	0.246525	C5
23427	chrX	19146971	19146893	2	Mir222	1.60295	4.48085e-09	0.168063	C5
9390	chr17	37151970	37151032	2	Olfr93	0.907859	4.48592e-09	0.128335	C5
7000	chr15	4727210	4804045	1	C6	0.800126	4.53476e-09	0.0819563	C5
11994	chr2	84775429	84765360	2	Serping1	1.00403	4.59023e-09	0.140492	C5
1765	chr10	68723746	68782654	1	Tmem26	0.713361	4.62098e-09	0.138304	C5
19399	chr7	43579586	43593710	1	Zfp719	0.879881	4.6381e-09	0.250175	C5
23375	chrX	9104562	9106342	1	4930402K13Rik	0.839873	4.6406e-09	0.122825	C5
17646	chr6	50261917	50207403	2	Gsdme	1.15327	4.64637e-09	0.238185	C5
18897	chr7	18987524	18988962	1	Nanos2	1.02214	4.64637e-09	0.396706	C5
17378	chr6	24515067	24444865	2	Iqub	0.972456	4.70446e-09	0.187452	C5
13577	chr3	64137480	64116432	2	Vmn2r2	0.974663	4.7566e-09	0.0736292	C5
19245	chr7	30445582	30434980	2	Aplp1	0.823616	4.80109e-09	0.281138	C5
23557	chrX	43590989	43593530	1	Tex13c1	1.34094	4.85146e-09	0.122663	C5
1518	chr10	26375971	26275452	2	L3mbtl3	0.673968	4.98396e-09	0.191444	C5
11371	chr2	16356304	16755839	1	Plxdc2	0.573273	5.05844e-09	0.197877	C5
14499	chr4	14621778	14505197	2	Slc26a7	1.03632	5.19524e-09	0.196606	C5
5780	chr13	67194506	67209298	1	Zfp455	1.1266	5.25637e-09	0.125506	C5
18946	chr7	19822755	19808462	2	Bcl3	0.675251	5.32053e-09	0.301607	C5
5900	chr13	90905355	90883449	2	Atp6ap1l	0.778634	5.46439e-09	0.163381	C5
6094	chr13	118658743	118603410	2	Gm10732	0.723583	5.55677e-09	0.114648	C5
8389	chr16	48771956	48734690	2	Trat1	0.689137	5.57412e-09	0.104648	C5
23598	chrX	52613974	52272426	2	Gpc3	0.636315	5.67182e-09	0.138421	C5
12276	chr2	92401263	92383676	2	Mapk8ip1	0.834833	5.76769e-09	0.307075	C5
15929	chr5	8046078	8069314	1	Sri	0.754146	5.76769e-09	0.134358	C5
13335	chr3	14533788	14572658	1	Lrrcc1	0.79893	5.84235e-09	0.164677	C5
1719	chr10	62133090	62134763	1	Neurog3	0.743973	5.89271e-09	0.618746	C5
11806	chr2	57124003	57107226	2	Nr4a2	0.57984	5.89492e-09	0.349498	C5
15293	chr4	123105161	123132097	1	Bmp8b	0.618194	5.94202e-09	0.22984	C5
18327	chr6	126166744	126101412	2	Ntf3	0.791608	5.95872e-09	0.155096	C5
24325	chrX	168577233	167471306	2	Frmpd4	0.509132	5.98998e-09	0.181829	C5
1780	chr10	71285262	71254980	2	Ube2d1	1.05562	6.19054e-09	0.255194	C5
5919	chr13	93144724	93040713	2	Cmya5	0.543565	6.21696e-09	0.2094	C5
9449	chr17	40561507	40565627	1	Esp6	2.55118	6.24971e-09	0.114946	C5
21094	chr8	41215156	41191434	2	Fgl1	0.802181	6.26756e-09	0.186454	C5
47	chr1	14918862	14872648	2	Trpa1	0.811174	6.62717e-09	0.0928897	C5
69	chr1	19103022	19166338	1	Tfap2d	1.1602	6.77361e-09	0.173667	C5
4543	chr12	49382883	49386867	1	Foxg1	0.776809	6.86936e-09	0.483463	C5
18794	chr7	12965864	12973822	1	Zfp324	0.837863	7.03823e-09	0.315554	C5
24055	chrX	133688993	133582860	2	Pcdh19	0.982494	7.06732e-09	0.137381	C5
9	chr1	5588493	5606133	1	Oprk1	1.18147	7.09113e-09	0.159154	C5
5172	chr12	118966421	118867824	2	Abcb5	0.857371	7.11089e-09	0.171835	C5
9084	chr17	28560766	28558210	2	Clps	1.31582	7.11833e-09	0.203175	C5
21889	chr8	123805996	123835291	1	Rab4a	0.780007	7.16966e-09	0.175475	C5
7171	chr15	44457553	44601170	1	Pkhd1l1	0.838561	7.18491e-09	0.152258	C5
17377	chr6	24168092	24088283	2	Slc13a1	0.771249	7.27969e-09	0.093298	C5
14464	chr4	7560688	7573801	1	8430436N08Rik	1.32396	7.30214e-09	0.110638	C5
19484	chr7	45092213	45082914	2	Rcn3	0.67349	7.51414e-09	0.302194	C5
22872	chr9	91365799	91360345	2	Zic1	0.750849	7.51773e-09	0.45109	C5
13310	chr3	8509527	8561604	1	Stmn2	0.699558	7.71336e-09	0.135131	C5
21997	chr9	14752122	14748459	2	Fut4	0.837508	7.78677e-09	0.281173	C5
6168	chr14	14703025	14799943	1	Slc4a7	0.536529	7.89148e-09	0.234315	C5
566	chr1	88754890	88755733	1	Platr5	0.534552	7.92069e-09	0.278325	C5
19637	chr7	59978856	59978811	2	Snord64	1.6522	7.96014e-09	0.185194	C5
8679	chr17	3696261	3635240	2	Nox3	0.596856	7.97396e-09	0.0803981	C5
800	chr1	133424212	133382300	2	Sox13	0.63323	8.02428e-09	0.255361	C5
18860	chr7	16842902	16870461	1	Prkd2	0.640788	8.04019e-09	0.330638	C5
17532	chr6	41035509	41030268	2	2210010C04Rik	1.63336	8.1776e-09	0.172002	C5
16528	chr5	95956939	95961068	1	Cxcl13	0.740055	8.23225e-09	0.161796	C5
22230	chr9	37433175	37416045	2	Robo3	0.84462	8.29327e-09	0.348373	C5
342	chr1	63964727	63968999	1	Gm13749	0.719952	8.3949e-09	0.133785	C5
23810	chrX	75084905	74966844	2	Gm38425	1.40433	8.39953e-09	0.0977459	C5
177	chr1	38939149	38950276	1	Nms	0.905672	8.46887e-09	0.176477	C5
7062	chr15	18369627	18078137	2	4921515E04Rik	0.736359	8.46887e-09	0.145217	C5
9710	chr17	67697265	67822645	1	Lama1	0.680488	8.46887e-09	0.19336	C5
17544	chr6	41680723	41652770	2	Trpv5	1.36504	8.46887e-09	0.105131	C5
17767	chr6	64729146	64731243	1	Atoh1	0.888287	8.46887e-09	0.424696	C5
23309	chrX	7067515	7078609	1	Akap4	0.820146	8.5081e-09	0.12156	C5
13342	chr3	14971201	15002727	1	A930001A20Rik	0.819596	8.53169e-09	0.0852541	C5
13369	chr3	20367177	20314473	2	Agtr1b	0.695781	8.61357e-09	0.0643855	C5
5191	chr13	4233740	4248359	1	Akr1c19	1.63763	8.64192e-09	0.159808	C5
13882	chr3	93555117	93564645	1	S100a10	0.881867	8.65133e-09	0.215456	C5
23638	chrX	55551596	55722219	1	Gm16404	1.59831	8.83236e-09	0.0512042	C5
239	chr1	51596718	51507086	2	Gm17767	0.690942	8.8498e-09	0.126675	C5
104	chr1	27884046	27902187	1	Gm5524	0.907902	8.90789e-09	0.0938021	C5
24040	chrX	117014757	117015104	1	H2afb1	1.27445	9.20635e-09	0.0989438	C5
2618	chr11	14179041	14072103	2	4930554G24Rik	0.934791	9.21965e-09	0.124969	C5
12070	chr2	86483740	86482799	2	Olfr228	1.17007	9.25604e-09	0.100894	C5
894	chr1	144567667	144519690	2	Rgs21	0.874472	9.25755e-09	0.0843146	C5
22883	chr9	93005733	92979916	2	1700034K08Rik	0.508371	9.52621e-09	0.0473875	C5
685	chr1	107362314	107380475	1	Serpinb11	0.849193	9.53211e-09	0.0617834	C5
9085	chr17	28558501	28558441	2	Mir6969	1.27479	9.67604e-09	0.196406	C5
11258	chr2	3366600	3341987	2	Olah	0.839927	9.70087e-09	0.101398	C5
369	chr1	67123027	67231267	1	Cps1	1.07244	9.70223e-09	0.136733	C5
18597	chr7	3128146	3144992	1	Speer9-ps1	1.16547	9.86512e-09	0.213392	C5
16420	chr5	86676298	86659522	2	Tmprss11b	1.47624	9.93275e-09	0.100179	C5
14837	chr4	61835180	61831319	2	Mup5	1.19428	9.9463e-09	0.142769	C5
23558	chrX	44368337	44365457	2	Dcaf12l2	1.91284	1.00776e-08	0.187265	C5
16561	chr5	100719683	100679486	2	Hpse	0.877576	1.02269e-08	0.20495	C5
1637	chr10	51590460	51585450	2	Fam162b	1.09096	1.06309e-08	0.180808	C5
8806	chr17	17855188	17843326	2	Has1	0.607283	1.06404e-08	0.164373	C5
13354	chr3	18480477	18468285	2	4930433B08Rik	1.11811	1.07934e-08	0.0857875	C5
1268	chr1	184034461	184075636	1	Dusp10	0.639198	1.08862e-08	0.179273	C5
8517	chr16	78295015	78250861	2	E330011O21Rik	0.62453	1.08862e-08	0.148633	C5
16611	chr5	107403513	107430035	1	Ephx4	0.741946	1.09896e-08	0.175931	C5
223	chr1	44551671	44796836	1	Gulp1	0.67977	1.11002e-08	0.148858	C5
122	chr1	33838914	33835899	2	Gm15455	0.855931	1.12248e-08	0.33644	C5
11370	chr2	15526479	16255557	1	Malrd1	0.504834	1.12248e-08	0.194906	C5
11785	chr2	51149111	51130439	2	Rnd3	0.785193	1.13182e-08	0.240854	C5
5792	chr13	67526231	67515781	2	Zfp87	1.08538	1.14833e-08	0.192252	C5
209	chr1	42952872	43035449	1	Gpr45	0.721223	1.16529e-08	0.164673	C5
19272	chr7	30751471	30756134	1	Sbsn	1.02179	1.17892e-08	0.172894	C5
7661	chr15	91191807	91145871	2	Abcd2	0.750107	1.19497e-08	0.170725	C5
23902	chrX	97072596	97082104	1	Pgr15l	1.37604	1.19615e-08	0.135392	C5
24311	chrX	165326981	165129017	2	Glra2	0.992386	1.19628e-08	0.0900771	C5
17755	chr6	58584486	58692451	1	Abcg2	0.626545	1.25628e-08	0.152213	C5
23389	chrX	10485116	10596604	1	Tspan7	0.965415	1.25751e-08	0.109421	C5
2295	chr10	120201537	120141654	2	Irak3	0.753649	1.25952e-08	0.203992	C5
5740	chr13	62888282	62864753	2	Fbp1	0.895222	1.26033e-08	0.128479	C5
8428	chr16	56927927	56914344	2	Lnp1	0.844753	1.2929e-08	0.0814	C5
24179	chrX	144688907	145122410	1	Rtl4	0.894493	1.30025e-08	0.107158	C5
8865	chr17	22165977	22144359	2	Zfp947	1.07678	1.31329e-08	0.0918709	C5
18260	chr6	123702821	123742239	1	Vmn2r23	0.937613	1.33183e-08	0.0769396	C5
23824	chrX	76264306	76267673	1	Cldn34b3	1.28253	1.34707e-08	0.0631145	C5
13822	chr3	90612894	90614414	1	S100a6	1.04051	1.40665e-08	0.260567	C5
192	chr1	40084768	40125225	1	Il1r2	1.0149	1.41592e-08	0.209406	C5
18818	chr7	14254870	14222403	2	Sult2a6	1.02708	1.41938e-08	0.0616167	C5
9360	chr17	36190151	36185571	2	H2-T3	0.812214	1.43375e-08	0.298919	C5
893	chr1	144249104	144244669	2	Rgs1	0.913711	1.45956e-08	0.0904104	C5
21905	chr8	124751809	124740257	2	Fam89a	0.806529	1.47274e-08	0.238417	C5
686	chr1	107422689	107452689	1	Serpinb7	0.648272	1.47543e-08	0.046123	C5
11388	chr2	18998319	18999804	1	4930426L09Rik	0.665923	1.47543e-08	0.438019	C5
14884	chr4	73405072	73401032	2	Gm11487	1.0225	1.47735e-08	0.115065	C5
22879	chr9	92457378	92492516	1	Plscr4	0.529502	1.48327e-08	0.0976979	C5
20805	chr8	4779534	4735980	2	Shcbp1	0.585074	1.49419e-08	0.167248	C5
8523	chr16	81200697	81624290	1	Ncam2	0.68831	1.50313e-08	0.258356	C5
13872	chr3	93015686	93014205	2	Crct1	1.48115	1.51483e-08	0.251292	C5
15315	chr4	124700699	124708611	1	Fhl3	0.681938	1.52043e-08	0.351306	C5
5824	chr13	71107089	71107209	1	Mir466f-4	0.584301	1.5636e-08	0.356261	C5
6788	chr14	70077445	70082613	1	Egr3	0.826225	1.56385e-08	0.541194	C5
14811	chr4	59438633	59314683	2	Susd1	0.546127	1.56385e-08	0.235827	C5
18380	chr6	129331781	129322165	2	4922502D21Rik	1.54522	1.56385e-08	0.149294	C5
1601	chr10	41810574	41908436	1	Sesn1	0.640552	1.61367e-08	0.320488	C5
5983	chr13	100015639	99948532	2	Mccc2	0.638459	1.64452e-08	0.188065	C5
19395	chr7	43490023	43472907	2	Iglon5	0.712517	1.65217e-08	0.153285	C5
13590	chr3	65659288	65659426	1	Mir8120	0.664755	1.66332e-08	0.3714	C5
4504	chr12	33957671	33959831	1	Twist1	1.01844	1.70841e-08	0.500315	C5
5791	chr13	67526231	67490167	2	Zfp58	0.74921	1.70841e-08	0.153023	C5
9447	chr17	40319207	40293758	2	Crisp1	0.844779	1.75534e-08	0.0553146	C5
14985	chr4	94739289	94874976	1	Tek	0.71168	1.78727e-08	0.131023	C5
186	chr1	39651182	39618406	2	Creg2	0.912523	1.80983e-08	0.188527	C5
13642	chr3	79842662	79813153	2	Tmem144	0.526424	1.81957e-08	0.12274	C5
14020	chr3	99049822	99053742	1	Gm12440	0.769406	1.82611e-08	0.0890251	C5
5358	chr13	23543444	23542923	2	Hist1h2bh	1.1962	1.88054e-08	0.330375	C5
5779	chr13	67173182	67183499	1	Rsl1	1.25579	1.89364e-08	0.143925	C5
21149	chr8	53639065	53586867	2	Neil3	0.62929	1.89841e-08	0.188809	C5
5253	chr13	19619830	19591708	2	Epdr1	1.15429	1.90281e-08	0.21519	C5
16597	chr5	105293699	105215699	2	Gbp10	1.0468	1.9076e-08	0.118673	C5
16376	chr5	75075601	75077893	1	Gsx2	0.697503	1.92224e-08	0.457788	C5
12810	chr2	149830783	150004392	1	Syndig1	0.553219	1.94329e-08	0.155783	C5
21937	chr8	129234046	129216354	2	2610044O15Rik8	1.35716	1.95971e-08	0.141652	C5
8582	chr16	89571183	89570176	2	Krtap11-1	0.786336	1.99435e-08	0.335934	C5
5457	chr13	32965513	32979037	1	Serpinb6b	1.0383	1.99891e-08	0.102286	C5
8385	chr16	48283735	48294292	1	Dppa4	0.937934	2.03686e-08	0.16814	C5
21977	chr9	8899833	8968611	1	Pgr	0.623397	2.03686e-08	0.109106	C5
4428	chr12	20815779	20804389	2	1700030C10Rik	0.66174	2.04159e-08	0.191485	C5
13374	chr3	26637631	26983212	1	Spata16	0.546969	2.04884e-08	0.157823	C5
18827	chr7	15750370	15759274	1	Obox5	1.50675	2.08693e-08	0.0918126	C5
1542	chr10	33083483	33476709	1	Trdn	0.526927	2.10129e-08	0.140281	C5
8520	chr16	78560316	78564869	1	4930478L05Rik	0.819569	2.12083e-08	0.207175	C5
5681	chr13	56895789	56773098	2	Trpc7	0.592009	2.12388e-08	0.218471	C5
13628	chr3	75270078	75242357	2	Serpini2	0.88037	2.13069e-08	0.0949772	C5
678	chr1	106861180	106883348	1	Serpinb5	0.903374	2.15535e-08	0.0968667	C5
11794	chr2	52338798	52136647	2	Neb	0.682911	2.17822e-08	0.195346	C5
17294	chr6	3722003	3721897	2	Mir489	0.564844	2.17822e-08	0.12845	C5
24023	chrX	111697079	111575204	2	Hdx	1.12895	2.17822e-08	0.0899645	C5
13488	chr3	46900782	46900668	2	Mir6379	1.08688	2.25771e-08	0.162648	C5
13365	chr3	20155116	20122084	2	Gyg	0.677384	2.26277e-08	0.141131	C5
23420	chrX	16911774	16885521	2	Ndp	1.40234	2.29739e-08	0.0779021	C5
5671	chr13	56243940	56222224	2	4930550C17Rik	0.544319	2.29858e-08	0.123502	C5
23382	chrX	9662983	9654270	2	Dynlt3	1.16142	2.33272e-08	0.15916	C5
17770	chr6	65381294	65458150	1	C130060K24Rik	0.537858	2.338e-08	0.0724938	C5
13570	chr3	62605140	62529963	2	Gpr149	0.745287	2.35441e-08	0.105865	C5
16332	chr5	67607883	67613987	1	Shisa3	0.608869	2.35441e-08	0.272535	C5
17318	chr6	6882068	6877801	2	Dlx5	0.781964	2.36634e-08	0.352509	C5
12007	chr2	85136360	85139923	1	Aplnr	0.938779	2.39071e-08	0.208044	C5
7177	chr15	46324585	46373899	1	1700022A22Rik	1.093	2.40625e-08	0.0696896	C5
5187	chr13	3945349	3940688	2	Ucn3	0.642398	2.42416e-08	0.113146	C5
22225	chr9	37208223	37223228	1	Tmem218	0.866506	2.43683e-08	0.27344	C5
22025	chr9	18816292	18815354	2	Olfr828	1.41454	2.47861e-08	0.196815	C5
8852	chr17	21423227	21435384	1	Zfp54	0.849646	2.48273e-08	0.0873542	C5
6933	chr14	114831965	114861327	1	4930524C18Rik	0.754926	2.4866e-08	0.162004	C5
15941	chr5	9266193	9480717	1	9330182L06Rik	0.545028	2.50824e-08	0.173336	C5
21147	chr8	52356611	52403339	1	1190028D05Rik	0.880534	2.50824e-08	0.086648	C5
13532	chr3	57301919	57287064	2	Tm4sf1	1.19021	2.5766e-08	0.173548	C5
13596	chr3	66985672	67358403	1	Rsrc1	0.517093	2.59142e-08	0.252021	C5
21350	chr8	74873174	74893506	1	Isx	0.749998	2.60624e-08	0.1117	C5
13491	chr3	49757316	49743296	2	Pcdh18	1.02881	2.64249e-08	0.185044	C5
23684	chrX	66776818	66776757	2	Mir743	1.35825	2.65425e-08	0.200898	C5
9346	chr17	35994504	36038174	1	A930015D03Rik	0.689781	2.67366e-08	0.262515	C5
8550	chr16	88506978	88505807	2	Cldn17	1.62501	2.6815e-08	0.26634	C5
9843	chr17	88626555	88662586	1	Ston1	0.551024	2.73323e-08	0.185852	C5
17358	chr6	18170687	18322770	1	Cftr	0.659126	2.75331e-08	0.126056	C5
895	chr1	144775421	144752841	2	Rgs18	1.15128	2.7705e-08	0.081323	C5
16872	chr5	122989099	122870668	2	Kdm2b	0.60262	2.79106e-08	0.351913	C5
17388	chr6	25689980	25668523	2	Gpr37	0.724073	2.79558e-08	0.16836	C5
22183	chr9	32372418	32399197	1	Kcnj1	0.724862	2.84767e-08	0.092548	C5
1615	chr10	43579169	43584265	1	Cd24a	0.70504	2.84782e-08	0.296213	C5
22864	chr9	89738475	89728249	2	Ankrd34c	1.46651	2.8483e-08	0.23395	C5
7836	chr15	101802332	101793308	2	Krt73	0.978752	2.85022e-08	0.127325	C5
19687	chr7	66689889	66717256	1	Lins1	0.740572	2.85916e-08	0.228048	C5
1551	chr10	34037597	34109815	1	Trappc3l	0.742518	2.86195e-08	0.103712	C5
6141	chr14	8002902	8056555	1	Abhd6	0.629118	2.88677e-08	0.18461	C5
15937	chr5	8893721	8959226	1	Abcb4	0.738045	2.88677e-08	0.129429	C5
13735	chr3	88536382	88536301	2	Mir1905	1.25721	2.99658e-08	0.266554	C5
6441	chr14	49525837	49298520	2	Slc35f4	0.684843	3.07149e-08	0.213635	C5
4391	chr12	11150842	11090202	2	Kcns3	0.798662	3.07248e-08	0.101798	C5
5679	chr13	56609603	56639339	1	Tgfbi	0.506962	3.07248e-08	0.132752	C5
17559	chr6	42324640	42315305	2	Fam131b	0.846008	3.08072e-08	0.220552	C5
23410	chrX	13281022	13293983	1	Ddx3x	0.820795	3.08072e-08	0.197919	C5
1119	chr1	171437561	171464593	1	F11r	0.736478	3.08839e-08	0.177848	C5
23827	chrX	77511227	77660265	1	Tbl1x	0.717746	3.10562e-08	0.266358	C5
13410	chr3	32365665	32334792	2	Zmat3	0.725348	3.12339e-08	0.201073	C5
1435	chr10	18546076	18540123	2	Hebp2	0.855101	3.13567e-08	0.230386	C5
493	chr1	84218961	84218849	2	Mir6353	0.722994	3.15156e-08	0.160344	C5
13758	chr3	89183225	89189289	1	Fam189b	0.66677	3.16374e-08	0.376613	C5
6398	chr14	44988111	45003820	1	Ptger2	0.741828	3.18927e-08	0.105217	C5
14565	chr4	33924632	33948831	1	Cnr1	0.724799	3.19637e-08	0.198786	C5
21305	chr8	71488103	71499583	1	Gtpbp3	0.813483	3.19637e-08	0.386846	C5
4567	chr12	54646012	54645933	2	Mir1892	0.811841	3.19714e-08	0.291331	C5
1555	chr10	34207551	34151393	2	Dse	0.723651	3.23665e-08	0.191254	C5
23832	chrX	77925062	77919786	2	5430402E10Rik	1.47607	3.23665e-08	0.0677417	C5
6822	chr14	73237891	73240358	1	Lpar6	0.822171	3.24183e-08	0.439036	C5
13348	chr3	16183183	16217037	1	Ythdf3	0.619804	3.27898e-08	0.228915	C5
17384	chr6	24748367	24766519	1	Hyal4	1.70309	3.2909e-08	0.123646	C5
24313	chrX	166238943	166389033	1	Gpm6b	0.812234	3.34131e-08	0.119633	C5
13303	chr3	5576248	5560188	2	Pex2	0.660475	3.48727e-08	0.15079	C5
13486	chr3	45439309	45416584	2	1700027H10Rik	1.04004	3.49104e-08	0.101996	C5
19591	chr7	48168985	48168017	2	Mrgprb5	0.965553	3.51924e-08	0.0951104	C5
21975	chr9	8544142	8680741	1	Trpc6	1.09688	3.52591e-08	0.153069	C5
498	chr1	84935083	84906705	2	Slc16a14	1.01671	3.57e-08	0.226806	C5
19661	chr7	63444772	63759027	1	Otud7a	0.501245	3.59705e-08	0.296048	C5
251	chr1	53187617	53158577	2	1700019A02Rik	1.16155	3.63507e-08	0.136758	C5
5449	chr13	31625792	31565492	2	1700018A04Rik	0.547244	3.63507e-08	0.182554	C5
16873	chr5	122989354	122998345	1	A930024E05Rik	0.997402	3.63754e-08	0.305152	C5
18712	chr7	6515427	6514474	2	Olfr1349	1.19806	3.63754e-08	0.233421	C5
8856	chr17	21535539	21562601	1	Zfp52	0.916847	3.66743e-08	0.125731	C5
6888	chr14	88471396	88464747	2	Pcdh20	0.887478	3.73657e-08	0.186331	C5
23900	chrX	96455436	96574485	1	Heph	1.47491	3.76953e-08	0.0726729	C5
17774	chr6	65952571	65954014	1	4930544G11Rik	0.923548	3.79142e-08	0.229802	C5
17754	chr6	58472878	58471967	2	Vmn1r31	0.860153	3.84888e-08	0.0955229	C5
14896	chr4	74013603	74202214	1	Frmd3	0.878311	3.90797e-08	0.151542	C5
20790	chr8	3946863	3940222	2	Cd209c	0.885081	3.95349e-08	0.0886	C5
7178	chr15	46496179	46435866	2	4930523O13Rik	0.845061	3.99424e-08	0.0764188	C5
7076	chr15	26895564	26540459	2	Fbxl7	0.535387	4.03016e-08	0.230665	C5
7002	chr15	5063773	4988762	2	C7	0.915277	4.15033e-08	0.145979	C5
6932	chr14	111675115	111683135	1	Slitrk5	0.651765	4.29092e-08	0.331173	C5
21580	chr8	99416471	99024471	2	Cdh8	0.535919	4.40162e-08	0.168627	C5
5167	chr12	117843861	117878706	1	Cdca7l	0.623421	4.42104e-08	0.264415	C5
51	chr1	16093325	16065979	2	4930444P10Rik	0.657025	4.42461e-08	0.153525	C5
1559	chr10	34389981	34397085	1	Col10a1	0.660525	4.42461e-08	0.110723	C5
19660	chr7	63444529	63344692	2	4930554H23Rik	0.704541	4.43907e-08	0.12306	C5
71	chr1	20618057	20057779	2	Pkhd1	0.524057	4.4704e-08	0.189313	C5
64	chr1	17727052	17766207	1	Crispld1	1.27448	4.50588e-08	0.10941	C5
7176	chr15	45114934	45106284	2	Kcnv1	1.05416	4.51114e-08	0.206373	C5
18559	chr6	145931873	145965225	1	Sspn	0.574264	4.55435e-08	0.154173	C5
18822	chr7	14562171	14561242	2	Vmn1r90	1.06005	4.58605e-08	0.10711	C5
5480	chr13	34652681	34627841	2	Pxdc1	0.684906	4.61567e-08	0.158621	C5
15286	chr4	121622125	121614004	2	Gm12887	0.905217	4.66152e-08	0.0929105	C5
11851	chr2	65845767	66031546	1	Csrnp3	0.502538	4.75808e-08	0.185306	C5
5763	chr13	65033058	65038004	1	Spata31d1c	0.966189	4.77735e-08	0.0928917	C5
19372	chr7	42058981	42011792	2	Vmn2r59	0.757932	4.78609e-08	0.0531501	C5
11976	chr2	82053658	82259879	1	Zfp804a	0.540761	4.80163e-08	0.153617	C5
16342	chr5	71095849	70961057	2	Gabra2	0.637181	4.85826e-08	0.133875	C5
7075	chr15	26309048	26409586	1	2021-03-11	0.688309	4.87197e-08	0.103146	C5
9083	chr17	28549487	28552618	1	Clpsl2	1.065	4.91115e-08	0.288429	C5
4457	chr12	27160516	27140796	2	Gm9866	0.691	4.94161e-08	0.161588	C5
2103	chr10	88683023	88675269	2	Spic	0.758136	4.97412e-08	0.134954	C5
50	chr1	15892722	15853862	2	Sbspon	0.767228	4.99533e-08	0.147454	C5
21356	chr8	75448694	75984508	1	Iqcm	0.618543	5.00837e-08	0.205544	C5
324	chr1	60909025	60915832	1	Ctla4	0.733517	5.03133e-08	0.199502	C5
7017	chr15	7398395	7206120	2	Egflam	0.527566	5.05904e-08	0.180267	C5
12366	chr2	107290589	107298504	1	Kcna4	1.01143	5.10222e-08	0.254683	C5
19400	chr7	43607169	43618279	1	Zfp819	0.96605	5.1344e-08	0.213438	C5
5431	chr13	28016223	28023546	1	Prl4a1	0.708655	5.18508e-08	0.0697417	C5
6736	chr14	65605267	65648444	1	Nuggc	0.964847	5.2065e-08	0.161421	C5
5225	chr13	13437602	13512275	1	Nid1	0.571616	5.27778e-08	0.13335	C5
8816	chr17	18424104	18452324	1	Vmn2r95	0.806068	5.3237e-08	0.0596834	C5
1586	chr10	40630011	40681847	1	Ddo	0.809321	5.33167e-08	0.132531	C5
1599	chr10	41809868	41718840	2	Cep57l1	0.582305	5.33535e-08	0.289275	C5
5394	chr13	24604767	24598124	2	Gm11346	0.883964	5.34763e-08	0.355192	C5
16381	chr5	75978428	75933265	2	Kdr	0.628109	5.38394e-08	0.168439	C5
6987	chr14	123627144	123276641	2	Nalcn	0.54176	5.5233e-08	0.149106	C5
1715	chr10	61783864	61738647	2	H2afy2	0.715064	5.58596e-08	0.276063	C5
6497	chr14	51345489	51317335	2	4930597G03Rik	0.67029	5.60474e-08	0.0824499	C5
23550	chrX	39863604	39862919	2	Cypt14	1.19503	5.63733e-08	0.0942168	C5
17295	chr6	3968354	3962595	2	Tfpi2	1.08919	5.879e-08	0.182173	C5
14456	chr4	4793306	4764342	2	Impad1	0.582228	5.91933e-08	0.17895	C5
2249	chr10	115817284	115849893	1	Tspan8	0.839352	5.96849e-08	0.184661	C5
14747	chr4	49408151	49379845	2	Acnat2	1.43996	5.96857e-08	0.0636396	C5
18754	chr7	10446789	10447787	1	Vmn1r67	1.2304	6.02654e-08	0.138244	C5
11215	chr19	57361009	57389594	1	Fam160b1	0.584743	6.07144e-08	0.200246	C5
5009	chr12	109452823	109463336	1	Dlk1	0.595852	6.11915e-08	0.265256	C5
957	chr1	156205026	156075956	2	Fam163a	0.522018	6.16015e-08	0.169615	C5
5762	chr13	64917406	64923195	1	Spata31	1.10266	6.28424e-08	0.0848916	C5
16746	chr5	114896934	114912245	1	Oasl2	0.581471	6.31781e-08	0.187385	C5
14172	chr3	114904078	115125764	1	Olfm3	0.523783	6.36244e-08	0.109869	C5
23439	chrX	20920918	20860511	2	Syn1	1.23102	6.72539e-08	0.186415	C5
5818	chr13	70021959	70119949	1	Gm3772	0.601931	6.74827e-08	0.131865	C5
14387	chr3	149274737	149279980	1	Gm1653	0.793386	6.90631e-08	0.292306	C5
2317	chr10	122448499	122453453	1	Avpr1a	0.757826	6.91228e-08	0.248992	C5
11795	chr2	52291002	52315240	1	4930573O16Rik	0.819209	6.93402e-08	0.0999105	C5
100	chr1	24678544	24766301	1	Lmbrd1	0.522582	6.9398e-08	0.172281	C5
13430	chr3	34716662	34699640	2	Gm3143	0.841403	6.9398e-08	0.224861	C5
22016	chr9	15874556	15862377	2	Mtnr1b	0.82706	6.9398e-08	0.144567	C5
23388	chrX	10252305	10321024	1	Otc	1.15318	6.95324e-08	0.094875	C5
5714	chr13	60601947	60763191	1	Dapk1	0.565861	6.95967e-08	0.219792	C5
1661	chr10	56431981	56475416	1	Gm36595	0.624375	7.02376e-08	0.169767	C5
13618	chr3	69859894	69819538	2	Sptssb	0.5799	7.04271e-08	0.123573	C5
22213	chr9	36431884	36434938	1	Gm7257	0.796505	7.05551e-08	0.0760438	C5
10923	chr19	29367438	29388095	1	Cd274	0.826999	7.07297e-08	0.212569	C5
17342	chr6	13871569	14044385	1	1110019D14Rik	0.854861	7.0864e-08	0.154052	C5
504	chr1	85649988	85709998	1	Sp100	0.933674	7.15106e-08	0.110242	C5
20806	chr8	5105287	5083219	2	Slc10a2	0.89654	7.30358e-08	0.0816667	C5
24056	chrX	133687780	133707262	1	Gm26851	0.932253	7.34585e-08	0.158929	C5
14599	chr4	40850138	40850056	2	Mir5123	0.549616	7.52625e-08	0.596536	C5
9758	chr17	75861023	75889039	1	Gm4710	0.82869	7.77224e-08	0.0860291	C5
1906	chr10	79614025	79606854	2	C2cd4c	0.73403	7.82673e-08	0.249259	C5
7097	chr15	32773152	32757416	2	Gm41289	1.22693	7.96914e-08	0.105623	C5
13334	chr3	14480697	14505819	1	Slc7a12	1.27233	8.04441e-08	0.0711063	C5
7529	chr15	82212815	82206952	2	Shisa8	0.957487	8.09497e-08	0.35249	C5
17590	chr6	43265644	43289320	1	Arhgef5	0.939621	8.13028e-08	0.135621	C5
4609	chr12	62687787	62688336	1	Spanxn4	0.980448	8.16721e-08	0.207829	C5
2090	chr10	87493660	87491041	2	Ascl1	0.555224	8.30186e-08	0.185169	C5
13863	chr3	92827247	92823074	2	Kprp	1.56097	8.30186e-08	0.164113	C5
13489	chr3	48026759	48026012	2	Gm7977	0.962649	8.33266e-08	0.153302	C5
14023	chr3	99253760	99354260	1	Tbx15	0.773094	8.40752e-08	0.201135	C5
16805	chr5	119670862	119684724	1	Tbx3	0.847147	8.42676e-08	0.303261	C5
19312	chr7	33520455	33518488	2	Scgb2b21	0.866955	8.48646e-08	0.0832271	C5
9391	chr17	37193892	37196101	1	Ubd	0.91652	8.53428e-08	0.171152	C5
6392	chr14	44213237	44191607	2	1700047E10Rik	1.8744	8.83828e-08	0.110381	C5
1465	chr10	21690845	21693978	1	Gm5420	0.771304	9.27355e-08	0.251107	C5
19659	chr7	63212526	63098692	2	Chrna7	0.655502	9.29739e-08	0.179604	C5
22866	chr9	89826519	89864028	1	4930524O08Rik	0.61574	9.50392e-08	0.140479	C5
23901	chrX	96713468	96719388	1	Gpr165	1.49431	9.53218e-08	0.106948	C5
24278	chrX	160138430	160122219	2	Pdha1	1.03608	9.72689e-08	0.208386	C5
4336	chr11	121387204	121387145	2	Mir7236	1.21748	9.7388e-08	0.5407	C5
7683	chr15	95654771	95623563	2	Dbx2	0.708678	9.81754e-08	0.18124	C5
6374	chr14	41069074	41049209	2	Dydc2	1.18204	9.97876e-08	0.133248	C5
22862	chr9	89622986	89590029	2	Minar1	0.896453	1.00306e-07	0.18531	C5
22023	chr9	18478395	18485292	1	Mbd3l1	1.34359	1.02076e-07	0.278331	C5
1311	chr1	191025351	191029781	1	A230020J21Rik	0.874832	1.02351e-07	0.319758	C5
5507	chr13	38528824	38500266	2	Txndc5	0.534277	1.04448e-07	0.209263	C5
206	chr1	42713454	42707061	2	Pantr2	0.637529	1.05891e-07	0.199792	C5
6375	chr14	41072911	41092197	1	Dydc1	1.22244	1.07401e-07	0.136458	C5
1539	chr10	31414435	31413726	2	Supt4b	0.652719	1.08844e-07	0.146819	C5
5798	chr13	67729173	67705306	2	Zfp65	1.21775	1.08937e-07	0.146925	C5
4392	chr12	11204502	11185993	2	9530020I12Rik	1.10093	1.10409e-07	0.165779	C5
1547	chr10	33905111	33916021	1	Rsph4a	1.51778	1.1075e-07	0.155525	C5
18823	chr7	14659708	14665996	1	Obox7	0.834396	1.1573e-07	0.07805	C5
1269	chr1	184033998	184033032	2	1700056E22Rik	0.641118	1.16148e-07	0.421992	C5
18420	chr6	131316398	131299144	2	Styk1	0.683418	1.16148e-07	0.0537771	C5
2390	chr10	128180297	128129470	2	Rbms2	0.664286	1.16233e-07	0.250031	C5
13558	chr3	59729786	59752397	1	Gm5538	0.704199	1.1632e-07	0.0548605	C5
6501	chr14	51717132	51711644	2	Gm5800	1.20319	1.16589e-07	0.0829188	C5
12352	chr2	105126529	105173614	1	Wt1	0.504101	1.18127e-07	0.220644	C5
1351	chr1	194938821	194961292	1	Cd34	0.860974	1.20364e-07	0.0994396	C5
13360	chr3	19695396	19693401	2	Crh	0.966217	1.20474e-07	0.300975	C5
23417	chrX	16522869	16523691	1	Cypt1	1.60268	1.20617e-07	0.152767	C5
23221	chr9	120149742	120181484	1	Mobp	0.533706	1.22976e-07	0.242733	C5
13631	chr3	75655731	75647441	2	Platr10	0.580699	1.23648e-07	0.0913042	C5
5410	chr13	27057570	27065204	1	Prl	0.749227	1.23801e-07	0.103415	C5
18607	chr7	3394042	3415605	1	Cacng8	0.590664	1.24414e-07	0.241619	C5
2681	chr11	28681564	28693276	1	2810471M01Rik	0.613923	1.2897e-07	0.0695418	C5
2046	chr10	82492618	82486533	2	Gm1553	1.16793	1.29633e-07	0.0904333	C5
9162	chr17	32809931	32795676	2	Zfp811	0.935417	1.29927e-07	0.127398	C5
8471	chr16	59407382	59461739	1	Gabrr3	0.964097	1.34865e-07	0.16816	C5
4646	chr12	70154171	70183206	1	Abhd12b	0.783792	1.34898e-07	0.160579	C5
8820	chr17	19362135	19394590	1	Vmn2r99	0.581097	1.35839e-07	0.0447813	C5
21512	chr8	92674289	92680956	1	Irx6	0.773776	1.362e-07	0.242117	C5
14449	chr4	3872105	3870658	2	Mos	0.925495	1.38257e-07	0.340104	C5
21115	chr8	45410539	45395665	2	Tlr3	0.677598	1.39124e-07	0.138577	C5
22084	chr9	21032328	21032251	2	Mir1900	0.652203	1.41166e-07	0.655365	C5
13648	chr3	81932601	81956725	1	Ctso	0.878278	1.43771e-07	0.13354	C5
18520	chr6	141524386	141570177	1	Slco1c1	1.04526	1.43903e-07	0.134604	C5
5366	chr13	23581602	23581969	1	Hist1h4d	1.01277	1.44498e-07	0.464744	C5
4236	chr11	117969366	117966079	2	Socs3	0.531653	1.45218e-07	0.512928	C5
24241	chrX	153558593	153559435	1	Cypt3	1.27511	1.45522e-07	0.164252	C5
24263	chrX	156539483	156540117	1	4930503H13Rik	1.30752	1.46884e-07	0.10934	C5
743	chr1	128592299	128588199	2	Cxcr4	0.74997	1.47878e-07	0.356717	C5
18263	chr6	124024758	124062035	1	Vmn2r26	0.841541	1.48062e-07	0.0653749	C5
2622	chr11	16508484	16501638	2	Sec61g	0.706047	1.55445e-07	0.273344	C5
24269	chrX	157698973	157752591	1	Smpx	0.911218	1.56673e-07	0.0979979	C5
9855	chr17	94834799	94759942	2	Gm1976	0.794768	1.57327e-07	0.141763	C5
8387	chr16	48412416	48399453	2	Gm5485	0.932341	1.60376e-07	0.16169	C5
17365	chr6	21852515	21771395	2	Tspan12	0.638906	1.62281e-07	0.148688	C5
5189	chr13	4150631	4132627	2	Akr1c18	0.858931	1.62452e-07	0.0608354	C5
13309	chr3	8463098	8461387	2	Gm6194	1.30409	1.63607e-07	0.165608	C5
22226	chr9	37255738	37229149	2	Slc37a2	0.876277	1.64665e-07	0.172694	C5
18609	chr7	3424662	3435667	1	Cacng6	0.668512	1.6471e-07	0.178912	C5
21938	chr8	129263641	129282844	1	Gm32856	1.49053	1.65926e-07	0.114802	C5
15243	chr4	119069111	119054790	2	Gm12866	0.742047	1.66966e-07	0.226829	C5
14994	chr4	96348680	96294508	2	Cyp2j11	1.18907	1.68222e-07	0.0803792	C5
22515	chr9	54068411	54025606	2	Tnfaip8l3	0.865516	1.69751e-07	0.15171	C5
13624	chr3	73481651	73351206	2	4930509J09Rik	0.770694	1.74989e-07	0.0753	C5
24011	chrX	107792590	107872911	1	Tent5d	1.06432	1.75389e-07	0.134873	C5
10498	chr19	4214238	4233634	1	Gm45928	0.729035	1.76036e-07	0.253875	C5
13355	chr3	19163065	19132144	2	Armc1	0.670766	1.76848e-07	0.221211	C5
11967	chr2	80129412	79834453	2	Pde1a	0.522813	1.83717e-07	0.15129	C5
19287	chr7	31051454	31042515	2	Fxyd7	0.686847	1.84417e-07	0.235298	C5
337	chr1	63445891	63596101	1	Adam23	0.645238	1.85286e-07	0.131183	C5
6447	chr14	50084679	50083714	2	Olfr726	0.826406	1.86604e-07	0.0918104	C5
22246	chr9	37918548	37919612	1	Olfr878	0.87918	1.89446e-07	0.108865	C5
11848	chr2	65364400	65364296	2	Mir6337	0.965764	1.89521e-07	0.234456	C5
8631	chr16	93683219	93690991	1	Cbr3	0.901307	1.90148e-07	0.207735	C5
70	chr1	19208914	19238845	1	Tfap2b	0.739225	1.90769e-07	0.271815	C5
7009	chr15	5496318	5594983	1	5430437J10Rik	0.739988	1.91597e-07	0.0787104	C5
24052	chrX	127736554	127721175	2	Cldn34c4	1.0475	1.9257e-07	0.0335	C5
9602	chr17	55445717	55510412	1	St6gal2	0.67994	1.92872e-07	0.13226	C5
18455	chr6	133105239	133110899	1	Smim10l1	0.533408	1.93617e-07	0.163363	C5
8386	chr16	48310274	48319513	1	Dppa2	0.8676	1.93662e-07	0.203236	C5
12089	chr2	86978794	86977829	2	Olfr1100	1.7958	1.93886e-07	0.0864916	C5
17542	chr6	41605482	41620507	1	Ephb6	0.622401	1.94638e-07	0.182123	C5
7694	chr15	96642913	96571418	2	Slc38a1	0.580986	1.96262e-07	0.22004	C5
885	chr1	140656402	140570176	2	4930590L20Rik	0.893897	1.9682e-07	0.107669	C5
18238	chr6	122602444	122577792	2	Apobec1	0.735159	1.97525e-07	0.132106	C5
9347	chr17	36020560	36005695	2	H2-T24	0.901081	1.97549e-07	0.113994	C5
5390	chr13	23991214	23953456	2	Scgn	0.633222	2.01747e-07	0.135271	C5
8482	chr16	63864157	63545218	2	Epha3	0.533116	2.06458e-07	0.20585	C5
19288	chr7	31055656	31051678	2	Fxyd1	0.78092	2.06935e-07	0.281175	C5
6573	chr14	55116935	55106826	2	Jph4	0.584047	2.07714e-07	0.363573	C5
63	chr1	17727646	17676027	2	Gm16070	0.954551	2.07779e-07	0.0712667	C5
22341	chr9	40269216	40291618	1	Scn3b	0.673282	2.09082e-07	0.108435	C5
23846	chrX	83487924	83486674	2	Tsga8	1.69445	2.10646e-07	0.110196	C5
1099	chr1	171197035	171173264	2	Pcp4l1	0.92604	2.1439e-07	0.205152	C5
19652	chr7	61982359	61982289	2	Mir344g	1.69475	2.14412e-07	0.164094	C5
9427	chr17	38067173	38068126	1	Olfr130	1.57924	2.14794e-07	0.116367	C5
21979	chr9	9236288	9260885	1	Gm16833	0.832171	2.15482e-07	0.146988	C5
19316	chr7	33944985	33942997	2	Scgb2b26	1.35555	2.17028e-07	0.119542	C5
11352	chr2	12924041	13003454	1	Pter	0.569334	2.18896e-07	0.0941438	C5
19231	chr7	30195048	30186942	2	Capns1	0.719669	2.19136e-07	0.31291	C5
15132	chr4	114821720	114856166	1	Gm12830	0.508341	2.23004e-07	0.135808	C5
18915	chr7	19271854	19256929	2	Vasp	0.51092	2.23618e-07	0.24025	C5
18599	chr7	3218626	3218708	1	Mir290a	0.64631	2.27965e-07	0.311996	C5
23680	chrX	64173548	64178778	1	3830417A13Rik	1.5204	2.27965e-07	0.145417	C5
13576	chr3	64081642	64105458	1	Vmn2r1	1.29304	2.28136e-07	0.110563	C5
14544	chr4	26705449	26635820	2	4930548K13Rik	0.803289	2.32225e-07	0.0793583	C5
15852	chr4	155409190	155447944	1	Cfap74	0.63771	2.32576e-07	0.147179	C5
4371	chr12	5375870	5416305	1	2810032G03Rik	0.639334	2.34845e-07	0.22911	C5
17357	chr6	18109061	18050964	2	Asz1	0.859116	2.36615e-07	0.156833	C5
2623	chr11	16752203	16913907	1	Egfr	0.545824	2.39065e-07	0.140229	C5
18458	chr6	133767408	133763998	2	Gm5886	0.63207	2.4641e-07	0.0640479	C5
15851	chr4	155421704	155400969	2	5830444B04Rik	0.761221	2.4788e-07	0.150073	C5
24064	chrX	134161928	134149045	2	Xkrx	1.31337	2.48052e-07	0.110698	C5
5460	chr13	33084103	33094380	1	Serpinb1b	0.625411	2.49731e-07	0.0576	C5
21172	chr8	58700796	58698849	2	Gm15881	1.10522	2.50037e-07	0.162375	C5
14966	chr4	89050307	89084610	1	Wincr1	0.753523	2.50616e-07	0.0936417	C5
22024	chr9	18755633	18754692	2	Olfr24	0.967746	2.51088e-07	0.160225	C5
9472	chr17	43568451	43612201	1	Pla2g7	0.607195	2.54994e-07	0.233029	C5
6370	chr14	39655663	39685293	1	1700109I08Rik	1.34429	2.60059e-07	0.0909166	C5
3727	chr11	96323126	96347930	1	Hoxb3	0.521579	2.60852e-07	0.19103	C5
18668	chr7	4970961	4965260	2	Sbk3	1.15084	2.63397e-07	0.244873	C5
7033	chr15	10177238	10349180	1	Prlr	0.621415	2.64315e-07	0.122483	C5
18442	chr6	132762131	132763174	1	Tas2r102	2.47591	2.64337e-07	0.188906	C5
23844	chrX	81458122	81419575	2	4930595M18Rik	0.73884	2.70377e-07	0.0263813	C5
16587	chr5	104435111	104441053	1	Spp1	0.591392	2.71247e-07	0.187117	C5
23673	chrX	61116378	61175991	1	C230004F18Rik	0.922963	2.8405e-07	0.0399375	C5
23406	chrX	12936873	12938541	1	AA414768	0.584045	2.84417e-07	0.21201	C5
8873	chr17	22867134	22846697	2	Zfp945	0.985855	2.86227e-07	0.159736	C5
14584	chr4	39450293	39451780	1	1700009N14Rik	0.843282	2.88879e-07	0.17935	C5
92	chr1	23291701	23291784	1	Mir30c-2	0.760552	2.90323e-07	0.270234	C5
13479	chr3	41493199	41487681	2	Platr4	0.793946	2.93673e-07	0.258165	C5
22186	chr9	32928966	32904069	2	Gm27162	0.703958	2.99099e-07	0.0872312	C5
2367	chr10	127642986	127660987	1	Stat6	0.629514	3.01486e-07	0.182025	C5
17714	chr6	55837018	55978598	1	Itprid1	0.709608	3.01486e-07	0.0980876	C5
19010	chr7	23385889	23441923	1	Nlrp5	1.06354	3.02961e-07	0.0863646	C5
5859	chr13	75089987	75132498	1	Pcsk1	0.804907	3.03599e-07	0.0898104	C5
23903	chrX	97377209	97333841	2	Eda2r	1.11302	3.0564e-07	0.0722813	C5
5615	chr13	53472780	53466881	2	Msx2	0.653624	3.07666e-07	0.322013	C5
21067	chr8	36094828	36147787	1	Prag1	0.739816	3.08552e-07	0.181229	C5
18786	chr7	12733105	12693998	2	Vmn2r56	0.62248	3.09259e-07	0.0388375	C5
4907	chr12	101145609	101149273	1	Kif4-ps	0.982484	3.10567e-07	0.148327	C5
17842	chr6	77242717	77257791	1	Lrrtm1	0.880968	3.11724e-07	0.179031	C5
76	chr1	20784270	20777146	2	Il17f	0.521454	3.14346e-07	0.106865	C5
11234	chr19	59219648	59237370	1	Kcnk18	1.0611	3.16316e-07	0.147192	C5
14543	chr4	26346652	26324506	2	Manea	0.737128	3.18517e-07	0.153054	C5
18422	chr6	131486422	131491435	1	LOC102638913	1.03536	3.20456e-07	0.102794	C5
18898	chr7	18991245	19001766	1	Mypop	0.761892	3.23908e-07	0.401252	C5
5173	chr12	119238276	119162803	2	Itgb8	0.748576	3.24455e-07	0.155721	C5
18880	chr7	18245347	18266092	1	Mill1	0.805469	3.26491e-07	0.064023	C5
13734	chr3	88532395	88541394	1	Mex3a	0.527457	3.29597e-07	0.346915	C5
16706	chr5	113226909	113239263	1	Tmem211	0.500451	3.29617e-07	0.198786	C5
23	chr1	9798130	9902570	1	Sgk3	0.515482	3.32558e-07	0.221607	C5
21134	chr8	46986925	47094895	1	Enpp6	0.505851	3.34469e-07	0.181227	C5
20107	chr7	104465193	104409025	2	Trim30a	0.574766	3.34503e-07	0.0333979	C5
23376	chrX	9199973	9268085	1	Lancl3	0.654242	3.34503e-07	0.0918313	C5
17775	chr6	66272505	66284845	1	Gm31520	0.986975	3.34954e-07	0.100608	C5
11935	chr2	74752684	74753742	1	Gm14424	0.612923	3.38553e-07	0.383931	C5
23888	chrX	95196505	95048935	2	Arhgef9	0.647518	3.38741e-07	0.0939917	C5
9164	chr17	32891603	32879221	2	Zfp870	0.704027	3.40058e-07	0.208919	C5
1785	chr10	72654846	72674964	1	Zwint	0.522423	3.43795e-07	0.153082	C5
1405	chr10	11343445	11457477	1	Epm2a	0.525545	3.45691e-07	0.127648	C5
7094	chr15	32244813	32696341	1	Sema5a	0.519851	3.48405e-07	0.260254	C5
23719	chrX	71050256	71154717	1	Mamld1	0.549227	3.51232e-07	0.0650021	C5
8870	chr17	22573273	22547941	2	Vmn2r111	0.687087	3.60642e-07	0.0653417	C5
17772	chr6	65671611	65706930	1	Ndnf	0.831315	3.61458e-07	0.141394	C5
21158	chr8	56294552	56321046	1	Hpgd	0.571382	3.62735e-07	0.0865896	C5
13626	chr3	74017277	74009219	2	Gm20356	0.842198	3.74738e-07	0.0940501	C5
23851	chrX	86044199	86047313	1	Samt3	0.875674	3.77823e-07	0.0908646	C5
693	chr1	111864918	111858702	2	Dsel	0.764965	3.80188e-07	0.316407	C5
14341	chr3	142560052	142573212	1	Gbp3	0.972169	3.80188e-07	0.172615	C5
6371	chr14	40892965	40815868	2	Sh2d4b	0.631371	3.80507e-07	0.122394	C5
14795	chr4	57845248	57896984	1	Akap2	0.518885	3.85604e-07	0.0978396	C5
11213	chr19	57273960	57277052	1	4930449E18Rik	0.580685	3.88879e-07	0.149921	C5
14171	chr3	114030540	114220756	1	Col11a1	0.677097	3.89246e-07	0.140771	C5
7746	chr15	98953501	98949847	2	Tuba1a	0.706519	3.92975e-07	0.281181	C5
18782	chr7	12512551	12556323	1	2900092C05Rik	1.4565	3.93291e-07	0.0621521	C5
5776	chr13	67108604	67069398	2	Zfp708	0.567797	3.95217e-07	0.132517	C5
653	chr1	96871126	96881234	1	Panct2	0.972972	3.98557e-07	0.106188	C5
23415	chrX	14211148	14211657	1	H2al1n	1.20336	3.98969e-07	0.0992125	C5
2505	chr10	130497379	130471821	2	Vmn2r87	1.628	4.07098e-07	0.111542	C5
237	chr1	51289126	51302960	1	Cavin2	0.838961	4.07836e-07	0.15125	C5
5825	chr13	71963723	71958232	2	Irx1	0.620777	4.08194e-07	0.279617	C5
9284	chr17	35076942	35078804	1	Ly6g6e	0.954833	4.11588e-07	0.170227	C5
18228	chr6	121838541	121889057	1	Mug1	0.673977	4.12334e-07	0.0563	C5
7168	chr15	44196135	44235912	1	Trhr	0.828421	4.1609e-07	0.0907729	C5
18236	chr6	122513676	122529290	1	Mfap5	0.737605	4.19166e-07	0.251367	C5
5171	chr12	118846329	118852578	1	Sp8	0.567259	4.28817e-07	0.431144	C5
12071	chr2	86508461	86509402	1	Olfr1076	0.579477	4.3484e-07	0.0688333	C5
16407	chr5	82124710	82122427	2	1700031L13Rik	0.855831	4.36975e-07	0.105554	C5
19270	chr7	30712209	30725534	1	Atp4a	0.611844	4.36975e-07	0.17815	C5
21099	chr8	43141486	43129807	2	Triml1	0.788579	4.43183e-07	0.0701459	C5
8591	chr16	90826719	90905109	1	Eva1c	0.510815	4.44225e-07	0.232688	C5
2621	chr11	16257724	16284551	1	Vstm2a	1.03902	4.48533e-07	0.225892	C5
12375	chr2	110305725	110265083	2	Bbox1	0.676661	4.52329e-07	0.0736937	C5
2329	chr10	126710391	126710282	2	Mir378d	0.513114	4.53304e-07	0.253554	C5
19374	chr7	42260053	42300755	1	Vmn2r61	0.910576	4.56403e-07	0.0548479	C5
15290	chr4	122961188	122946850	2	Mfsd2a	0.662698	4.61956e-07	0.23863	C5
6163	chr14	14012491	14107302	1	Atxn7	0.650594	4.75902e-07	0.324152	C5
198	chr1	40580227	40630731	1	Slc9a4	0.720479	4.80535e-07	0.108921	C5
24169	chrX	143394262	143285674	2	Chrdl1	1.14432	4.80833e-07	0.0989167	C5
24324	chrX	167382749	167346320	2	Prps2	0.960803	4.89305e-07	0.0971689	C5
4126	chr11	114795892	114790669	2	Btbd17	0.912967	4.92499e-07	0.228042	C5
23542	chrX	38210441	38210520	1	Mir3110	0.658274	4.97617e-07	0.165056	C5
326	chr1	61378432	61395904	1	9530026F06Rik	0.618585	4.97769e-07	0.135069	C5
10480	chr19	4037912	4035411	2	Gstp1	1.04636	5.02324e-07	0.390463	C5
5347	chr13	23313407	23276204	2	4930557F10Rik	0.630832	5.04053e-07	0.188748	C5
8490	chr16	65815633	65863066	1	Vgll3	0.602588	5.04527e-07	0.0997626	C5
90	chr1	23102253	23100473	2	4933415F23Rik	0.730599	5.04949e-07	0.211717	C5
15969	chr5	16553495	16619439	1	Hgf	0.607213	5.06753e-07	0.082121	C5
5875	chr13	78198017	78236564	1	A830082K12Rik	0.5202	5.07607e-07	0.198015	C5
5163	chr12	117151269	117144523	2	Gm10421	0.67677	5.14172e-07	0.291288	C5
19248	chr7	30465591	30462164	2	Nphs1os	0.822479	5.24415e-07	0.273706	C5
14977	chr4	92147234	92144318	2	Izumo3	0.757611	5.26725e-07	0.117404	C5
7015	chr15	6874313	6813577	2	Osmr	0.556257	5.35273e-07	0.10801	C5
16287	chr5	58452998	58443239	2	4930459L07Rik	0.592229	5.36316e-07	0.072102	C5
23450	chrX	21221665	21206580	2	4930453H23Rik	1.43558	5.41752e-07	0.0782271	C5
5496	chr13	36734477	36725622	2	Nrn1	0.71236	5.44602e-07	0.332713	C5
14344	chr3	142701048	142744911	1	Kyat3	0.758596	5.52173e-07	0.227344	C5
9457	chr17	40880558	40875482	2	9130008F23Rik	1.00503	5.52521e-07	0.142283	C5
23543	chrX	38316122	38336784	1	Atp1b4	0.766127	5.55774e-07	0.119908	C5
12431	chr2	113758648	113748675	2	Grem1	0.757788	5.57197e-07	0.169644	C5
23095	chr9	109095436	109119915	1	Plxnb1	0.566279	5.58622e-07	0.161704	C5
5654	chr13	55477776	55477681	2	Mir6944	0.884172	5.59907e-07	0.485912	C5
23808	chrX	74740927	74742188	1	Gm6890	1.01402	5.75225e-07	0.13161	C5
14288	chr3	133544390	133463677	2	Tet2	0.602893	5.76822e-07	0.176765	C5
21065	chr8	35826559	35824709	2	Cldn23	0.526371	5.76822e-07	0.228836	C5
23404	chrX	12761973	12675371	2	Med14	0.67269	5.76822e-07	0.153504	C5
10330	chr18	66458604	66465558	1	Pmaip1	0.714873	5.82512e-07	0.316844	C5
495	chr1	84695839	84695915	1	Mir5126	0.68745	5.83545e-07	0.251323	C5
13304	chr3	6620443	6615413	2	1700008P02Rik	1.05079	5.83779e-07	0.0845792	C5
13441	chr3	36222275	36179426	2	Qrfpr	0.877003	5.87568e-07	0.173606	C5
24195	chrX	148314530	148924139	1	Gm15127	0.592602	5.91034e-07	0.046048	C5
23663	chrX	59585572	59062145	2	Fgf13	0.595424	5.91803e-07	0.152807	C5
14098	chr3	106482431	106503030	1	Dennd2d	0.648819	5.95885e-07	0.10991	C5
22149	chr9	24098018	24316398	1	Npsr1	0.673306	6.03966e-07	0.161548	C5
234	chr1	49244616	49340431	1	C230029F24Rik	0.518463	6.08543e-07	0.0448626	C5
203	chr1	42694825	42648200	2	Pantr1	0.584705	6.08954e-07	0.225223	C5
15440	chr4	132144486	132110726	2	Oprd1	0.549157	6.11657e-07	0.19245	C5
8483	chr16	64479134	64477810	2	Csnka2ip	0.903849	6.1539e-07	0.187083	C5
1424	chr10	14760289	14770556	1	Nmbr	0.670363	6.16797e-07	0.101465	C5
3246	chr11	70459622	70466199	1	Zmynd15	0.787086	6.16797e-07	0.220409	C5
917	chr1	152386682	152370735	2	Tsen15	0.598987	6.17337e-07	0.170719	C5
18635	chr7	4237754	4243463	1	Lilra5	1.00624	6.36367e-07	0.114117	C5
15560	chr4	136622621	136638110	1	Lactbl1	0.683116	6.38844e-07	0.207519	C5
15711	chr4	144892827	144927645	1	Dhrs3	0.619366	6.42256e-07	0.1742	C5
24048	chrX	124135910	124127339	2	Vmn2r121	1.87033	6.56532e-07	0.0544291	C5
4545	chr12	49480862	49476993	2	1810007C17Rik	0.793797	6.59297e-07	0.136981	C5
14758	chr4	52051110	51968094	2	C630028M04Rik	0.711685	6.59297e-07	0.0622105	C5
5790	chr13	67484253	67471513	2	Zfp874b	0.708635	6.70521e-07	0.121023	C5
16620	chr5	107726247	107716655	2	Gfi1	0.759879	6.72545e-07	0.317231	C5
1657	chr10	54075922	54081081	1	Gm16998	0.791554	6.79042e-07	0.282996	C5
16530	chr5	96210115	96266727	1	Mrpl1	0.55615	6.81372e-07	0.148215	C5
11393	chr2	19446674	19441508	2	Ptf1aos	0.873113	6.90929e-07	0.310113	C5
23874	chrX	93654863	93749948	1	Pcyt1b	0.754518	6.92051e-07	0.107812	C5
24331	chrX	169685199	169990798	1	Mid1	0.569696	7.1099e-07	0.100977	C5
18330	chr6	126645801	126636463	2	Kcna1	0.550634	7.21745e-07	0.205544	C5
21206	chr8	67494875	67502580	1	Nat2	0.81732	7.35343e-07	0.0977542	C5
24259	chrX	155216449	155213126	2	Sat1	0.843931	7.38829e-07	0.222567	C5
19612	chr7	51621830	51671126	1	Slc17a6	0.502536	7.52624e-07	0.104042	C5
202	chr1	41181252	41167560	2	4930448I06Rik	0.662327	7.58803e-07	0.111535	C5
17715	chr6	56017515	56032688	1	Ppp1r17	0.800023	7.60674e-07	0.0747938	C5
106	chr1	29421488	29421612	1	Mir6342	0.968252	7.61223e-07	0.152748	C5
18629	chr7	4120728	4074125	2	9430041J12Rik	1.07954	7.67473e-07	0.159758	C5
4398	chr12	11438233	11444812	1	4930511A02Rik	1.01538	7.72114e-07	0.222127	C5
9225	chr17	34198195	34201454	1	Psmb8	0.702679	7.73656e-07	0.129665	C5
9423	chr17	37903548	37904519	1	Olfr127	0.53178	7.73897e-07	0.0575043	C5
8478	chr16	62786716	62734852	2	Nsun3	0.584995	7.75994e-07	0.156483	C5
670	chr1	105780723	105847981	1	Tnfrsf11a	0.570193	7.77047e-07	0.20094	C5
277	chr1	56971469	57042513	1	9130024F11Rik	0.565105	7.77654e-07	0.207119	C5
22021	chr9	18430615	18446316	1	Mbd3l2	1.23459	7.94271e-07	0.123054	C5
13761	chr3	89215187	89226837	1	Thbs3	0.666548	7.95555e-07	0.374984	C5
21581	chr8	99416674	99733438	1	A330008L17Rik	0.646944	8.0528e-07	0.139929	C5
24047	chrX	123103523	123145654	1	Cldn34c1	2.07334	8.08111e-07	0.0582562	C5
1986	chr10	80844039	80832801	2	Lingo3	0.669064	8.19295e-07	0.244921	C5
5458	chr13	33004541	33017955	1	Serpinb9	0.748533	8.19889e-07	0.065927	C5
16227	chr5	41764220	41761448	2	Nkx3-2	0.582651	8.28657e-07	0.41079	C5
17	chr1	9548046	9577968	1	Adhfe1	0.73602	8.29327e-07	0.198896	C5
8866	chr17	22225614	22197265	2	Zfp994	0.862256	8.34487e-07	0.0893021	C5
24242	chrX	153696280	153685154	2	Kctd12b	1.20336	8.38371e-07	0.0602958	C5
15953	chr5	13791619	13796819	1	Speer3	0.578401	8.57422e-07	0.0841542	C5
14372	chr3	146149833	146195512	1	Mcoln2	0.554385	8.6168e-07	0.174015	C5
3231	chr11	70220994	70216792	2	Slc16a13	0.710912	8.69081e-07	0.203069	C5
11865	chr2	68657884	68748465	1	4932414N04Rik	0.536591	8.72771e-07	0.0471397	C5
9379	chr17	36951792	36948355	2	Ppp1r11	0.815929	8.78039e-07	0.320663	C5
11375	chr2	17996958	17996417	2	H2al2a	0.573033	8.78039e-07	0.214246	C5
19289	chr7	31059935	31070935	1	Lgi4	1.07562	8.78039e-07	0.230556	C5
4456	chr12	27114995	27090237	2	Gm20187	1.04514	8.81921e-07	0.112231	C5
12160	chr2	88559451	88560418	1	Olfr1188	1.1788	8.84622e-07	0.0777	C5
16682	chr5	111004144	111004252	1	Mir701	0.605232	8.88229e-07	0.180592	C5
5121	chr12	112130880	112130955	1	Mir203	1.01321	8.88561e-07	0.664042	C5
195	chr1	40429570	40465415	1	Il1rl1	0.896086	8.94358e-07	0.105981	C5
17663	chr6	52158524	52162020	1	Hotairm1	0.908045	8.96855e-07	0.372315	C5
3230	chr11	70213910	70216414	1	Slc16a11	0.678599	8.97247e-07	0.284115	C5
8111	chr16	19760234	19772753	1	B3gnt5	0.786183	9.0261e-07	0.15779	C5
23678	chrX	62527011	62510539	2	Tslrn1	0.799031	9.02752e-07	0.106858	C5
20900	chr8	19495097	19497775	1	Defb7	0.996953	9.05835e-07	0.137648	C5
1901	chr10	79468958	79492154	1	Vmn2r83	1.15526	9.23303e-07	0.0618812	C5
9353	chr17	36084249	36080189	2	H2-Bl	0.612643	9.29061e-07	0.227306	C5
2344	chr10	127078907	127093170	1	Agap2	0.747358	9.31072e-07	0.196977	C5
5805	chr13	67863326	67863923	1	BC048507	0.805701	9.36613e-07	0.216502	C5
507	chr1	85775271	85784694	1	9930111H07Rik	0.99681	9.37288e-07	0.187833	C5
6183	chr14	19751257	19811787	1	Nid2	0.650567	9.39879e-07	0.198721	C5
12006	chr2	85086461	85073614	2	4930443O20Rik	0.565509	9.39879e-07	0.0588979	C5
13837	chr3	92352143	92353449	1	Sprr2e	1.34405	9.46878e-07	0.24059	C5
24082	chrX	134809221	134791453	2	Armcx2	0.717538	9.53839e-07	0.0950959	C5
19468	chr7	44869788	44863068	2	Ptov1	0.642936	9.69034e-07	0.324177	C5
4977	chr12	105336594	105383932	1	Tunar	0.587765	9.71327e-07	0.173894	C5
23839	chrX	78737763	78739410	1	Fam47c	1.53763	9.72315e-07	0.102744	C5
17320	chr6	7554885	7562978	1	Tac1	0.723922	9.74688e-07	0.142933	C5
8380	chr16	45945606	45957292	1	Gm15638	1.0812	1.00145e-06	0.167502	C5
9878	chr18	7004779	6934966	2	Mkx	0.733412	1.00782e-06	0.197819	C5
11298	chr2	10153543	10256529	1	Itih5	0.517931	1.00939e-06	0.182027	C5
2370	chr10	127667123	127701047	1	Nemp1	0.568007	1.0162e-06	0.266332	C5
24069	chrX	134404780	134456573	1	Drp2	0.601804	1.02332e-06	0.0948333	C5
5365	chr13	23574190	23573760	2	Hist1h2bf	0.732288	1.05351e-06	0.445125	C5
24266	chrX	157598715	157535371	2	Mbtps2	0.63893	1.05548e-06	0.171152	C5
6379	chr14	41185198	41172212	2	Sftpd	1.05295	1.05552e-06	0.0882043	C5
616	chr1	92950590	92933526	2	9430060I03Rik	0.662377	1.05926e-06	0.253973	C5
11391	chr2	19371636	19394970	1	Msrb2	0.745534	1.06514e-06	0.143038	C5
22343	chr9	40333472	40343337	1	1700110K17Rik	0.513175	1.07762e-06	0.149473	C5
19112	chr7	26757142	26772630	1	Cyp2b19	0.597667	1.11258e-06	0.0556521	C5
19814	chr7	83794839	83775617	2	Cfap161	0.7183	1.11671e-06	0.119588	C5
9428	chr17	38082976	38082032	2	Olfr131	1.50266	1.12019e-06	0.150936	C5
12318	chr2	102658683	102790784	1	Slc1a2	0.582288	1.12208e-06	0.127123	C5
5814	chr13	69739897	69702832	2	Ube2ql1	0.59097	1.12899e-06	0.216129	C5
23666	chrX	60179089	60055956	2	Mcf2	0.74206	1.14551e-06	0.0810521	C5
5240	chr13	16011851	16027211	1	Inhba	0.788458	1.14958e-06	0.147994	C5
7315	chr15	75449457	75451399	1	Ly6l	0.518622	1.15371e-06	0.102892	C5
44	chr1	13786929	13785685	2	Gm5523	0.91625	1.15705e-06	0.293136	C5
14500	chr4	14796052	14623620	2	Lrrc69	0.692334	1.15705e-06	0.0838042	C5
18796	chr7	12998192	12988346	2	Slc27a5	1.51045	1.16242e-06	0.141871	C5
23452	chrX	21484624	21488833	1	Agtr2	1.13791	1.17103e-06	0.0863667	C5
19366	chr7	41393379	41372930	2	AI987944	0.504823	1.17332e-06	0.102258	C5
4410	chr12	15050389	14996389	2	4930448C13Rik	0.511245	1.17559e-06	0.0600814	C5
7390	chr15	77045075	77057108	1	Apol6	0.995185	1.17703e-06	0.176077	C5
7630	chr15	89149606	89142482	2	Mapk11	0.705025	1.18554e-06	0.189821	C5
15975	chr5	19226555	19202368	2	4921504A21Rik	0.695477	1.18554e-06	0.125838	C5
14520	chr4	19922566	19876838	2	Atp6v0d2	0.850724	1.19369e-06	0.117865	C5
10763	chr19	11829024	11828077	2	Olfr1417	1.13688	1.20337e-06	0.116711	C5
5481	chr13	34652923	34666774	1	Gm15908	0.67666	1.20561e-06	0.135719	C5
6500	chr14	51552790	51662953	1	Gm5622	0.683998	1.20654e-06	0.0488542	C5
103	chr1	26687460	26681801	2	4931408C20Rik	0.686082	1.21024e-06	0.0737729	C5
17804	chr6	71322812	71337451	1	Cd8b1	0.676594	1.24296e-06	0.116673	C5
2299	chr10	120389523	120392793	1	9230105E05Rik	1.00509	1.24372e-06	0.317192	C5
14877	chr4	66827551	66846581	1	Tlr4	0.880193	1.24372e-06	0.0877626	C5
5461	chr13	33159754	33149275	2	Serpinb9c	0.975653	1.2573e-06	0.0599813	C5
19860	chr7	88278085	88315861	1	Ctsc	0.586834	1.2573e-06	0.0693063	C5
24076	chrX	134686519	134697775	1	Armcx4	1.09074	1.2573e-06	0.161271	C5
6915	chr14	103844476	103814615	2	Ednrb	0.568812	1.2641e-06	0.118335	C5
3240	chr11	70352031	70344147	2	Alox15	0.648755	1.26763e-06	0.187419	C5
14838	chr4	62054117	62050234	2	Mup20	0.750017	1.27094e-06	0.0523334	C5
14526	chr4	21727701	21759922	1	Ccnc	0.72218	1.27877e-06	0.172952	C5
5174	chr12	119443410	119466934	1	Macc1	0.862987	1.28479e-06	0.100515	C5
14461	chr4	6365680	6396122	1	Sdcbp	0.5393	1.29036e-06	0.13219	C5
615	chr1	92934408	92947948	1	Capn10	0.701168	1.29223e-06	0.278059	C5
23860	chrX	91155168	91155791	1	LOC101055749	1.74999	1.29462e-06	0.119281	C5
15138	chr4	115056426	115071755	1	Tal1	0.698563	1.30007e-06	0.242208	C5
4547	chr12	51005156	51062543	1	1700008C04Rik	0.60353	1.30437e-06	0.1437	C5
23987	chrX	105379179	105379082	2	Mir325	1.73122	1.30437e-06	0.121954	C5
18533	chr6	142507957	142490249	2	Ldhb	0.93375	1.30632e-06	0.177704	C5
9377	chr17	36923792	36933432	1	1700031A10Rik	1.09336	1.32336e-06	0.244721	C5
22611	chr9	59578337	59607292	1	Celf6	0.523612	1.33735e-06	0.176404	C5
18699	chr7	6222278	6239412	1	Zscan5b	0.779792	1.34078e-06	0.14614	C5
11386	chr2	18801818	18799245	2	Carlr	0.835588	1.34968e-06	0.317994	C5
8867	chr17	22361400	22337989	2	Zfp944	0.626601	1.35006e-06	0.105325	C5
19405	chr7	43797945	43695209	2	2310002F09Rik	0.679996	1.35859e-06	0.194717	C5
21978	chr9	9239013	8994953	2	Arhgap42	0.547729	1.35859e-06	0.17115	C5
5456	chr13	32898140	32881397	2	Serpinb1c	1.35703	1.36133e-06	0.130677	C5
368	chr1	67038872	67000517	2	Lancl1	0.606405	1.36345e-06	0.120794	C5
18817	chr7	14122993	14067555	2	Sult2a3	0.726757	1.36506e-06	0.0462438	C5
17720	chr6	56832059	56879360	1	Fkbp9	0.601474	1.38892e-06	0.159852	C5
24026	chrX	112311352	112372755	1	Apool	0.894009	1.40199e-06	0.0821979	C5
647	chr1	95313628	95335284	1	Fam174a	0.553884	1.4082e-06	0.149654	C5
5478	chr13	34162964	34178172	1	Psmg4	0.743308	1.4507e-06	0.214273	C5
21919	chr8	125897914	125908144	1	A730098A19Rik	0.641411	1.45266e-06	0.112283	C5
21034	chr8	31089662	31097047	1	Dusp26	0.656933	1.45315e-06	0.265125	C5
8992	chr17	25570686	25565893	2	Sox8	0.8248	1.45422e-06	0.311456	C5
6863	chr14	78308043	78277446	2	Tnfsf11	0.605933	1.45555e-06	0.213156	C5
24034	chrX	114474333	114561129	1	Klhl4	1.17274	1.46484e-06	0.0600229	C5
22022	chr9	18473559	18454054	2	Zfp558	1.20819	1.48635e-06	0.175881	C5
6931	chr14	110755149	110748578	2	Slitrk6	0.698464	1.50507e-06	0.115769	C5
19527	chr7	45575176	45567795	2	0610005C13Rik	0.56218	1.51111e-06	0.217092	C5
21969	chr9	7873170	7848699	2	Birc3	0.58063	1.52235e-06	0.137809	C5
15240	chr4	118934840	118933899	2	Olfr1328	1.39311	1.5331e-06	0.160465	C5
22083	chr9	21032038	21039036	1	Icam5	0.504061	1.53711e-06	0.416998	C5
18835	chr7	15999495	15971262	2	Bicra	0.51907	1.53944e-06	0.270311	C5
19515	chr7	45420946	45421854	1	Lhb	0.54124	1.55434e-06	0.25589	C5
21113	chr8	45333196	45305802	2	Cyp4v3	1.26886	1.56561e-06	0.114656	C5
6409	chr14	46379524	46383608	1	Gm15217	0.528898	1.58052e-06	0.121392	C5
19315	chr7	33743799	33745103	1	Scgb1b24	1.42154	1.60095e-06	0.0810709	C5
21768	chr8	114351478	114341161	2	4933408N05Rik	0.954535	1.60095e-06	0.148717	C5
21885	chr8	123518835	123536650	1	Gas8	0.555126	1.60632e-06	0.182571	C5
9280	chr17	35064437	35065596	1	G6bos	0.694383	1.61047e-06	0.539209	C5
1376	chr10	5922400	5825663	2	Rgs17	0.649084	1.61507e-06	0.152398	C5
9590	chr17	51882727	51965257	1	Gm20098	0.757173	1.63127e-06	0.126158	C5
15861	chr4	155694342	155696485	1	Fndc10	1.09315	1.64546e-06	0.315029	C5
17298	chr6	4047584	4031841	2	4930528H21Rik	0.820885	1.6659e-06	0.0565813	C5
9361	chr17	36257846	36255673	2	Rpp21	0.61059	1.67657e-06	0.265773	C5
13687	chr3	86920884	86786150	2	Dclk2	0.52569	1.68097e-06	0.290217	C5
7905	chr16	3718124	3707215	2	Mefv	0.599238	1.68983e-06	0.0970294	C5
4386	chr12	9574442	9581500	1	Osr1	0.691142	1.72863e-06	0.227769	C5
22346	chr9	40874127	40877972	1	Bsx	0.69342	1.72996e-06	0.430507	C5
19396	chr7	43505938	43492044	2	4931406B18Rik	1.01391	1.73058e-06	0.165315	C5
6912	chr14	103513341	103613346	1	Scel	0.591994	1.75132e-06	0.215779	C5
6981	chr14	122475384	122480328	1	Zic2	0.538075	1.76429e-06	0.375675	C5
11412	chr2	23207476	23267129	1	4931423N10Rik	0.698689	1.76522e-06	0.103798	C5
4411	chr12	15816785	15791727	2	Trib2	0.689792	1.78248e-06	0.184563	C5
18763	chr7	11005745	11010547	1	Zscan4c	1.5968	1.79506e-06	0.0469187	C5
18231	chr6	122176053	122248566	1	Mug-ps1	0.779887	1.82401e-06	0.0381875	C5
11216	chr19	57452906	57491005	1	Trub1	0.506613	1.86058e-06	0.16809	C5
23862	chrX	91392500	91393534	1	Gm5072	1.72941	1.86058e-06	0.0778291	C5
22356	chr9	42209231	42182238	2	4930546K05Rik	0.73607	1.8646e-06	0.161788	C5
901	chr1	150319417	150333906	1	Pdc	1.37444	1.88031e-06	0.12516	C5
21205	chr8	67490758	67492104	1	Nat1	0.533527	1.88115e-06	0.0668231	C5
12380	chr2	111229600	111193254	2	4930430A15Rik	1.28839	1.89559e-06	0.103513	C5
11790	chr2	51935009	51924448	2	Rbm43	0.849009	1.89593e-06	0.184573	C5
6947	chr14	118236232	118261199	1	LOC105245869	0.523255	1.92767e-06	0.21418	C5
15850	chr4	155398069	155384979	2	Gabrd	0.514592	1.93609e-06	0.103879	C5
21955	chr9	7272514	7283333	1	Mmp13	0.799431	1.94655e-06	0.0768103	C5
14437	chr3	159495433	159529955	1	Depdc1a	0.782583	1.96091e-06	0.086425	C5
6509	chr14	51918425	51920700	1	Tppp2	1.19655	1.96103e-06	0.262483	C5
18438	chr6	132701007	132700090	2	Tas2r121	1.22106	1.96727e-06	0.0903542	C5
7849	chr15	102144186	102149512	1	Igfbp6	0.705942	1.97103e-06	0.238631	C5
7235	chr15	60822965	60831400	1	9930014A18Rik	0.872684	1.97161e-06	0.209529	C5
19108	chr7	26435113	26475458	1	Nlrp4a	0.810628	1.97161e-06	0.0507833	C5
5077	chr12	110279230	110281097	1	Dio3	0.610312	1.98093e-06	0.361426	C5
18700	chr7	6252710	6281861	1	Epp13	0.713569	1.99124e-06	0.144598	C5
24008	chrX	107542582	107543800	1	4933401B06Rik	1.22548	1.99124e-06	0.137277	C5
13361	chr3	19894871	19898984	1	4632415L05Rik	0.751111	1.99203e-06	0.256121	C5
9396	chr17	37263662	37262733	2	Olfr98	1.35303	2.02701e-06	0.11909	C5
7030	chr15	9436028	9466035	1	Capsl	0.829959	2.03001e-06	0.0909314	C5
7032	chr15	9748868	9578193	2	Spef2	0.524943	2.0472e-06	0.130454	C5
23622	chrX	53370559	53344594	2	Mospd1	0.992611	2.07854e-06	0.0954459	C5
14204	chr3	121426541	121458205	1	Cnn3	0.552648	2.09575e-06	0.199752	C5
14927	chr4	86874414	86932490	1	Acer2	0.537864	2.10002e-06	0.173921	C5
1540	chr10	31609725	31501887	2	Rnf217	0.522783	2.10218e-06	0.199621	C5
5360	chr13	23551643	23551286	2	Hist1h4f	0.76246	2.11494e-06	0.438004	C5
5653	chr13	55488076	55473428	2	Dbn1	0.512039	2.12333e-06	0.291062	C5
19401	chr7	43634739	43649295	1	Ceacam18	0.768016	2.17206e-06	0.114902	C5
9300	chr17	35205351	35203165	2	Lta	1.28099	2.1749e-06	0.17795	C5
5444	chr13	30749258	30766927	1	Irf4	0.53316	2.17517e-06	0.118213	C5
24319	chrX	166662025	166689812	1	Gm1720	0.689746	2.17664e-06	0.0539478	C5
5648	chr13	55415232	55414688	2	Pfn3	1.5931	2.26032e-06	0.298494	C5
491	chr1	83408200	83255781	2	Sphkap	0.544672	2.28836e-06	0.0982481	C5
18916	chr7	19280049	19276807	2	Ppm1n	0.730515	2.29679e-06	0.327014	C5
8424	chr16	56477846	56690135	1	Abi3bp	0.520339	2.30927e-06	0.177202	C5
23735	chrX	72656246	72432676	2	Gabra3	0.720484	2.31928e-06	0.046448	C5
16417	chr5	86468990	86410410	2	Tmprss11a	0.816212	2.35768e-06	0.0936104	C5
24003	chrX	106920625	106933899	1	Lpar4	1.17162	2.35898e-06	0.0720875	C5
24181	chrX	145348894	145290359	2	Lhfpl1	0.819601	2.39163e-06	0.0335958	C5
1616	chr10	43593427	43630914	1	F930017D23Rik	0.533574	2.39243e-06	0.122885	C5
13975	chr3	96525185	96529216	1	Hfe2	0.748082	2.39243e-06	0.241669	C5
19866	chr7	89632505	89854359	1	Me3	0.623684	2.4176e-06	0.17659	C5
16414	chr5	86197901	86180754	2	Gnrhr	0.973349	2.42195e-06	0.0991793	C5
20873	chr8	14888536	14901720	1	Cln8	0.607363	2.42549e-06	0.243465	C5
4670	chr12	72664828	72650353	2	Dhrs7	0.592818	2.44382e-06	0.185383	C5
14518	chr4	19719886	19716733	2	Gm12354	1.03843	2.46246e-06	0.116315	C5
11289	chr2	9189515	9197484	1	1700061F12Rik	0.722125	2.48922e-06	0.102571	C5
21420	chr8	84176552	84173733	2	Nanos3	0.950468	2.49986e-06	0.27445	C5
8680	chr17	4082995	4044658	2	4930470H14Rik	0.864544	2.50875e-06	0.128208	C5
19841	chr7	86336394	86335453	2	Olfr307	1.62664	2.51393e-06	0.167504	C5
1422	chr10	14705609	14759019	1	1700016L04Rik	0.772009	2.55619e-06	0.11509	C5
18385	chr6	129452000	129426684	2	Clec1a	1.14644	2.57072e-06	0.0811688	C5
9333	chr17	35861318	35865400	1	Nrm	0.611128	2.57587e-06	0.265367	C5
18788	chr7	12818860	12803778	2	Zfp329	0.713945	2.58975e-06	0.279054	C5
2682	chr11	28746191	28746276	1	Mir216b	0.798244	2.59696e-06	0.0633585	C5
21073	chr8	36993575	36995533	1	AI429214	0.764022	2.6155e-06	0.175181	C5
18598	chr7	3169203	3154658	2	AU018091	0.581357	2.62976e-06	0.113065	C5
14904	chr4	82065380	82102807	1	Gm5860	0.814189	2.63162e-06	0.0867647	C5
15550	chr4	136143822	136145392	1	Id3	0.552069	2.63162e-06	0.482302	C5
19243	chr7	30421732	30428746	1	Nfkbid	0.956909	2.64793e-06	0.311033	C5
10784	chr19	12394265	12395212	1	Olfr1440	1.40289	2.65237e-06	0.107596	C5
16877	chr5	123132629	123103044	2	Rhof	0.629912	2.65965e-06	0.251061	C5
1353	chr1	195017399	195037908	1	A330023F24Rik	0.996406	2.66509e-06	0.124094	C5
18592	chr6	149141513	149151171	1	Etfbkmt	0.703279	2.67405e-06	0.173567	C5
14755	chr4	49845769	49661611	2	Grin3a	0.675958	2.67789e-06	0.20094	C5
17314	chr6	6578658	6558275	2	Sem1	0.623219	2.67883e-06	0.15485	C5
22880	chr9	92542223	92608428	1	Plod2	0.540753	2.72569e-06	0.141071	C5
15126	chr4	112557194	112652248	1	Skint2	1.14484	2.75692e-06	0.0432479	C5
5855	chr13	74376566	74371426	2	Zfp72	0.544175	2.76837e-06	0.108721	C5
5889	chr13	84064774	84025297	2	Gm17750	0.522943	2.76893e-06	0.062548	C5
1519	chr10	26674651	26673446	2	Gm8709	0.545037	2.7723e-06	0.131921	C5
19613	chr7	51862015	51994458	1	Gas2	0.507832	2.77354e-06	0.181259	C5
23894	chrX	95956974	95935313	2	Las1l	0.774834	2.77447e-06	0.182613	C5
18843	chr7	16259540	16246743	2	C5ar1	0.673107	2.77783e-06	0.193508	C5
14765	chr4	52911792	52910833	2	Olfr272	0.969404	2.8105e-06	0.197981	C5
11784	chr2	50909684	50911846	1	Gm13498	0.560729	2.81052e-06	0.189323	C5
19313	chr7	33653281	33625145	2	Scgb2b23-ps	0.834794	2.87611e-06	0.0478667	C5
5826	chr13	72628564	72623466	2	Gm20554	0.622193	2.9474e-06	0.339513	C5
13379	chr3	27371351	27378010	1	Ghsr	1.00919	2.97848e-06	0.207775	C5
2375	chr10	127759763	127768299	1	Rdh1	0.852131	2.98911e-06	0.156554	C5
18721	chr7	6995385	7003091	1	Aurkc	1.3602	2.98911e-06	0.136423	C5
11791	chr2	51973208	51948499	2	Nmi	0.801713	3.00768e-06	0.157015	C5
5730	chr13	61570127	61564630	2	Cts3	0.974016	3.01586e-06	0.0860959	C5
23597	chrX	52164923	52053018	2	Gpc4	0.549585	3.02799e-06	0.101673	C5
17334	chr6	12109580	12099518	2	Gm6578	0.870656	3.04771e-06	0.0999543	C5
975	chr1	158957438	158711731	2	Pappa2	0.622541	3.06465e-06	0.122383	C5
23772	chrX	73824969	73793357	2	Pdzd4	0.715627	3.06521e-06	0.127661	C5
19375	chr7	42430369	42430105	2	Vmn2r-ps60	0.93737	3.06949e-06	0.0815771	C5
12273	chr2	92371945	92365046	2	Large2	0.51216	3.07731e-06	0.486184	C5
2312	chr10	121739937	121752859	1	BC048403	0.522099	3.12331e-06	0.244988	C5
19411	chr7	43797577	43803826	1	Klk8	1.06003	3.18183e-06	0.159648	C5
7743	chr15	98898540	98891155	2	Dhh	0.738846	3.18474e-06	0.208204	C5
16548	chr5	99753973	99730854	2	Gm38413	0.52043	3.18555e-06	0.117517	C5
7872	chr15	102746909	102746441	2	Gm38436	0.667571	3.19697e-06	0.635953	C5
1147	chr1	172521130	172545870	1	Cfap45	0.545348	3.24772e-06	0.138285	C5
24202	chrX	150313364	150312951	2	Gm15104	0.858801	3.24921e-06	0.0582437	C5
22062	chr9	20475033	20428318	2	Zfp26	0.55152	3.27427e-06	0.144388	C5
20106	chr7	104369884	104355382	2	Trim30b	0.991226	3.28251e-06	0.0499041	C5
19856	chr7	86996465	87037968	1	Vmn2r79	1.04888	3.32544e-06	0.0626437	C5
20236	chr7	108713355	108714335	1	Olfr512	0.638466	3.33415e-06	0.0644917	C5
497	chr1	84839841	84900486	1	Fbxo36	0.505743	3.3429e-06	0.251148	C5
24038	chrX	116448944	116478783	1	Cpxcr1	1.10932	3.35371e-06	0.0349958	C5
15204	chr4	117765666	117756659	2	Klf17	0.539903	3.42778e-06	0.127058	C5
14460	chr4	6275631	6265612	2	Cyp7a1	0.893498	3.43253e-06	0.100673	C5
9627	chr17	56242988	56243098	1	Mir7b	0.79757	3.43662e-06	0.390594	C5
15706	chr4	144565134	144555000	2	Gm13124	0.826757	3.44871e-06	0.0547646	C5
14993	chr4	96141152	96099318	2	Cyp2j12	0.989871	3.47957e-06	0.0587167	C5
17350	chr6	17197751	17210152	1	D830026I12Rik	1.1205	3.5428e-06	0.135065	C5
19842	chr7	86364335	86363376	2	Olfr305	1.3171	3.56049e-06	0.0981438	C5
17290	chr6	3494498	3457089	2	Hepacam2	0.603107	3.6104e-06	0.121315	C5
16527	chr5	95775870	95804230	1	E330014E10Rik	1.08341	3.69132e-06	0.0357833	C5
1643	chr10	52233619	52321377	1	Dcbld1	0.593196	3.7176e-06	0.174096	C5
4453	chr12	26456452	26442743	2	Rsad2	1.17318	3.7176e-06	0.11131	C5
21098	chr8	41827267	42046202	1	2810404M03Rik	0.576081	3.76881e-06	0.123709	C5
23544	chrX	38456460	38401357	2	Lamp2	0.657942	3.76881e-06	0.156615	C5
683	chr1	107161114	107153961	2	Serpinb3b	1.33262	3.78308e-06	0.0887021	C5
18367	chr6	128891124	128848044	2	BC035044	0.572637	3.80038e-06	0.124973	C5
17339	chr6	13608063	13580689	2	Tmem168	0.534951	3.80562e-06	0.140385	C5
18232	chr6	122282833	122270596	2	Klrg1	0.664726	3.80562e-06	0.0866793	C5
18878	chr7	18065929	18077986	1	Ceacam12	1.08558	3.81375e-06	0.0775667	C5
13321	chr3	10197283	10179851	2	Pmp2	0.536614	3.83142e-06	0.0633521	C5
24021	chrX	111110418	111123874	1	Cylc1	1.00669	3.87157e-06	0.0382271	C5
5357	chr13	23544052	23544954	1	Hist1h3f	0.856623	3.88434e-06	0.240681	C5
17517	chr6	40442863	40466815	1	Wee2	0.659991	3.94125e-06	0.0695688	C5
13385	chr3	28419943	28420018	1	Mir466q	1.17327	3.96224e-06	0.169787	C5
18453	chr6	133037101	133036163	2	Tas2r103	1.00525	3.99198e-06	0.0547188	C5
655	chr1	97128303	97059449	2	Slco6c1	0.880592	4.00683e-06	0.0800563	C5
21906	chr8	124793019	124834704	1	Trim67	0.554	4.00802e-06	0.19171	C5
4397	chr12	11436649	11325245	2	Vsnl1	0.684626	4.04414e-06	0.150027	C5
13467	chr3	40522912	40504865	2	1700017G19Rik	0.536549	4.05227e-06	0.179036	C5
24049	chrX	126834004	126812462	2	4932411N23Rik	1.25615	4.08972e-06	0.0291313	C5
3975	chr11	102393403	102402939	1	Rundc3a	0.730209	4.10813e-06	0.193537	C5
17317	chr6	6865150	6863797	2	Dlx6os2	0.635206	4.13039e-06	0.269002	C5
23999	chrX	106485229	106420041	2	Fndc3c1	0.710324	4.13612e-06	0.0567876	C5
18248	chr6	122952515	122969878	1	Clec4a3	0.812032	4.14066e-06	0.0521562	C5
21582	chr8	102785111	102632095	2	Cdh11	0.608117	4.14066e-06	0.153813	C5
23870	chrX	93156221	93156873	1	1700003E24Rik	0.996027	4.16011e-06	0.0956958	C5
19089	chr7	25540004	25516042	2	Ceacam2	0.742124	4.16667e-06	0.113856	C5
14523	chr4	20042052	20066111	1	Ggh	0.739346	4.19338e-06	0.133483	C5
16538	chr5	97457008	97455161	2	Gk2	0.993015	4.20061e-06	0.274019	C5
654	chr1	96997560	96906176	2	Slco6b1	1.07941	4.2341e-06	0.106417	C5
9864	chr18	4353547	4368945	1	4833419F23Rik	1.04197	4.24807e-06	0.192013	C5
5185	chr13	3918220	3882018	2	Net1	0.581797	4.27377e-06	0.187094	C5
1560	chr10	34483400	34611232	1	Frk	0.512351	4.27443e-06	0.0932458	C5
14289	chr3	134236495	134262090	1	Cxxc4	0.725296	4.27443e-06	0.182802	C5
684	chr1	107278371	107271201	2	Serpinb3c	1.05348	4.28836e-06	0.083873	C5
12732	chr2	136501910	136562098	1	Ankef1	0.685047	4.28836e-06	0.116636	C5
14898	chr4	75278286	75277354	2	Dmac1	0.536593	4.28877e-06	0.176823	C5
7191	chr15	53902537	53461801	2	Samd12	0.661985	4.31556e-06	0.229415	C5
23837	chrX	78369643	78371128	1	4930480E11Rik	0.667195	4.3623e-06	0.0319875	C5
17479	chr6	36388084	36524774	1	Chrm2	0.72212	4.39119e-06	0.0972417	C5
18801	chr7	13054764	13042303	2	Mzf1	0.642223	4.40808e-06	0.3199	C5
15942	chr5	9375704	9375779	1	Mir879	0.907939	4.52328e-06	0.152188	C5
18437	chr6	132656957	132657844	1	Tas2r120	0.825729	4.52402e-06	0.0685	C5
5789	chr13	67451624	67424549	2	Zfp874a	0.874109	4.5574e-06	0.10344	C5
19828	chr7	85155902	85136240	2	Vmn2r67	0.827698	4.56504e-06	0.0431834	C5
19246	chr7	30457515	30447766	2	Kirrel2	0.832064	4.58279e-06	0.151513	C5
18610	chr7	3423445	3421665	2	3300002P13Rik	0.688346	4.61493e-06	0.273952	C5
21066	chr8	35882957	35864085	2	5430403N17Rik	0.526789	4.62866e-06	0.093123	C5
13330	chr3	11844359	11823229	2	Gm10745	1.20071	4.66008e-06	0.0835708	C5
24045	chrX	120313226	120312582	2	H2afb3	0.680268	4.66436e-06	0.0598709	C5
22033	chr9	19249463	19248357	2	Olfr843	0.99553	4.68262e-06	0.128498	C5
18456	chr6	133292216	133295790	1	5530400C23Rik	0.587266	4.78122e-06	0.0530541	C5
19593	chr7	48388526	48389648	1	Mrgprb8	1.28189	4.79753e-06	0.0969083	C5
23866	chrX	91932980	91931946	2	Gm5071	1.40893	4.83149e-06	0.0532312	C5
12378	chr2	110950244	110655201	2	Ano3	0.812103	4.83816e-06	0.152202	C5
11392	chr2	19445663	19447501	1	Ptf1a	0.760776	4.83916e-06	0.382209	C5
23718	chrX	70545558	70546385	1	Gm14725	0.52728	4.90687e-06	0.0417688	C5
13575	chr3	63976143	64019078	1	Gmps	0.519721	4.97781e-06	0.175944	C5
9678	chr17	58991375	58878808	2	Pdzph1	1.05387	4.99608e-06	0.155533	C5
23988	chrX	105499772	105500639	1	Cypt2	1.62239	5.00573e-06	0.151435	C5
6	chr1	4857694	4897909	1	Tcea1	0.615452	5.01223e-06	0.219661	C5
6477	chr14	50893255	50891389	2	Klhl33	0.803995	5.02943e-06	0.297804	C5
892	chr1	144177372	144138667	2	Rgs13	0.70768	5.05408e-06	0.0588208	C5
13300	chr3	4798708	4814911	1	1110015O18Rik	1.12089	5.12178e-06	0.0719917	C5
23581	chrX	49463945	49500250	1	Arhgap36	0.642305	5.13464e-06	0.081	C5
7023	chr15	8710807	8634124	2	Slc1a3	0.503911	5.15573e-06	0.166286	C5
17376	chr6	23970060	23969161	2	Tas2r118	0.797162	5.18726e-06	0.11805	C5
16463	chr5	89457898	89417511	2	Gc	0.572799	5.26341e-06	0.0719626	C5
20891	chr8	19157887	19159916	1	Spag11a	0.800043	5.27504e-06	0.109484	C5
5101	chr12	111485823	111484609	2	Gm266	0.563376	5.2884e-06	0.388854	C5
16398	chr5	77115123	77086986	2	Hopx	0.540194	5.34737e-06	0.227067	C5
931	chr1	153653037	153697665	1	Rgs8	0.528799	5.37813e-06	0.128513	C5
13823	chr3	90654302	90658130	1	S100a7a	0.808956	5.39232e-06	0.119831	C5
10497	chr19	4214238	4223505	1	Clcf1	0.81825	5.46254e-06	0.241738	C5
15117	chr4	111415006	111460298	1	Bend5	0.517596	5.46254e-06	0.1244	C5
5157	chr12	116077726	116146261	1	Vipr2	0.520579	5.48801e-06	0.127308	C5
11	chr1	6214662	6276104	1	Rb1cc1	0.510145	5.57689e-06	0.16424	C5
229	chr1	46030437	46020415	2	Stk-ps2	0.71757	5.63269e-06	0.076223	C5
23601	chrX	52575843	52619047	1	A630012P03Rik	0.523313	5.68114e-06	0.0725583	C5
15834	chr4	154636367	154630691	2	5930403L14Rik	0.63158	5.76625e-06	0.355236	C5
20819	chr8	11008430	10986961	2	Irs2	0.563676	5.76626e-06	0.286144	C5
7083	chr15	29713404	29713331	2	Mir3964	0.861901	5.78478e-06	0.204646	C5
1545	chr10	33782115	33766424	2	Sult3a2	0.579842	5.82267e-06	0.0506063	C5
2235	chr10	112163621	112216555	1	Caps2	0.620621	5.83758e-06	0.0606251	C5
6095	chr13	118714699	118792573	1	Fgf10	0.561174	5.84397e-06	0.107267	C5
17289	chr6	3399571	3372257	2	Samd9l	1.04078	5.86816e-06	0.0711062	C5
23428	chrX	20059570	20097521	1	Chst7	1.08216	5.90679e-06	0.098077	C5
3726	chr11	96318267	96321638	1	Hoxb4	0.583637	5.92141e-06	0.181306	C5
6865	chr14	78725089	78569609	2	Dgkh	0.534327	5.98406e-06	0.292044	C5
7932	chr16	4835416	4867691	1	4930562C15Rik	0.6507	6.04363e-06	0.156202	C5
2197	chr10	103367808	103419379	1	Slc6a15	0.60217	6.04932e-06	0.0889209	C5
1400	chr10	10605945	10616313	1	Gm5177	1.41441	6.13801e-06	0.0717833	C5
21202	chr8	66688094	66679965	2	Npy5r	1.25143	6.19564e-06	0.143994	C5
9334	chr17	35865595	35875596	1	Ppp1r18	0.517145	6.22047e-06	0.251144	C5
5489	chr13	35181623	35188014	1	1700011B04Rik	0.98023	6.26239e-06	0.0730375	C5
5459	chr13	33027414	33040559	1	Serpinb9b	1.16128	6.26645e-06	0.0733042	C5
2318	chr10	122569891	122565023	2	A130077B15Rik	0.581428	6.29336e-06	0.174882	C5
23893	chrX	95733265	95732590	2	1700010D01Rik	1.07854	6.37805e-06	0.0788729	C5
18814	chr7	13733506	13779637	1	Sult2a2	1.5951	6.50231e-06	0.0340479	C5
24024	chrX	112093520	112127326	1	Tex16	0.641274	6.54395e-06	0.0852479	C5
11973	chr2	80617214	80631661	1	Dusp19	0.508122	6.57381e-06	0.131254	C5
907	chr1	151138034	151144095	1	C730036E19Rik	0.511923	6.58136e-06	0.148956	C5
23679	chrX	64152198	64151405	2	Gm6760	1.50672	6.6562e-06	0.06435	C5
7710	chr15	98167806	98170134	1	Ccdc184	0.620369	6.67803e-06	0.200627	C5
6157	chr14	12345865	12341892	2	Fezf2	0.850491	6.6954e-06	0.435877	C5
17362	chr6	19278843	19247899	2	4930524B17Rik	0.802636	6.72871e-06	0.0555501	C5
24203	chrX	150459150	150397773	2	Tmem29	0.688308	6.74781e-06	0.1221	C5
1504	chr10	24595442	24598683	1	Ctgf	0.789904	6.76284e-06	0.311879	C5
11829	chr2	60553308	60417543	2	Pla2r1	0.618636	6.82418e-06	0.207523	C5
9429	chr17	38131190	38130249	2	Olfr132	1.89444	6.85025e-06	0.142473	C5
22344	chr9	40685964	40784046	1	Clmp	0.508824	6.85025e-06	0.228404	C5
22237	chr9	37657312	37649182	2	Tbrg1	0.652187	6.85842e-06	0.132629	C5
22886	chr9	94751829	94751890	1	Mir7656	0.774528	6.89662e-06	0.165362	C5
7112	chr15	34675073	34679204	1	4930413F20Rik	0.817509	6.92412e-06	0.213429	C5
21092	chr8	41133726	40990912	2	Mtus1	0.540401	7.04037e-06	0.235415	C5
4385	chr12	9570585	9565236	2	1700022H16Rik	0.689451	7.06157e-06	0.143829	C5
22294	chr9	39060664	39059729	2	Olfr937	1.92881	7.07195e-06	0.10636	C5
17547	chr6	41772297	41771353	2	Olfr459	0.985524	7.08465e-06	0.139173	C5
14762	chr4	52814604	52828269	1	4930552N02Rik	0.572446	7.28363e-06	0.0631542	C5
23809	chrX	74837196	74843369	1	Gm5936	0.845689	7.29385e-06	0.0461916	C5
18383	chr6	129397297	129405413	1	Clec1b	1.05621	7.30063e-06	0.135056	C5
20080	chr7	103915062	103929911	1	Olfr631	1.58748	7.30475e-06	0.0716958	C5
19709	chr7	71962018	71947527	2	Gm36633	1.1225	7.37472e-06	0.0750979	C5
21322	chr8	71908606	71918851	1	Zfp882	1.10412	7.39719e-06	0.195786	C5
18423	chr6	131543762	131553757	1	5430401F13Rik	0.855338	7.42458e-06	0.0471854	C5
7188	chr15	52295553	52335733	1	Slc30a8	0.628143	7.44142e-06	0.0487959	C5
21884	chr8	123515455	123504718	2	Dbndd1	0.560314	7.45735e-06	0.207629	C5
16655	chr5	109933563	109941710	1	Gm15446	0.584804	7.46945e-06	0.113838	C5
14746	chr4	49059462	49340261	1	Plppr1	0.502431	7.58004e-06	0.116833	C5
6988	chr14	123660140	123974079	1	Itgbl1	0.566949	7.63764e-06	0.118698	C5
8682	chr17	4634980	4637477	1	4930517M08Rik	0.72681	7.73136e-06	0.161798	C5
17313	chr6	6248659	6377422	1	Gm20619	0.74982	7.80672e-06	0.161485	C5
23441	chrX	20870166	20874737	1	Timp1	1.09736	7.85565e-06	0.135083	C5
19528	chr7	45617606	45621059	1	Fut1	0.711154	7.98971e-06	0.380865	C5
17344	chr6	14755274	14713822	2	Ppp1r3a	0.527571	8.02735e-06	0.0586543	C5
14406	chr3	153298649	153296502	2	1700012D16Rik	0.691504	8.03051e-06	0.169986	C5
4663	chr12	72070991	72069618	2	Gpr135	0.739825	8.09516e-06	0.298465	C5
22288	chr9	38930173	38931099	1	Olfr930	1.04739	8.1021e-06	0.109561	C5
22552	chr9	56928371	56917200	2	Snx33	0.789475	8.1021e-06	0.214415	C5
20655	chr7	141061274	141072119	1	B4galnt4	0.564997	8.12407e-06	0.310942	C5
5959	chr13	97198357	97176331	2	Hexb	0.670865	8.12968e-06	0.0677896	C5
8880	chr17	23479597	23459675	2	Vmn2r117	0.639256	8.19289e-06	0.0342042	C5
24332	chrX	169779635	169776378	2	4933400A11Rik	0.88606	8.23589e-06	0.0879626	C5
13356	chr3	19187329	19220817	1	Mtfr1	0.634505	8.28951e-06	0.203915	C5
469	chr1	79440090	79434669	2	Scg2	1.00693	8.47929e-06	0.132173	C5
22026	chr9	18856627	18857592	1	Olfr829	1.03373	8.4837e-06	0.068477	C5
1786	chr10	73086705	72973303	2	A330049N07Rik	0.801484	8.55086e-06	0.12135	C5
6979	chr14	122465658	122459160	2	Zic5	0.734749	8.59519e-06	0.321842	C5
9469	chr17	43389466	43459557	1	Adgrf5	0.503627	8.60783e-06	0.125725	C5
14757	chr4	51216678	51229928	1	Cylc2	0.780164	8.73977e-06	0.0614792	C5
23899	chrX	96456294	96306178	2	Hsf3	0.968062	8.81068e-06	0.0661459	C5
5359	chr13	23555032	23555807	1	Hist1h1d	0.679693	8.85604e-06	0.363242	C5
8463	chr16	59269665	59268739	2	Olfr201	1.42289	8.9574e-06	0.109469	C5
18265	chr6	124304651	124330527	1	Cd163	0.658896	8.98133e-06	0.0978731	C5
13832	chr3	92142754	92134994	2	Lelp1	1.73647	9.01084e-06	0.163302	C5
23169	chr9	114496544	114490316	2	Ccr4	0.714747	9.04987e-06	0.198562	C5
8877	chr17	23312313	23290934	2	Vmn2r114	1.3116	9.05995e-06	0.0713542	C5
5193	chr13	4279399	4268172	2	Akr1c12	1.05831	9.12589e-06	0.0712459	C5
19294	chr7	31162358	31170641	1	Gm10640	0.825819	9.19643e-06	0.229219	C5
17581	chr6	42955500	42956432	1	Olfr444	1.30511	9.21736e-06	0.179061	C5
19275	chr7	30823775	30818357	2	Ffar2	0.509929	9.27331e-06	0.167565	C5
5265	chr13	21312203	21319624	1	Gpx6	0.793136	9.34831e-06	0.115156	C5
24028	chrX	112495274	112558343	1	2010106E10Rik	1.51203	9.38022e-06	0.0680959	C5
6934	chr14	114945948	114940225	2	1700100I10Rik	0.675121	9.43003e-06	0.256817	C5
23836	chrX	78245921	78240462	2	Gm14743	1.44705	9.43482e-06	0.0372708	C5
16289	chr5	61808843	61810477	1	G6pd2	0.539158	9.46813e-06	0.115144	C5
11227	chr19	58759723	58777534	1	Pnliprp2	0.909523	9.56929e-06	0.133096	C5
7663	chr15	91673224	91816124	1	Lrrk2	0.681249	9.66986e-06	0.20705	C5
9384	chr17	37001163	37010729	1	Zfp57	0.883015	9.66986e-06	0.166221	C5
9086	chr17	28575719	28583593	1	Lhfpl5	0.900258	9.68463e-06	0.256144	C5
9528	chr17	46680453	46683126	1	Mea1	0.516391	9.87922e-06	0.48724	C5
16640	chr5	108694229	108706950	1	Fgfrl1	0.528834	9.93058e-06	0.257365	C5
2172	chr10	97607205	97613688	1	Kera	0.801662	9.93313e-06	0.144417	C5
10783	chr19	12322825	12321887	2	Olfr1437	1.0075	9.9543e-06	0.102336	C5
21146	chr8	50368112	50416089	1	Gm2516	0.662194	1.00865e-05	0.0886897	C5
2089	chr10	87058046	87230599	1	1700113H08Rik	0.572372	1.01031e-05	0.153106	C5
22159	chr9	26860823	26817953	2	Glb1l3	0.668316	1.02753e-05	0.0623625	C5
14992	chr4	96077540	96042660	2	Cyp2j13	1.06364	1.03546e-05	0.0806084	C5
4607	chr12	61521820	61499660	2	Gm20063	0.5709	1.0372e-05	0.130631	C5
17569	chr6	42539020	42538067	2	Olfr455	1.12689	1.03824e-05	0.187338	C5
6166	chr14	14328113	14329066	1	Olfr31	1.05622	1.05642e-05	0.0999105	C5
23438	chrX	20797814	20860521	1	Araf	0.723171	1.06774e-05	0.142336	C5
21100	chr8	43180541	43193884	1	Triml2	0.645724	1.08716e-05	0.108736	C5
19594	chr7	48456342	48444113	2	Mrgprb1	1.38341	1.0927e-05	0.0431875	C5
657	chr1	97770092	97706043	2	Ppip5k2	0.573014	1.11971e-05	0.150138	C5
24031	chrX	113185515	113040592	2	Chm	0.580161	1.11971e-05	0.0859481	C5
23565	chrX	48034852	48025146	2	Apln	0.682754	1.1241e-05	0.15269	C5
18849	chr7	16452779	16455490	1	Tmem160	0.693155	1.12481e-05	0.271386	C5
23484	chrX	36112108	36171262	1	Il13ra1	0.718054	1.13066e-05	0.0709417	C5
21304	chr8	71486067	71476019	2	Ano8	0.603661	1.13665e-05	0.350148	C5
11405	chr2	22654283	22654350	1	Mir3967	0.691323	1.13977e-05	0.121265	C5
2374	chr10	127751798	127749602	2	Gpr182	0.69703	1.14046e-05	0.210294	C5
8598	chr16	91269769	91271939	1	Olig1	0.513271	1.18655e-05	0.331132	C5
22249	chr9	38047224	38048153	1	Olfr884	0.781417	1.18798e-05	0.0555751	C5
6914	chr14	103699432	103692983	2	Slain1os	0.868208	1.20783e-05	0.260075	C5
16	chr1	9545408	9547455	1	Rrs1	0.744046	1.2136e-05	0.453417	C5
7258	chr15	66500910	66379858	2	Lrrc6	0.511124	1.21546e-05	0.0822772	C5
21203	chr8	66697422	66706798	1	Npy1r	0.629335	1.21567e-05	0.102154	C5
19802	chr7	82070387	82081758	1	Gm20744	0.710866	1.22547e-05	0.227181	C5
12161	chr2	88591806	88592726	1	Olfr1189	0.674957	1.23656e-05	0.0765646	C5
4976	chr12	105222737	105216753	2	Tcl1	0.525028	1.23938e-05	0.181794	C5
14600	chr4	40920056	40931395	1	Spink4	0.500735	1.2512e-05	0.123275	C5
9856	chr17	94864918	94878321	1	Gm20939	0.768975	1.25698e-05	0.118481	C5
11983	chr2	84476775	84432860	2	Tfpi	0.701272	1.26277e-05	0.100875	C5
363	chr1	66468447	66699148	1	Unc80	0.736845	1.27433e-05	0.149548	C5
18705	chr7	6415175	6431086	1	Smim17	0.5851	1.2769e-05	0.135788	C5
17749	chr6	58009202	58008183	2	Vmn1r26	0.910574	1.27944e-05	0.0868209	C5
14169	chr3	113606699	113555952	2	Amy1	0.928682	1.28046e-05	0.10069	C5
36	chr1	12667563	12673090	1	Gm17644	0.510291	1.30096e-05	0.0525418	C5
17769	chr6	65144730	65117293	2	Hpgds	0.68723	1.30255e-05	0.0689438	C5
23300	chrX	5669067	5671026	1	Btbd35f7	1.00067	1.32444e-05	0.0630917	C5
18608	chr7	3415066	3415156	1	Gm23450	0.608639	1.3362e-05	0.510263	C5
8402	chr16	50526245	50559459	1	G730013B05Rik	0.593229	1.34103e-05	0.181638	C5
5718	chr13	60897447	60895351	2	Ctla2b	0.682172	1.35484e-05	0.0277792	C5
5469	chr13	33905708	33879816	2	Serpinb6c	1.20573	1.35978e-05	0.0751834	C5
5802	chr13	67830985	67796594	2	4930525G20Rik	0.76474	1.36278e-05	0.114352	C5
7896	chr15	103430427	103402458	2	Gtsf1	0.801753	1.3718e-05	0.141642	C5
11233	chr19	59170029	59164485	2	Vax1	0.622573	1.37349e-05	0.265754	C5
15653	chr4	141606052	141576062	2	Fblim1	0.58459	1.37349e-05	0.215094	C5
1651	chr10	53337686	53345999	1	Pln	0.569993	1.3764e-05	0.124154	C5
7031	chr15	9529876	9506159	2	Il7r	1.11899	1.39011e-05	0.0869834	C5
24087	chrX	135210687	135208686	2	Tceal6	1.3416	1.40474e-05	0.14835	C5
15593	chr4	138455148	138460126	1	Camk2n1	0.537491	1.40824e-05	0.462888	C5
21954	chr9	7184566	7207031	1	Dcun1d5	0.655844	1.40824e-05	0.158021	C5
7113	chr15	34837355	34843407	1	Kcns2	0.732384	1.41914e-05	0.196404	C5
23423	chrX	18145870	18146694	1	Dusp21	1.09636	1.42854e-05	0.115544	C5
4675	chr12	73113245	73100259	2	Six4	0.547151	1.44516e-05	0.197754	C5
19299	chr7	31375592	31376916	1	Scgb1b3	1.42436	1.46055e-05	0.0571563	C5
1659	chr10	56106917	56116880	1	Msl3l2	0.628383	1.46273e-05	0.256825	C5
9876	chr18	6603633	6638966	1	4921524L21Rik	0.66776	1.48294e-05	0.132696	C5
22152	chr9	24625185	24625828	1	Cypt4	1.02667	1.48677e-05	0.25209	C5
23387	chrX	10216795	10073622	2	Rpgr	0.814995	1.49109e-05	0.124363	C5
1447	chr10	19712587	19760053	1	Il20ra	0.780837	1.50677e-05	0.183975	C5
19640	chr7	61615327	61529410	2	B230209E15Rik	0.781414	1.53134e-05	0.0552813	C5
5793	chr13	67553152	67538641	2	Zfp748	0.683668	1.53193e-05	0.105486	C5
5109	chr12	111713256	111709488	2	Bag5	0.869505	1.53526e-05	0.423635	C5
23308	chrX	7041619	6979652	2	Ccnb3	0.678619	1.53812e-05	0.0611292	C5
9928	chr18	17019076	17137559	1	1700001G01Rik	0.622643	1.53982e-05	0.0831105	C5
1515	chr10	26079052	25991186	2	Tmem200a	0.732339	1.54617e-05	0.110752	C5
7807	chr15	101224207	101232756	1	Grasp	0.662781	1.55599e-05	0.228452	C5
19849	chr7	86585277	86586206	1	Olfr295	1.203	1.55811e-05	0.08035	C5
5450	chr13	31625816	31631406	1	Foxf2	0.655345	1.59272e-05	0.294083	C5
11847	chr2	65364026	65316633	2	Slc38a11	0.693293	1.59472e-05	0.0902395	C5
13522	chr3	54915887	54897068	2	Sertm1	0.647493	1.5976e-05	0.130302	C5
18245	chr6	122856157	122847140	2	C3ar1	0.95034	1.60156e-05	0.115296	C5
6948	chr14	118237030	118233233	2	Sox21	0.67078	1.62213e-05	0.305198	C5
6508	chr14	51913488	51905271	2	Ndrg2	0.7459	1.62945e-05	0.155794	C5
16419	chr5	86632424	86521226	2	Tmprss11f	0.737103	1.64319e-05	0.055523	C5
4477	chr12	30911669	30960160	1	Sh3yl1	0.583094	1.64502e-05	0.133323	C5
23586	chrX	50010235	50009306	2	Olfr1323	0.736748	1.66025e-05	0.0570271	C5
2063	chr10	84488293	84497676	1	4930463O16Rik	0.632062	1.67226e-05	0.140119	C5
7167	chr15	43870029	43866695	2	Tmem74	0.651466	1.67829e-05	0.172719	C5
11735	chr2	37201243	37202181	1	Olfr365	1.02263	1.68389e-05	0.0983666	C5
24261	chrX	155338460	155323918	2	Prdx4	0.765993	1.69975e-05	0.127246	C5
18812	chr7	13571067	13554866	2	Bsph2	1.37496	1.73509e-05	0.0628083	C5
6443	chr14	49901941	49894258	2	Olfr722	0.826514	1.74124e-05	0.0672708	C5
1777	chr10	71182040	71168737	2	C730027H18Rik	0.815285	1.75217e-05	0.180169	C5
18388	chr6	129512557	129519227	1	Tmem52b	0.652911	1.75355e-05	0.109765	C5
18377	chr6	129180615	129186535	1	Clec2d	1.12063	1.75385e-05	0.0752146	C5
14521	chr4	20005739	19979445	2	4930480G23Rik	0.71496	1.75457e-05	0.0875936	C5
19214	chr7	29784790	29794540	1	Zfp30	0.682544	1.75457e-05	0.248919	C5
18448	chr6	132893011	132893940	1	Tas2r113	1.81575	1.76638e-05	0.0813625	C5
1358	chr1	195176715	195136811	2	Cr2	0.619952	1.7907e-05	0.0454958	C5
18756	chr7	10528169	10527210	2	Vmn1r68	1.23638	1.79341e-05	0.0945146	C5
2376	chr10	127759763	127792697	1	Rdh9	0.814347	1.81326e-05	0.100885	C5
9440	chr17	39077037	39073691	2	Esp23	0.545585	1.81326e-05	0.0477939	C5
8812	chr17	18085057	18136643	1	Vmn2r91	0.875778	1.81602e-05	0.0390396	C5
14841	chr4	62208546	62189537	2	Zfp37	0.531798	1.8338e-05	0.124873	C5
16651	chr5	109330381	109364481	1	Vmn2r16	1.05775	1.84409e-05	0.0424063	C5
22264	chr9	38401711	38403829	1	Olfr147	1.14474	1.84409e-05	0.103977	C5
19180	chr7	28716782	28738144	1	Fbxo17	0.751099	1.84461e-05	0.282879	C5
15022	chr4	101356248	101346524	2	E130102H24Rik	0.612798	1.85639e-05	0.313636	C5
13873	chr3	93019060	93017807	2	Lce1m	0.587718	1.85975e-05	0.0445917	C5
2504	chr10	130455894	130446199	2	Vmn2r86	0.677851	1.8905e-05	0.0468834	C5
17462	chr6	34412362	34423137	1	Akr1b7	0.866174	1.89685e-05	0.0998563	C5
4422	chr12	17324730	17284721	2	Atp6v1c2	0.522232	1.90025e-05	0.138452	C5
17570	chr6	42597372	42587213	2	Tcaf3	0.946638	1.90631e-05	0.10516	C5
14998	chr4	96664119	96627432	2	Cyp2j5	0.548671	1.91139e-05	0.0280207	C5
24085	chrX	135060336	135022410	2	3632454L22Rik	0.96678	1.91351e-05	0.074598	C5
5873	chr13	78024902	78026296	1	Pou5f2	0.775343	1.93276e-05	0.243919	C5
19318	chr7	34021567	34022881	1	Scgb1b27	1.50879	1.93804e-05	0.117106	C5
2503	chr10	130429612	130418261	2	Vmn2r85	0.709722	1.94831e-05	0.0575792	C5
13874	chr3	93068823	93075505	1	Gm4858	0.866774	1.94866e-05	0.0379979	C5
23858	chrX	89932852	89930097	2	4930415L06Rik	1.36446	1.95504e-05	0.056125	C5
13333	chr3	14363117	14374239	1	Gm6300	0.599362	1.95668e-05	0.0490271	C5
19867	chr7	89903629	89866148	2	Ccdc81	0.717316	1.95839e-05	0.156119	C5
22045	chr9	19712829	19713758	1	Olfr857	1.25948	1.95852e-05	0.144396	C5
21933	chr8	128359241	128359320	1	Mir1903	0.523004	1.96153e-05	0.28695	C5
8872	chr17	22817747	22776230	2	Gm16386	0.561019	1.97545e-05	0.0790501	C5
116	chr1	32547293	32543546	2	Gm5415	1.11768	1.98535e-05	0.130925	C5
1305	chr1	190170680	190121775	2	Prox1	0.637231	1.99026e-05	0.203888	C5
6532	chr14	54254129	54269169	1	Abhd4	0.624707	1.9907e-05	0.26889	C5
18487	chr6	136661893	136612071	2	Plbd1	0.690456	1.9907e-05	0.15621	C5
35	chr1	12425986	12426106	1	Mir6341	0.669154	2.04167e-05	0.153663	C5
5367	chr13	23621124	23583670	2	Hist1h2be	0.546573	2.06163e-05	0.121446	C5
14194	chr3	117360876	117319145	2	Plppr4	0.583876	2.06916e-05	0.0836938	C5
14591	chr4	40472180	40475653	1	Tmem215	0.749167	2.07198e-05	0.216646	C5
17562	chr6	42370671	42380558	1	2010310C07Rik	0.96382	2.0725e-05	0.162223	C5
14796	chr4	57916264	57908384	2	D630039A03Rik	0.515365	2.09427e-05	0.121838	C5
18636	chr7	4274124	4284827	1	Pira6	1.17271	2.12221e-05	0.0634021	C5
6892	chr14	95881266	95882775	1	4921530L21Rik	1.00516	2.13647e-05	0.213088	C5
7046	chr15	11037968	11033717	2	Rxfp3	1.03888	2.13647e-05	0.186513	C5
[truncated: 1,420 more rows]

## Sheet: C6
	seqnames	start	end	strand	name	Log2FC	FDR	MeanDiff	cluster
14777	chr4	54947945	55083563	1	Zfp462	1.39643	2.5422e-18	0.66087	C6
2236	chr10	112271123	112466304	1	Kcnc2	1.48193	1.25564e-17	0.640675	C6
7163	chr15	43170826	43020795	2	Rspo2	1.34027	1.3187e-15	0.628338	C6
1419	chr10	13966077	14151378	1	Hivep2	1.06628	1.72231e-15	0.789911	C6
16697	chr5	112577198	112419151	2	Sez6l	1.07494	4.39423e-15	0.7808	C6
1146	chr1	172500246	172507375	1	Tagln2	1.82112	4.76229e-15	0.80628	C6
11220	chr19	58455398	58235581	2	Gfra1	1.10721	7.93734e-15	0.787306	C6
13503	chr3	52105006	51687611	2	Maml3	0.76835	9.55014e-15	1.13512	C6
4236	chr11	117969366	117966079	2	Socs3	1.01477	1.19404e-13	1.12928	C6
23307	chrX	6779306	6948363	1	Dgkk	1.52886	3.57914e-13	0.263058	C6
19383	chr7	43018798	43048106	1	Gm9268	1.63749	4.64596e-13	0.103151	C6
16698	chr5	112449426	112451738	1	Gm6588	1.42312	5.34201e-13	0.677511	C6
23861	chrX	91331905	91332897	1	Mageb2	1.30852	6.86185e-13	0.464977	C6
16575	chr5	103692420	103855322	1	Aff1	1.0052	9.76968e-13	0.59664	C6
16605	chr5	106458166	106452523	2	Barhl2	0.932781	6.71006e-12	1.14666	C6
16685	chr5	111581422	111604932	1	C130026L21Rik	0.864677	6.71006e-12	0.409973	C6
18187	chr6	118197744	118151748	2	Ret	1.2572	9.06331e-12	0.561058	C6
17739	chr6	57485121	57665136	1	Herc6	1.30463	1.24471e-11	0.379507	C6
16699	chr5	112589996	112582936	2	1700034G24Rik	1.11521	1.36711e-11	0.700653	C6
19379	chr7	42692718	42660108	2	Zfp975	1.62706	1.47501e-11	0.209524	C6
7190	chr15	53346183	53068261	2	Ext1	0.720632	4.97549e-11	0.549587	C6
17740	chr6	57535426	57506502	2	Ppm1k	1.47691	5.85415e-11	0.382467	C6
5769	chr13	66752929	66369085	2	2410141K09Rik	1.49844	7.43646e-11	0.294876	C6
174	chr1	38664955	38175991	2	Aff3	0.589406	1.12884e-10	0.761422	C6
6962	chr14	120275669	120431698	1	Mbnl2	0.898877	1.12884e-10	0.652795	C6
13331	chr3	13471655	14182287	1	Ralyl	1.00066	1.12884e-10	0.631129	C6
16688	chr5	112228948	112213228	2	Miat	1.4272	1.25571e-10	0.407129	C6
5712	chr13	60177535	60174405	2	Gas1	1.31385	1.58489e-10	0.89448	C6
663	chr1	99772765	100485942	1	Cntnap5b	1.01248	1.65474e-10	0.442871	C6
24182	chrX	145487639	145446424	2	Amot	1.57859	2.11852e-10	0.183729	C6
13900	chr3	94478295	94492198	1	Celf3	1.12294	3.02416e-10	0.580906	C6
18771	chr7	12041299	12042219	1	Vmn1r77	1.45371	3.54322e-10	0.330795	C6
6169	chr14	14820815	15006693	1	Nek10	0.8338	3.94117e-10	0.21388	C6
16706	chr5	113226909	113239263	1	Tmem211	1.41954	4.21354e-10	0.694609	C6
18896	chr7	18925888	18965319	1	Nova2	1.01451	4.58259e-10	0.616924	C6
61	chr1	17145373	17164271	1	Gdap1	1.77286	6.97637e-10	0.327635	C6
20995	chr8	25306270	25302650	2	5430421F17Rik	0.891155	8.67252e-10	0.719271	C6
7629	chr15	89140703	89130584	2	Mapk12	1.77702	9.29736e-10	0.413805	C6
11371	chr2	16356304	16755839	1	Plxdc2	0.914276	1.03115e-09	0.396209	C6
21826	chr8	121127685	121130644	1	Foxl1	1.12095	1.16669e-09	0.9536	C6
4979	chr12	105453856	105493095	1	D430019H16Rik	1.13875	1.19543e-09	0.52092	C6
12369	chr2	109674700	109727043	1	Bdnf	1.08681	1.29325e-09	0.414675	C6
19377	chr7	42505753	42473386	2	Zfp141	1.28316	1.29509e-09	0.201369	C6
5433	chr13	28885422	28460034	2	2610307P16Rik	0.720219	1.52024e-09	0.607648	C6
18340	chr6	127151048	127125708	2	Ccnd2	0.905918	1.8392e-09	0.516293	C6
18341	chr6	127149389	127212419	1	9330179D12Rik	0.817797	1.8392e-09	0.433773	C6
18714	chr7	6662368	6651748	2	Zim2	1.34206	2.05402e-09	0.411067	C6
19384	chr7	43177588	43192109	1	Zfp936	1.65244	2.20868e-09	0.0668533	C6
15711	chr4	144892827	144927645	1	Dhrs3	0.99312	2.38163e-09	0.329396	C6
691	chr1	109982327	110139903	1	Cdh7	1.17787	2.59204e-09	0.200955	C6
8858	chr17	21650611	21664966	1	Zfp983	1.40598	3.45669e-09	0.232316	C6
18770	chr7	11931285	11930311	2	Vmn1r76	1.16365	3.82816e-09	0.355018	C6
11992	chr2	84734204	84737877	1	Ypel4	2.0565	4.15105e-09	0.546875	C6
19330	chr7	35119293	35121928	1	Cebpa	1.05164	4.15105e-09	1.22985	C6
12008	chr2	85196699	85162334	2	Lrrc55	1.29089	4.58021e-09	0.233453	C6
7	chr1	5070285	4909576	2	Rgs20	1.10251	4.70695e-09	0.382169	C6
1547	chr10	33905111	33916021	1	Rsph4a	2.29519	5.04284e-09	0.287782	C6
15	chr1	9299877	8359739	2	Sntg1	0.972873	5.3427e-09	0.493315	C6
8687	chr17	5492600	5753891	1	Zdhhc14	0.726673	6.19831e-09	0.58839	C6
20766	chr8	3279617	3150922	2	Insr	0.955284	6.49562e-09	0.390053	C6
21823	chr8	121084386	121088154	1	Foxf1	1.42198	6.49562e-09	0.840142	C6
12733	chr2	136713450	136782428	1	Snap25	1.0887	6.92273e-09	0.212715	C6
176	chr1	38898160	38863872	2	Chst10	0.835466	7.11219e-09	0.232244	C6
5732	chr13	61804312	62236154	1	Zfp808	0.978399	7.61163e-09	0.369986	C6
7630	chr15	89149606	89142482	2	Mapk11	1.646	8.5433e-09	0.53564	C6
21825	chr8	121116171	121118895	1	Foxc2	1.30813	1.03433e-08	0.826209	C6
5982	chr13	99900683	99898483	2	Cartpt	1.166	1.04747e-08	0.69696	C6
14404	chr3	153152108	153147943	2	4930482G09Rik	0.989472	1.04747e-08	0.308164	C6
99	chr1	24587437	24257683	2	Col19a1	0.83625	1.0511e-08	0.492489	C6
1118	chr1	171437318	171423185	2	Gm26641	1.13824	1.05403e-08	0.387227	C6
10908	chr19	28680077	28258851	2	Glis3	0.824142	1.24117e-08	0.636942	C6
1652	chr10	53518989	53498443	2	Gm20597	1.22134	1.24646e-08	0.25472	C6
6573	chr14	55116935	55106826	2	Jph4	0.972169	1.24646e-08	0.583502	C6
24017	chrX	109095407	109162467	1	Sh3bgrl	2.07941	1.5545e-08	0.180289	C6
694	chr1	115685137	116580674	1	Cntnap5a	0.781823	1.60428e-08	0.458755	C6
13882	chr3	93555117	93564645	1	S100a10	1.62689	1.62451e-08	0.458457	C6
2274	chr10	117629500	117687352	1	Cpm	0.906229	1.66265e-08	0.49512	C6
10651	chr19	7607181	7596661	2	Lgals12	1.75059	1.72476e-08	0.465973	C6
5449	chr13	31625792	31565492	2	1700018A04Rik	1.19065	1.78883e-08	0.409222	C6
13632	chr3	75956949	75876183	2	Golim4	1.06943	1.78883e-08	0.290671	C6
14458	chr4	5644179	6108222	1	Fam110b	0.849964	1.79813e-08	0.425067	C6
17716	chr6	56369634	56069804	2	Pde1c	0.683906	1.90543e-08	0.200182	C6
14537	chr4	24851086	24617273	2	Klhl32	0.957818	2.2597e-08	0.33228	C6
10695	chr19	8989284	9076926	1	Ahnak	1.00497	2.33537e-08	0.385546	C6
14094	chr3	106113382	106132118	1	Chia1	1.62928	2.62113e-08	0.103209	C6
934	chr1	153749426	153764221	1	Rnasel	1.45698	2.68106e-08	0.368978	C6
17234	chr5	146845071	146847726	1	Rasl11a	1.02321	2.68106e-08	0.801142	C6
14506	chr4	15881264	15906709	1	Calb1	2.04404	3.01835e-08	0.301804	C6
272	chr1	55405946	55754285	1	Plcl1	0.720855	3.08113e-08	0.427969	C6
10885	chr19	24225026	24094502	2	Tjp2	0.784565	3.26733e-08	0.522773	C6
13353	chr3	18243338	18071950	2	Cyp7b1	1.27906	3.34371e-08	0.238498	C6
24013	chrX	108834355	108742208	2	Brwd3	1.38688	3.43076e-08	0.240675	C6
5779	chr13	67173182	67183499	1	Rsl1	2.00486	3.45019e-08	0.22628	C6
7476	chr15	79932646	79915807	2	Cbx7	0.81112	3.45019e-08	0.582155	C6
16937	chr5	128600687	128579130	2	5930412G12Rik	0.807505	3.45019e-08	0.364102	C6
6087	chr13	117025516	116854824	2	Parp8	0.872246	3.47899e-08	0.398062	C6
7160	chr15	41447482	41861048	1	Oxr1	0.699334	4.421e-08	0.455089	C6
15714	chr4	145315147	145268976	2	Tnfrsf8	0.701049	4.74295e-08	0.193395	C6
11387	chr2	18998121	18842256	2	Pip4k2a	0.946005	4.75606e-08	0.466387	C6
19378	chr7	42642604	42609526	2	Zfp976	1.12408	5.53976e-08	0.19284	C6
5909	chr13	92131494	91880407	2	Rasgrf2	1.06988	6.44987e-08	0.278529	C6
5197	chr13	4609164	4592490	2	Akr1e1	1.18872	6.61254e-08	0.201178	C6
10902	chr19	26885925	26888647	1	Gm815	1.60946	6.61254e-08	0.281422	C6
13733	chr3	88503352	88481148	2	Lmna	0.739962	6.69871e-08	0.557969	C6
9864	chr18	4353547	4368945	1	4833419F23Rik	1.6674	6.79503e-08	0.313849	C6
6788	chr14	70077445	70082613	1	Egr3	0.893796	6.85795e-08	0.675151	C6
13462	chr3	37724360	37714190	2	Gm5148	0.807599	7.11564e-08	0.334169	C6
14093	chr3	106032895	106016919	2	Chil5	0.858013	7.8018e-08	0.0796	C6
656	chr1	97662018	97643902	2	D1Ertd622e	1.19011	8.04419e-08	0.816382	C6
665	chr1	104768819	104995481	1	Cdh20	0.941676	9.00045e-08	0.273449	C6
17240	chr5	147271521	147228598	2	Plut	1.09535	9.48001e-08	0.470177	C6
18606	chr7	3332955	3366948	1	Cacng7	1.28561	9.48001e-08	0.421853	C6
18915	chr7	19271854	19256929	2	Vasp	1.34842	9.60351e-08	0.551751	C6
23859	chrX	90892142	90893134	1	Gm44	1.14509	1.01352e-07	0.161391	C6
18421	chr6	131388450	131364858	2	Ybx3	1.05433	1.05386e-07	0.440693	C6
5363	chr13	23574381	23576266	1	Hist1h2ad	1.30422	1.18262e-07	0.742982	C6
14989	chr4	95557507	95926939	1	Fggy	0.832261	1.18818e-07	0.315724	C6
13881	chr3	93520496	93526288	1	S100a11	1.04554	1.20354e-07	0.243698	C6
24310	chrX	164980592	164997272	1	Fancb	1.5392	1.21037e-07	0.236698	C6
12009	chr2	85331896	85330967	2	Olfr987	1.25481	1.23727e-07	0.226093	C6
18323	chr6	125380504	125362651	2	Plekhg6	0.851633	1.33477e-07	0.307893	C6
17647	chr6	50456170	50293327	2	Osbpl3	0.687913	1.44264e-07	0.442476	C6
5790	chr13	67484253	67471513	2	Zfp874b	0.794985	1.49158e-07	0.173151	C6
23867	chrX	92016333	92015191	2	Mageb1	1.38897	1.54112e-07	0.499786	C6
21951	chr9	6168612	6377519	1	Pdgfd	1.05831	1.55805e-07	0.253649	C6
16301	chr5	64803523	64830129	1	Klf3	0.888231	1.58363e-07	0.482089	C6
17694	chr6	54430221	54269681	2	9130019P16Rik	0.735515	1.62176e-07	0.323987	C6
5588	chr13	50250308	50245181	2	Gm906	1.41624	1.71685e-07	0.143924	C6
13343	chr3	15332302	15296551	2	Gm9733	1.79733	1.73598e-07	0.102178	C6
23390	chrX	10717365	10719702	1	Mid1ip1	1.17785	1.77192e-07	0.431631	C6
5364	chr13	23571220	23570663	2	Hist1h2ae	1.29648	1.77645e-07	0.864044	C6
14102	chr3	106684987	106736577	1	Lrif1	1.07634	1.90152e-07	0.269102	C6
23808	chrX	74740927	74742188	1	Gm6890	1.63418	1.90152e-07	0.196635	C6
23892	chrX	95711678	95927970	1	Zc3h12b	0.858547	2.11678e-07	0.108609	C6
11388	chr2	18998319	18999804	1	4930426L09Rik	1.21152	2.16798e-07	0.906361	C6
18604	chr7	3289038	3299349	1	Myadm	1.26648	2.25152e-07	0.639644	C6
342	chr1	63964727	63968999	1	Gm13749	0.701967	2.27525e-07	0.15904	C6
18327	chr6	126166744	126101412	2	Ntf3	1.36457	2.35038e-07	0.285347	C6
5263	chr13	21179931	21194723	1	Trim27	0.623763	2.36149e-07	0.610787	C6
16696	chr5	112392213	112385445	2	Asphd2	1.02862	3.00959e-07	0.460715	C6
19365	chr7	41284327	41290183	1	Gm5592	0.834277	3.02134e-07	0.129742	C6
8737	chr17	12119284	12219640	1	Agpat4	0.924582	3.06804e-07	0.456915	C6
37	chr1	12692430	12860372	1	Sulf1	0.760017	3.44867e-07	0.361609	C6
13540	chr3	58163807	58141707	2	1700007F19Rik	0.849743	3.44867e-07	0.164764	C6
19245	chr7	30445582	30434980	2	Aplp1	1.06498	3.44867e-07	0.418151	C6
18713	chr7	6569993	6570919	1	Olfr1350	1.39885	3.66426e-07	0.443649	C6
228	chr1	45926519	45908070	2	Slc40a1	1.21606	3.68963e-07	0.298502	C6
9592	chr17	53463321	53398889	2	Efhb	0.896435	3.81431e-07	0.271333	C6
7651	chr15	89499857	89560261	1	Shank3	0.732443	4.50726e-07	0.432871	C6
21034	chr8	31089662	31097047	1	Dusp26	0.974934	4.54779e-07	0.354667	C6
23421	chrX	17319368	17132049	2	Efhc2	0.917971	4.78331e-07	0.168507	C6
14769	chr4	53159895	53030789	2	Abca1	0.727038	4.86979e-07	0.412208	C6
15034	chr4	102759222	102972682	1	Sgip1	0.804652	4.91926e-07	0.314155	C6
6141	chr14	8002902	8056555	1	Abhd6	0.882857	4.95e-07	0.249951	C6
19287	chr7	31051454	31042515	2	Fxyd7	1.14883	5.14287e-07	0.383129	C6
19381	chr7	42867234	42816827	2	Gm2381	1.70791	5.14539e-07	0.164453	C6
16686	chr5	111761728	111734284	2	E130006D01Rik	0.647352	5.47575e-07	0.221858	C6
13565	chr3	60472830	60629750	1	Mbnl1	0.915925	5.79075e-07	0.364773	C6
19515	chr7	45420946	45421854	1	Lhb	1.54967	5.93624e-07	0.691093	C6
20803	chr8	4493405	4526079	1	Cers4	1.16759	5.93836e-07	0.225653	C6
5856	chr13	74493950	74480057	2	Zfp825	1.16147	6.05993e-07	0.269707	C6
5799	chr13	67729262	67756838	1	Zfp85os	1.63295	6.10905e-07	0.367	C6
14514	chr4	19280850	19510623	1	Cngb3	1.11944	6.23601e-07	0.239351	C6
23868	chrX	92599572	92118879	2	Mageb18	0.658525	6.25416e-07	0.131271	C6
14878	chr4	68954397	68761372	2	Brinp1	1.20872	6.56514e-07	0.307627	C6
8855	chr17	21535878	21528196	2	9330136K24Rik	1.6367	6.67472e-07	0.407911	C6
5362	chr13	23571400	23571863	1	Hist1h2bg	1.69763	7.54854e-07	0.481044	C6
565	chr1	88702191	88698225	2	Arl4c	0.999838	8.22724e-07	0.732555	C6
8059	chr16	17561247	17544465	2	Lrrc74b	1.13203	8.22724e-07	0.640013	C6
23399	chrX	12160355	12036737	2	Bcor	0.689972	8.40498e-07	0.478026	C6
4541	chr12	45074483	44852486	2	Stxbp6	0.948714	8.51898e-07	0.295395	C6
17329	chr6	8778487	8630527	2	Ica1	0.918052	9.64935e-07	0.377044	C6
1791	chr10	75060896	75184923	1	Bcr	0.766989	1.00911e-06	0.544858	C6
5361	chr13	23562365	23561896	2	Hist1h3e	1.87559	1.11536e-06	0.428511	C6
20105	chr7	104353358	104338754	2	Trim12c	2.61177	1.18204e-06	0.199684	C6
2	chr1	4409241	4290846	2	Rp1	1.18794	1.202e-06	0.168516	C6
21033	chr8	30568395	30575573	1	4933433F19Rik	1.53609	1.2124e-06	0.159573	C6
7872	chr15	102746909	102746441	2	Gm38436	1.03406	1.25341e-06	1.0722	C6
23841	chrX	79517285	79482568	2	Gm7173	1.51841	1.32015e-06	0.114836	C6
8854	chr17	21488988	21531828	1	Zfp53	1.16202	1.32556e-06	0.323982	C6
16973	chr5	134099748	134141782	1	Castor2	0.59435	1.37912e-06	0.339231	C6
2369	chr10	127667123	127668851	1	1700012D01Rik	0.953126	1.4599e-06	0.531871	C6
7009	chr15	5496318	5594983	1	5430437J10Rik	1.05373	1.48297e-06	0.120969	C6
12307	chr2	96318169	97631664	1	Lrrc4c	0.620184	1.48297e-06	0.505969	C6
13332	chr3	13652865	13597139	2	4930539N22Rik	1.15521	1.4947e-06	0.10144	C6
17378	chr6	24515067	24444865	2	Iqub	0.900774	1.4947e-06	0.205827	C6
19405	chr7	43797945	43695209	2	2310002F09Rik	1.03462	1.58729e-06	0.309004	C6
13064	chr2	164443188	164424247	2	Sdc4	0.931748	1.64747e-06	0.389822	C6
17390	chr6	25931426	25977227	1	Gm20756	1.24404	1.64799e-06	0.185218	C6
16932	chr5	127241826	127565790	1	Tmem132c	0.567434	1.68851e-06	0.376408	C6
38	chr1	12991135	12866549	2	Slco5a1	0.804738	1.70507e-06	0.29364	C6
20099	chr7	104218795	104235152	1	Trim6	1.23756	1.73301e-06	0.33624	C6
21035	chr8	31111846	31131482	1	Rnf122	1.429	1.76917e-06	0.296671	C6
17760	chr6	59426290	59352461	2	Gprin3	1.19177	1.82279e-06	0.225453	C6
13605	chr3	68690644	68698550	1	Il12a	1.08862	1.88546e-06	0.254276	C6
17241	chr5	147270131	147275149	1	Pdx1	1.36694	1.9422e-06	0.465893	C6
23838	chrX	78583897	78449610	2	Prrg1	1.65182	1.9606e-06	0.187427	C6
652	chr1	96872171	96818784	2	Slco4c1	1.21333	1.98673e-06	0.149044	C6
13631	chr3	75655731	75647441	2	Platr10	1.49052	1.98689e-06	0.208991	C6
16332	chr5	67607883	67613987	1	Shisa3	0.941148	2.0115e-06	0.438969	C6
6367	chr14	39473088	38368951	2	Nrg3	0.539009	2.07701e-06	0.411862	C6
247	chr1	52817688	52789418	2	Inpp1	0.913621	2.0818e-06	0.180524	C6
13146	chr2	168601657	168476410	2	Nfatc2	0.610372	2.10926e-06	0.462755	C6
23842	chrX	79671435	79623231	2	Mageb16	1.45344	2.12099e-06	0.122947	C6
11774	chr2	45696605	45698447	1	1700019E08Rik	1.05647	2.15209e-06	0.366307	C6
8388	chr16	48431237	48630905	1	Morc1	1.06687	2.21296e-06	0.276089	C6
17695	chr6	54327012	54330200	1	Prr15	1.01892	2.21296e-06	0.542502	C6
8861	chr17	21845759	21816876	2	Zfp820	0.931156	2.33696e-06	0.138036	C6
244	chr1	52500448	52455849	2	Nab1	0.746206	2.4294e-06	0.181498	C6
8856	chr17	21535539	21562601	1	Zfp52	1.50389	2.43256e-06	0.252315	C6
24026	chrX	112311352	112372755	1	Apool	1.09548	2.43256e-06	0.0887954	C6
9425	chr17	37953022	37952051	2	Olfr761	1.59513	2.46012e-06	0.240867	C6
14902	chr4	80910686	80954301	1	Lurap1l	0.795594	2.46012e-06	0.156662	C6
9740	chr17	72918305	72941946	1	Lbh	0.82029	2.50067e-06	0.326347	C6
1417	chr10	13868830	13647669	2	Aig1	0.709935	2.63532e-06	0.328644	C6
17592	chr6	43666278	43345001	2	Tpk1	0.693292	2.63857e-06	0.310031	C6
19655	chr7	62348277	62349928	1	Ndn	1.1831	2.63857e-06	0.403031	C6
24262	chrX	155623327	155569736	2	Ptchd1	1.42373	2.63857e-06	0.160649	C6
13490	chr3	48609100	48605731	2	1700018B24Rik	0.888826	2.65488e-06	0.316276	C6
1147	chr1	172521130	172545870	1	Cfap45	1.01377	2.74882e-06	0.284569	C6
2699	chr11	30471829	30426006	2	4930505A04Rik	1.31163	2.74882e-06	0.172484	C6
19196	chr7	29125151	29003340	2	Ryr1	0.546007	2.74882e-06	0.420764	C6
20198	chr7	107370790	107548655	1	Syt9	0.619603	2.74882e-06	0.328795	C6
18950	chr7	19921143	19903578	2	Pvr	0.987558	2.76623e-06	0.238329	C6
13347	chr3	16006332	15948070	2	Gm5150	1.88943	2.8817e-06	0.124484	C6
9426	chr17	38059784	38054599	2	Olfr129	1.37045	2.8926e-06	0.144831	C6
110	chr1	31222656	31141078	2	4931428L18Rik	0.808298	2.92889e-06	0.156245	C6
21149	chr8	53639065	53586867	2	Neil3	0.961499	3.05429e-06	0.27292	C6
7067	chr15	22549022	23474418	1	Cdh18	0.588208	3.12205e-06	0.427182	C6
4371	chr12	5375870	5416305	1	2810032G03Rik	0.763165	3.15288e-06	0.330187	C6
21094	chr8	41215156	41191434	2	Fgl1	0.997685	3.17331e-06	0.26808	C6
14524	chr4	20778668	20118874	2	Nkain3	0.524321	3.34334e-06	0.262831	C6
884	chr1	140246257	140610261	1	Kcnt2	1.10325	3.36847e-06	0.287622	C6
19380	chr7	42793496	42764438	2	Vmn2r62	1.01139	3.36847e-06	0.0603911	C6
23662	chrX	58911461	58920304	1	4930550L24Rik	1.40936	3.56968e-06	0.139053	C6
2181	chr10	99263231	99267489	1	Dusp6	0.72157	3.60211e-06	0.674924	C6
16508	chr5	92603051	92606579	1	Stbd1	1.3382	3.60211e-06	0.448547	C6
23642	chrX	56346400	56365674	1	Zfp449	1.54643	3.61244e-06	0.245538	C6
5748	chr13	63565520	63508336	2	Ptch1	0.520122	3.71033e-06	0.39348	C6
9852	chr17	93199017	93206537	1	Adcyap1	0.87425	3.90733e-06	0.302636	C6
14513	chr4	17852893	18118734	1	Mmp16	0.832278	3.98276e-06	0.218035	C6
7098	chr15	32920723	33034721	1	Sdc2	0.987562	4.06267e-06	0.149089	C6
8881	chr17	23550799	23565294	1	6330415G19Rik	0.944144	4.2368e-06	0.561862	C6
4373	chr12	7977677	8016839	1	Apob	0.913839	4.51368e-06	0.196071	C6
902	chr1	150346771	150320681	2	2310030A07Rik	1.59412	4.58828e-06	0.186466	C6
20794	chr8	4217312	4209543	2	Prr36	1.11658	4.71713e-06	0.704049	C6
876	chr1	139379452	139402852	1	4933436E23Rik	1.73965	4.9547e-06	0.160036	C6
4619	chr12	66284401	66283379	2	Rpl10l	0.858387	5.03003e-06	0.527893	C6
1657	chr10	54075922	54081081	1	Gm16998	0.912702	5.06857e-06	0.358609	C6
21824	chr8	121108379	121097557	2	Mthfsd	1.0105	5.12928e-06	0.467369	C6
48	chr1	15312452	15714214	1	Kcnb2	0.564886	5.17267e-06	0.203973	C6
8500	chr16	72663149	73046100	1	Robo1	0.564046	5.28562e-06	0.448008	C6
21206	chr8	67494875	67502580	1	Nat2	1.57929	5.28562e-06	0.172031	C6
16704	chr5	113081584	113075839	2	Crybb3	1.13827	5.52381e-06	0.259907	C6
19366	chr7	41393379	41372930	2	AI987944	0.735737	5.92906e-06	0.149329	C6
14455	chr4	4529458	4527774	2	Gm11780	0.791153	6.20359e-06	0.289702	C6
1034	chr1	164458355	164437099	2	Atp1b1	0.770964	6.28254e-06	0.33076	C6
16572	chr5	103425192	103598361	1	Ptpn13	0.717189	6.31339e-06	0.347098	C6
7899	chr15	103503034	103530056	1	Pde1b	1.0379	6.44606e-06	0.214471	C6
17330	chr6	8948614	9248578	1	Nxph1	0.581585	6.44606e-06	0.222649	C6
14908	chr4	83052167	82897920	2	Frem1	0.916575	6.46186e-06	0.220964	C6
16510	chr5	92683435	92965759	1	Shroom3	0.526947	6.46186e-06	0.549164	C6
8487	chr16	65105784	64924729	2	Htr1f	0.70118	6.48241e-06	0.180791	C6
18173	chr6	116673836	116633008	2	Rassf4	1.35239	6.52749e-06	0.33056	C6
6385	chr14	43819639	43818765	2	Ear1	1.47901	6.54253e-06	0.185431	C6
14555	chr4	32982998	33022180	1	Rragd	0.858132	6.7586e-06	0.397489	C6
1609	chr10	42860512	42960782	1	Scml4	0.523826	6.76829e-06	0.314898	C6
24311	chrX	165326981	165129017	2	Glra2	1.44779	6.93937e-06	0.143769	C6
20994	chr8	25159233	25159125	2	Mir8108	0.81577	7.21021e-06	0.579115	C6
14339	chr3	142501262	142619176	1	Gbp2b	0.920378	7.30409e-06	0.214187	C6
11803	chr2	54436387	55117744	1	Galnt13	0.882241	7.33872e-06	0.347222	C6
1	chr1	3671498	3214482	2	Xkr4	0.789764	7.35683e-06	0.300511	C6
19456	chr7	44670843	44605803	2	Myh14	0.688078	7.56613e-06	0.373418	C6
6989	chr14	124677127	123978291	2	Fgf14	0.808566	7.64025e-06	0.339347	C6
17161	chr5	142960355	142973189	1	Fscn1	0.774316	7.70585e-06	0.543177	C6
236	chr1	51333779	51218386	2	9330175M20Rik	0.920486	7.81917e-06	0.203631	C6
16784	chr5	116591817	116439272	2	Srrm4	0.691042	8.16288e-06	0.341991	C6
5394	chr13	24604767	24598124	2	Gm11346	1.26299	8.29261e-06	0.515835	C6
3253	chr11	70615894	70616890	1	4930544D05Rik	1.35507	8.38315e-06	0.571924	C6
17758	chr6	59024502	58933536	2	Fam13a	0.719752	8.38315e-06	0.135409	C6
22909	chr9	98003420	98012175	1	4921534H16Rik	0.913583	8.38315e-06	0.156622	C6
906	chr1	150993435	150562500	2	Hmcn1	0.609325	8.5684e-06	0.280889	C6
2234	chr10	112083354	112108098	1	Glipr1l2	1.65284	8.56855e-06	0.222	C6
16342	chr5	71095849	70961057	2	Gabra2	1.06271	8.64502e-06	0.213387	C6
223	chr1	44551671	44796836	1	Gulp1	1.1188	9.1324e-06	0.263058	C6
20773	chr8	3515384	3544267	1	Pnpla6	0.724689	9.36638e-06	0.274924	C6
13323	chr3	10208576	10204342	2	Fabp4	1.71478	9.47649e-06	0.286436	C6
16331	chr5	67463898	67477899	1	C330024D21Rik	0.869308	9.51112e-06	0.23968	C6
6991	chr15	3270767	3280508	1	Selenop	1.66239	9.63567e-06	0.295938	C6
17248	chr5	147725988	147562196	2	Flt1	0.612987	1.00098e-05	0.380667	C6
17702	chr6	54972612	54923942	2	Nod1	0.766706	1.01635e-05	0.273373	C6
19539	chr7	45718002	45709463	2	Sphk2	0.830387	1.0418e-05	0.609191	C6
11954	chr2	77170635	77009906	2	Ccdc141	0.86773	1.0556e-05	0.321485	C6
19656	chr7	62376979	62381640	1	Magel2	0.683524	1.10723e-05	0.178747	C6
19180	chr7	28716782	28738144	1	Fbxo17	0.883457	1.11355e-05	0.34196	C6
24044	chrX	120290327	120910619	1	Pcdh11x	0.916999	1.11867e-05	0.176729	C6
6392	chr14	44213237	44191607	2	1700047E10Rik	1.4674	1.1358e-05	0.0815067	C6
11804	chr2	55435970	55598145	1	Kcnj3	0.974419	1.20107e-05	0.162747	C6
18664	chr7	4915217	4922003	1	Zfp628	0.712586	1.20107e-05	0.532493	C6
22881	chr9	92542869	92538801	2	B430319G15Rik	1.09271	1.21436e-05	0.533747	C6
13318	chr3	9833679	9687479	2	Pag1	0.532804	1.2389e-05	0.261022	C6
13	chr1	6487231	6860940	1	St18	0.73012	1.26449e-05	0.215124	C6
5163	chr12	117151269	117144523	2	Gm10421	0.898621	1.28362e-05	0.496022	C6
4228	chr11	117782297	117793137	1	Tmc8	0.807316	1.29784e-05	0.440666	C6
18823	chr7	14659708	14665996	1	Obox7	1.33041	1.34015e-05	0.134907	C6
19370	chr7	41668014	41727193	1	Vmn2r-ps54	1.55437	1.34477e-05	0.14156	C6
14497	chr4	13743302	13895056	1	Runx1t1	0.94813	1.34831e-05	0.255507	C6
17049	chr5	137116207	137111286	2	Trim56	0.966274	1.35437e-05	0.530386	C6
8869	chr17	22424268	22456689	1	Zfp946	0.924301	1.36914e-05	0.120093	C6
3	chr1	4497354	4490928	2	Sox17	0.953287	1.38392e-05	0.52928	C6
23375	chrX	9104562	9106342	1	4930402K13Rik	1.39299	1.39078e-05	0.227658	C6
5905	chr13	91741872	91701665	2	4833422C13Rik	1.77022	1.40294e-05	0.280453	C6
75	chr1	20730905	20734496	1	Il17a	1.01208	1.44708e-05	0.151213	C6
18574	chr6	147087032	147075062	2	Mansc4	1.07029	1.45956e-05	0.284551	C6
18898	chr7	18991245	19001766	1	Mypop	0.830795	1.48421e-05	0.568004	C6
107	chr1	30873872	30802342	2	Phf3	0.675993	1.48621e-05	0.303884	C6
18575	chr6	147091075	147112778	1	Klhl42	0.952037	1.52574e-05	0.323422	C6
1377	chr10	6758593	7038209	1	Oprm1	0.634736	1.5409e-05	0.210787	C6
10909	chr19	28678224	28720027	1	D930032P07Rik	0.583694	1.54503e-05	0.216124	C6
885	chr1	140656402	140570176	2	4930590L20Rik	1.59863	1.5965e-05	0.198591	C6
3507	chr11	82388900	82446361	1	Tmem132e	0.666808	1.60608e-05	0.267858	C6
16611	chr5	107403513	107430035	1	Ephx4	1.02218	1.62011e-05	0.209569	C6
19385	chr7	43214039	43226842	1	EU599041	0.907321	1.67516e-05	0.151884	C6
17356	chr6	18030445	17988940	2	Wnt2	0.828079	1.68901e-05	0.200191	C6
21155	chr8	54779434	55060878	1	Gpm6a	0.64127	1.71897e-05	0.184311	C6
1908	chr10	79645738	79639526	2	Odf3l2	1.09102	1.73227e-05	0.288289	C6
20797	chr8	4248214	4251423	1	Tgfbr3l	1.25264	1.73953e-05	0.35576	C6
1361	chr10	3366150	3464975	1	Ppp1r14c	0.792884	1.78467e-05	0.142502	C6
17292	chr6	3764713	3685720	2	Calcr	0.853218	1.80188e-05	0.162133	C6
6079	chr13	114458951	114452262	2	Fst	0.999508	1.83103e-05	0.495693	C6
1054	chr1	166254139	166316832	1	Ildr2	0.781751	1.86042e-05	0.196253	C6
9863	chr18	4352953	4331327	2	Map3k8	0.924581	1.86042e-05	0.257018	C6
18175	chr6	116646047	116645978	2	Mir7043	1.2676	1.86042e-05	0.369733	C6
21889	chr8	123805996	123835291	1	Rab4a	0.655919	1.86042e-05	0.18976	C6
6767	chr14	68125004	68119545	2	Nefm	1.30383	1.96532e-05	0.635097	C6
5919	chr13	93144724	93040713	2	Cmya5	0.77776	1.9832e-05	0.286911	C6
689	chr1	107590006	107608978	1	Serpinb8	1.40437	1.98449e-05	0.160471	C6
23809	chrX	74837196	74843369	1	Gm5936	1.61125	2.02592e-05	0.08512	C6
14463	chr4	6991557	6687386	2	Tox	0.717938	2.0494e-05	0.244849	C6
5680	chr13	56703010	56742378	1	Smad5	0.596817	2.16356e-05	0.222836	C6
5783	chr13	67306412	67292450	2	Zfp457	1.47453	2.21602e-05	0.165978	C6
309	chr1	59516264	59634509	1	Gm973	0.674413	2.2462e-05	0.321658	C6
474	chr1	80213944	80198699	2	Fam124b	0.64404	2.32812e-05	0.159827	C6
4475	chr12	30884324	30893854	1	Alkal2	0.98243	2.42686e-05	0.197227	C6
2623	chr11	16752203	16913907	1	Egfr	0.771271	2.49856e-05	0.20824	C6
19861	chr7	88430273	88491572	1	Rab38	0.830531	2.54785e-05	0.121494	C6
653	chr1	96871126	96881234	1	Panct2	1.56261	2.57385e-05	0.198453	C6
23409	chrX	13247733	13234641	2	2010308F09Rik	0.955991	2.57687e-05	0.187569	C6
14997	chr4	96591485	96568429	2	Cyp2j9	1.8348	2.60588e-05	0.191698	C6
13360	chr3	19695396	19693401	2	Crh	1.50075	2.67166e-05	0.492969	C6
5713	chr13	60205471	60216018	1	Gm5084	0.744912	2.67998e-05	0.110182	C6
14526	chr4	21727701	21759922	1	Ccnc	0.862307	2.72412e-05	0.222204	C6
5679	chr13	56609603	56639339	1	Tgfbi	0.811717	2.75689e-05	0.207449	C6
17358	chr6	18170687	18322770	1	Cftr	0.667676	2.75689e-05	0.140173	C6
666	chr1	105356710	105276917	2	Rnf152	0.797896	2.78956e-05	0.187418	C6
20996	chr8	25518759	25575718	1	Fgfr1	0.512917	2.84705e-05	0.247898	C6
7097	chr15	32773152	32757416	2	Gm41289	1.69022	2.86069e-05	0.152747	C6
21071	chr8	36952442	36567739	2	Dlc1	0.553171	2.86855e-05	0.325196	C6
5669	chr13	56135550	56073622	2	H2afy	0.736332	2.92737e-05	0.271267	C6
16512	chr5	93045022	93041123	2	Sowahb	0.796855	3.03991e-05	0.503996	C6
18822	chr7	14562171	14561242	2	Vmn1r90	1.8339	3.05531e-05	0.183893	C6
13571	chr3	63295435	63383713	1	Mme	0.981716	3.07246e-05	0.170293	C6
13492	chr3	50443613	50364936	2	Slc7a11	0.940028	3.10666e-05	0.195516	C6
678	chr1	106861180	106883348	1	Serpinb5	0.672544	3.13561e-05	0.0847956	C6
17242	chr5	147283298	147283189	2	Mir7k	0.963193	3.13625e-05	0.452555	C6
16702	chr5	113015538	112910478	2	Grk3	0.694637	3.20251e-05	0.287831	C6
2368	chr10	127666703	127660918	2	Nab2	0.719654	3.24264e-05	0.32168	C6
8020	chr16	14906646	14938120	1	Efcab1	0.744357	3.27851e-05	0.161862	C6
17773	chr6	65778962	65936377	1	Prdm5	0.630054	3.33956e-05	0.161422	C6
20606	chr7	140049088	140046157	2	Msx3	1.12739	3.33956e-05	0.394275	C6
22676	chr9	65361060	65380377	1	Ubap1l	1.20206	3.33956e-05	0.208871	C6
19485	chr7	45103822	45092993	2	Fcgrt	1.12383	3.3763e-05	0.422346	C6
16689	chr5	112252518	112246492	2	Cryba4	1.13773	3.40443e-05	0.215213	C6
16654	chr5	109834142	109833501	2	Gm10416	0.94492	3.40766e-05	0.473017	C6
5457	chr13	32965513	32979037	1	Serpinb6b	1.03712	3.45845e-05	0.124796	C6
8111	chr16	19760234	19772753	1	B3gnt5	1.1389	3.52054e-05	0.184418	C6
18821	chr7	14622478	14530654	2	Nlrp5-ps	1.43677	3.54888e-05	0.150858	C6
3101	chr11	63922284	63884693	2	Hs3st3b1	0.638073	3.66222e-05	0.290409	C6
15847	chr4	155222535	155154075	2	Ski	0.720518	3.75355e-05	0.468697	C6
24033	chrX	113297510	113836386	1	Dach2	0.715352	3.75628e-05	0.124982	C6
1656	chr10	54075796	53906033	2	Man1a	0.673371	3.78188e-05	0.245	C6
2335	chr10	127000709	127020994	1	Avil	1.01539	3.78188e-05	0.216537	C6
5232	chr13	14523226	14226438	2	Hecw1	0.61429	3.78379e-05	0.224009	C6
13299	chr3	3508030	3659800	1	Hnf4g	0.964925	3.79576e-05	0.145938	C6
4977	chr12	105336594	105383932	1	Tunar	0.616172	3.82245e-05	0.195925	C6
14580	chr4	36951744	35706647	2	Lingo2	0.537618	3.82245e-05	0.468369	C6
78	chr1	20890622	20938756	1	Paqr8	0.88937	3.85091e-05	0.281826	C6
6442	chr14	49783367	49681668	2	Armh4	0.878582	3.89117e-05	0.175044	C6
13301	chr3	5220823	5177824	2	2700069I18Rik	0.95944	3.91587e-05	0.201249	C6
19285	chr7	31042331	31032723	2	Fxyd5	0.879533	3.95833e-05	0.335684	C6
191	chr1	40085851	40076212	2	Gm16894	1.1615	3.96652e-05	0.134844	C6
8165	chr16	22918382	22939768	1	Fetub	1.4255	3.96652e-05	0.281111	C6
19484	chr7	45092213	45082914	2	Rcn3	0.873707	3.96652e-05	0.47352	C6
19618	chr7	54835245	55268888	1	Luzp2	0.759153	3.96652e-05	0.218333	C6
8873	chr17	22867134	22846697	2	Zfp945	1.22695	3.97509e-05	0.193391	C6
5198	chr13	5858092	5855509	2	1700016G22Rik	0.61675	4.05419e-05	0.554938	C6
24183	chrX	146962513	147197277	1	Htr2c	0.955061	4.08801e-05	0.126302	C6
24326	chrX	168673902	168653099	2	Msl3	0.97738	4.08977e-05	0.159156	C6
1526	chr10	29143996	29199630	1	Soga3	0.900784	4.18061e-05	0.207645	C6
14901	chr4	80834213	80851736	1	Tyrp1	0.936532	4.3382e-05	0.116978	C6
10422	chr18	80247102	80229751	2	Hsbp1l1	1.30136	4.35755e-05	0.291769	C6
17367	chr6	21985910	22255606	1	Cped1	0.567668	4.37533e-05	0.26992	C6
18719	chr7	6803587	6803670	1	Mir3099	0.932202	4.52979e-05	0.274902	C6
17310	chr6	5725639	6028039	1	Dync1i1	0.728997	4.55476e-05	0.32964	C6
7390	chr15	77045075	77057108	1	Apol6	1.06557	4.5734e-05	0.192329	C6
19400	chr7	43607169	43618279	1	Zfp819	1.14797	4.6022e-05	0.264676	C6
3254	chr11	70619194	70614883	2	Chrne	1.34084	4.64414e-05	0.456577	C6
6570	chr14	55092048	55061658	2	Zfhx2	0.628475	4.75579e-05	0.274035	C6
12431	chr2	113758648	113748675	2	Grem1	0.731853	4.78981e-05	0.202725	C6
13534	chr3	57575910	57455644	2	Wwtr1	0.703629	4.78981e-05	0.283226	C6
17380	chr6	24528144	24573164	1	Asb15	0.650817	4.88352e-05	0.141947	C6
23584	chrX	49797745	49782536	2	Igsf1	1.48102	5.11965e-05	0.166	C6
15022	chr4	101356248	101346524	2	E130102H24Rik	0.659587	5.14375e-05	0.383329	C6
17348	chr6	17065149	17105825	1	Tes	0.762843	5.14375e-05	0.214004	C6
18723	chr7	7136755	7130678	2	Zfp773	1.28276	5.19202e-05	0.289173	C6
8686	chr17	5483069	5480989	2	Gm8363	1.21812	5.24288e-05	0.52016	C6
21924	chr8	126475065	126426652	2	Tarbp1	0.732015	5.24288e-05	0.260347	C6
22878	chr9	92309377	92357876	1	1700057G04Rik	1.07842	5.24288e-05	0.191138	C6
17572	chr6	42710071	42669466	2	Tcaf1	0.985267	5.39925e-05	0.208462	C6
18176	chr6	116716758	116692725	2	Tmem72	0.68228	5.56608e-05	0.134418	C6
21807	chr8	119862305	119876989	1	Klhl36	0.764425	5.60459e-05	0.306391	C6
6569	chr14	55055493	55098995	1	Thtpa	0.661647	5.61751e-05	0.304635	C6
4227	chr11	117780683	117765985	2	Tmc6	0.839097	5.62958e-05	0.337613	C6
11795	chr2	52291002	52315240	1	4930573O16Rik	0.83356	5.62958e-05	0.0951423	C6
18201	chr6	119479668	119483886	1	Fbxl14	0.740454	5.66162e-05	0.645808	C6
3807	chr11	98775377	98767932	2	Nr1d1	0.804352	5.7329e-05	0.671244	C6
13351	chr3	17948444	17948952	1	Cypt12	1.3635	5.80086e-05	0.240591	C6
20196	chr7	107166990	107198103	1	Nlrp14	1.33781	5.8222e-05	0.191902	C6
21822	chr8	121083110	121054882	2	Fendrr	0.726866	5.85266e-05	0.323875	C6
13566	chr3	61002785	61008982	1	P2ry1	0.696378	5.88073e-05	0.258213	C6
17349	chr6	17171833	17076262	2	Gm4876	0.796311	5.97794e-05	0.166507	C6
14098	chr3	106482431	106503030	1	Dennd2d	0.948708	5.98795e-05	0.215351	C6
7690	chr15	96254684	96231870	2	4833422M21Rik	0.688765	5.99e-05	0.211569	C6
20200	chr7	107595051	107748583	1	Ppfibp2	0.724353	6.08567e-05	0.235471	C6
12821	chr2	150667494	150668932	1	E130215H24Rik	1.51526	6.13908e-05	0.391946	C6
6089	chr13	117220573	117274415	1	Emb	0.647171	6.16124e-05	0.2024	C6
20953	chr8	22125053	22073616	2	Nek5	1.20341	6.16124e-05	0.243671	C6
8060	chr16	17561885	17577800	1	P2rx6	0.792045	6.16279e-05	0.389595	C6
14099	chr3	106485913	106481986	2	2010016I18Rik	1.08229	6.16279e-05	0.319973	C6
23681	chrX	64276996	64269444	2	Slitrk4	0.889528	6.16279e-05	0.157062	C6
14533	chr4	22357543	22434091	1	Fbxl4	0.739147	6.20283e-05	0.237395	C6
23827	chrX	77511227	77660265	1	Tbl1x	0.621586	6.21357e-05	0.233493	C6
13998	chr3	97411179	97410217	2	Olfr1402	0.653145	6.21907e-05	0.262902	C6
9845	chr17	88791976	88716483	2	Lhcgr	0.975037	6.22177e-05	0.138862	C6
18367	chr6	128891124	128848044	2	BC035044	0.774007	6.2432e-05	0.192142	C6
7046	chr15	11037968	11033717	2	Rxfp3	1.68829	6.26805e-05	0.321982	C6
5177	chr13	3478260	3498597	1	2810429I04Rik	1.36187	6.28123e-05	0.178351	C6
1149	chr1	172555938	172563717	1	Vsig8	0.628895	6.38773e-05	0.160556	C6
15834	chr4	154636367	154630691	2	5930403L14Rik	0.714938	6.48864e-05	0.400093	C6
14340	chr3	142530336	142550151	1	Gbp7	1.78808	6.51625e-05	0.18008	C6
13302	chr3	5218554	5415855	1	Zfhx4	0.598552	6.58466e-05	0.197929	C6
20771	chr8	3493138	3497208	1	Zfp358	1.10645	6.59899e-05	0.295653	C6
23598	chrX	52613974	52272426	2	Gpc3	0.790037	6.62162e-05	0.182938	C6
101	chr1	25829707	25067476	2	Adgrb3	0.601979	6.73675e-05	0.406174	C6
14999	chr4	96785160	96723887	2	Gm12695	1.00239	6.74896e-05	0.145258	C6
112	chr1	31222839	31224287	1	Pih1d3	0.937972	6.87843e-05	0.209062	C6
533	chr1	87156356	87147655	2	Ecel1	0.991392	6.89975e-05	0.3636	C6
19089	chr7	25540004	25516042	2	Ceacam2	0.652951	7.11347e-05	0.101835	C6
20883	chr8	18950975	18932729	2	Xkr5	0.922423	7.15109e-05	0.236306	C6
9378	chr17	36943051	36947986	1	Rnf39	1.34236	7.25388e-05	0.35772	C6
23389	chrX	10485116	10596604	1	Tspan7	0.51908	7.25388e-05	0.069991	C6
721	chr1	121528465	121509758	2	Htr5b	1.28148	7.32113e-05	0.194644	C6
1537	chr10	31313405	31328086	1	Hddc2	0.712338	7.33832e-05	0.158933	C6
5736	chr13	62624182	62603015	2	6720489N17Rik	1.03163	7.38181e-05	0.171489	C6
6766	chr14	68123752	68131371	1	A230070E04Rik	1.35019	7.38641e-05	0.452791	C6
13305	chr3	7366604	7445366	1	Pkia	1.09625	7.38641e-05	0.171324	C6
13627	chr3	75143772	75037895	2	Zbbx	0.949502	7.39545e-05	0.126098	C6
16570	chr5	103211334	102908547	2	Mapk10	0.739408	7.39545e-05	0.32864	C6
1907	chr10	79637918	79617934	2	Shc2	0.717918	7.47136e-05	0.144778	C6
4981	chr12	105563172	105593071	1	Bdkrb2	0.645503	7.47136e-05	0.244884	C6
5825	chr13	71963723	71958232	2	Irx1	0.832939	7.47136e-05	0.462658	C6
5776	chr13	67108604	67069398	2	Zfp708	0.811599	7.56921e-05	0.200764	C6
5921	chr13	93094833	93098968	1	A630019I02Rik	1.14821	7.6323e-05	0.421258	C6
7191	chr15	53902537	53461801	2	Samd12	0.641775	7.93835e-05	0.219044	C6
5213	chr13	12186488	12182717	2	Gm10336	0.892852	7.95641e-05	0.219809	C6
772	chr1	131828012	131848863	1	Slc41a1	0.713432	8.07193e-05	0.298129	C6
2364	chr10	127522444	127517123	2	Shmt2	0.998619	8.10536e-05	0.354813	C6
23579	chrX	48877713	48841466	2	Gm595	1.03767	8.22658e-05	0.101271	C6
2621	chr11	16257724	16284551	1	Vstm2a	0.688223	8.36721e-05	0.152884	C6
3116	chr11	66526126	66211725	2	Shisa6	0.69491	8.45463e-05	0.184942	C6
17427	chr6	30176623	30178046	1	BB283400	1.1182	8.45463e-05	1.17391	C6
5187	chr13	3945349	3940688	2	Ucn3	0.968925	8.57135e-05	0.159142	C6
7694	chr15	96642913	96571418	2	Slc38a1	0.640836	8.58694e-05	0.271111	C6
15621	chr4	139943519	139926111	2	4933427I22Rik	0.964163	8.61871e-05	0.24272	C6
16288	chr5	59986002	59963119	2	4933402J10Rik	0.566063	8.8906e-05	0.0449023	C6
5262	chr13	21143055	21142111	2	Olfr1368	0.8883	9.10126e-05	0.348431	C6
17542	chr6	41605482	41620507	1	Ephb6	0.6194	9.10126e-05	0.225929	C6
13330	chr3	11844359	11823229	2	Gm10745	1.10088	9.20337e-05	0.0729556	C6
76	chr1	20784270	20777146	2	Il17f	0.723459	9.3315e-05	0.15952	C6
6379	chr14	41185198	41172212	2	Sftpd	1.51642	9.34161e-05	0.1256	C6
13020	chr2	162661163	162675204	1	9430021M05Rik	1.04105	9.39091e-05	0.346093	C6
2321	chr10	122679315	122679415	1	Mir8104	0.860287	9.39488e-05	0.455218	C6
21133	chr8	46739745	46847458	1	Irf2	0.563908	9.39488e-05	0.273724	C6
8116	chr16	20241358	20233309	2	Map6d1	0.969933	9.41341e-05	0.300511	C6
19534	chr7	45666394	45648591	2	Fut2	1.06637	9.45586e-05	0.309658	C6
23309	chrX	7067515	7078609	1	Akap4	1.12093	9.50424e-05	0.205462	C6
14471	chr4	9844372	9862345	1	Gdf6	1.08518	9.5091e-05	0.379835	C6
8771	chr17	14279506	14404790	1	Smoc2	0.548456	9.57419e-05	0.277084	C6
18605	chr7	3303532	3331099	1	Prkcg	0.837607	9.57419e-05	0.288951	C6
568	chr1	89070462	89153793	1	Sh3bp4	0.525769	9.61012e-05	0.289902	C6
11217	chr19	57508564	57512788	1	6720468P15Rik	0.657717	9.67843e-05	0.280693	C6
693	chr1	111864918	111858702	2	Dsel	0.658884	9.74406e-05	0.27332	C6
18849	chr7	16452779	16455490	1	Tmem160	1.16176	9.79948e-05	0.435871	C6
1555	chr10	34207551	34151393	2	Dse	0.716712	9.81351e-05	0.166449	C6
14796	chr4	57916264	57908384	2	D630039A03Rik	0.535422	9.8541e-05	0.155351	C6
249	chr1	52963260	52925127	2	1700019D03Rik	1.13705	9.97414e-05	0.15388	C6
4262	chr11	119390472	119390561	1	Mir1932	0.746542	9.99927e-05	0.576129	C6
83	chr1	21240585	21265575	1	Gsta3	1.67111	0.000100234	0.236644	C6
24239	chrX	153238045	153396134	1	Klf8	0.944912	0.000100453	0.221902	C6
5258	chr13	20090507	20608353	1	Elmo1	0.511981	0.000102315	0.285378	C6
19408	chr7	43774617	43779263	1	Klk11	1.94464	0.000102509	0.231196	C6
13384	chr3	28263214	28670585	1	Tnik	0.503703	0.000103543	0.238267	C6
5434	chr13	28710873	28710781	2	Mir6368	0.727123	0.000104741	0.222791	C6
23893	chrX	95733265	95732590	2	1700010D01Rik	0.574797	0.000107019	0.0787153	C6
16788	chr5	117319266	117355006	1	Vsig10	0.686086	0.000108361	0.282249	C6
17350	chr6	17197751	17210152	1	D830026I12Rik	1.55248	0.000110709	0.161187	C6
7675	chr15	94247202	94255606	1	D630010B17Rik	0.75628	0.000111568	0.114987	C6
492	chr1	84341110	84036293	2	Pid1	0.585627	0.000112345	0.167529	C6
6033	chr13	107687397	107692168	1	1700006H21Rik	0.734139	0.000112345	0.336275	C6
3230	chr11	70213910	70216414	1	Slc16a11	0.872593	0.000112876	0.417702	C6
5945	chr13	95618433	95601789	2	F2r	0.88992	0.000112876	0.269973	C6
6537	chr14	54431598	54442456	1	Mmp14	0.697941	0.000113691	0.319862	C6
24116	chrX	136590851	136668377	1	Tceal3	1.24606	0.000113991	0.116791	C6
15943	chr5	9725352	9485236	2	Grm3	0.733786	0.000114507	0.235084	C6
24203	chrX	150459150	150397773	2	Tmem29	0.988801	0.000114559	0.175733	C6
1906	chr10	79614025	79606854	2	C2cd4c	0.963382	0.000115124	0.319036	C6
6999	chr15	4375491	4575585	1	Plcxd3	0.856859	0.000115124	0.16472	C6
18721	chr7	6995385	7003091	1	Aurkc	0.84576	0.000115124	0.144182	C6
18665	chr7	4922251	4925006	1	Nat14	0.739708	0.000115552	0.540902	C6
8631	chr16	93683219	93690991	1	Cbr3	1.56321	0.000115586	0.366813	C6
7102	chr15	33687883	33683875	2	Tspyl5	1.11861	0.000118264	0.296747	C6
16530	chr5	96210115	96266727	1	Mrpl1	0.502083	0.00011833	0.167653	C6
2367	chr10	127642986	127660987	1	Stat6	1.03205	0.000118631	0.269066	C6
7683	chr15	95654771	95623563	2	Dbx2	0.861056	0.000120324	0.22084	C6
14341	chr3	142560052	142573212	1	Gbp3	0.873448	0.000120324	0.185818	C6
11995	chr2	84798828	84810003	1	Ube2l6	0.709839	0.000120901	0.197102	C6
6689	chr14	62292979	62276229	2	Dleu7	0.764988	0.000123604	0.13124	C6
233	chr1	47467125	47467021	2	Mir6350	0.59696	0.000124353	0.172485	C6
22394	chr9	44526440	44511787	2	Cxcr5	0.823142	0.000125004	0.24156	C6
5480	chr13	34652681	34627841	2	Pxdc1	1.16129	0.000127919	0.295831	C6
9164	chr17	32891603	32879221	2	Zfp870	0.956083	0.000127919	0.296391	C6
8027	chr16	16213345	16272712	1	Pkp2	0.767906	0.000128252	0.165991	C6
21869	chr8	123186235	123201812	1	Dpep1	0.790632	0.000128257	0.325826	C6
2295	chr10	120201537	120141654	2	Irak3	0.882195	0.000130102	0.20596	C6
1052	chr1	166130460	166166510	1	Gpa33	0.746788	0.000130562	0.263938	C6
19140	chr7	27653924	27656207	1	Ttc9b	1.00855	0.00013134	0.392507	C6
1119	chr1	171437561	171464593	1	F11r	0.790501	0.000133581	0.213169	C6
8862	chr17	21909926	21879570	2	Zfp995	1.38709	0.000135846	0.143996	C6
9	chr1	5588493	5606133	1	Oprk1	0.893312	0.000137588	0.119218	C6
251	chr1	53187617	53158577	2	1700019A02Rik	0.943993	0.000139369	0.115542	C6
11971	chr2	80447396	80411970	2	Frzb	0.733941	0.000141034	0.198702	C6
14584	chr4	39450293	39451780	1	1700009N14Rik	0.844138	0.000142595	0.216356	C6
15118	chr4	111720010	111829137	1	Spata6	0.597054	0.000142595	0.14184	C6
4667	chr12	72409054	72211749	2	Rtn1	0.679754	0.000143734	0.190564	C6
6902	chr14	101609191	101442360	2	Tbc1d4	0.563651	0.000147243	0.235329	C6
17342	chr6	13871569	14044385	1	1110019D14Rik	0.869136	0.000147243	0.190724	C6
19250	chr7	30515122	30522193	1	Arhgap33os	1.63781	0.000147243	0.281413	C6
13768	chr3	89280951	89271730	2	Efna1	0.888412	0.000149743	0.315511	C6
14163	chr3	110143472	109780050	2	Ntng1	0.681057	0.000150343	0.319595	C6
2090	chr10	87493660	87491041	2	Ascl1	0.89721	0.000152121	0.364476	C6
5730	chr13	61570127	61564630	2	Cts3	1.05708	0.000152617	0.103182	C6
24046	chrX	122397385	122394560	2	Nap1l3	1.40656	0.000152811	0.235564	C6
11848	chr2	65364400	65364296	2	Mir6337	1.14674	0.000156816	0.267658	C6
19407	chr7	43769100	43773481	1	Klk12	2.02379	0.000156881	0.248182	C6
21581	chr8	99416674	99733438	1	A330008L17Rik	0.901257	0.000158865	0.185787	C6
23888	chrX	95196505	95048935	2	Arhgef9	0.812461	0.00015949	0.137293	C6
15997	chr5	22550413	22807850	1	6030443J06Rik	0.50794	0.000159997	0.228644	C6
21942	chr9	3404085	3479236	1	Cwf19l2	0.904906	0.000160319	0.126889	C6
3274	chr11	71033617	71031941	2	6330403K07Rik	1.7047	0.000160613	0.507809	C6
16877	chr5	123132629	123103044	2	Rhof	0.649514	0.000161272	0.272631	C6
17571	chr6	42645041	42623043	2	Tcaf2	1.10385	0.000161845	0.153396	C6
15132	chr4	114821720	114856166	1	Gm12830	0.951172	0.000164274	0.250636	C6
480	chr1	82291439	82233105	2	Irs1	0.80443	0.000164282	0.360093	C6
7393	chr15	77399110	77388217	2	Apol7a	0.722825	0.000165474	0.104618	C6
6160	chr14	13284780	13615469	1	Synpr	0.765131	0.00016585	0.179084	C6
9861	chr18	3507957	3516404	1	Bambi	0.637501	0.000167149	0.407449	C6
19660	chr7	63444529	63344692	2	4930554H23Rik	1.11295	0.000167149	0.188769	C6
19709	chr7	71962018	71947527	2	Gm36633	1.19375	0.00016732	0.135196	C6
23895	chrX	96096045	96168553	1	Msn	1.01058	0.00016732	0.112382	C6
17774	chr6	65952571	65954014	1	4930544G11Rik	1.27372	0.000168811	0.367916	C6
5515	chr13	40859768	40960892	1	Gcnt2	0.668848	0.00017012	0.22984	C6
19217	chr7	29859979	29877302	1	Zfp420	0.810768	0.000171418	0.322013	C6
21175	chr8	60506124	60545677	1	Aadat	0.648663	0.000171418	0.103195	C6
7167	chr15	43870029	43866695	2	Tmem74	0.879545	0.000176448	0.232187	C6
13735	chr3	88536382	88536301	2	Mir1905	1.5391	0.000179322	0.398702	C6
2618	chr11	14179041	14072103	2	4930554G24Rik	0.921449	0.000188126	0.135493	C6
7213	chr15	57985903	58010706	1	Fam83a	0.739795	0.000189436	0.240782	C6
1758	chr10	67537869	67542188	1	Egr2	0.865983	0.000189575	0.825345	C6
659	chr1	98095632	97821094	2	Pam	0.507717	0.000190821	0.293	C6
9865	chr18	4375592	4397330	1	Mtpap	0.981481	0.000191867	0.17064	C6
22187	chr9	34042371	34059019	1	7630403G23Rik	0.71091	0.000191867	0.0781554	C6
203	chr1	42694825	42648200	2	Pantr1	0.711967	0.000193339	0.273244	C6
19231	chr7	30195048	30186942	2	Capns1	0.934639	0.000193482	0.383093	C6
21947	chr9	4796234	4417893	2	Gria4	0.637726	0.000194518	0.183098	C6
13352	chr3	18054325	18057514	1	Bhlhe22	1.34432	0.000194796	0.47784	C6
3115	chr11	66168013	66301237	1	Gm12296	0.870736	0.000195494	0.180218	C6
897	chr1	149961290	149829618	2	Pla2g4a	0.61881	0.000195798	0.126884	C6
679	chr1	106934449	106957080	1	Serpinb12	1.46199	0.000195896	0.0747733	C6
4816	chr12	85473901	85477269	1	Fos	0.64018	0.000195896	0.993239	C6
3975	chr11	102393403	102402939	1	Rundc3a	1.06626	0.000197821	0.325502	C6
4457	chr12	27160516	27140796	2	Gm9866	0.912161	0.000198233	0.212564	C6
648	chr1	95667594	95587682	2	St8sia4	1.42017	0.0001994	0.297658	C6
898	chr1	150099874	150074873	2	Ptgs2os	1.09385	0.0001994	0.121707	C6
3612	chr11	87760541	87785928	1	Tspoap1	1.03576	0.000201064	0.340302	C6
5490	chr13	35212048	35210660	2	1700019C18Rik	1.11863	0.000201064	0.207031	C6
5791	chr13	67526231	67490167	2	Zfp58	0.971903	0.000201064	0.2046	C6
494	chr1	84696221	84369839	2	Dner	0.681103	0.000202114	0.212022	C6
13369	chr3	20367177	20314473	2	Agtr1b	1.36152	0.000202173	0.111822	C6
230	chr1	46066738	46373550	1	Dnah7b	0.501564	0.0002057	0.142818	C6
1548	chr10	33951212	33919143	2	Zup1	0.972278	0.00020597	0.169827	C6
19789	chr7	81493925	81460399	2	Ap3b2	0.652911	0.00020597	0.152333	C6
23666	chrX	60179089	60055956	2	Mcf2	0.964376	0.000206127	0.112929	C6
4547	chr12	51005156	51062543	1	1700008C04Rik	0.728306	0.000209677	0.165524	C6
23190	chr9	118478189	118486132	1	Eomes	0.68313	0.000214743	0.374426	C6
16713	chr5	113724772	113692424	2	1700069L16Rik	0.534169	0.000214937	0.248467	C6
10456	chr18	90510154	90543267	1	Tmx3	0.673592	0.000214991	0.167124	C6
23551	chrX	41400854	41678601	1	Gria3	0.590047	0.000215517	0.0913911	C6
24159	chrX	141725217	141710998	2	Irs4	1.27084	0.000215517	0.230422	C6
505	chr1	85736606	85717083	2	A630001G21Rik	0.811215	0.000216016	0.177506	C6
1193	chr1	174501825	174822729	1	Fmn2	0.786335	0.000224139	0.179133	C6
6171	chr14	15438184	15452445	1	B230110C06Rik	1.26204	0.000225702	0.221093	C6
11964	chr2	79456636	79452641	2	Neurod1	0.832369	0.000225702	0.316888	C6
79	chr1	20890473	20888650	2	6720483E21Rik	1.0194	0.000226265	0.545115	C6
7905	chr16	3718124	3707215	2	Mefv	0.886431	0.000226265	0.148542	C6
14504	chr4	15149131	14952245	2	Necab1	0.594898	0.000226265	0.199222	C6
18944	chr7	19770532	19756138	2	Bcam	0.799401	0.000226265	0.218382	C6
2622	chr11	16508484	16501638	2	Sec61g	0.661775	0.000229408	0.234151	C6
23679	chrX	64152198	64151405	2	Gm6760	1.54214	0.000230871	0.0730399	C6
650	chr1	96021758	95990659	2	1700063A18Rik	1.54587	0.000231921	0.113311	C6
324	chr1	60909025	60915832	1	Ctla4	0.580521	0.000232545	0.173364	C6
337	chr1	63445891	63596101	1	Adam23	0.905188	0.000232545	0.205129	C6
17351	chr6	17281185	17289130	1	Cav2	1.27194	0.000239274	0.210827	C6
13663	chr3	83766321	83774314	1	Sfrp2	1.02406	0.000239343	0.526586	C6
21171	chr8	58911627	57774052	2	Galntl6	0.550993	0.000241559	0.488409	C6
6833	chr14	75130883	75084303	2	Lrrc63	0.836703	0.000243138	0.154702	C6
14386	chr3	148989480	148815586	2	Adgrl2	0.537656	0.000243138	0.320609	C6
14558	chr4	33063112	33095865	1	Gabrr2	0.829995	0.000243138	0.215725	C6
237	chr1	51289126	51302960	1	Cavin2	0.692342	0.000243449	0.145813	C6
16720	chr5	113993757	113942219	2	Ssh1	0.589409	0.000246131	0.225484	C6
22197	chr9	35281105	35285423	1	4933422A05Rik	0.917095	0.000246131	0.372849	C6
19293	chr7	31151050	31130127	2	Gramd1a	0.999966	0.000247523	0.28796	C6
13633	chr3	76074561	76710005	1	Fstl5	0.607184	0.000249656	0.251374	C6
24309	chrX	164980375	164936169	2	Mospd2	1.10753	0.000251179	0.145644	C6
8471	chr16	59407382	59461739	1	Gabrr3	0.695983	0.000253517	0.126089	C6
704	chr1	119526154	119528983	1	Tmem185b	0.631259	0.000255047	0.295497	C6
15863	chr4	155734804	155740564	1	Tmem240	0.858498	0.000255047	0.307417	C6
4455	chr12	26834873	26820097	2	4933409F18Rik	0.837817	0.000256527	0.107947	C6
205	chr1	42700336	42703176	1	2900092D14Rik	0.738179	0.000256723	0.389897	C6
16878	chr5	123142193	123168630	1	Setd1b	0.525526	0.000256723	0.285658	C6
18780	chr7	12422491	12415148	2	Zfp551	0.995978	0.000256723	0.123009	C6
13491	chr3	49757316	49743296	2	Pcdh18	0.983252	0.000256804	0.215947	C6
16801	chr5	119108236	119114543	1	1700081H04Rik	0.671322	0.000256804	0.195196	C6
19357	chr7	39449518	39477416	1	Zfp939	0.741409	0.000256804	0.150004	C6
24179	chrX	144688907	145122410	1	Rtl4	0.659673	0.000258488	0.0863068	C6
6369	chr14	39472429	39476257	1	LOC432842	1.08542	0.000258862	0.396667	C6
17400	chr6	29022619	29022691	1	Mir129-1	0.513527	0.00025989	0.476182	C6
19685	chr7	66427477	66390892	2	Aldh1a3	0.540459	0.000260361	0.161129	C6
21943	chr9	3532349	3905791	1	Gucy1a2	0.629415	0.000261976	0.153089	C6
1099	chr1	171197035	171173264	2	Pcp4l1	0.883395	0.000263617	0.193844	C6
17387	chr6	24956125	24951141	2	Tmem229a	0.680025	0.000265461	0.268698	C6
23543	chrX	38316122	38336784	1	Atp1b4	0.624337	0.000265541	0.0858845	C6
2285	chr10	118868903	118859349	2	Dyrk2	0.621152	0.00026568	0.213907	C6
5181	chr13	3634032	3651779	1	Asb13	0.875899	0.000267126	0.244009	C6
1760	chr10	67912662	67886105	2	Zfp365	0.687296	0.000268281	0.219467	C6
17110	chr5	138755081	138810063	1	Fam20c	0.580817	0.000269225	0.133098	C6
491	chr1	83408200	83255781	2	Sphkap	0.775	0.000270294	0.1582	C6
512	chr1	86021942	86029958	1	Spata3	0.777848	0.000270294	0.301524	C6
14542	chr4	25800003	25609333	2	Fut9	0.652474	0.000270294	0.146689	C6
22880	chr9	92542223	92608428	1	Plod2	0.704765	0.000270294	0.202645	C6
21890	chr8	123860209	123840844	2	Ccsap	0.627339	0.000275448	0.192995	C6
14898	chr4	75278286	75277354	2	Dmac1	0.99459	0.000276502	0.301676	C6
22444	chr9	48162014	48400025	1	Nxpe4	0.789408	0.0002768	0.241244	C6
18781	chr7	12478305	12496235	1	Zfp606	1.09325	0.000282615	0.246507	C6
10	chr1	5917398	5913707	2	Npbwr1	0.989847	0.000286143	0.248702	C6
23683	chrX	66649318	66661402	1	Slitrk2	0.983403	0.000287154	0.153391	C6
22311	chr9	39604124	39587396	2	AW551984	1.06549	0.000287977	0.108769	C6
16938	chr5	128601106	128604093	1	Fzd10	0.944863	0.000299161	0.512511	C6
96	chr1	24005640	23995939	2	Sdhaf4	0.89753	0.000301219	0.216102	C6
20342	chr7	120102426	120120986	1	Tmem159	0.909903	0.000303943	0.173053	C6
20220	chr7	108256136	108255192	2	Olfr488	1.6693	0.000304234	0.17724	C6
8182	chr16	23988612	23965052	2	Bcl6	0.575044	0.000308583	0.362182	C6
18088	chr6	107529726	107570228	1	Lrrn1	0.786289	0.000310242	0.128862	C6
194	chr1	40324627	40365471	1	Il1rl2	1.0271	0.000310287	0.175911	C6
5440	chr13	30336356	30382867	1	Agtr1a	0.897637	0.000310287	0.171862	C6
11994	chr2	84775429	84765360	2	Serping1	1.34985	0.000313559	0.164564	C6
21977	chr9	8899833	8968611	1	Pgr	0.687758	0.000313559	0.119938	C6
3613	chr11	87756955	87756841	2	Mir142b	1.01643	0.000315477	0.692755	C6
5731	chr13	61771580	61787282	1	BC052688	1.558	0.000315544	0.0737422	C6
8030	chr16	16600551	16416915	2	Fgd4	0.75563	0.000333237	0.187738	C6
17346	chr6	15720661	15802169	1	Mdfic	0.533695	0.000333953	0.0797422	C6
17690	chr6	53820825	53815468	2	Tril	0.539105	0.000335226	0.386351	C6
1176	chr1	174031755	174011998	2	Ifi205	1.835	0.000341652	0.0600045	C6
14565	chr4	33924632	33948831	1	Cnr1	0.964118	0.000341652	0.315009	C6
23656	chrX	57338729	57231485	2	Arhgef6	0.844057	0.00034474	0.0937288	C6
328	chr1	62703317	62818692	1	Nrp2	0.627502	0.000345721	0.222627	C6
13361	chr3	19894871	19898984	1	4632415L05Rik	1.09134	0.000345898	0.376556	C6
7632	chr15	89162908	89162848	2	Mir7118	0.667539	0.000348515	0.240373	C6
23676	chrX	61709616	61710950	1	Ldoc1	1.19542	0.000352832	0.153742	C6
19411	chr7	43797577	43803826	1	Klk8	1.38281	0.000354259	0.224578	C6
19289	chr7	31059935	31070935	1	Lgi4	1.11361	0.000354835	0.277973	C6
21884	chr8	123515455	123504718	2	Dbndd1	0.934672	0.000357182	0.335898	C6
23410	chrX	13281022	13293983	1	Ddx3x	0.781647	0.000358718	0.217613	C6
18897	chr7	18987524	18988962	1	Nanos2	1.14724	0.000359533	0.528586	C6
23542	chrX	38210441	38210520	1	Mir3110	0.589124	0.000359727	0.143289	C6
5619	chr13	54071845	54108346	1	Sfxn1	0.743124	0.000365539	0.15344	C6
18499	chr6	137170496	137054825	2	Rerg	0.507443	0.000365539	0.208484	C6
18839	chr7	16130300	16160511	1	Slc8a2	0.725846	0.000366875	0.280586	C6
21113	chr8	45333196	45305802	2	Cyp4v3	1.22775	0.000366875	0.138031	C6
2608	chr11	11114016	11267721	1	Vwc2	0.606006	0.000367524	0.142169	C6
21153	chr8	54600781	54610098	1	Spata4	1.15731	0.000370087	0.187449	C6
17559	chr6	42324640	42315305	2	Fam131b	0.70812	0.00037018	0.198236	C6
7333	chr15	75993769	75999153	1	Mapk15	1.19418	0.000373255	0.387857	C6
23439	chrX	20920918	20860511	2	Syn1	0.665477	0.000374386	0.105564	C6
5902	chr13	91223987	90935349	2	Atg10	0.562514	0.000374718	0.250178	C6
7187	chr15	52040107	52045722	1	Aard	1.04213	0.000374718	0.241018	C6
14795	chr4	57845248	57896984	1	Akap2	0.503038	0.000374718	0.109209	C6
12808	chr2	148875512	148871722	2	Cst3	0.915129	0.000375072	0.321578	C6
5201	chr13	6648771	6579874	2	Pfkp	0.792511	0.000376728	0.217147	C6
21580	chr8	99416471	99024471	2	Cdh8	0.556402	0.000376761	0.184342	C6
6094	chr13	118658743	118603410	2	Gm10732	1.58116	0.000377424	0.233413	C6
11963	chr2	79456636	79332491	2	Cerkl	0.712974	0.000387374	0.218489	C6
4361	chr12	4738430	4713805	2	Fam228a	1.09382	0.000389535	0.203373	C6
9992	chr18	32377217	32435740	1	Bin1	0.759558	0.000389535	0.2892	C6
329	chr1	62794732	62790918	2	4930487H11Rik	1.02534	0.000391095	0.210906	C6
3358	chr11	74868194	74868127	2	Mir6926	0.830886	0.000391095	0.304502	C6
5983	chr13	100015639	99948532	2	Mccc2	0.832376	0.000391095	0.235538	C6
14896	chr4	74013603	74202214	1	Frmd3	1.03062	0.000391095	0.179653	C6
16749	chr5	114971062	114948980	2	Hnf1a	0.866178	0.000391095	0.240675	C6
19410	chr7	43791891	43796756	1	Klk9	1.70735	0.000394124	0.229369	C6
8802	chr17	17827158	17843009	1	Spaca6	0.708992	0.000394239	0.241169	C6
17341	chr6	13839848	13835071	2	Gpr85	0.979238	0.000394338	0.254138	C6
5818	chr13	70021959	70119949	1	Gm3772	0.673691	0.000399458	0.14228	C6
18720	chr7	6977420	6955685	2	Zim3	0.822285	0.000399458	0.184973	C6
12820	chr2	150668240	150618111	2	Acss1	0.622606	0.000404473	0.124929	C6
17922	chr6	85513542	85511122	2	Egr4	0.802212	0.000404473	0.586013	C6
14403	chr3	152982207	152820709	2	St6galnac5	0.571212	0.000405743	0.287147	C6
14091	chr3	105973802	105987423	1	Ovgp1	1.35441	0.000410466	0.196907	C6
19286	chr7	31040317	31040258	2	Mir7050	1.66264	0.000410466	0.306449	C6
19288	chr7	31055656	31051678	2	Fxyd1	0.867988	0.000410466	0.289964	C6
20819	chr8	11008430	10986961	2	Irs2	0.588374	0.000410466	0.328626	C6
21969	chr9	7873170	7848699	2	Birc3	0.695762	0.000410466	0.181195	C6
24193	chrX	147811320	149487784	1	Gm15085	0.765092	0.000414645	0.082209	C6
5409	chr13	26770165	26768172	2	Hdgfl1	0.960007	0.000415105	0.412004	C6
1615	chr10	43579169	43584265	1	Cd24a	0.773891	0.000419696	0.411018	C6
14425	chr3	156561746	156546753	2	4930570G19Rik	0.992158	0.000419872	0.334577	C6
16337	chr5	69341709	69109285	2	Kctd8	0.71361	0.000420152	0.186382	C6
21066	chr8	35882957	35864085	2	5430403N17Rik	0.602751	0.000422298	0.0970399	C6
18722	chr7	7121476	7114683	2	Zfp954	1.28837	0.000428433	0.426182	C6
19403	chr7	43672031	43678298	1	Ctu1	1.13166	0.000430864	0.407169	C6
9152	chr17	32403581	32390661	2	Rasal3	0.718483	0.000435013	0.180729	C6
10498	chr19	4214238	4233634	1	Gm45928	0.698347	0.00043696	0.288293	C6
70	chr1	19208914	19238845	1	Tfap2b	0.80722	0.00044896	0.269765	C6
14988	chr4	95052222	95049036	2	Jun	0.53062	0.000450645	0.627724	C6
19387	chr7	43351341	43359470	1	Siglecf	0.897106	0.000452372	0.123826	C6
21158	chr8	56294552	56321046	1	Hpgd	0.510188	0.000463734	0.0728177	C6
23420	chrX	16911774	16885521	2	Ndp	1.50589	0.000464847	0.0795289	C6
9174	chr17	33139683	33135590	2	Morc2b	2.25444	0.000465886	0.188524	C6
11541	chr2	27442519	27444253	1	Brd3os	0.65908	0.000466789	0.352173	C6
17590	chr6	43265644	43289320	1	Arhgef5	0.780796	0.000466789	0.132449	C6
9627	chr17	56242988	56243098	1	Mir7b	1.20865	0.000473827	0.67299	C6
23902	chrX	97072596	97082104	1	Pgr15l	1.69085	0.000489805	0.117178	C6
5798	chr13	67729173	67705306	2	Zfp65	1.66721	0.000496046	0.314164	C6
685	chr1	107362314	107380475	1	Serpinb11	1.36724	0.000497646	0.0823022	C6
5857	chr13	74639872	74691875	1	Erap1	0.925026	0.000497646	0.193484	C6
8380	chr16	45945606	45957292	1	Gm15638	1.17753	0.000501052	0.18432	C6
21159	chr8	56484968	56465622	2	4930518J21Rik	0.876142	0.000504407	0.0893645	C6
7235	chr15	60822965	60831400	1	9930014A18Rik	0.708862	0.000506213	0.209858	C6
13758	chr3	89183225	89189289	1	Fam189b	0.68429	0.000506492	0.334346	C6
13371	chr3	22251370	22251607	1	Rprl2	0.94331	0.000506815	0.183098	C6
21176	chr8	60632825	60676731	1	Mfap3l	0.625666	0.000506815	0.199542	C6
16513	chr5	93093416	93181378	1	2021-09-11	0.576214	0.000508132	0.238564	C6
19382	chr7	42933789	42903251	2	Vmn2r63	1.08495	0.00050845	0.0703378	C6
23900	chrX	96455436	96574485	1	Heph	1.61592	0.000512644	0.0729289	C6
23810	chrX	75084905	74966844	2	Gm38425	0.885979	0.000529496	0.0534666	C6
17797	chr6	70956606	70961066	1	Foxi3	0.556585	0.000529833	0.425488	C6
6930	chr14	108914239	108909988	2	Slitrk1	0.878204	0.000550084	0.212173	C6
9600	chr17	54299034	54273590	2	Slc5a7	0.613368	0.000550084	0.0888178	C6
15928	chr5	7960472	7982213	1	Steap4	0.728567	0.000551613	0.121529	C6
2573	chr11	5898782	5896637	2	Myl7	0.878354	0.000555084	0.282395	C6
5450	chr13	31625816	31631406	1	Foxf2	0.916742	0.00055903	0.462742	C6
12730	chr2	136057927	136069917	1	Lamp5	1.14506	0.000562729	0.204542	C6
17308	chr6	5383386	5433022	1	Asb4	1.01052	0.000564071	0.257364	C6
16604	chr5	106321340	106323221	1	Gm32921	0.660834	0.000566126	0.378662	C6
7897	chr15	103448459	103438960	2	Gtsf2	1.77988	0.000568892	0.117458	C6
3359	chr11	74898080	74909340	1	Tsr1	0.856824	0.000570361	0.0974842	C6
13829	chr3	92014583	92031584	1	Pglyrp3	1.24091	0.00057194	0.109435	C6
14770	chr4	53246196	53251120	1	4930522O17Rik	0.827343	0.000577328	0.230951	C6
12732	chr2	136501910	136562098	1	Ankef1	0.659388	0.00058035	0.0997955	C6
13863	chr3	92827247	92823074	2	Kprp	1.70881	0.000580726	0.251133	C6
1762	chr10	68278726	68095593	2	Arid5b	0.557525	0.000581732	0.319418	C6
20869	chr8	13974777	13952008	2	Tdrp	0.778519	0.000581732	0.209969	C6
23299	chrX	5469265	5466904	2	Mycs	0.748948	0.000588781	0.1006	C6
24240	chrX	153498232	153501562	1	Ubqln2	0.819879	0.0005904	0.25296	C6
4410	chr12	15050389	14996389	2	4930448C13Rik	0.661628	0.000593119	0.0665422	C6
5855	chr13	74376566	74371426	2	Zfp72	0.625386	0.00059804	0.133956	C6
16711	chr5	113490447	113589725	1	Wscd2	0.532665	0.000598226	0.21012	C6
24238	chrX	153139958	153171943	1	Rragb	0.904575	0.000599973	0.0942179	C6
23441	chrX	20870166	20874737	1	Timp1	1.39416	0.000605927	0.189569	C6
36	chr1	12667563	12673090	1	Gm17644	0.543493	0.000606673	0.0502311	C6
23541	chrX	38252481	38196573	2	Tmem255a	0.720056	0.000608649	0.102693	C6
23559	chrX	44790197	44786567	2	Dcaf12l1	0.500468	0.000610044	0.0979511	C6
16529	chr5	96161990	96070333	2	Cnot6l	0.545905	0.000610474	0.276436	C6
10901	chr19	26823907	26768801	2	4931403E22Rik	0.835787	0.000617493	0.0862755	C6
373	chr1	70725715	70885397	1	Vwc2l	0.657119	0.000622343	0.0765599	C6
18420	chr6	131316398	131299144	2	Styk1	0.820428	0.000623426	0.0548712	C6
18663	chr7	4877053	4895717	1	Isoc2a	0.626468	0.000625511	0.188849	C6
22342	chr9	40531383	40293234	2	Gramd1b	0.570233	0.000625511	0.3106	C6
6988	chr14	123660140	123974079	1	Itgbl1	0.631256	0.000625613	0.118507	C6
19145	chr7	27807196	27822916	1	Zfp626	0.835227	0.000629415	0.116889	C6
14088	chr3	105932664	105925891	2	I830077J02Rik	1.42964	0.000630881	0.222716	C6
20892	chr8	19194328	19195309	1	Defb14	1.32611	0.000633935	0.109227	C6
18389	chr6	129533192	129542331	1	Gabarapl1	0.683328	0.000637044	0.177675	C6
3579	chr11	85832388	85791660	2	2610027K06Rik	0.686885	0.000638808	0.284098	C6
4235	chr11	117873526	117867949	2	Tha1	0.557866	0.000638808	0.385479	C6
7766	chr15	99591028	99594829	1	Aqp5	1.12608	0.000639736	0.228986	C6
9448	chr17	40520022	40530702	1	Esp8	1.27275	0.000639736	0.107658	C6
18260	chr6	123702821	123742239	1	Vmn2r23	1.37284	0.00064037	0.0944134	C6
22416	chr9	45269149	45253837	2	Il10ra	0.851315	0.000641816	0.131111	C6
15702	chr4	144408464	144391674	2	Pramef12	0.604104	0.000644332	0.260542	C6
16286	chr5	57718081	58133235	1	Pcdh7	0.521602	0.000645859	0.27764	C6
1632	chr10	49788754	49099463	2	Grik2	0.562751	0.000656705	0.333462	C6
7631	chr15	89180788	89155546	2	Plxnb2	0.627372	0.000656705	0.207	C6
10966	chr19	34527474	34492316	2	Lipa	1.10326	0.000657486	0.128391	C6
90	chr1	23102253	23100473	2	4933415F23Rik	0.915273	0.000660454	0.277369	C6
674	chr1	106714290	106538176	2	Bcl2	0.891221	0.000660454	0.308031	C6
5366	chr13	23581602	23581969	1	Hist1h4d	0.814815	0.000668126	0.301395	C6
13872	chr3	93015686	93014205	2	Crct1	1.63342	0.000668126	0.25612	C6
363	chr1	66468447	66699148	1	Unc80	0.817144	0.00067417	0.172071	C6
17343	chr6	13871483	13869074	2	2610001J05Rik	1.16796	0.00067493	0.344116	C6
23485	chrX	36195904	36199158	1	Zcchc12	0.771759	0.000675376	0.185813	C6
18177	chr6	117168535	117181368	1	Cxcl12	0.758632	0.000676856	0.280853	C6
13368	chr3	20275733	20249479	2	Cpb1	1.93672	0.000677204	0.183138	C6
17048	chr5	137072272	137061504	2	Serpine1	0.603955	0.000677827	0.170346	C6
18298	chr6	124996720	125003096	1	Pianp	0.795045	0.000677904	0.251431	C6
277	chr1	56971469	57042513	1	9130024F11Rik	0.575728	0.000677999	0.226502	C6
14011	chr3	98382481	98431949	1	Zfp697	0.589442	0.000677999	0.204338	C6
13062	chr2	164405160	164389393	2	Matn4	0.90576	0.00067866	0.343915	C6
7809	chr15	101266846	101274795	1	Nr4a1	0.511335	0.000686908	0.254991	C6
14074	chr3	104818563	104794832	2	Mov10	0.697644	0.000698747	0.235417	C6
7389	chr15	77050668	77015487	2	Mb	0.589506	0.000712075	0.105698	C6
4680	chr12	73546395	73543114	2	Tmem30b	0.616119	0.000715488	0.371253	C6
5461	chr13	33159754	33149275	2	Serpinb9c	0.76924	0.000718017	0.0623822	C6
13655	chr3	82548085	82538383	2	Npy2r	1.05938	0.000718017	0.151244	C6
2305	chr10	121034004	121100642	1	Wif1	0.64126	0.000729023	0.212867	C6
6457	chr14	50357914	50363663	1	Tlr11	1.96891	0.000729023	0.0902267	C6
15851	chr4	155421704	155400969	2	5830444B04Rik	1.22121	0.000729023	0.187671	C6
16480	chr5	90891245	90893121	1	Cxcl1	1.28384	0.000729023	0.262089	C6
21126	chr8	46211009	46207339	2	Slc25a4	0.821241	0.000729023	0.447551	C6
1177	chr1	174041933	174042936	1	Olfr433	2.11306	0.000730195	0.115747	C6
12302	chr2	94241453	94241364	2	Mir129-2	0.864968	0.000733967	0.648458	C6
15912	chr5	3845173	3866596	1	Lrrd1	0.809755	0.000733967	0.111173	C6
17282	chr5	150952607	150993817	1	Kl	0.782948	0.000740376	0.318684	C6
1476	chr10	22645011	22703880	1	Slc2a12	0.571177	0.000749332	0.143018	C6
24189	chrX	147064905	147065002	1	Mir1298	1.13727	0.000749709	0.0852178	C6
6168	chr14	14703025	14799943	1	Slc4a7	0.506716	0.000753763	0.178355	C6
13622	chr3	73057803	73048125	2	Slitrk3	1.28687	0.000754654	0.290089	C6
651	chr1	96662573	96612057	2	4930533P14Rik	0.920785	0.000759133	0.0797599	C6
19497	chr7	45173303	45173361	1	Mir7055	0.681792	0.000759373	0.40868	C6
3648	chr11	90390917	90336535	2	Hlf	0.584748	0.000759596	0.249587	C6
126	chr1	34433199	34433121	2	Mir5103	0.991527	0.000760688	0.682982	C6
21503	chr8	90348252	90247110	2	Tox3	0.597132	0.000778743	0.163729	C6
18200	chr6	119544347	119432531	2	Wnt5b	0.544624	0.000781045	0.343862	C6
5373	chr13	23710811	23703841	2	Hfe	1.43238	0.000781691	0.207502	C6
22501	chr9	52679863	52798772	1	Gm1715	0.661802	0.000781691	0.105911	C6
18390	chr6	129533284	129532184	2	1700101I11Rik	0.600109	0.000787831	0.289693	C6
5827	chr13	72628797	72634196	1	Irx2	0.639998	0.000788213	0.386724	C6
21937	chr8	129234046	129216354	2	2610044O15Rik8	1.53895	0.000789289	0.144444	C6
18666	chr7	4925844	4944797	1	Ssc5d	0.648749	0.000794227	0.30888	C6
5347	chr13	23313407	23276204	2	4930557F10Rik	0.790192	0.000794819	0.226564	C6
19270	chr7	30712209	30725534	1	Atp4a	0.779591	0.000795935	0.240729	C6
21098	chr8	41827267	42046202	1	2810404M03Rik	0.782341	0.000795935	0.149449	C6
24263	chrX	156539483	156540117	1	4930503H13Rik	1.58616	0.000795935	0.121867	C6
13163	chr2	171962824	171956879	2	1700028P15Rik	0.983338	0.000797519	0.217271	C6
80	chr1	20951626	20990841	1	Efhc1	0.649106	0.00079772	0.212773	C6
21127	chr8	46294671	46292047	2	Helt	0.578793	0.000799503	0.386231	C6
5365	chr13	23574190	23573760	2	Hist1h2bf	0.97879	0.000807309	0.419253	C6
3231	chr11	70220994	70216792	2	Slc16a13	0.942924	0.00080926	0.280769	C6
18951	chr7	19950743	19937305	2	Igsf23	1.02723	0.00080926	0.205093	C6
24209	chrX	150814339	150806421	2	Maged2	1.52678	0.000819943	0.264569	C6
3886	chr11	100356141	100347327	2	Hap1	1.10438	0.000822172	0.339004	C6
16803	chr5	119627382	119570129	2	AW549542	0.594058	0.000823399	0.1598	C6
17381	chr6	24597771	24605414	1	Lmod2	1.38024	0.000825157	0.256578	C6
2061	chr10	83722865	83762762	1	1500009L16Rik	0.578192	0.000825643	0.185636	C6
16063	chr5	28467101	28456840	2	Shh	0.78567	0.00082886	0.428378	C6
13865	chr3	92870205	92868359	2	2310050C09Rik	1.56345	0.000838152	0.235707	C6
15159	chr4	115939926	115915119	2	Dmbx1	0.614165	0.000839478	0.21308	C6
13558	chr3	59729786	59752397	1	Gm5538	0.731017	0.000850895	0.07084	C6
5954	chr13	96924689	96950914	1	Gcnt4	0.674495	0.000853107	0.225933	C6
20993	chr8	25240901	25154552	2	Tacc1	0.615109	0.000860313	0.320942	C6
15706	chr4	144565134	144555000	2	Gm13124	0.939788	0.000862585	0.0540622	C6
23316	chrX	7375925	7378042	1	Gm14379	0.738482	0.00086644	0.290213	C6
13647	chr3	81802025	81805161	1	A830029E22Rik	0.927715	0.00087298	0.124929	C6
661	chr1	98131467	98144655	1	1810006J02Rik	0.653216	0.000875005	0.108382	C6
13761	chr3	89215187	89226837	1	Thbs3	0.749252	0.000875005	0.410377	C6
15998	chr5	22746884	22738910	2	A930003O13Rik	0.920824	0.000875005	0.172431	C6
23427	chrX	19146971	19146893	2	Mir222	1.02086	0.000875005	0.101453	C6
6170	chr14	15438987	15357515	2	Lrrc3b	0.786799	0.000875034	0.137	C6
13851	chr3	92648307	92646532	2	Lce1a1	1.60366	0.000877461	0.111644	C6
14178	chr3	116007449	116029016	1	Extl2	0.565164	0.000886121	0.241453	C6
3100	chr11	63128982	63159547	1	Pmp22	1.06239	0.000888611	0.210542	C6
9224	chr17	34187556	34197225	1	Tap1	1.10037	0.000888611	0.297733	C6
972	chr1	158356260	158245269	2	Brinp2	0.759117	0.000889606	0.195093	C6
18912	chr7	19181465	19181562	1	Mir330	0.683355	0.00089011	0.749515	C6
18794	chr7	12965864	12973822	1	Zfp324	0.847216	0.000893522	0.321578	C6
5775	chr13	67061170	67038594	2	Zfp712	1.07425	0.000895241	0.195076	C6
13830	chr3	92083142	92080271	2	Lor	1.11751	0.000897595	0.210191	C6
6	chr1	4857694	4897909	1	Tcea1	0.522285	0.000900932	0.216995	C6
13878	chr3	93393699	93399442	1	Rptn	0.694799	0.000905098	0.0653688	C6
20320	chr7	118592524	118596824	1	B230311B06Rik	0.992909	0.000917727	0.229351	C6
21207	chr8	67523854	67548627	1	Nat3	1.31168	0.000917727	0.138355	C6
21885	chr8	123518835	123536650	1	Gas8	0.808023	0.0009222	0.253253	C6
260	chr1	54250683	54368727	1	Ccdc150	0.872598	0.000937764	0.251551	C6
19687	chr7	66689889	66717256	1	Lins1	0.643964	0.000954369	0.202804	C6
24055	chrX	133688993	133582860	2	Pcdh19	0.574432	0.000954369	0.08688	C6
24018	chrX	109196756	109200445	1	Gm6377	1.10338	0.000955253	0.0425689	C6
1667	chr10	57794544	57811830	1	Smpdl3a	0.901893	0.000955296	0.0972622	C6
4504	chr12	33957671	33959831	1	Twist1	0.987924	0.000958939	0.577262	C6
5458	chr13	33004541	33017955	1	Serpinb9	1.21229	0.000960503	0.116738	C6
899	chr1	150100031	150108234	1	Ptgs2	1.44805	0.000960809	0.157329	C6
18705	chr7	6415175	6431086	1	Smim17	0.528586	0.000960809	0.125871	C6
1871	chr10	78069368	78079525	1	Icosl	0.61071	0.000967926	0.178898	C6
18946	chr7	19822755	19808462	2	Bcl3	0.995386	0.000971763	0.394889	C6
12331	chr2	103810622	103804452	2	4930547E08Rik	0.872073	0.000975537	0.29444	C6
14452	chr4	4019663	3995942	2	Sdr16c5	0.791775	0.00098451	0.0807866	C6
16538	chr5	97457008	97455161	2	Gk2	1.1261	0.000986127	0.300951	C6
109	chr1	31096454	31019188	2	Gm29669	0.860394	0.00100208	0.100329	C6
13484	chr3	45378260	45280439	2	2610316D01Rik	0.681857	0.00100422	0.205426	C6
2606	chr11	9118008	9136170	1	Upp1	0.97286	0.00100874	0.203084	C6
17591	chr6	43309554	43303674	2	Nobox	0.930016	0.00100965	0.146662	C6
192	chr1	40084768	40125225	1	Il1r2	1.0978	0.00101842	0.203907	C6
10429	chr18	80986578	80966359	2	Sall3	0.540816	0.00101842	0.257915	C6
17423	chr6	30174125	30158640	2	Mirc35hg	0.959228	0.00101866	0.504093	C6
12649	chr2	129592839	129632228	1	Sirpa	0.638415	0.00102154	0.143249	C6
9883	chr18	9282809	9278607	2	Gjd4	1.3953	0.00102506	0.203182	C6
10672	chr19	8770996	8772475	1	Tmem223	1.21071	0.00102506	0.198773	C6
21940	chr9	3199813	3190269	2	4930433N12Rik	0.73718	0.00102816	0.204476	C6
18700	chr7	6252710	6281861	1	Epp13	0.785515	0.00102912	0.152609	C6
8801	chr17	17703941	17734167	1	Vmn2r90	0.72921	0.00103372	0.0944443	C6
19637	chr7	59978856	59978811	2	Snord64	1.64067	0.00105804	0.164515	C6
7030	chr15	9436028	9466035	1	Capsl	0.816156	0.0010626	0.135311	C6
4402	chr12	12392475	12351522	2	4921511I17Rik	0.697724	0.00106462	0.0981954	C6
7113	chr15	34837355	34843407	1	Kcns2	1.117	0.00106462	0.300578	C6
14282	chr3	132878596	132842202	2	Gm29811	0.98296	0.00106462	0.137125	C6
2235	chr10	112163621	112216555	1	Caps2	0.947972	0.00106877	0.103587	C6
1358	chr1	195176715	195136811	2	Cr2	1.42931	0.00107165	0.105511	C6
13340	chr3	14863538	14872381	1	Car3	1.31591	0.00108302	0.28236	C6
10788	chr19	12502145	12466336	2	Dtx4	0.766557	0.00109485	0.161969	C6
5269	chr13	21396638	21396578	2	Mir6942	0.87533	0.00109722	0.318933	C6
654	chr1	96997560	96906176	2	Slco6b1	0.966834	0.00109945	0.0839154	C6
8872	chr17	22817747	22776230	2	Gm16386	0.801673	0.00110218	0.118969	C6
5810	chr13	68999541	68620043	2	Adcy2	0.53643	0.00110238	0.245871	C6
7001	chr15	4898737	4962203	1	Mroh2b	0.747599	0.00110238	0.124996	C6
11215	chr19	57361009	57389594	1	Fam160b1	0.673133	0.00110948	0.236027	C6
23822	chrX	75764699	75725458	2	4933407K13Rik	1.60319	0.00111232	0.113502	C6
19372	chr7	42058981	42011792	2	Vmn2r59	1.17202	0.00111567	0.0735645	C6
5648	chr13	55415232	55414688	2	Pfn3	1.3406	0.00112274	0.327534	C6
23665	chrX	59999464	60030760	1	F9	1.34208	0.00112274	0.04976	C6
1888	chr10	78780496	78814825	1	Slc1a6	1.07898	0.00112397	0.111329	C6
6434	chr14	48667644	48657677	2	Otx2	0.838838	0.00112397	0.424489	C6
14608	chr4	41136021	41193370	1	Ube2r2	0.516281	0.00112397	0.208995	C6
20221	chr7	108287124	108286180	2	Olfr490	1.48576	0.00112792	0.145084	C6
14037	chr3	101604707	101576219	2	Atp1a1	0.638996	0.00114876	0.358142	C6
199	chr1	40681712	40768885	1	Slc9a2	0.763094	0.00114954	0.147667	C6
18827	chr7	15750370	15759274	1	Obox5	1.54623	0.00115026	0.0883866	C6
4662	chr12	71831068	71992376	1	Daam1	0.50248	0.0011676	0.231013	C6
12650	chr2	129699938	129686549	2	Pdyn	0.863815	0.0011676	0.211418	C6
16783	chr5	116438722	116465487	1	Srrm4os	1.04481	0.0011676	0.203827	C6
4995	chr12	108306270	108328300	1	Hhipl1	0.648147	0.00117151	0.234071	C6
13398	chr3	30644507	30672431	1	Lrriq4	0.77919	0.00117281	0.156787	C6
21350	chr8	74873174	74893506	1	Isx	0.720833	0.00117281	0.11932	C6
4750	chr12	80968079	80953185	2	Slc10a1	1.04377	0.00117411	0.231129	C6
14454	chr4	4138815	4133536	2	Penk	1.19465	0.00117411	0.277107	C6
14370	chr3	146108036	146040526	2	Wdr63	0.605375	0.00118213	0.171338	C6
16506	chr5	92458557	92458656	1	Mir6415	0.539124	0.00118787	0.210991	C6
13321	chr3	10197283	10179851	2	Pmp2	0.588166	0.00119596	0.0664267	C6
13648	chr3	81932601	81956725	1	Ctso	0.595345	0.00119596	0.0862447	C6
23889	chrX	95444840	95420313	2	Amer1	0.59521	0.0012116	0.0791958	C6
23894	chrX	95956974	95935313	2	Las1l	0.766401	0.0012116	0.207889	C6
6524	chr14	52328670	52311177	2	Sall2	0.789937	0.00122216	0.228342	C6
9879	chr18	7297932	7088233	2	Armc4	0.743567	0.00122216	0.130307	C6
24173	chrX	144153695	144166274	1	A730046J19Rik	1.5288	0.00122216	0.144845	C6
16703	chr5	113070117	113058258	2	Crybb2	0.898223	0.00122399	0.117453	C6
12366	chr2	107290589	107298504	1	Kcna4	0.866715	0.00122741	0.219111	C6
7567	chr15	83563573	83574203	1	Tspo	1.11516	0.00123103	0.364013	C6
1658	chr10	56228689	56014293	2	Tbc1d32	0.536719	0.00123426	0.240515	C6
23425	chrX	18461397	18414881	2	4930578C19Rik	1.18413	0.00123622	0.0655022	C6
13734	chr3	88532395	88541394	1	Mex3a	0.54181	0.00124167	0.365978	C6
1362	chr10	3540279	3554877	1	Iyd	0.666205	0.00124528	0.0909423	C6
8597	chr16	91225550	91228677	1	Olig2	0.630857	0.00127251	0.558285	C6
22677	chr9	65391652	65388684	2	Kbtbd13	0.93443	0.00127294	0.350196	C6
3868	chr11	99993994	99993232	2	Krtap17-1	1.80624	0.00127298	0.4726	C6
21184	chr8	61928087	62037701	1	Ddx60	0.980957	0.0012828	0.136813	C6
662	chr1	98421124	98516988	1	Slco6d1	0.85567	0.00128982	0.108627	C6
4014	chr11	103649509	103650580	1	Rprml	1.13354	0.00130105	0.427155	C6
1260	chr1	182764906	182895654	1	Susd4	0.60517	0.00130344	0.206244	C6
14934	chr4	88558245	88557673	2	Ifna15	1.83609	0.0013048	0.186476	C6
21132	chr8	46739515	46730970	2	Gm16675	0.697414	0.00130719	0.321453	C6
8803	chr17	17830188	17830257	1	Mir99b	1.08601	0.00131916	0.385049	C6
8804	chr17	17830352	17830444	1	Mirlet7e	1.0845	0.00131916	0.383364	C6
13265	chr2	181039177	181022311	2	Chrna4	0.804083	0.00132135	0.172129	C6
469	chr1	79440090	79434669	2	Scg2	1.27714	0.00132989	0.209089	C6
18322	chr6	125349723	125362483	1	Tnfrsf1a	1.00713	0.00133923	0.201635	C6
9162	chr17	32809931	32795676	2	Zfp811	1.656	0.00134063	0.208324	C6
204	chr1	42697146	42700210	1	Pou3f3	0.769295	0.00134307	0.377657	C6
6025	chr13	105082122	105121782	1	4933425L06Rik	1.36376	0.00134307	0.12852	C6
20991	chr8	25038962	25024928	2	Htra4	1.19295	0.00134307	0.234369	C6
23710	chrX	68893053	68892373	2	Gm6812	0.874498	0.00136314	0.115942	C6
5460	chr13	33084103	33094380	1	Serpinb1b	0.817626	0.00136833	0.0928933	C6
10330	chr18	66458604	66465558	1	Pmaip1	0.569655	0.00136833	0.268662	C6
17305	chr6	5193946	5168090	2	Pon1	1.20516	0.00137772	0.132773	C6
175	chr1	38821215	38794509	2	Lonrf2	0.662346	0.00137784	0.169702	C6
1360	chr10	3267771	3256208	2	H60c	0.879014	0.00138263	0.0513689	C6
8796	chr17	17178974	17205109	1	Gm38396	0.581584	0.00138263	0.0569289	C6
10444	chr18	84685702	84667465	2	Cndp2	0.551378	0.00139828	0.151258	C6
20799	chr8	4259274	4257646	2	Ctxn1	1.13023	0.00139953	0.432231	C6
13673	chr3	84666192	84704575	1	Tmem154	0.623367	0.00140288	0.193773	C6
6834	chr14	75131123	75230842	1	Lcp1	0.657197	0.00140526	0.158818	C6
15917	chr5	4758216	4753839	2	Fzd1	0.70752	0.00140705	0.427156	C6
229	chr1	46030437	46020415	2	Stk-ps2	0.576606	0.00141228	0.0526756	C6
50	chr1	15892722	15853862	2	Sbspon	0.701335	0.0014184	0.139369	C6
14998	chr4	96664119	96627432	2	Cyp2j5	0.778889	0.0014184	0.0572934	C6
15916	chr5	4192367	4197651	1	Mterf1b	0.932555	0.0014184	0.186924	C6
19540	chr7	45716148	45720835	1	Rpl18	0.632857	0.0014184	0.432026	C6
9948	chr18	21651565	21656107	1	4930426D05Rik	0.535204	0.00142844	0.145516	C6
3581	chr11	85890063	85916097	1	Tbx4	0.563019	0.00143377	0.266342	C6
14758	chr4	52051110	51968094	2	C630028M04Rik	0.702471	0.00143377	0.062071	C6
17300	chr6	4505618	4541543	1	Col1a2	0.661355	0.00143377	0.138827	C6
1776	chr10	71159634	70925086	2	Bicc1	0.510402	0.00143718	0.330422	C6
5250	chr13	18948351	19150919	1	Amph	0.619415	0.00144502	0.106502	C6
18227	chr6	121636173	121679238	1	A2m	0.607935	0.00144502	0.0960621	C6
20654	chr7	141016892	141015812	2	Ifitm6	0.577458	0.00147858	0.140978	C6
19214	chr7	29784790	29794540	1	Zfp30	0.860261	0.00148006	0.281533	C6
510	chr1	85928483	85931756	1	4933407L21Rik	0.877536	0.00148201	0.263298	C6
13308	chr3	7954887	7925303	2	1700010I02Rik	0.772249	0.00149406	0.0736311	C6
24304	chrX	164269431	164373013	1	Pir	1.12698	0.0015153	0.0889688	C6
8436	chr16	57754737	57624256	2	Col8a1	0.516173	0.00151761	0.163897	C6
10228	chr18	54422295	54453294	1	Redrum	0.633207	0.00151761	0.101133	C6
16690	chr5	112255820	112269585	1	Crybb1	1.0482	0.00152365	0.144515	C6
6572	chr14	55106593	55098835	2	Ap1g2	0.595175	0.00153002	0.263657	C6
19071	chr7	25132460	25091114	2	Pou2f2	0.589273	0.00153254	0.240453	C6
1380	chr10	7473477	7444873	2	Ulbp1	0.613823	0.00153298	0.0785022	C6
2044	chr10	82128013	82153065	1	AU041133	0.644773	0.0015371	0.154818	C6
13063	chr2	164403194	164415448	1	Rbpjl	0.915993	0.0015557	0.32956	C6
6931	chr14	110755149	110748578	2	Slitrk6	0.658311	0.00156032	0.0944576	C6
13338	chr3	14641727	14663002	1	Car13	0.821927	0.00158149	0.0963154	C6
16225	chr5	39644631	39613935	2	Hs3st1	0.732104	0.00158149	0.180084	C6
5903	chr13	91388085	91368990	2	A830009L08Rik	0.828875	0.00158785	0.228929	C6
692	chr1	110977372	110889195	2	Cdh19	0.998464	0.00159918	0.139627	C6
5393	chr13	24582189	24733806	1	Ripor2	0.571441	0.00159918	0.275786	C6
20218	chr7	108172742	108171798	2	Olfr486	2.27132	0.00159918	0.101271	C6
24009	chrX	107667964	107688980	1	Tbx22	1.1119	0.00159918	0.0763467	C6
18607	chr7	3394042	3415605	1	Cacng8	0.597109	0.00161387	0.250711	C6
4389	chr12	10446388	10531303	1	Gm38407	0.685195	0.00161782	0.104462	C6
8375	chr16	45654118	45626848	2	BC016579	1.14754	0.00162029	0.108302	C6
9350	chr17	36042712	36038409	2	H2-T22	1.05215	0.00162408	0.14208	C6
11865	chr2	68657884	68748465	1	4932414N04Rik	0.854217	0.00162964	0.0857644	C6
24313	chrX	166238943	166389033	1	Gpm6b	0.991265	0.0016345	0.134569	C6
21218	chr8	69271080	69303375	1	D130040H23Rik	1.01759	0.00163722	0.134191	C6
19710	chr7	71961175	72027317	1	1700011C11Rik	1.15784	0.00165725	0.115889	C6
24322	chrX	167264329	167241123	2	Tlr8	0.844568	0.00165725	0.0501555	C6
6655	chr14	59142893	59133040	2	1700129C05Rik	0.845704	0.00166113	0.0862933	C6
5078	chr12	110278068	110275384	2	Dio3os	1.09802	0.00166826	0.375129	C6
5254	chr13	19623175	19632994	1	Sfrp4	0.699461	0.00167226	0.115169	C6
13883	chr3	93652686	93651542	2	Tdpoz2	1.1999	0.00167522	0.102027	C6
8433	chr16	57292851	57266139	2	Tmem30c	0.792549	0.00168858	0.202924	C6
1017	chr1	163085670	163024302	2	Mroh9	0.836011	0.00169066	0.0468134	C6
688	chr1	107529003	107549271	1	Serpinb10	1.06579	0.00170045	0.0837865	C6
16869	chr5	122779410	122731170	2	Camkk2	0.609813	0.00171813	0.206431	C6
13502	chr3	51661179	51682674	1	Mgst2	0.753001	0.00172982	0.238818	C6
13763	chr3	89227198	89227116	2	Mir92b	1.06332	0.00172982	0.72464	C6
8685	chr17	5418767	5417323	2	Ldhal6b	1.03551	0.00173151	0.444618	C6
16305	chr5	64970318	64970395	1	Mir574	0.723062	0.00173453	0.46328	C6
5990	chr13	100316675	100283549	2	Naip7	0.742914	0.00174415	0.0427422	C6
5239	chr13	16023423	15813548	2	B230303A05Rik	0.812401	0.00176195	0.166769	C6
19106	chr7	26307192	26315088	1	Cyp2a4	1.30355	0.00176548	0.0501067	C6
212	chr1	43196761	43123071	2	Fhl2	0.524621	0.00178449	0.139022	C6
19514	chr7	45413695	45417179	1	Ntf5	1.08391	0.00178798	0.56348	C6
22515	chr9	54068411	54025606	2	Tnfaip8l3	0.882011	0.00180031	0.1878	C6
24213	chrX	151096543	151087094	2	Tsr2	0.867478	0.00180575	0.20068	C6
667	chr1	105356007	105361630	1	Gm17634	0.71578	0.00181242	0.23764	C6
9166	chr17	32947361	32924688	2	Cyp4f13	1.03834	0.00183148	0.193556	C6
19455	chr7	44590886	44604751	1	Kcnc3	0.724278	0.00184797	0.357217	C6
17544	chr6	41680723	41652770	2	Trpv5	1.58963	0.00185581	0.0800134	C6
1544	chr10	33624600	33512334	2	Clvs2	0.817363	0.00187762	0.102884	C6
23639	chrX	56136572	56153496	1	3830403N18Rik	1.01297	0.00187907	0.0678889	C6
5538	chr13	43716791	43719038	1	Gm20751	1.11431	0.00188252	0.344551	C6
21979	chr9	9236288	9260885	1	Gm16833	0.634545	0.00188507	0.111653	C6
14173	chr3	115715055	115710433	2	S1pr1	0.659943	0.00188537	0.252053	C6
19316	chr7	33944985	33942997	2	Scgb2b26	1.30022	0.00188828	0.0786266	C6
13320	chr3	10088277	10092562	1	Gm9833	0.875919	0.00189386	0.149716	C6
1887	chr10	78753067	78746924	2	Ccdc105	0.63203	0.00190227	0.166062	C6
13850	chr3	92621660	92620085	2	Lce6a	1.26075	0.00190389	0.0869556	C6
17289	chr6	3399571	3372257	2	Samd9l	1.27972	0.00191932	0.072449	C6
4346	chr12	3365132	3406494	1	Kif3c	0.762489	0.00194915	0.257711	C6
9445	chr17	40208609	40207018	2	Pgk2	2.12717	0.00194962	0.254382	C6
20100	chr7	104244457	104340684	1	Trim34a	0.550429	0.00195321	0.0584801	C6
5991	chr13	100452864	100407770	2	Naip1	0.711827	0.00195347	0.0763866	C6
20117	chr7	104647305	104642880	2	Olfr658	1.92061	0.00196066	0.103596	C6
13526	chr3	55137339	55172936	1	Ccdc169	1.15668	0.00196962	0.117835	C6
9691	chr17	64834614	64832702	2	4930583I09Rik	0.737186	0.0019717	0.228893	C6
17295	chr6	3968354	3962595	2	Tfpi2	1.25655	0.00198331	0.202422	C6
250	chr1	53061640	53068079	1	Mstn	0.848048	0.00201306	0.10148	C6
2089	chr10	87058046	87230599	1	1700113H08Rik	0.783109	0.00201831	0.18208	C6
16126	chr5	31613951	31664384	1	Mrpl33	0.870249	0.00202531	0.166902	C6
16802	chr5	119200018	119194313	2	Gm7538	0.567223	0.00203561	0.121396	C6
16505	chr5	92505657	92441311	2	Scarb2	0.571359	0.00204083	0.168987	C6
2525	chr11	3914664	3907022	2	Slc35e4	0.63432	0.00206068	0.284342	C6
17386	chr6	24857997	24891958	1	Hyal5	1.48274	0.00206432	0.121702	C6
14496	chr4	12906837	12981485	1	Triqk	0.609235	0.00206511	0.109658	C6
5360	chr13	23551643	23551286	2	Hist1h4f	0.862727	0.00208587	0.496347	C6
225	chr1	45311538	45349706	1	Col3a1	0.930726	0.00208987	0.0946311	C6
20246	chr7	109083331	109034319	2	Ric3	1.05137	0.00208987	0.1992	C6
9223	chr17	34187330	34182099	2	Psmb9	1.00023	0.00209118	0.353964	C6
18706	chr7	6439902	6440867	1	Olfr1344	1.20359	0.00209194	0.402756	C6
2302	chr10	120898971	120781100	2	Msrb3	0.538336	0.00209984	0.214133	C6
18264	chr6	124231784	124191596	2	Vmn2r27	0.729424	0.00210418	0.0547466	C6
1983	chr10	80813498	80808496	2	Jsrp1	0.956807	0.00211405	0.243387	C6
20678	chr7	141437874	141429749	2	Slc25a22	0.983216	0.00211405	0.328475	C6
13366	chr3	20242181	20215616	2	Cpa3	0.945705	0.00212049	0.0632444	C6
14759	chr4	52438964	52430284	2	Smc2os	1.10221	0.00212284	0.334587	C6
8438	chr16	58524246	58470541	2	St3gal6	0.764227	0.00213035	0.192666	C6
18366	chr6	128826315	128813706	2	Klrb1b	0.541964	0.00213892	0.135609	C6
17945	chr6	86488227	86483376	2	2310040G24Rik	0.807046	0.00216463	0.274013	C6
1145	chr1	172482213	172498877	1	Igsf9	0.581352	0.00217705	0.223569	C6
4599	chr12	58211804	58216036	1	Sstr1	0.802286	0.00217729	0.252622	C6
8857	chr17	21567046	21588685	1	Zfp948	1.08256	0.00219011	0.176005	C6
10355	chr18	68429320	68406899	2	Mc2r	0.892107	0.00219011	0.111044	C6
22034	chr9	19338459	19339400	1	Olfr845	2.1999	0.00219477	0.11972	C6
17921	chr6	85502994	85469574	2	Fbxo41	0.581287	0.00219596	0.1924	C6
12277	chr2	92387446	92387384	2	Mir7000	1.03761	0.00220177	0.663088	C6
13350	chr3	17795662	17795770	1	Mir124a-2	0.923203	0.00220795	0.353724	C6
11406	chr2	22774327	22875653	1	Apbb1ip	0.637305	0.00221422	0.117302	C6
14532	chr4	21931326	22001461	1	Faxc	0.607549	0.00222894	0.158271	C6
2157	chr10	95336276	95363216	1	2310039L15Rik	0.871968	0.00222916	0.145853	C6
20871	chr8	14090327	14027565	2	Erich1	0.779595	0.0022474	0.259057	C6
5789	chr13	67451624	67424549	2	Zfp874a	0.958658	0.00226409	0.0875066	C6
22153	chr9	24774303	24720812	2	Tbx20	0.593578	0.00226517	0.218671	C6
2556	chr11	5065327	5054131	2	Gas2l1	0.544593	0.00226608	0.478186	C6
15713	chr4	145246870	145212368	2	Tnfrsf1b	0.894718	0.00228163	0.165422	C6
14525	chr4	21685963	21677480	2	Prdm13	0.522358	0.00228676	0.275742	C6
18383	chr6	129397297	129405413	1	Clec1b	1.23099	0.00229009	0.150111	C6
5784	chr13	67360572	67312998	2	Zfp595	0.870895	0.00229221	0.143036	C6
7099	chr15	33083129	33594552	1	Cpq	0.747389	0.00230173	0.195773	C6
12814	chr2	150257517	150270300	1	Gm14124	1.42841	0.00230615	0.139853	C6
14522	chr4	20008243	20030822	1	Ttpa	0.659148	0.00231839	0.0713333	C6
19988	chr7	102101743	102113933	1	Art1	0.524574	0.00232533	0.186733	C6
22021	chr9	18430615	18446316	1	Mbd3l2	1.48536	0.00233597	0.155884	C6
6508	chr14	51913488	51905271	2	Ndrg2	1.06092	0.00234278	0.186147	C6
20150	chr7	105425731	105436339	1	Cckbr	0.573856	0.00234393	0.149489	C6
8520	chr16	78560316	78564869	1	4930478L05Rik	0.941266	0.0023571	0.239844	C6
23643	chrX	56374586	56378470	1	Smim10l2a	1.17581	0.00236803	0.256089	C6
17798	chr6	71144380	71128166	2	Thnsl2	0.793136	0.00236992	0.264622	C6
2290	chr10	119413444	119426864	1	1700025F24Rik	0.845961	0.00237865	0.19524	C6
24054	chrX	129749742	130465834	1	Diaph2	0.620569	0.00237865	0.182431	C6
10300	chr18	62324204	62496574	1	Htr4	0.708813	0.00237881	0.107658	C6
13303	chr3	5576248	5560188	2	Pex2	1.10415	0.00238458	0.236284	C6
23811	chrX	75084905	74988545	2	Gab3	1.63186	0.00240029	0.0513866	C6
17311	chr6	5977393	5963897	2	1700019G24Rik	0.884103	0.00241418	0.145236	C6
11892	chr2	71118054	71142926	1	Cybrd1	0.523818	0.00245713	0.191244	C6
20201	chr7	107758032	107748455	2	Cyb5r2	1.02416	0.00245713	0.169609	C6
9720	chr17	70853532	70844205	2	Tgif1	0.610964	0.00246467	0.288213	C6
21114	chr8	45382291	45336715	2	Fam149a	0.608929	0.00246467	0.175551	C6
19165	chr7	28379228	28376784	2	Zfp36	0.608627	0.00246547	0.569057	C6
7243	chr15	63912297	63775971	2	Gsdmc	0.733634	0.00246555	0.0612978	C6
4670	chr12	72664828	72650353	2	Dhrs7	0.6151	0.00247108	0.182644	C6
111	chr1	31176435	31204725	1	Lgsn	1.14859	0.00248291	0.101338	C6
1648	chr10	52690501	53111622	1	Slc35f1	0.645702	0.00249165	0.253084	C6
5268	chr13	21402755	21387004	2	Zkscan3	1.02678	0.00249333	0.222591	C6
8358	chr16	44394799	44482428	1	Cfap44	0.772458	0.00249611	0.234306	C6
4128	chr11	114851532	114872617	1	Gprc5c	0.609226	0.00249707	0.195378	C6
24039	chrX	116681178	116681525	1	H2afb2	1.56829	0.00249954	0.143151	C6
4907	chr12	101145609	101149273	1	Kif4-ps	0.718634	0.00250246	0.139449	C6
20655	chr7	141061274	141072119	1	B4galnt4	0.518208	0.00251181	0.315209	C6
15657	chr4	141664127	141625734	2	Plekhm2	0.788585	0.00255392	0.253364	C6
6934	chr14	114945948	114940225	2	1700100I10Rik	0.790442	0.00255558	0.328916	C6
20906	chr8	20876499	20889113	1	Gm21944	1.22393	0.00255558	0.0724844	C6
17967	chr6	87730869	87755912	1	Efcc1	0.635886	0.00256132	0.239498	C6
8880	chr17	23479597	23459675	2	Vmn2r117	0.686048	0.00257029	0.0330089	C6
13980	chr3	96601133	96625352	1	Lix1l	1.03827	0.00257449	0.346529	C6
9284	chr17	35076942	35078804	1	Ly6g6e	2.02264	0.0025785	0.407089	C6
24012	chrX	107948436	107945735	2	Gm732	1.19017	0.00260564	0.0563022	C6
22500	chr9	52679780	52673032	2	AI593442	1.38528	0.00260884	0.218316	C6
8859	chr17	21707741	21725636	1	Zfp760	0.554824	0.00261368	0.120755	C6
12795	chr2	148408188	148404471	2	Thbd	0.901244	0.00261612	0.178005	C6
188	chr1	39805332	39804141	2	Gm3646	0.708129	0.00261783	0.284378	C6
187	chr1	39720989	39665301	2	Rfx8	0.728079	0.00262936	0.159813	C6
19826	chr7	84964009	84940169	2	Vmn2r65	2.10771	0.00263333	0.0870177	C6
3922	chr11	101171302	101162679	2	Plekhh3	0.904444	0.00263863	0.384977	C6
23060	chr9	108339080	108340342	1	Gpx1	0.956324	0.00264595	0.439102	C6
13570	chr3	62605140	62529963	2	Gpr149	0.608872	0.0026484	0.0773644	C6
13596	chr3	66985672	67358403	1	Rsrc1	0.531552	0.00264945	0.245853	C6
13877	chr3	93319749	93333572	1	Hrnr	0.98228	0.00264945	0.0871956	C6
22228	chr9	37367606	37386572	1	Hepacam	1.04624	0.00264945	0.211035	C6
11221	chr19	58296204	58300348	1	Gm10007	0.931856	0.00266075	0.243929	C6
19554	chr7	45924072	45948956	1	Ccdc114	1.13303	0.00266075	0.617088	C6
24020	chrX	110814379	110819108	1	Pou3f4	1.19508	0.00267202	0.230387	C6
1272	chr1	184732493	184727143	2	Hlx	0.54431	0.00269444	0.242324	C6
866	chr1	138175305	138062859	2	Ptprc	0.755132	0.00269664	0.1044	C6
15293	chr4	123105161	123132097	1	Bmp8b	0.596409	0.00271495	0.208129	C6
18880	chr7	18245347	18266092	1	Mill1	1.2237	0.00274606	0.08256	C6
3114	chr11	66168551	65831324	2	Dnah9	0.57496	0.00275892	0.177973	C6
23455	chrX	23365082	23219271	2	Klhl13	0.759759	0.00276194	0.0996801	C6
24172	chrX	143933219	143855842	2	Dcx	0.839653	0.00276775	0.0313777	C6
10057	chr18	36726815	36725064	2	Cd14	0.818729	0.00278158	0.220485	C6
24025	chrX	112239049	112243852	1	4933403O08Rik	1.03503	0.00278158	0.0668756	C6
10923	chr19	29367438	29388095	1	Cd274	1.17335	0.00281515	0.26416	C6
14489	chr4	11758157	11817905	1	Cdh17	0.640266	0.00281778	0.0908533	C6
5782	chr13	67278594	67283361	1	F630042J09Rik	1.25594	0.00284121	0.115778	C6
13307	chr3	7613760	7572028	2	Il7	0.969058	0.00284403	0.139195	C6
12407	chr2	111945454	111944516	2	Olfr1307	1.7807	0.00284766	0.0511111	C6
23587	chrX	50426494	50425496	2	Olfr1324	1.14282	0.00285628	0.0707423	C6
2312	chr10	121739937	121752859	1	BC048403	0.706865	0.0028585	0.3506	C6
16578	chr5	104021796	103989765	2	Hsd17b11	0.791348	0.0028585	0.13736	C6
1351	chr1	194938821	194961292	1	Cd34	1.04105	0.0028657	0.125084	C6
17730	chr6	57158920	57159843	1	Vmn1r12	0.909906	0.002867	0.0713999	C6
256	chr1	53706784	53397002	2	Dnah7a	0.733837	0.00287381	0.164906	C6
4564	chr12	54233615	54242320	1	1700104L18Rik	0.518782	0.00288182	0.0726934	C6
5797	chr13	67683512	67667441	2	Zfp738	0.826041	0.00288301	0.0911955	C6
10340	chr18	67390731	67402749	1	Tubb6	0.723393	0.00289181	0.199858	C6
7193	chr15	54278484	54250619	2	Tnfrsf11b	1.39181	0.00289471	0.175502	C6
684	chr1	107278371	107271201	2	Serpinb3c	1.00328	0.00292165	0.07356	C6
5470	chr13	34002794	33917918	2	Serpinb6a	0.503397	0.00293285	0.158742	C6
15296	chr4	123183504	123194699	1	Hpcal4	0.668162	0.0029358	0.189733	C6
15591	chr4	138396458	138394092	2	Fam43b	0.855906	0.0029358	0.396835	C6
23411	chrX	13466110	13489313	1	Nyx	0.90413	0.00294219	0.160569	C6
11955	chr2	77280592	77180340	2	Sestd1	0.515161	0.00296469	0.165667	C6
23581	chrX	49463945	49500250	1	Arhgap36	0.601919	0.00296469	0.0790178	C6
23973	chrX	103981284	103957167	2	Rlim	0.650326	0.00296469	0.169609	C6
23428	chrX	20059570	20097521	1	Chst7	1.16193	0.00296937	0.111667	C6
18216	chr6	120773768	120793982	1	Slc25a18	1.11631	0.00297182	0.254231	C6
5079	chr12	110278129	110278048	2	Mir1247	0.829835	0.00300782	0.558605	C6
18634	chr7	4164702	4151260	2	Cdc42ep5	0.887527	0.00302172	0.173453	C6
3352	chr11	74619605	74641516	1	Ccdc92b	0.888702	0.00304052	0.178813	C6
7236	chr15	60825080	60818996	2	Fam84b	0.622577	0.00305253	0.195542	C6
1631	chr10	45807704	45852018	1	D030045P18Rik	0.568681	0.00305612	0.100333	C6
13767	chr3	89270570	89268246	2	Slc50a1	1.25584	0.00307345	0.244409	C6
3911	chr11	100970617	100956736	2	Cavin1	0.553364	0.00308598	0.207675	C6
7000	chr15	4727210	4804045	1	C6	1.01636	0.00310161	0.108809	C6
325	chr1	60977914	61000320	1	Icos	0.575456	0.00311129	0.0570533	C6
15926	chr5	7344378	6769030	2	Zfp804b	0.589491	0.00311129	0.218107	C6
5671	chr13	56243940	56222224	2	4930550C17Rik	0.602069	0.00311864	0.117267	C6
5824	chr13	71107089	71107209	1	Mir466f-4	0.718853	0.00314009	0.511707	C6
8180	chr16	23890844	23889581	2	Sst	0.718703	0.00314009	0.206507	C6
5898	chr13	90089608	89848914	2	Xrcc4	0.555945	0.0031719	0.183218	C6
3928	chr11	101260567	101277409	1	Wnk4	0.971595	0.00318007	0.225307	C6
5191	chr13	4233740	4248359	1	Akr1c19	0.617198	0.0031808	0.0471201	C6
17575	chr6	42790041	42790994	1	Olfr452	1.61085	0.00320221	0.141894	C6
15315	chr4	124700699	124708611	1	Fhl3	0.835152	0.00320359	0.4546	C6
19371	chr7	41872670	41836881	2	Vmn2r58	1.07831	0.00320359	0.04508	C6
19508	chr7	45335269	45338973	1	Hrc	1.14882	0.00322075	0.395818	C6
13598	chr3	67430115	67475068	1	Gfm1	0.76129	0.00322142	0.180973	C6
894	chr1	144567667	144519690	2	Rgs21	1.22554	0.00324804	0.129507	C6
9330	chr17	35823357	35832787	1	Flot1	0.844492	0.00326911	0.301711	C6
5477	chr13	34130354	34127008	2	Tubb2b	0.852743	0.00327958	0.346582	C6
12102	chr2	87251840	87252941	1	Olfr1115	1.86657	0.0032837	0.141084	C6
15147	chr4	115518287	115622366	1	Cyp4a10	0.956374	0.00328489	0.0581644	C6
23746	chrX	73097095	73086293	2	Xlr3a	1.62728	0.00328596	0.0857821	C6
936	chr1	153851195	153849542	2	Teddm2	1.62243	0.00329819	0.217964	C6
7742	chr15	98881414	98877760	2	Rhebl1	1.49122	0.00332916	0.827226	C6
16655	chr5	109933563	109941710	1	Gm15446	0.728359	0.00332947	0.145782	C6
5787	chr13	67399767	67389327	2	Zfp429	1.94139	0.00333078	0.121471	C6
21067	chr8	36094828	36147787	1	Prag1	0.631719	0.00333684	0.165133	C6
5436	chr13	29014414	29040336	1	A330102I10Rik	0.750028	0.00335562	0.126138	C6
23727	chrX	71962625	71972722	1	Prrg3	1.19067	0.00336024	0.114093	C6
17900	chr6	83762508	83761759	2	1700124L16Rik	1.14077	0.00336294	0.179298	C6
7095	chr15	32244662	32240568	2	Snhg18	0.972108	0.00336391	0.32168	C6
15930	chr5	8368160	8072347	2	Adam22	0.523982	0.00337557	0.204973	C6
18819	chr7	14446587	14410686	2	Sult2a8	0.799689	0.00339195	0.0371911	C6
20891	chr8	19157887	19159916	1	Spag11a	1.1369	0.00341527	0.132373	C6
1331	chr1	192138040	192098546	2	Rcor3	0.55296	0.0034431	0.174089	C6
20684	chr7	141467771	141461483	2	Gm10575	0.964795	0.00345871	0.40492	C6
5199	chr13	5861489	5870393	1	Klf6	0.524511	0.00346693	0.292227	C6
8977	chr17	25240170	25242799	1	Tsr3	1.06031	0.00346693	0.32796	C6
18696	chr7	6155971	6131489	2	Zfp787	0.648893	0.00349119	0.342124	C6
13463	chr3	37898813	37992728	1	Gm20755	0.514911	0.00349619	0.0909642	C6
941	chr1	154201187	154205674	1	Zfp648	0.529264	0.00352637	0.177098	C6
6977	chr14	122233638	122229905	2	1700108J01Rik	0.76216	0.00355088	0.27748	C6
21265	chr8	70608872	70597490	2	Ssbp4	0.621101	0.00355576	0.447066	C6
9744	chr17	73804841	73832093	1	Ehd3	0.717885	0.00357628	0.137493	C6
6159	chr14	13284638	13157388	2	Gm5087	0.789623	0.00357677	0.110929	C6
10764	chr19	11855951	11854995	2	Olfr1418	1.06633	0.00357677	0.202422	C6
14101	chr3	106547798	106575341	1	Dram2	0.844625	0.00358981	0.204173	C6
18699	chr7	6222278	6239412	1	Zscan5b	1.09181	0.00362795	0.228702	C6
13871	chr3	92992226	92993426	1	Lce3f	1.49829	0.0036731	0.0950666	C6
9885	chr18	9619469	9618419	2	Cetn1	0.930773	0.00368534	0.237115	C6
5271	chr13	21445160	21445240	1	Mir1896	0.951682	0.00368972	0.244235	C6
15809	chr4	152158867	152162469	1	Hes2	0.648195	0.00370189	0.274951	C6
10445	chr18	84720242	84740436	1	Fam69c	0.767955	0.00370784	0.231342	C6
7008	chr15	5244187	5233399	2	Ptger4	0.647769	0.00371768	0.305747	C6
18860	chr7	16842902	16870461	1	Prkd2	0.549429	0.00375935	0.274888	C6
13557	chr3	59344394	59316735	2	Igsf10	0.713951	0.00375946	0.0955598	C6
17362	chr6	19278843	19247899	2	4930524B17Rik	0.911215	0.00376767	0.0569199	C6
15368	chr4	127354081	127351086	2	Gjb4	1.29809	0.00377451	0.18736	C6
23382	chrX	9662983	9654270	2	Dynlt3	1.23844	0.00378713	0.1488	C6
15056	chr4	106617238	106590909	2	Lexm	0.639549	0.00383511	0.185209	C6
15151	chr4	115647705	115624728	2	Cyp4b1	0.985704	0.00384353	0.0850666	C6
1029	chr1	164152217	164148576	2	Gm16548	0.856206	0.00384969	0.165191	C6
13909	chr3	94954135	94961561	1	Rfx5	0.65348	0.00386597	0.325822	C6
4497	chr12	33092875	33033796	2	Cdhr3	0.659669	0.00387017	0.143418	C6
3166	chr11	69237022	69218117	2	Gucy2e	0.77955	0.00389765	0.259022	C6
17368	chr6	22288227	22298522	1	Wnt16	0.513478	0.00389998	0.113964	C6
23438	chrX	20797814	20860521	1	Araf	0.970187	0.00390492	0.189867	C6
2332	chr10	126978717	126999975	1	Ctdsp2	0.877526	0.00390949	0.601613	C6
10652	chr19	7612569	7639238	1	Hrasls5	0.887815	0.00390949	0.170849	C6
51	chr1	16093325	16065979	2	4930444P10Rik	0.856949	0.00391588	0.18052	C6
17376	chr6	23970060	23969161	2	Tas2r118	0.916184	0.00393	0.131991	C6
21093	chr8	41017468	41024216	1	B430010I23Rik	0.514868	0.00393	0.183218	C6
23374	chrX	9063090	9063822	1	Fthl17f	1.04359	0.00393967	0.273356	C6
14121	chr3	107760469	107741048	2	Csf1	0.605417	0.00395192	0.265182	C6
14872	chr4	64047015	63959785	2	Tnc	0.678007	0.00398141	0.162364	C6
875	chr1	139377076	139198254	2	Crb1	0.584525	0.00400718	0.156551	C6
21264	chr8	70594481	70597290	1	Isyna1	0.805595	0.00401071	0.507506	C6
23899	chrX	96456294	96306178	2	Hsf3	0.768042	0.00401071	0.0468044	C6
23379	chrX	9350599	9351137	1	H2al1k	0.893324	0.00403745	0.0830889	C6
4392	chr12	11204502	11185993	2	9530020I12Rik	0.92448	0.00404234	0.176902	C6
9463	chr17	42692284	42656887	2	Adgrf4	0.904067	0.00404428	0.0999556	C6
18911	chr7	19176614	19206482	1	Eml2	0.517012	0.00405014	0.272168	C6
6586	chr14	55603985	55610030	1	Irf9	1.04716	0.00408106	0.163182	C6
17593	chr6	43442429	43474318	1	9430018G01Rik	1.02514	0.00408106	0.121564	C6
23853	chrX	86256219	86250256	2	Mageb4	0.963995	0.00408106	0.0914578	C6
22883	chr9	93005733	92979916	2	1700034K08Rik	0.719779	0.00409492	0.0688534	C6
15018	chr4	100478867	100550145	1	Ube2u	0.504968	0.00410221	0.101538	C6
2182	chr10	99609171	99658134	1	Gm20110	0.654439	0.00411499	0.07772	C6
19292	chr7	31126945	31116524	2	Scn1b	1.00579	0.00411643	0.212142	C6
7096	chr15	32241932	32241845	2	Snord123	0.733569	0.00413772	0.488115	C6
23891	chrX	95658509	95639193	2	Zc4h2	1.04579	0.00413772	0.0658044	C6
8865	chr17	22165977	22144359	2	Zfp947	0.730247	0.00416305	0.0570978	C6
20143	chr7	105314006	105314968	1	Olfr689	1.58306	0.00416305	0.0966	C6
21964	chr9	7695631	7669429	2	AV064505	1.18837	0.00418436	0.142275	C6
162	chr1	37541016	37439340	2	Mgat4a	0.50154	0.00418595	0.188622	C6
3245	chr11	70459984	70454234	2	Cxcl16	0.531677	0.00418825	0.115066	C6
7807	chr15	101224207	101232756	1	Grasp	0.724403	0.00419009	0.253831	C6
23903	chrX	97377209	97333841	2	Eda2r	0.654857	0.00419009	0.0416445	C6
12000	chr2	84936646	84958509	1	Slc43a3	0.560529	0.00421455	0.16676	C6
14439	chr3	159839695	159938664	1	Wls	0.698167	0.00421576	0.108449	C6
687	chr1	107511423	107525600	1	Serpinb2	1.21193	0.00421943	0.107898	C6
2124	chr10	92375373	92171301	2	Gm20757	0.517667	0.00421943	0.0941643	C6
13046	chr2	164025224	164050538	1	Pabpc1l	0.796672	0.00421943	0.198804	C6
21868	chr8	123158280	123142847	2	Sult5a1	0.554569	0.00422328	0.159693	C6
5900	chr13	90905355	90883449	2	Atp6ap1l	0.679822	0.00423783	0.152329	C6
14310	chr3	137783615	137783535	2	Mir6380	0.551136	0.00423819	0.175178	C6
11816	chr2	58566828	58388644	2	Acvr1	0.578647	0.00424298	0.196009	C6
24321	chrX	167209218	167207094	2	Tmsb4x	1.16833	0.00424298	0.186738	C6
13762	chr3	89229056	89233381	1	Muc1	0.907563	0.00425046	0.428898	C6
8805	chr17	17830812	17830879	1	Mir125a	0.768244	0.0042755	0.391333	C6
24082	chrX	134809221	134791453	2	Armcx2	0.839871	0.00428514	0.125213	C6
8112	chr16	19884274	19876567	2	A930003A15Rik	0.683611	0.00428983	0.0765155	C6
19588	chr7	47601372	47588950	2	Mrgpra3	0.861601	0.00430303	0.0518266	C6
12937	chr2	155611243	155634307	1	Myh7b	0.763115	0.00431334	0.290204	C6
13625	chr3	73708415	73635809	2	Bche	0.833697	0.00432688	0.0913733	C6
16527	chr5	95775870	95804230	1	E330014E10Rik	0.55655	0.00432688	0.0169155	C6
5889	chr13	84064774	84025297	2	Gm17750	0.504343	0.00433044	0.0616667	C6
1257	chr1	182517483	182467259	2	Capn2	0.524638	0.00434002	0.167387	C6
8599	chr16	91372783	91405587	1	Ifnar2	0.611002	0.00435617	0.209524	C6
19183	chr7	28756174	28758965	1	Ccer2	1.05021	0.00435617	0.249151	C6
2420	chr10	128584497	128584437	2	Mir6917	0.80124	0.00437597	0.541684	C6
895	chr1	144775421	144752841	2	Rgs18	0.79175	0.00438554	0.0554489	C6
9737	chr17	71769691	71864210	1	Clip4	0.529151	0.00440095	0.150169	C6
16777	chr5	116024428	116013590	2	Prkab1	0.766344	0.00440644	0.288018	C6
15117	chr4	111415006	111460298	1	Bend5	0.798295	0.00441584	0.229485	C6
13271	chr2	181220016	181222851	1	Fndc11	1.20572	0.00441744	0.198289	C6
20795	chr8	4226827	4237470	1	Lrrc8e	0.804825	0.00445005	0.40192	C6
18597	chr7	3128146	3144992	1	Speer9-ps1	0.620102	0.00446149	0.106053	C6
104	chr1	27884046	27902187	1	Gm5524	0.827346	0.0044787	0.0688888	C6
6860	chr14	77904239	78002656	1	Epsti1	0.518284	0.00450099	0.102564	C6
13880	chr3	93468754	93471980	1	Tchhl1	0.939073	0.00452383	0.0949911	C6
13485	chr3	45378398	45434579	1	Pcdh10	0.559458	0.00455334	0.182751	C6
1286	chr1	185455568	185447116	2	Gm2061	0.737377	0.00455534	0.151782	C6
12101	chr2	87212894	87213874	1	Olfr1113	0.734606	0.00456782	0.0664888	C6
6736	chr14	65605267	65648444	1	Nuggc	0.837241	0.00457869	0.144338	C6
4666	chr12	72185029	72101292	2	Ccdc175	0.80554	0.00459147	0.127276	C6
8866	chr17	22225614	22197265	2	Zfp994	0.645113	0.00459147	0.0681645	C6
19399	chr7	43579586	43593710	1	Zfp719	0.656548	0.004592	0.138257	C6
22392	chr9	44454767	44452715	2	Upk2	0.656835	0.004614	0.281693	C6
743	chr1	128592299	128588199	2	Cxcr4	0.778472	0.00464272	0.388742	C6
10299	chr18	62179981	62177713	2	Adrb2	0.859381	0.00467751	0.228489	C6
5653	chr13	55488076	55473428	2	Dbn1	0.526988	0.00469682	0.312013	C6
9878	chr18	7004779	6934966	2	Mkx	0.548106	0.00470292	0.138035	C6
7185	chr15	51877441	51884622	1	Utp23	0.875196	0.00470665	0.24024	C6
8535	chr16	85803113	85793827	2	Adamts1	0.603134	0.00470665	0.19612	C6
18365	chr6	128826315	128778485	2	Klrb1c	0.543257	0.00475258	0.219458	C6
10062	chr18	36766214	36763671	2	Dnd1	0.649731	0.00475568	0.238827	C6
14764	chr4	52856511	52855558	2	Olfr273	1.48261	0.00477199	0.176542	C6
493	chr1	84218961	84218849	2	Mir6353	0.723705	0.00479004	0.170049	C6
686	chr1	107422689	107452689	1	Serpinb7	1.16384	0.00479004	0.0727555	C6
21079	chr8	40286953	40279166	2	Fgf20	0.999693	0.00479004	0.24068	C6
8785	chr17	15375823	15367354	2	Dll1	0.730888	0.00479632	0.353133	C6
9767	chr17	78906992	78883938	2	Sult6b1	0.724162	0.0048047	0.106382	C6
13979	chr3	96596636	96599778	1	Ankrd34a	0.560774	0.00484226	0.331191	C6
14755	chr4	49845769	49661611	2	Grin3a	0.69138	0.00485011	0.212258	C6
17541	chr6	41521776	41525079	1	Prss2	0.82828	0.00485011	0.108262	C6
24043	chrX	119927196	119930165	1	Pabpc5	1.29001	0.00486609	0.0925955	C6
13955	chr3	95995839	95988828	2	Plekho1	0.7439	0.00488505	0.160089	C6
15242	chr4	118961967	118968910	1	Lao1	0.732783	0.00491485	0.189413	C6
11211	chr19	57008575	56912354	2	Afap1l2	0.614641	0.00496102	0.178058	C6
20909	chr8	20922071	20916490	2	Gm6040	1.57111	0.00500051	0.101467	C6
2343	chr10	127070261	127067290	2	Tspan31	1.34639	0.00500919	0.31304	C6
17569	chr6	42539020	42538067	2	Olfr455	0.805763	0.00502962	0.154827	C6
15148	chr4	115563649	115579015	1	Cyp4a31	1.54334	0.00503057	0.0584533	C6
21154	chr8	54724368	54629613	2	Wdr17	0.728414	0.00503057	0.103444	C6
1028	chr1	164151835	164220277	1	F5	0.583775	0.00503642	0.0781777	C6
10423	chr18	80253292	80292724	1	Pqlc1	0.643982	0.00505895	0.174422	C6
19528	chr7	45617606	45621059	1	Fut1	0.789458	0.00512033	0.370888	C6
11967	chr2	80129412	79834453	2	Pde1a	0.621821	0.00512505	0.185667	C6
13522	chr3	54915887	54897068	2	Sertm1	0.854011	0.00512822	0.183942	C6
13651	chr3	82074711	82032004	2	Gucy1b1	0.713831	0.00514167	0.127729	C6
5717	chr13	60864416	60842612	2	4930486L24Rik	0.975771	0.00514574	0.0714622	C6
7703	chr15	97844502	97792664	2	Hdac7	0.506949	0.00515767	0.142711	C6
5184	chr13	3854173	3854761	1	Calm5	0.922307	0.0051992	0.139702	C6
5704	chr13	59706197	59700083	2	Spata31d1a	1.87708	0.0051992	0.175013	C6
16	chr1	9545408	9547455	1	Rrs1	0.834883	0.00520073	0.556551	C6
4127	chr11	114798924	114806745	1	Gpr142	0.750077	0.00520073	0.180844	C6
1009	chr1	162639150	162649694	1	Myoc	0.974846	0.0052079	0.132813	C6
14761	chr4	52596274	52612163	1	Toporsl	0.646777	0.0052489	0.0777553	C6
63	chr1	17727646	17676027	2	Gm16070	0.733424	0.00525382	0.0528356	C6
5546	chr13	45507444	45546386	1	Gmpr	0.544231	0.00526947	0.165026	C6
1014	chr1	162898712	162875047	2	Fmo2	0.555238	0.00528452	0.0515956	C6
6509	chr14	51918425	51920700	1	Tppp2	1.01146	0.00528452	0.194138	C6
23924	chrX	100767722	100818410	1	Dlg3	0.614728	0.00529047	0.109524	C6
1122	chr1	171559193	171585316	1	Cd244a	0.745859	0.00530929	0.164555	C6
1350	chr1	194822001	194822064	1	Mir3962	1.07966	0.00531115	0.169004	C6
13533	chr3	57425410	57441677	1	Tm4sf4	0.783179	0.00531631	0.0719733	C6
4456	chr12	27114995	27090237	2	Gm20187	0.951021	0.0053311	0.0994711	C6
23843	chrX	81070644	81097875	1	Tmem47	1.1298	0.0053311	0.156658	C6
24102	chrX	136033367	136034946	1	Arxes1	1.33752	0.00533545	0.0989466	C6
9589	chr17	51833290	51736187	2	Satb1	0.552808	0.00534403	0.1922	C6
11959	chr2	78051177	78194430	1	4930440I19Rik	0.701385	0.00538207	0.133316	C6
6075	chr13	113663676	113662896	2	Hspb3	0.677412	0.0054137	0.497995	C6
11951	chr2	76673098	76663034	2	Fkbp7	0.565866	0.00543488	0.228618	C6
23989	chrX	105764477	105776532	1	Fgf16	0.610259	0.00544657	0.0948087	C6
1593	chr10	41476314	41487030	1	Mical1	0.691032	0.00546773	0.164631	C6
5877	chr13	80940403	80948597	1	5430425K12Rik	0.515613	0.00547745	0.0590711	C6
24259	chrX	155216449	155213126	2	Sat1	0.901799	0.00547745	0.19696	C6
5359	chr13	23555032	23555807	1	Hist1h1d	0.822567	0.00548835	0.447289	C6
24035	chrX	114905012	114905941	1	Ube2dnl1	0.929687	0.00548835	0.0585908	C6
5705	chr13	59712284	59719289	1	Spata31d1b	1.61201	0.00550164	0.16212	C6
23378	chrX	9283764	9284288	1	H2al1m	0.843861	0.005554	0.0677422	C6
4454	chr12	26469215	26479837	1	Cmpk2	0.981995	0.00555499	0.197969	C6
19652	chr7	61982359	61982289	2	Mir344g	1.06893	0.00557705	0.0917868	C6
7689	chr15	96182800	96203470	1	Gm4371	0.647816	0.0056047	0.100035	C6
18610	chr7	3423445	3421665	2	3300002P13Rik	0.987524	0.0056269	0.310991	C6
7714	chr15	98257307	98255982	2	H1fnt	1.32631	0.00562841	0.174453	C6
19634	chr7	59974431	59307924	2	Snhg14	0.797476	0.00562938	0.0967644	C6
15927	chr5	7304164	7311491	1	Tex47	1.15207	0.00563895	0.110569	C6
3580	chr11	85832615	85841948	1	Tbx2	0.678738	0.00564089	0.572084	C6
8519	chr16	78576688	78540336	2	D16Ertd472e	0.583922	0.00564153	0.145684	C6
13467	chr3	40522912	40504865	2	1700017G19Rik	0.685749	0.0057013	0.26	C6
10614	chr19	6400583	6415216	1	Rasgrp2	0.508479	0.00571356	0.223626	C6
23682	chrX	65047644	65049017	1	Ctag2	1.26958	0.00576779	0.131329	C6
17389	chr6	25809226	25743735	2	Pot1a	0.544821	0.00577907	0.135555	C6
6927	chr14	105896819	105891947	2	Spry2	0.525387	0.00584697	0.433378	C6
3909	chr11	100859351	100885169	1	Stat5a	0.636605	0.00587745	0.156702	C6
14985	chr4	94739289	94874976	1	Tek	0.600367	0.00587745	0.143307	C6
6528	chr14	52410927	52409889	2	Olfr1510	0.574011	0.00588099	0.04748	C6
24320	chrX	167070370	167063449	2	Gm8817	1.12617	0.00590146	0.0656312	C6
20977	chr8	23208453	23172946	2	Gpat4	0.656089	0.0059093	0.200431	C6
5114	chr12	111944482	111941991	2	5033406O09Rik	0.924	0.00595555	0.452497	C6
426	chr1	74885408	74881509	2	Fev	0.827217	0.00601205	0.357106	C6
19590	chr7	48027597	48020971	2	Mrgprx1	1.02316	0.00603059	0.0744222	C6
14416	chr3	154330560	154306293	2	Lhx8	0.802566	0.00606115	0.233018	C6
2010	chr10	81233163	81252123	1	Zfr2	0.602838	0.00611454	0.185716	C6
5793	chr13	67553152	67538641	2	Zfp748	0.709105	0.00613866	0.104791	C6
19814	chr7	83794839	83775617	2	Cfap161	0.811157	0.00614123	0.156676	C6
8385	chr16	48283735	48294292	1	Dppa4	0.59137	0.00617282	0.10792	C6
15483	chr4	133518963	133530790	1	Kdf1	0.846783	0.00617725	0.208618	C6
13335	chr3	14533788	14572658	1	Lrrcc1	0.593061	0.00620326	0.117484	C6
22225	chr9	37208223	37223228	1	Tmem218	0.714933	0.00621506	0.279066	C6
21309	chr8	71558871	71554303	2	Tmem221	0.587233	0.00627037	0.261657	C6
15122	chr4	112006269	112029538	1	Skint1	1.43402	0.00629996	0.0899555	C6
15894	chr4	156200818	156199424	2	Isg15	0.502468	0.00634892	0.150809	C6
23571	chrX	48341358	48406728	1	Bcorl1	0.556475	0.00638137	0.178631	C6
12095	chr2	87072223	87071115	2	Olfr1107	1.09624	0.0063896	0.108209	C6
19591	chr7	48168985	48168017	2	Mrgprb5	0.766629	0.00641703	0.0664979	C6
14086	chr3	105870858	105924044	1	Tmigd3	0.571965	0.00642255	0.127227	C6
19414	chr7	43842269	43851181	1	Klk5	1.0467	0.00642914	0.186387	C6
4805	chr12	85106431	85086814	2	Prox2	0.57528	0.00648937	0.137938	C6
8408	chr16	51987287	51980376	2	Gm29686	0.793805	0.00648967	0.0657733	C6
11414	chr2	23572104	23510054	2	Spopl	0.802011	0.00652622	0.143924	C6
18941	chr7	19699188	19696244	2	Apoe	0.543995	0.00655178	0.24208	C6
2233	chr10	112060189	112078510	1	Glipr1l1	1.81515	0.00657117	0.0865511	C6
12803	chr2	148789361	148793437	1	Cst12	1.80461	0.00657301	0.122573	C6
5549	chr13	46418300	46431099	1	Rbm24	0.77069	0.00657943	0.168368	C6
13890	chr3	94310132	94332532	1	Them4	0.892307	0.00657943	0.165684	C6
20957	chr8	22227303	22261334	1	Thsd1	0.665758	0.00657943	0.139373	C6
22450	chr9	48605123	48591877	2	Nnmt	0.584779	0.00658652	0.133929	C6
19813	chr7	83745726	83643063	2	Il16	0.840171	0.00660918	0.162036	C6
18608	chr7	3415066	3415156	1	Gm23450	0.621918	0.00661031	0.539102	C6
13780	chr3	89436704	89450952	1	Pbxip1	0.703677	0.00661574	0.249178	C6
6114	chr13	120316862	120318261	1	Tcstv3	1.09525	0.00663192	0.177244	C6
15408	chr4	129623908	129619274	2	Ccdc28b	0.610536	0.00664247	0.288408	C6
360	chr1	65311257	65389244	1	Pth2r	0.903962	0.00665261	0.137982	C6
12276	chr2	92401263	92383676	2	Mapk8ip1	0.82605	0.00665616	0.286244	C6
5211	chr13	11522052	11525682	1	Zp4-ps	1.12231	0.00667323	0.128231	C6
5194	chr13	4434343	4457530	1	Akr1c6	0.924084	0.006685	0.0505022	C6
23317	chrX	7375830	7372591	2	Usp27x	0.707906	0.0067041	0.17648	C6
5781	chr13	67278466	67254918	2	Zfp458	0.80502	0.00673594	0.0747734	C6
6176	chr14	17660960	18038088	1	Thrb	0.739711	0.00676783	0.294995	C6
16436	chr5	87595993	87595902	2	Mir3969	1.65505	0.00677072	0.15972	C6
379	chr1	71888112	71891204	1	Gm8883	0.849324	0.0067836	0.2018	C6
6458	chr14	50392758	50393696	1	Olfr736	1.07683	0.0067836	0.0772533	C6
24011	chrX	107792590	107872911	1	Tent5d	0.746351	0.00680804	0.0927423	C6
14544	chr4	26705449	26635820	2	4930548K13Rik	1.06252	0.00681088	0.103231	C6
7424	chr15	78581589	78574411	2	Gm36738	0.836474	0.00685543	0.249351	C6
13802	chr3	90243512	90237498	2	Creb3l4	0.6701	0.0068697	0.341289	C6
15643	chr4	141242884	141257562	1	Arhgef19	0.536236	0.00687779	0.275449	C6
6395	chr14	44859375	44851235	2	Ptgdr	1.02361	0.00687793	0.20244	C6
18609	chr7	3424662	3435667	1	Cacng6	0.917485	0.00688432	0.206827	C6
16712	chr5	113650390	113612355	2	Cmklr1	0.73455	0.00689968	0.172476	C6
6085	chr13	115101964	115088355	2	Pelo	0.651369	0.00692889	0.194209	C6
1148	chr1	172550806	172541620	2	4933439K11Rik	0.848504	0.0069299	0.104609	C6
24115	chrX	136517999	136534306	1	Kir3dl1	0.710017	0.00695138	0.0205244	C6
22232	chr9	37528089	37538319	1	Esam	0.750302	0.00695213	0.245245	C6
513	chr1	86045863	86055456	1	2810459M11Rik	0.787558	0.00698616	0.213156	C6
10763	chr19	11829024	11828077	2	Olfr1417	0.684228	0.00698867	0.0746443	C6
19360	chr7	40898324	40849153	2	A230077H06Rik	0.645061	0.00700214	0.140693	C6
4918	chr12	102554941	102565027	1	Chga	0.775856	0.00701614	0.235844	C6
17738	chr6	57431691	57432602	1	Vmn1r20	0.795991	0.00702186	0.0387245	C6
14359	chr3	144975045	144952486	2	Clca4a	1.22716	0.00704131	0.0871334	C6
6880	chr14	79771312	79766772	2	Pcdh8	0.623961	0.00704186	0.383226	C6
46	chr1	14755966	14753346	2	Msc	0.89291	0.00707764	0.296018	C6
22237	chr9	37657312	37649182	2	Tbrg1	0.605633	0.00712653	0.165151	C6
24117	chrX	136708065	136709868	1	Tceal1	0.737767	0.0071362	0.120458	C6
19230	chr7	30184171	30186030	1	Cox7a1	0.935746	0.00714947	0.197827	C6
9160	chr17	32685659	32703349	1	Cyp4f15	0.593183	0.00718611	0.0850489	C6
18791	chr7	12897809	12909083	1	Zscan22	0.688478	0.00718611	0.244755	C6
19530	chr7	45621811	45627906	1	Izumo1	0.931385	0.00718611	0.317479	C6
21821	chr8	120736358	120756694	1	Irf8	0.716928	0.00719723	0.318298	C6
2348	chr10	127190054	127182521	2	Arhgef25	0.681424	0.00719783	0.296835	C6
4556	chr12	52028063	52023003	2	Gpr33	0.987549	0.00726597	0.0871689	C6
7705	chr15	97964229	97970286	1	Tmem106c	0.668345	0.0072752	0.179671	C6
8135	chr16	20695057	20703036	1	Fam131a	0.530639	0.00727743	0.34603	C6
6992	chr15	3303526	3280627	2	Ccdc152	1.19245	0.00731349	0.108773	C6
7162	chr15	42676977	42424667	2	Angpt1	0.608353	0.0073417	0.120467	C6
15084	chr4	108032090	108014793	2	Podn	0.953595	0.00737932	0.296378	C6
13536	chr3	57651684	57644349	2	Commd2	0.839801	0.00742233	0.210484	C6
15407	chr4	129619093	129615617	2	Iqcc	0.606409	0.00742233	0.289448	C6
24170	chrX	143518591	143797796	1	Pak3	0.857296	0.00742671	0.102822	C6
4418	chr12	17000118	16988648	2	Pqlc3	0.80454	0.00747062	0.242671	C6
8829	chr17	20345425	20375772	1	Vmn2r107	0.793387	0.00747062	0.0563246	C6
5649	chr13	55426804	55417958	2	F12	0.595983	0.00748378	0.104062	C6
4503	chr12	33928425	33929310	1	Ferd3l	0.566782	0.00752304	0.116427	C6
2500	chr10	130280240	130268152	2	Neurod4	1.18839	0.00753182	0.110009	C6
4028	chr11	104608000	104670473	1	Itgb3	0.698588	0.00756992	0.21652	C6
21091	chr8	40926233	40990782	1	Pdgfrl	0.883803	0.00756992	0.13816	C6
14767	chr4	52989284	53000854	1	Nipsnap3a	0.667676	0.00757707	0.07336	C6
5814	chr13	69739897	69702832	2	Ube2ql1	0.580226	0.00757806	0.223347	C6
6961	chr14	120042435	120019585	2	Oxgr1	0.522496	0.00759626	0.106795	C6
21917	chr8	125734203	125748235	1	Ntpcr	0.572893	0.00759626	0.171928	C6
11391	chr2	19371636	19394970	1	Msrb2	0.769247	0.00760345	0.142116	C6
22105	chr9	21510234	21507380	2	Tmed1	0.640897	0.00764261	0.408027	C6
7171	chr15	44457553	44601170	1	Pkhd1l1	0.65994	0.0076755	0.138191	C6
7218	chr15	58214892	58175879	2	Fbxo32	0.510689	0.0076912	0.160533	C6
65	chr1	18145853	18115191	2	Crisp4	0.693383	0.00776201	0.0602178	C6
14106	chr3	107039504	107054322	1	AI504432	0.779961	0.00778735	0.208875	C6
22149	chr9	24098018	24316398	1	Npsr1	0.525014	0.007794	0.13376	C6
22157	chr9	26733808	26763097	1	B3gat1	0.543371	0.00785886	0.0813067	C6
16341	chr5	70842617	70751047	2	Gabrg1	0.648095	0.00785935	0.0747687	C6
8976	chr17	25240116	25234317	2	Gnptg	0.967412	0.00790694	0.262253	C6
18380	chr6	129331781	129322165	2	4922502D21Rik	0.988558	0.00791381	0.0894355	C6
18391	chr6	129578286	129585827	1	Klre1	0.759106	0.00791784	0.0820712	C6
17337	chr6	13224965	13185610	2	Vwde	0.616751	0.00794484	0.0859467	C6
4535	chr12	41486057	41451668	2	Lrrn3	0.673963	0.00795983	0.0906089	C6
2505	chr10	130497379	130471821	2	Vmn2r87	0.585366	0.00796095	0.0344177	C6
14073	chr3	104789034	104794459	1	Rhoc	0.727738	0.0079623	0.287582	C6
4668	chr12	72441866	72510565	1	Lrrc9	0.776964	0.00796643	0.13288	C6
14107	chr3	107101567	107115005	1	Kcna2	1.00257	0.00796826	0.214818	C6
7539	chr15	82380260	82370527	2	Cyp2d22	1.8626	0.00798508	0.240858	C6
1463	chr10	21377300	21396578	1	Aldh8a1	0.5136	0.00799173	0.13188	C6
9349	chr17	36042961	36058645	1	Gm6034	0.799558	0.00801346	0.0817422	C6
4428	chr12	20815779	20804389	2	1700030C10Rik	0.872461	0.00804025	0.233653	C6
14762	chr4	52814604	52828269	1	4930552N02Rik	0.728208	0.00806614	0.081591	C6
16441	chr5	87825697	87846386	1	Prr27	1.0622	0.00809298	0.0414888	C6
19276	chr7	30856178	30854330	2	Ffar3	0.789295	0.00809298	0.244449	C6
20785	chr8	3720651	3716071	2	Clec4g	0.672779	0.00809298	0.101427	C6
6529	chr14	52450393	52451402	1	Olfr1509	1.14881	0.00816234	0.0870132	C6
15929	chr5	8046078	8069314	1	Sri	0.719993	0.00821285	0.112982	C6
23832	chrX	77925062	77919786	2	5430402E10Rik	0.826399	0.00823789	0.0326622	C6
20205	chr7	107845731	107844787	2	Olfr470	1.00317	0.0082673	0.0385289	C6
23619	chrX	53240111	53070002	2	Plac1	0.684697	0.00828234	0.108276	C6
11791	chr2	51973208	51948499	2	Nmi	1.03856	0.00828477	0.170818	C6
9680	chr17	59013322	59001401	2	Nudt12	0.653749	0.00828811	0.127213	C6
498	chr1	84935083	84906705	2	Slc16a14	0.773898	0.00830027	0.160853	C6
7176	chr15	45114934	45106284	2	Kcnv1	0.5909	0.0083005	0.10456	C6
21199	chr8	65618040	66471637	1	2021-03-01	0.551579	0.00830662	0.279445	C6
24045	chrX	120313226	120312582	2	H2afb3	1.86319	0.00830662	0.184867	C6
6183	chr14	19751257	19811787	1	Nid2	0.570956	0.00833355	0.179333	C6
181	chr1	39367851	39371911	1	Rpl31	0.600069	0.00837592	0.265618	C6
455	chr1	75507077	75510354	1	Inha	0.815697	0.00838259	0.277498	C6
23719	chrX	71050256	71154717	1	Mamld1	0.791005	0.00841411	0.112622	C6
18786	chr7	12733105	12693998	2	Vmn2r56	1.25641	0.00841661	0.0712221	C6
1391	chr10	7836381	7836474	1	Mir5104	0.514563	0.00841772	0.285142	C6
19244	chr7	30419854	30417712	2	Hcst	0.737487	0.00841772	0.306484	C6
2158	chr10	95416857	95411490	2	Socs2	0.846151	0.00845068	0.480955	C6
15438	chr4	131921771	131923140	1	Tmem200b	0.573832	0.00848076	0.35424	C6
18269	chr6	124464784	124430756	2	Clstn3	0.570303	0.00849279	0.144938	C6
19811	chr7	83584931	83623709	1	Tmc3	0.592051	0.00851896	0.0791865	C6
4734	chr12	80132844	80120546	2	2310015A10Rik	0.638238	0.0085256	0.242315	C6
13826	chr3	90726906	90741517	1	Pglyrp4	1.09807	0.00854075	0.0781954	C6
22288	chr9	38930173	38931099	1	Olfr930	1.0882	0.00858075	0.114076	C6
66	chr1	18223564	18210053	2	Defb44-ps	1.03723	0.00859444	0.0664577	C6
2681	chr11	28681564	28693276	1	2810471M01Rik	0.919638	0.00861156	0.0920846	C6
17384	chr6	24748367	24766519	1	Hyal4	1.48634	0.00861302	0.0774045	C6
21755	chr8	111992302	111966908	2	Adat1	0.524695	0.00861302	0.125236	C6
17371	chr6	23132986	23072173	2	Aass	0.661806	0.00861382	0.0978666	C6
24023	chrX	111697079	111575204	2	Hdx	0.964149	0.00861382	0.0830844	C6
19664	chr7	64153835	64269772	1	Trpm1	0.579174	0.00863224	0.15812	C6
6818	chr14	73049114	73029128	2	Cysltr2	0.600057	0.00866529	0.068071	C6
2317	chr10	122448499	122453453	1	Avpr1a	0.909239	0.00870142	0.27928	C6
15861	chr4	155694342	155696485	1	Fndc10	0.870589	0.00871735	0.252186	C6
14007	chr3	98160634	98164169	1	Adam30	1.09574	0.00872591	0.307405	C6
12318	chr2	102658683	102790784	1	Slc1a2	0.588622	0.00876185	0.134542	C6
23977	chrX	104482782	104506262	1	Uprt	1.19617	0.00880653	0.0797911	C6
11353	chr2	13010864	13001887	2	C1ql3	0.644618	0.00880751	0.156409	C6
23597	chrX	52164923	52053018	2	Gpc4	0.535439	0.00884342	0.118791	C6
22999	chr9	106453838	106464012	1	Pcbp4	0.828159	0.00885245	0.260627	C6
13902	chr3	94658872	94612753	2	Tuft1	0.795152	0.00886368	0.150209	C6
19638	chr7	60005156	59982501	2	Snurf	0.890221	0.00887713	0.187769	C6
23566	chrX	48108725	48136981	1	Xpnpep2	1.03973	0.00887767	0.0778222	C6
19657	chr7	62420139	62417593	2	Mkrn3	0.664316	0.00888299	0.274885	C6
865	chr1	137966455	137966718	1	Mir181a-1	0.724522	0.00888598	0.195404	C6
12303	chr2	94261399	94261300	2	Mir670	0.628636	0.00891903	0.399898	C6
3775	chr11	97840780	97843043	1	B230217C12Rik	0.743815	0.00892343	0.321831	C6
17791	chr6	67535822	67534059	2	Tacstd2	0.888115	0.0089557	0.359991	C6
18374	chr6	129045901	129057471	1	Klrb1f	1.18035	0.00900379	0.0794623	C6
4796	chr12	84641019	84651455	1	Vrtn	0.848908	0.00900975	0.29468	C6
1191	chr1	174430430	174431384	1	Olfr414	1.98477	0.00904946	0.139604	C6
883	chr1	140183411	140085855	2	Cfh	0.526895	0.00906096	0.0347644	C6
944	chr1	154725920	154392519	2	Cacna1e	0.573105	0.00906096	0.189262	C6
7017	chr15	7398395	7206120	2	Egflam	0.511809	0.00910041	0.178827	C6
14461	chr4	6365680	6396122	1	Sdcbp	0.7677	0.00911398	0.17004	C6
18940	chr7	19692659	19689480	2	Apoc1	0.61241	0.00913369	0.307782	C6
16237	chr5	43868809	43912374	1	Cd38	0.540309	0.00917645	0.0691379	C6
7003	chr15	5108533	5097439	2	Card6	0.961103	0.00920155	0.125524	C6
22281	chr9	38752796	38756863	1	Olfr920	2.76278	0.00922678	0.107382	C6
17046	chr5	137026392	137033351	1	Vgf	0.658809	0.00925013	0.331666	C6
11213	chr19	57273960	57277052	1	4930449E18Rik	1.01698	0.0092507	0.332208	C6
19612	chr7	51621830	51671126	1	Slc17a6	0.809822	0.0093323	0.151382	C6
900	chr1	150164948	150159043	2	Ptgs2os2	0.976788	0.00936104	0.145711	C6
8748	chr17	12876034	12877842	1	Mrgprh	0.663826	0.00936104	0.177951	C6
14520	chr4	19922566	19876838	2	Atp6v0d2	0.607808	0.00936104	0.0789731	C6
17805	chr6	71373427	71379171	1	Cd8a	0.829665	0.00936104	0.225969	C6
5794	chr13	67553202	67570892	1	9430065F17Rik	0.614305	0.00940488	0.0886399	C6
23304	chrX	6320723	6314106	2	Bmp15	0.709934	0.00955256	0.0530311	C6
702	chr1	119422248	119415465	2	Inhbb	0.612762	0.00957614	0.327546	C6
566	chr1	88754890	88755733	1	Platr5	0.681525	0.00966359	0.40116	C6
1659	chr10	56106917	56116880	1	Msl3l2	0.644361	0.00966359	0.279289	C6
5589	chr13	50417877	50433769	1	Fbxw17	0.503011	0.00966359	0.0760266	C6
8033	chr16	16829363	16753016	2	Spag6l	0.829009	0.00966359	0.154133	C6
20798	chr8	4253102	4256220	1	Snapc2	0.62741	0.00967312	0.345248	C6
14564	chr4	33438081	33438209	1	Mir8118	0.617186	0.00971955	0.184533	C6
9163	chr17	32830261	32815449	2	Zfp799	0.611952	0.00972238	0.110582	C6
6390	chr14	44102887	44103357	1	Ear12	1.16843	0.00974614	0.062511	C6
23301	chrX	6047507	6054751	1	Nudt11	1.09858	0.00977422	0.15064	C6
5402	chr13	24937401	24939049	1	9330162012Rik	0.900786	0.00984232	0.257493	C6
8799	chr17	17402686	17459387	1	Lix1	0.522432	0.00984232	0.0774089	C6
23908	chrX	99136061	99149022	1	Efnb1	0.753345	0.00984833	0.183462	C6
8406	chr16	50727132	50727245	1	Mir6363	0.541269	0.00991987	0.239058	C6
15260	chr4	119637732	119639465	1	Guca2a	0.679805	0.00991987	0.236133	C6
11810	chr2	57998155	58039228	1	Galnt5	1.10645	0.00992845	0.0998934	C6

## Sheet: C7
	seqnames	start	end	strand	name	Log2FC	FDR	MeanDiff	cluster
16713	chr5	113724772	113692424	2	1700069L16Rik	1.13089	4.39575e-21	0.586757	C7
174	chr1	38664955	38175991	2	Aff3	0.62218	6.49126e-21	0.853467	C7
15849	chr4	155361428	155260118	2	Prkcz	0.771887	8.47288e-20	0.522146	C7
21127	chr8	46294671	46292047	2	Helt	0.980313	9.1094e-19	0.71454	C7
22265	chr9	38430284	38431219	1	Olfr901	2.23271	4.95948e-18	0.586648	C7
5620	chr13	54192129	54222432	1	Hrh2	0.893641	7.42288e-18	0.339797	C7
11212	chr19	57314919	57033264	2	Ablim1	0.732436	7.96592e-18	0.590306	C7
2320	chr10	122678762	122945795	1	Ppm1h	0.725295	4.1065e-17	0.509953	C7
1258	chr1	182565007	182632352	1	Capn8	0.962569	5.2121e-17	0.304398	C7
13152	chr2	169633646	169913087	1	Tshz2	0.626116	5.2121e-17	0.524398	C7
2306	chr10	121311189	121263819	2	Tbc1d30	0.784385	6.34135e-17	0.392712	C7
16569	chr5	102207198	102897937	1	Arhgap24	0.604334	1.25763e-16	0.63991	C7
2185	chr10	100015824	100100412	1	Kitl	0.793924	1.30008e-16	0.274413	C7
6962	chr14	120275669	120431698	1	Mbnl2	0.718791	1.65034e-16	0.469422	C7
4084	chr11	109144369	109139291	2	E030025P04Rik	0.805266	2.22492e-16	0.40913	C7
9718	chr17	69439326	69489233	1	Akain1	0.930442	2.48693e-16	0.344189	C7
6912	chr14	103513341	103613346	1	Scel	0.888901	3.18581e-16	0.310936	C7
1447	chr10	19712587	19760053	1	Il20ra	1.06422	6.93689e-16	0.281255	C7
6954	chr14	118787871	118874525	1	Cldn10	0.769588	1.16575e-15	0.400639	C7
8659	chr16	96467606	96525789	1	Pcp4	1.1372	1.51757e-15	0.322035	C7
2383	chr10	128007604	127990936	2	Hsd17b6	0.926522	2.14181e-15	0.312422	C7
18548	chr6	145076157	144993835	2	Bcat1	0.737497	2.38815e-15	0.302391	C7
1661	chr10	56431981	56475416	1	Gm36595	0.78357	3.91957e-15	0.251651	C7
1340	chr1	193153112	193172036	1	Irf6	0.987106	5.79742e-15	0.433238	C7
21064	chr8	35587798	35679449	1	Mfhas1	0.625994	6.16684e-15	0.272611	C7
10248	chr18	58209926	58008623	2	Fbn2	0.577462	7.94967e-15	0.365726	C7
11218	chr19	57611034	58133343	1	Atrnl1	0.593354	9.4324e-15	0.581573	C7
14504	chr4	15149131	14952245	2	Necab1	0.709364	1.26769e-14	0.252453	C7
2313	chr10	122047315	121780991	2	Srgap1	0.658825	1.34401e-14	0.532891	C7
18540	chr6	142964452	142821541	2	St8sia1	0.755949	3.02084e-14	0.354724	C7
11187	chr19	53677306	53867080	1	Rbm20	0.647728	3.70021e-14	0.420559	C7
1602	chr10	42018382	41914990	2	Armc2	0.649684	3.71761e-14	0.355212	C7
10069	chr18	36939205	37187661	1	Pcdha2	0.501298	3.71761e-14	0.348991	C7
14363	chr3	145292472	145552011	1	Col24a1	0.684526	3.80277e-14	0.30112	C7
16703	chr5	113070117	113058258	2	Crybb2	1.28811	4.14223e-14	0.237073	C7
16561	chr5	100719683	100679486	2	Hpse	1.12116	4.57062e-14	0.288363	C7
7240	chr15	62037986	62376841	1	Pvt1	0.650888	4.85277e-14	0.295783	C7
5647	chr13	55399648	55414695	1	Slc34a1	1.1268	5.44471e-14	0.418281	C7
8598	chr16	91269769	91271939	1	Olig1	0.863546	5.44471e-14	0.579707	C7
124	chr1	33908225	34308662	1	Dst	0.534886	7.72538e-14	0.639455	C7
2279	chr10	117925459	117948307	1	4933411E08Rik	0.765821	7.72538e-14	0.275998	C7
14322	chr3	138313286	138331134	1	Adh6a	1.20674	7.94453e-14	0.26142	C7
4967	chr12	105009809	104929933	2	Syne3	0.718239	8.61398e-14	0.408927	C7
8546	chr16	87553330	87595336	1	Map3k7cl	0.762357	1.0815e-13	0.273323	C7
2328	chr10	125966219	126015359	1	Lrig3	0.859244	1.34135e-13	0.270943	C7
5168	chr12	118199043	117877982	2	Dnah11	0.588782	1.46788e-13	0.375493	C7
8599	chr16	91372783	91405587	1	Ifnar2	0.790148	1.46788e-13	0.299986	C7
10070	chr18	36946207	37187661	1	Pcdha3	0.50447	1.51326e-13	0.341635	C7
22817	chr9	81631930	81645156	1	D430036J16Rik	1.33283	1.82182e-13	0.287672	C7
21930	chr8	127064056	127612286	1	Pard3	0.521259	1.83292e-13	0.536483	C7
5810	chr13	68999541	68620043	2	Adcy2	0.740481	2.552e-13	0.40534	C7
14329	chr3	138726984	138711535	2	4930425O10Rik	0.624046	2.94148e-13	0.196766	C7
18383	chr6	129397297	129405413	1	Clec1b	1.84444	3.52203e-13	0.276219	C7
2274	chr10	117629500	117687352	1	Cpm	0.621148	4.04055e-13	0.327056	C7
1465	chr10	21690845	21693978	1	Gm5420	0.908121	4.0849e-13	0.313788	C7
10071	chr18	36952648	37187661	1	Pcdha4	0.507969	4.0849e-13	0.32808	C7
8657	chr16	96361757	96525789	1	Igsf5	0.646727	4.1427e-13	0.32221	C7
5960	chr13	97241105	97253040	1	Enc1	0.767641	4.87609e-13	0.525014	C7
7687	chr15	96079553	96051616	2	D030018L15Rik	0.709964	5.29959e-13	0.194825	C7
16609	chr5	107289595	107106570	2	Tgfbr3	0.560583	5.5124e-13	0.419849	C7
1502	chr10	24149317	24188959	1	Stx7	1.02677	5.60072e-13	0.262547	C7
5814	chr13	69739897	69702832	2	Ube2ql1	0.764708	5.60072e-13	0.291448	C7
5698	chr13	58806569	59133970	1	Ntrk2	0.540985	7.36574e-13	0.45083	C7
6944	chr14	118052246	118012790	2	Dct	0.912484	7.80637e-13	0.29858	C7
16376	chr5	75075601	75077893	1	Gsx2	0.878576	8.34439e-13	0.619314	C7
10396	chr18	76170552	76170652	1	Mir6358	0.694555	8.72119e-13	0.668165	C7
5682	chr13	57908332	57421195	2	Spock1	0.517036	1.01106e-12	0.511573	C7
7680	chr15	94629185	95096097	1	Tmem117	0.588263	1.01106e-12	0.395561	C7
16803	chr5	119627382	119570129	2	AW549542	0.863579	1.07805e-12	0.235328	C7
17315	chr6	6869533	6820546	2	Dlx6os1	0.778547	1.20663e-12	0.269929	C7
8712	chr17	7827302	7738568	2	Fndc1	0.666658	1.40964e-12	0.313566	C7
8625	chr16	92826074	92601466	2	Runx1	0.605681	1.4712e-12	0.463394	C7
6942	chr14	116925297	117979529	1	Gpc6	0.516828	1.68224e-12	0.556332	C7
6075	chr13	113663676	113662896	2	Hspb3	0.872992	1.72023e-12	0.641422	C7
11971	chr2	80447396	80411970	2	Frzb	0.83575	1.75325e-12	0.231957	C7
18236	chr6	122513676	122529290	1	Mfap5	1.10551	3.21472e-12	0.369429	C7
[truncated: 1,398 more rows]

## Sheet: C8
	seqnames	start	end	strand	name	Log2FC	FDR	MeanDiff	cluster
[truncated: 406 more rows]

[truncated: 1 more sheets: C9]
