# Supplementary material for: Transcription factor E4F1 dictates spermatogonial stem cell fate decisions by regulating mitochondrial functions and cell cycle progression
Source: Cell Biosci. 2023 Sep 25;13:177. doi: 10.1186/s13578-023-01134-z (PMC10521505; doi:10.1186/s13578-023-01134-z)
Supplement: Supplementary file 5 — Additional file 5: Table S3. Prediction of Transcription regulators based on GeneScores. [file 13578_2023_1134_MOESM5_ESM.xlsx]

## Sheet: Sheet1
GeneScoreMatrix_name	MotifMatrix_name	cor	padj	pval	GeneScoreMatrix_seqnames	GeneScoreMatrix_start	GeneScoreMatrix_end	GeneScoreMatrix_strand	GeneScoreMatrix_idx	GeneScoreMatrix_matchName	MotifMatrix_seqnames	MotifMatrix_idx	MotifMatrix_matchName	maxDelta	TFRegulator
1	Ctcfl	Ctcfl_820	0.904102	2.20882e-182	2.81378e-185	chr2	173119525	173093609	2	1925	CTCFL	z	820	CTCFL	9.53612	YES
2	Runx1	Runx1_712	0.901243	2.22669e-179	2.83654e-182	chr16	92826074	92601466	2	722	RUNX1	z	712	RUNX1	2.38315	NO
3	Erg	Erg_287	-0.871724	6.97999e-153	8.89171e-156	chr16	95586593	95359169	2	744	ERG	z	287	ERG	5.81886	NO
4	Tcf7l2	Tcf7l2_732	0.864174	3.73462e-147	4.75748e-150	chr19	55741810	55933655	1	744	TCF7L2	z	732	TCF7L2	2.16688	NO
5	Cxxc1	Cxxc1_247	0.857104	4.28404e-142	5.45737e-145	chr18	74216212	74221491	1	521	CXXC1	z	247	CXXC1	0.975596	NO
6	Fli1	Fli1_277	-0.856312	1.51864e-141	1.93458e-144	chr9	32541452	32422204	2	246	FLI1	z	277	FLI1	5.84882	NO
7	Atf5	Atf5_791	0.853809	7.90381e-140	1.00685e-142	chr7	44816658	44812256	2	866	ATF5	z	791	ATF5	1.07098	NO
8	Nfya	Nfya_242	0.84982	3.69322e-137	4.70473e-140	chr17	48409820	48386885	2	900	NFYA	z	242	NFYA	5.87224	YES
9	Gata5	Gata5_385	0.846022	1.09099e-134	1.38979e-137	chr2	180334679	180325088	2	1990	GATA5	z	385	GATA5	1.51892	NO
10	Myb	Myb_644	-0.845442	2.56595e-134	3.26873e-137	chr10	21160984	21124930	2	101	MYB	z	644	MYB	1.65107	NO
11	Vdr	Vdr_671	0.842588	1.63758e-132	2.08609e-135	chr15	97908296	97854427	2	714	VDR	z	671	VDR	1.16691	NO
12	Mafa	Mafa_792	-0.840311	4.25847e-131	5.42481e-134	chr15	75747922	75746843	2	331	MAFA	z	792	MAFA	1.57355	NO
13	Foxo1	Foxo1_314	0.826302	7.42315e-123	9.45624e-126	chr3	52268337	52350109	1	206	FOXO1	z	314	FOXO1	2.29749	NO
14	Klf10	Klf10_810	0.822196	1.40067e-120	1.78429e-123	chr15	38300711	38291464	2	149	KLF10	z	810	KLF10	3.77022	YES
15	Sp1	Sp1_142	0.813744	4.48793e-116	5.7171e-119	chr15	102406316	102436404	1	871	SP1	z	142	SP1	3.26479	YES
16	Usf2	Usf2_95	0.807513	6.74761e-113	8.59569e-116	chr7	30956803	30945248	2	686	USF2	z	95	USF2	3.93803	YES
17	Zfp957	Zfp957_16	-0.8038	4.64592e-111	5.91837e-114	chr14	79247367	79212355	2	754	ZFP957	z	16	ZFP957	2.8276	NO
18	Nr4a3	Nr4a3_679	-0.798809	1.19474e-108	1.52197e-111	chr4	48045305	48086446	1	298	NR4A3	z	679	NR4A3	1.84321	NO
19	Nhlh1	Nhlh1_86	0.798006	2.87409e-108	3.66126e-111	chr1	172057596	172052292	2	1131	NHLH1	z	86	NHLH1	3.85884	YES
20	Hmg20b	Hmg20b_729	0.796069	2.35212e-107	2.99633e-110	chr10	81350457	81346046	2	662	HMG20B	z	729	HMG20B	4.25829	YES
21	Sox5	Sox5_738	0.792627	9.31344e-106	1.18643e-108	chr6	144781977	143828425	2	1259	SOX5	z	738	SOX5	1.53581	NO
22	Irf2	Irf2_636	0.790924	5.60963e-105	7.14603e-108	chr8	46739745	46847458	1	368	IRF2	z	636	IRF2	1.59387	NO
23	Nfil3	Nfil3_137	-0.789653	2.11754e-104	2.6975e-107	chr13	52981039	52967209	2	436	NFIL3	z	137	NFIL3	1.82624	NO
24	Arid5b	Arid5b_8	-0.78761	1.75782e-103	2.23927e-106	chr10	68278726	68095593	2	404	ARID5B	z	8	ARID5B	0.656296	NO
25	Mef2c	Mef2c_638	-0.786709	4.4351e-103	5.64981e-106	chr13	83504034	83667079	1	710	MEF2C	z	638	MEF2C	3.57212	NO
26	Hif3a	Hif3a_869	0.786519	5.38805e-103	6.86376e-106	chr7	17062427	17030993	2	273	HIF3A	z	869	HIF3A	2.09161	NO
27	Zbtb7c	Zbtb7c_812	-0.782287	3.91614e-101	4.98871e-104	chr18	75820178	76148564	1	538	ZBTB7C	z	812	ZBTB7C	0.57207	NO
28	Klf14	Klf14_237	-0.777177	6.09697e-99	7.76684e-102	chr6	30958990	30956021	2	156	KLF14	z	237	KLF14	4.13687	NO
29	Cic	Cic_728	-0.774426	8.73524e-98	1.11277e-100	chr7	25267699	25294159	1	483	CIC	z	728	CIC	2.74949	NO
30	Ptf1a	Ptf1a_47	0.771147	1.98756e-96	2.53193e-99	chr2	19445663	19447501	1	139	PTF1A	z	47	PTF1A	2.00587	NO
31	Lmx1a	Lmx1a_456	-0.769004	1.4899e-95	1.89797e-98	chr1	167689558	167848733	1	1069	LMX1A	z	456	LMX1A	2.37129	NO
32	Nfil3	Nfil3_138	-0.766149	2.10649e-94	2.68343e-97	chr13	52981039	52967209	2	436	NFIL3	z	138	NFIL3	2.00733	NO
33	Zfp410	Zfp410_196	-0.763788	1.83145e-93	2.33305e-96	chr12	84316859	84344439	1	443	ZFP410	z	196	ZFP410	2.49167	NO
34	Arnt2	Arnt2_26	-0.763448	2.49621e-93	3.17988e-96	chr7	84410038	84246275	2	1223	ARNT2	z	26	ARNT2	2.57382	NO
35	Npas3	Npas3_34	-0.76295	3.92099e-93	4.99489e-96	chr12	53248677	54072175	1	219	NPAS3	z	34	NPAS3	1.19619	NO
36	Nfatc1	Nfatc1_703	-0.760498	3.57575e-92	4.55509e-95	chr18	80713071	80606205	2	571	NFATC1	z	703	NFATC1	1.12418	NO
37	Foxp1	Foxp1_302	0.759224	1.11595e-91	1.42159e-94	chr6	99520993	98925342	2	779	FOXP1	z	302	FOXP1	2.07977	NO
38	Tef	Tef_105	0.758587	1.96505e-91	2.50325e-94	chr15	81802673	81826863	1	522	TEF	z	105	TEF	1.95087	NO
39	Ascl1	Ascl1_780	0.756078	1.79779e-90	2.29018e-93	chr10	87493660	87491041	2	732	ASCL1	z	780	ASCL1	5.29238	YES
40	Zfp384	Zfp384_811	0.752073	5.82303e-89	7.41788e-92	chr6	125009238	125037870	1	1012	ZFP384	z	811	ZFP384	1.55111	NO
41	Tbx20	Tbx20_767	0.749329	6.07353e-88	7.73698e-91	chr9	24774303	24720812	2	215	TBX20	z	767	TBX20	0.824529	NO
42	Nfil3	Nfil3_131	-0.748786	9.62308e-88	1.22587e-90	chr13	52981039	52967209	2	436	NFIL3	z	131	NFIL3	1.86213	NO
43	Irx1	Irx1_565	-0.74833	1.41549e-87	1.80317e-90	chr13	71963723	71958232	2	650	IRX1	z	565	IRX1	0.84148	NO
44	Spz1	Spz1_775	0.746706	5.55306e-87	7.07396e-90	chr13	92576232	92574631	2	740	SPZ1	z	775	SPZ1	1.43516	NO
45	Zfx	Zfx_240	0.744298	4.13585e-86	5.2686e-89	chrX	94123407	94074631	2	587	ZFX	z	240	ZFX	1.84643	NO
46	Myf5	Myf5_778	0.743962	5.46225e-86	6.95828e-89	chr10	107486134	107482908	2	851	MYF5	z	778	MYF5	4.28212	YES
47	Ybx2	Ybx2_821	-0.742918	1.29305e-85	1.6472e-88	chr11	69935899	69941599	1	710	YBX2	z	821	YBX2	2.42264	NO
48	Zfp784	Zfp784_199	-0.742053	2.63259e-85	3.35362e-88	chr7	5038446	5034446	2	77	ZFP784	z	199	ZFP784	0.999495	NO
49	Bcl11b	Bcl11b_814	-0.740731	7.76335e-85	9.88962e-88	chr12	108003414	107910403	2	648	BCL11B	z	814	BCL11B	1.51081	NO
50	Sox30	Sox30_736	-0.740315	1.08932e-84	1.38767e-87	chr11	45980310	46017992	1	275	SOX30	z	736	SOX30	2.24003	NO
51	Mga	Mga_96	-0.733761	2.08588e-82	2.65718e-85	chr2	119872551	119969581	1	1252	MGA	z	96	MGA	1.23253	NO
52	Six4	Six4_493	0.733603	2.36337e-82	3.01066e-85	chr12	73113245	73100259	2	332	SIX4	z	493	SIX4	1.77709	NO
53	Hoxc13	Hoxc13_403	-0.731019	1.79475e-81	2.2863e-84	chr15	102921131	102928814	1	883	HOXC13	z	403	HOXC13	2.50993	NO
54	Pou4f3	Pou4f3_446	-0.729852	4.45083e-81	5.66985e-84	chr18	42394597	42396093	1	305	POU4F3	z	446	POU4F3	1.87557	NO
55	Mef2a	Mef2a_640	0.728807	9.99112e-81	1.27275e-83	chr7	67372858	67231163	2	1096	MEF2A	z	640	MEF2A	2.49813	NO
56	Cux1	Cux1_474	-0.723814	4.52853e-79	5.76883e-82	chr5	136567490	136248135	2	1133	CUX1	z	474	CUX1	1.66657	NO
57	Klf11	Klf11_798	0.723526	5.6308e-79	7.17299e-82	chr12	24651371	24662782	1	97	KLF11	z	798	KLF11	4.13687	YES
58	Sp3	Sp3_802	0.722468	1.24809e-78	1.58992e-81	chr2	72980446	72936430	2	655	SP3	z	802	SP3	4.13122	YES
59	Tead4	Tead4_868	0.721889	1.9271e-78	2.4549e-81	chr6	128300813	128227143	2	1064	TEAD4	z	868	TEAD4	1.10542	NO
60	Pax8	Pax8_854	-0.721874	1.94938e-78	2.48329e-81	chr2	24475599	24420551	2	171	PAX8	z	854	PAX8	0.750986	NO
61	Jund	Jund_135	0.721504	2.57148e-78	3.27578e-81	chr8	70697739	70700616	1	505	JUND	z	135	JUND	1.9875	NO
62	Esr2	Esr2_668	0.718087	3.24884e-77	4.13865e-80	chr12	76177259	76120419	2	354	ESR2	z	668	ESR2	1.73427	NO
63	Pou3f4	Pou3f4_561	-0.717342	5.61755e-77	7.15612e-80	chrX	110814379	110819108	1	730	POU3F4	z	561	POU3F4	1.40922	NO
64	Dbx1	Dbx1_480	-0.71569	1.88134e-76	2.39661e-79	chr7	49636835	49631499	2	1008	DBX1	z	480	DBX1	3.45969	NO
65	Nr5a2	Nr5a2_675	0.714844	3.48424e-76	4.43852e-79	chr1	136960448	136843584	2	864	NR5A2	z	675	NR5A2	1.1869	NO
66	Creb1	Creb1_109	0.712237	2.29032e-75	2.91761e-78	chr1	64532804	64604548	1	345	CREB1	z	109	CREB1	3.78213	YES
67	E4f1	E4f1_873	0.710029	1.11069e-74	1.41489e-77	chr17	24455392	24443778	2	257	E4F1	z	873	E4F1	3.26694	YES
68	Elk3	Elk3_272	-0.709744	1.35982e-74	1.73225e-77	chr10	93311159	93247416	2	771	ELK3	z	272	ELK3	5.70091	NO
69	Fev	Fev_291	-0.709019	2.27446e-74	2.89741e-77	chr1	74885408	74881509	2	426	FEV	z	291	FEV	5.83634	NO
70	Klf9	Klf9_184	0.708322	3.72646e-74	4.74709e-77	chr19	23141226	23166911	1	421	KLF9	z	184	KLF9	1.99732	NO
71	Ubp1	Ubp1_836	-0.704803	4.3944e-73	5.59796e-76	chr9	113930934	113977202	1	1222	UBP1	z	836	UBP1	0.815185	NO
72	Tcf21	Tcf21_79	0.702155	2.7476e-72	3.50013e-75	chr10	22820128	22817263	2	121	TCF21	z	79	TCF21	2.29289	NO
73	Maf	Maf_793	0.695668	2.25065e-70	2.86708e-73	chr8	115706894	115703253	2	1006	MAF	z	793	MAF	1.57355	NO
74	Stat5b	Stat5b_756	-0.695397	2.69794e-70	3.43687e-73	chr11	100850585	100780731	2	1403	STAT5B	z	756	STAT5B	1.75222	NO
75	Smad4	Smad4_860	0.694574	4.67787e-70	5.95907e-73	chr18	73703741	73639013	2	514	SMAD4	z	860	SMAD4	0.988107	NO
76	Egr2	Egr2_188	0.692769	1.55173e-69	1.97673e-72	chr10	67537869	67542188	1	400	EGR2	z	188	EGR2	1.90865	NO
77	Mafb	Mafb_136	0.687097	6.35621e-68	8.09708e-71	chr2	160367065	160363677	2	1758	MAFB	z	136	MAFB	1.50763	NO
78	Hivep1	Hivep1_157	0.685453	1.83523e-67	2.33787e-70	chr13	42052021	42185026	1	353	HIVEP1	z	157	HIVEP1	0.66382	NO
79	Mef2d	Mef2d_842	0.684673	3.02766e-67	3.85689e-70	chr3	88142372	88172091	1	417	MEF2D	z	842	MEF2D	3.22709	YES
80	Gabpa	Gabpa_273	0.684117	4.32151e-67	5.50511e-70	chr16	84834925	84863779	1	628	GABPA	z	273	GABPA	5.88782	YES
81	Hnf4g	Hnf4g_664	0.682307	1.36872e-66	1.74359e-69	chr3	3508030	3659800	1	1	HNF4G	z	664	HNF4G	1.71354	NO
82	Smad3	Smad3_723	0.681665	2.05614e-66	2.61929e-69	chr9	63757994	63646767	2	711	SMAD3	z	723	SMAD3	1.84947	NO
83	Irf6	Irf6_634	-0.680625	3.96591e-66	5.05212e-69	chr1	193153112	193172036	1	1340	IRF6	z	634	IRF6	0.737413	NO
84	Sim2	Sim2_92	-0.679559	7.75284e-66	9.87623e-69	chr16	94085260	94127032	1	734	SIM2	z	92	SIM2	1.19619	NO
85	Gata3	Gata3_384	0.679257	9.37336e-66	1.19406e-68	chr2	9878600	9857078	2	37	GATA3	z	384	GATA3	1.03506	NO
86	Pax7	Pax7_467	-0.677542	2.73651e-65	3.486e-68	chr4	139832968	139738081	2	1181	PAX7	z	467	PAX7	1.49837	NO
87	Mtf1	Mtf1_175	0.677294	3.19302e-65	4.06754e-68	chr4	124802549	124849800	1	881	MTF1	z	175	MTF1	1.44786	NO
88	Creb3	Creb3_870	0.676905	4.06768e-65	5.18176e-68	chr4	43562634	43567060	1	227	CREB3	z	870	CREB3	3.34747	YES
89	Pou4f2	Pou4f2_840	-0.676718	4.569e-65	5.82038e-68	chr8	78436652	78433009	2	601	POU4F2	z	840	POU4F2	2.50423	NO
90	Nfib	Nfib_859	0.676531	5.12874e-65	6.53343e-68	chr4	82505779	82290173	2	466	NFIB	z	859	NFIB	1.07918	NO
91	Nhlh2	Nhlh2_84	0.675784	8.14629e-65	1.03774e-67	chr3	102010145	102015492	1	742	NHLH2	z	84	NHLH2	4.52324	YES
92	Nfia	Nfia_862	0.675137	1.21474e-64	1.54744e-67	chr4	97581943	98118876	1	562	NFIA	z	862	NFIA	1.07918	NO
93	Nfkb1	Nfkb1_701	0.674448	1.85687e-64	2.36544e-67	chr3	135691547	135584655	2	1003	NFKB1	z	701	NFKB1	1.86989	NO
94	Nfe2l3	Nfe2l3_871	-0.674052	2.36867e-64	3.01742e-67	chr6	51432670	51458768	1	369	NFE2L3	z	871	NFE2L3	0.772905	NO
95	Smarcc2	Smarcc2_646	0.671786	9.47254e-64	1.20669e-66	chr10	128459236	128490174	1	1052	SMARCC2	z	646	SMARCC2	4.18797	YES
96	Zbtb1	Zbtb1_182	-0.670561	1.99211e-63	2.53773e-66	chr12	76370266	76388747	1	359	ZBTB1	z	182	ZBTB1	1.23139	NO
97	Dbp	Dbp_133	0.669722	3.30899e-63	4.21528e-66	chr7	45705247	45710203	1	942	DBP	z	133	DBP	1.66523	NO
98	Meis1	Meis1_425	-0.668438	7.1709e-63	9.1349e-66	chr11	19018969	18880428	2	130	MEIS1	z	425	MEIS1	1.35699	NO
99	Heyl	Heyl_60	-0.667245	1.46677e-62	1.8685e-65	chr4	123233556	123249870	1	859	HEYL	z	60	HEYL	1.97555	NO
100	Figla	Figla_54	-0.66716	1.54299e-62	1.9656e-65	chr6	86017191	86020996	1	649	FIGLA	z	54	FIGLA	4.11521	NO
101	Nfic	Nfic_724	-0.665137	5.14777e-62	6.55767e-65	chr10	81430794	81396191	2	669	NFIC	z	724	NFIC	1.87248	NO
102	Tbx10	Tbx10_770	-0.665011	5.5453e-62	7.06408e-65	chr19	3992752	3999512	1	20	TBX10	z	770	TBX10	0.997267	NO
103	Foxl1	Foxl1_374	-0.663926	1.05359e-61	1.34215e-64	chr8	121127685	121130644	1	1061	FOXL1	z	374	FOXL1	0.928852	NO
104	Setbp1	Setbp1_12	-0.663867	1.091e-61	1.38981e-64	chr18	79109391	78750378	2	560	SETBP1	z	12	SETBP1	0.777386	NO
105	E2f2	E2f2_259	0.661067	5.64587e-61	7.19218e-64	chr4	136172274	136196057	1	1112	E2F2	z	259	E2F2	2.06296	NO
106	Hmga2	Hmga2_14	-0.658761	2.15717e-60	2.74798e-63	chr10	120476935	120361275	2	940	HMGA2	z	14	HMGA2	1.25266	NO
107	Yy1	Yy1_154	0.655074	1.7955e-59	2.28726e-62	chr12	108793311	108816632	1	659	YY1	z	154	YY1	7.50799	YES
108	Klf4	Klf4_143	0.654879	2.00692e-59	2.55658e-62	chr4	55532475	55527137	2	341	KLF4	z	143	KLF4	2.76145	YES
109	Zfp263	Zfp263_163	-0.653251	5.06425e-59	6.45128e-62	chr16	3744099	3750788	1	3	ZFP263	z	163	ZFP263	0.57095	NO
110	Zfp263	Zfp263_877	-0.653251	5.06425e-59	6.45128e-62	chr16	3744099	3750788	1	3	ZFP263	z	877	ZFP263	0.57095	NO
111	Ascl2	Ascl2_23	0.651147	1.66039e-58	2.11514e-61	chr7	142969264	142966822	2	2130	ASCL2	z	23	ASCL2	5.29238	YES
112	Foxl1	Foxl1_372	-0.650521	2.35947e-58	3.0057e-61	chr8	121127685	121130644	1	1061	FOXL1	z	372	FOXL1	2.45852	NO
113	Sp5	Sp5_238	-0.649259	4.78193e-58	6.09163e-61	chr2	70474923	70477726	1	631	SP5	z	238	SP5	3.98365	NO
114	Olig1	Olig1_81	-0.646304	2.46624e-57	3.14171e-60	chr16	91269769	91271939	1	695	OLIG1	z	81	OLIG1	0.821504	NO
115	Trp63	Trp63_853	0.645133	4.70064e-57	5.98808e-60	chr16	25683765	25892088	1	285	TRP63	z	853	TRP63	1.49783	NO
116	Tfdp1	Tfdp1_256	0.644576	6.3827e-57	8.13083e-60	chr8	13338751	13378448	1	90	TFDP1	z	256	TFDP1	2.62997	YES
117	Jdp2	Jdp2_114	-0.641232	3.94915e-56	5.03077e-59	chr12	85599105	85639878	1	474	JDP2	z	114	JDP2	3.50421	NO
118	Foxl1	Foxl1_379	-0.641179	4.06397e-56	5.17703e-59	chr8	121127685	121130644	1	1061	FOXL1	z	379	FOXL1	6.30424	NO
119	Foxl1	Foxl1_359	0.636399	5.28833e-55	6.73672e-58	chr8	121127685	121130644	1	1061	FOXL1	z	359	FOXL1	1.95583	NO
120	Klf3	Klf3_804	-0.632767	3.60669e-54	4.59451e-57	chr5	64803523	64830129	1	399	KLF3	z	804	KLF3	3.35041	NO
121	T	T_771	0.630595	1.1228e-53	1.43032e-56	chr17	8434423	8442496	1	52	T	z	771	T	0.542567	NO
122	Zfp637	Zfp637_220	0.630047	1.49347e-53	1.90252e-56	chr6	117841242	117845956	1	893	ZFP637	z	220	ZFP637	3.7297	YES
123	Sp100	Sp100_714	-0.628659	3.06721e-53	3.90728e-56	chr1	85649988	85709998	1	504	SP100	z	714	SP100	2.07679	NO
124	Nr1d2	Nr1d2_845	-0.626321	1.02235e-52	1.30235e-55	chr14	18239106	18204056	2	63	NR1D2	z	845	NR1D2	0.778501	NO
125	Spic	Spic_269	-0.626294	1.03668e-52	1.32061e-55	chr10	88683023	88675269	2	745	SPIC	z	269	SPIC	2.587	NO
126	Hmga1	Hmga1_776	0.624437	2.67715e-52	3.41038e-55	chr17	27556574	27563672	1	388	HMGA1	z	776	HMGA1	1.25266	NO
127	Atf1	Atf1_106	0.62367	3.95391e-52	5.03683e-55	chr15	100227859	100261248	1	789	ATF1	z	106	ATF1	3.02308	YES
128	Gm5294	Gm5294_342	0.622629	6.70065e-52	8.53587e-55	chr5	138820080	138821619	1	1209	GM5294	z	342	GM5294	1.28576	NO
129	Dmrta1	Dmrta1_253	0.622342	7.749e-52	9.87134e-55	chr4	89688198	89694766	1	533	DMRTA1	z	253	DMRTA1	7.52782	YES
130	Nfe2l2	Nfe2l2_101	-0.622234	8.18458e-52	1.04262e-54	chr2	75704663	75675513	2	688	NFE2L2	z	101	NFE2L2	1.85429	NO
131	Rfx8	Rfx8_711	-0.619349	3.48866e-51	4.44415e-54	chr1	39720989	39665301	2	187	RFX8	z	711	RFX8	1.5636	NO
132	Tcf4	Tcf4_88	0.618717	4.78294e-51	6.09292e-54	chr18	69344492	69687967	1	503	TCF4	z	88	TCF4	4.62309	YES
133	Foxo3	Foxo3_319	0.61615	1.71064e-50	2.17916e-53	chr10	42276742	42185786	2	245	FOXO3	z	319	FOXO3	2.81452	YES
134	Onecut2	Onecut2_827	-0.615407	2.46932e-50	3.14563e-53	chr18	64340364	64398488	1	457	ONECUT2	z	827	ONECUT2	3.6238	NO
135	Esrra	Esrra_674	-0.614612	3.65139e-50	4.65145e-53	chr19	6921808	6910977	2	166	ESRRA	z	674	ESRRA	1.08397	NO
136	Trp53	Trp53_692	-0.613611	5.96697e-50	7.60124e-53	chr11	69580359	69591873	1	674	TRP53	z	692	TRP53	1.86219	NO
137	Elf4	Elf4_283	-0.613501	6.29792e-50	8.02283e-53	chrX	48463132	48411049	2	282	ELF4	z	283	ELF4	5.85192	NO
138	Fezf2	Fezf2_159	-0.613049	7.85488e-50	1.00062e-52	chr14	12345865	12341892	2	43	FEZF2	z	159	FEZF2	0.684652	NO
139	Onecut1	Onecut1_826	-0.610759	2.39458e-49	3.05042e-52	chr9	74861921	74889648	1	825	ONECUT1	z	826	ONECUT1	3.6238	NO
140	Hand1	Hand1_66	0.608563	6.91503e-49	8.80896e-52	chr11	57832147	57828713	2	450	HAND1	z	66	HAND1	2.06635	NO
141	Atf7	Atf7_124	0.607609	1.09342e-48	1.39289e-51	chr15	102625464	102523839	2	878	ATF7	z	124	ATF7	3.62673	YES
142	Klf7	Klf7_171	0.607207	1.32554e-48	1.68859e-51	chr1	64121426	64035663	2	343	KLF7	z	171	KLF7	3.30634	YES
143	Zfp300	Zfp300_180	-0.605221	3.41809e-48	4.35426e-51	chrX	21089229	21079150	2	158	ZFP300	z	180	ZFP300	0.954863	NO
144	Zfa-ps	Zfa_208	-0.604617	4.55537e-48	5.80302e-51	chr10	52545739	52542320	2	289	ZFA	z	208	ZFA	2.1693	NO
145	Atf6b	Atf6b_100	0.603971	6.18459e-48	7.87846e-51	chr17	34647146	34655074	1	577	ATF6B	z	100	ATF6B	3.2918	YES
146	Maz	Maz_807	-0.601108	2.3815e-47	3.03376e-50	chr7	127027019	127022134	2	1848	MAZ	z	807	MAZ	1.94016	NO
147	Zbtb7a	Zbtb7a_808	0.599695	4.6086e-47	5.87083e-50	chr10	81136271	81151657	1	644	ZBTB7A	z	808	ZBTB7A	0.57207	NO
148	Foxi2	Foxi2_318	-0.598477	8.12317e-47	1.0348e-49	chr7	135410367	135413615	1	1972	FOXI2	z	318	FOXI2	2.68364	NO
149	Nr2f1	Nr2f1_690	-0.598396	8.43175e-47	1.07411e-49	chr13	78198982	78188973	2	699	NR2F1	z	690	NR2F1	1.13282	NO
150	Rreb1	Rreb1_192	-0.597947	1.03839e-46	1.32279e-49	chr13	37826038	37952005	1	324	RREB1	z	192	RREB1	2.77305	NO
151	Sp4	Sp4_167	0.596644	1.89609e-46	2.4154e-49	chr12	118301440	118231686	2	826	SP4	z	167	SP4	3.38461	YES
152	Zic3	Zic3_229	0.596526	2.00218e-46	2.55054e-49	chrX	58030628	58041732	1	371	ZIC3	z	229	ZIC3	0.82754	NO
153	Hivep2	Hivep2_797	0.592859	1.07407e-45	1.36824e-48	chr10	13966077	14151378	1	61	HIVEP2	z	797	HIVEP2	0.66382	NO
154	Etv3	Etv3_267	0.590152	3.65955e-45	4.66184e-48	chr3	87525578	87540158	1	397	ETV3	z	267	ETV3	5.86979	YES
155	Nfe2l1	Nfe2l1_117	0.589273	5.43742e-45	6.92666e-48	chr11	96829968	96817414	2	1230	NFE2L1	z	117	NFE2L1	0.772905	NO
156	Plag1	Plag1_144	-0.588764	6.83314e-45	8.70464e-48	chr4	3938405	3901158	2	11	PLAG1	z	144	PLAG1	1.40984	NO
157	Sox13	Sox13_749	0.587812	1.04678e-44	1.33347e-47	chr1	133424212	133382300	2	800	SOX13	z	749	SOX13	1.27542	NO
158	Meis3	Meis3_525	-0.586207	2.14054e-44	2.7268e-47	chr7	16175395	16186510	1	244	MEIS3	z	525	MEIS3	1.60119	NO
159	Six3	Six3_516	0.58412	5.39815e-44	6.87663e-47	chr17	85620834	85629302	1	1145	SIX3	z	516	SIX3	3.08841	YES
160	Zbtb6	Zbtb6_228	-0.581962	1.39417e-43	1.77601e-46	chr2	37443121	37425500	2	489	ZBTB6	z	228	ZBTB6	1.40779	NO
161	Ets1	Ets1_284	-0.58164	1.60528e-43	2.04494e-46	chr9	32636221	32757820	1	247	ETS1	z	284	ETS1	5.78438	NO
162	Scx	Scx_61	0.580286	2.89997e-43	3.69423e-46	chr15	76457438	76459468	1	370	SCX	z	61	SCX	1.33967	NO
163	Ehf	Ehf_275	-0.577695	8.9223e-43	1.1366e-45	chr2	103303196	103263433	2	1070	EHF	z	275	EHF	5.13673	NO
164	Sox21	Sox21_745	0.577247	1.08225e-42	1.37867e-45	chr14	118237030	118233233	2	834	SOX21	z	745	SOX21	3.47165	YES
165	Scrt2	Scrt2_221	-0.576251	1.66187e-42	2.11703e-45	chr2	152081529	152095802	1	1593	SCRT2	z	221	SCRT2	2.72332	NO
166	Dmrt3	Dmrt3_252	-0.573367	5.7006e-42	7.26191e-45	chr19	25610537	25623921	1	441	DMRT3	z	252	DMRT3	8.88779	NO
167	Lef1	Lef1_734	0.573355	5.7303e-42	7.29975e-45	chr3	131110297	131224357	1	975	LEF1	z	734	LEF1	2.07562	NO
168	Nfatc3	Nfatc3_702	0.572367	8.71938e-42	1.11075e-44	chr8	106058840	106130537	1	900	NFATC3	z	702	NFATC3	1.20035	NO
169	Sox17	Sox17_733	0.570145	2.22824e-41	2.83852e-44	chr1	4497354	4490928	2	3	SOX17	z	733	SOX17	1.39295	NO
170	Ikzf4	Ikzf4_796	0.569168	3.35834e-41	4.27814e-44	chr10	128645993	128632415	2	1064	IKZF4	z	796	IKZF4	0.664169	NO
171	Pknox2	Pknox2_501	-0.568795	3.92645e-41	5.00185e-44	chr9	37147322	36890979	2	286	PKNOX2	z	501	PKNOX2	1.82973	NO
172	Ahrr	Ahrr_36	-0.567513	6.71079e-41	8.54878e-44	chr13	74292331	74211118	2	675	AHRR	z	36	AHRR	1.04675	NO
173	Sox2	Sox2_750	0.565094	1.83198e-40	2.33373e-43	chr3	34649995	34652461	1	131	SOX2	z	750	SOX2	2.80637	YES
174	Foxl1	Foxl1_364	-0.564456	2.38436e-40	3.0374e-43	chr8	121127685	121130644	1	1061	FOXL1	z	364	FOXL1	1.36655	NO
175	Gm5294	Gm5294_344	-0.562483	5.36708e-40	6.83704e-43	chr5	138820080	138821619	1	1209	GM5294	z	344	GM5294	2.12864	NO
176	E2f8	E2f8_263	-0.562475	5.38654e-40	6.86184e-43	chr7	48881596	48866429	2	1004	E2F8	z	263	E2F8	1.75078	NO
177	Nr2c2	Nr2c2_659	0.56233	5.71457e-40	7.27971e-43	chr6	92091418	92173058	1	751	NR2C2	z	659	NR2C2	3.71233	YES
178	Pbx1	Pbx1_554	0.561971	6.61958e-40	8.43258e-43	chr1	168432169	168119364	2	1070	PBX1	z	554	PBX1	0.845839	NO
179	Six5	Six5_837	-0.559516	1.80035e-39	2.29344e-42	chr7	19094544	19098345	1	310	SIX5	z	837	SIX5	0.884218	NO
180	Ppard	Ppard_656	-0.559453	1.84672e-39	2.35251e-42	chr17	28232754	28301469	1	403	PPARD	z	656	PPARD	1.85316	NO
181	Pax3	Pax3_613	-0.558763	2.44289e-39	3.11196e-42	chr1	78197136	78101267	2	462	PAX3	z	613	PAX3	1.31494	NO
182	Foxl1	Foxl1_375	-0.558437	2.78623e-39	3.54934e-42	chr8	121127685	121130644	1	1061	FOXL1	z	375	FOXL1	2.71224	NO
183	Hsf2	Hsf2_625	0.557021	4.93202e-39	6.28282e-42	chr10	57486385	57513143	1	305	HSF2	z	625	HSF2	1.06356	NO
184	Foxl1	Foxl1_380	-0.556617	5.80212e-39	7.39124e-42	chr8	121127685	121130644	1	1061	FOXL1	z	380	FOXL1	6.36824	NO
185	Klf6	Klf6_794	0.555028	1.09696e-38	1.3974e-41	chr13	5861489	5870393	1	24	KLF6	z	794	KLF6	3.35041	YES
186	Gata1	Gata1_387	0.554964	1.12554e-38	1.43381e-41	chrX	7976574	7959260	2	54	GATA1	z	387	GATA1	1.33592	NO
187	Srf	Srf_639	0.553476	2.03593e-38	2.59354e-41	chr17	46556162	46546839	2	848	SRF	z	639	SRF	1.42223	NO
188	Mycs	Mycs_76	-0.553049	2.41247e-38	3.07321e-41	chrX	5469265	5466904	2	9	MYCS	z	76	MYCS	2.26956	NO
189	Nr1h5	Nr1h5_851	0.552988	2.47185e-38	3.14885e-41	chr3	102964133	102939658	2	751	NR1H5	z	851	NR1H5	1.1155	NO
190	E2f3	E2f3_258	0.551538	4.38923e-38	5.59137e-41	chr13	29986063	29906575	2	263	E2F3	z	258	E2F3	2.15867	NO
191	Pknox1	Pknox1_414	0.551535	4.39413e-38	5.59762e-41	chr17	31564773	31607693	1	465	PKNOX1	z	414	PKNOX1	1.71151	NO
192	Pbx2	Pbx2_496	0.550965	5.50279e-38	7.00993e-41	chr17	34592471	34597341	1	569	PBX2	z	496	PBX2	1.82842	NO
193	E2f7	E2f7_260	0.55063	6.27924e-38	7.99903e-41	chr10	110745465	110787384	1	862	E2F7	z	260	E2F7	2.7559	YES
194	Arnt	Arnt_25	0.549459	9.94624e-38	1.26704e-40	chr3	95434390	95497240	1	636	ARNT	z	25	ARNT	2.78819	YES
195	Zkscan4	Zkscan4_216	0.547185	2.4189e-37	3.0814e-40	chr13	21478849	21485507	1	99	ZKSCAN4	z	216	ZKSCAN4	0.46588	NO
196	Gm5294	Gm5294_333	-0.546983	2.61593e-37	3.33239e-40	chr5	138820080	138821619	1	1209	GM5294	z	333	GM5294	2.85969	NO
197	Foxl1	Foxl1_381	-0.546655	2.97169e-37	3.78559e-40	chr8	121127685	121130644	1	1061	FOXL1	z	381	FOXL1	6.31849	NO
198	Mnt	Mnt_18	0.546347	3.34968e-37	4.26711e-40	chr11	74830924	74845725	1	851	MNT	z	18	MNT	0.946902	NO
199	Sox14	Sox14_743	0.546124	3.6523e-37	4.65262e-40	chr9	99876170	99874106	2	1000	SOX14	z	743	SOX14	5.00967	YES
200	Foxi3	Foxi3_323	-0.541866	1.88192e-36	2.39735e-39	chr6	70956606	70961066	1	510	FOXI3	z	323	FOXI3	2.68364	NO
201	Otx2	Otx2_437	-0.541403	2.24624e-36	2.86145e-39	chr14	48667644	48657677	2	320	OTX2	z	437	OTX2	1.66415	NO
202	Nr4a1	Nr4a1_847	0.538726	6.21093e-36	7.91201e-39	chr15	101266846	101274795	1	819	NR4A1	z	847	NR4A1	1.23151	NO
203	Gm5294	Gm5294_337	-0.538027	8.09076e-36	1.03067e-38	chr5	138820080	138821619	1	1209	GM5294	z	337	GM5294	4.24205	NO
204	Foxl1	Foxl1_354	0.537475	9.96271e-36	1.26914e-38	chr8	121127685	121130644	1	1061	FOXL1	z	354	FOXL1	2.22375	NO
205	Neurog1	Neurog1_85	-0.535862	1.82567e-35	2.32569e-38	chr13	56252163	56250492	2	497	NEUROG1	z	85	NEUROG1	0.762785	NO
206	Pax1	Pax1_855	-0.533098	5.11865e-35	6.52057e-38	chr2	147364994	147393295	1	1537	PAX1	z	855	PAX1	0.750986	NO
207	Gli1	Gli1_801	0.531554	9.06678e-35	1.155e-37	chr10	127341886	127329882	2	1000	GLI1	z	801	GLI1	2.38957	NO
208	Zfp523	Zfp523_165	0.531464	9.37341e-35	1.19407e-37	chr17	28177418	28205886	1	401	ZFP523	z	165	ZFP523	1.8801	NO
209	Obox5	Obox5_578	-0.531252	1.01376e-34	1.29141e-37	chr7	15750370	15759274	1	231	OBOX5	z	578	OBOX5	1.48184	NO
210	Spdef	Spdef_279	-0.528748	2.54411e-34	3.24091e-37	chr17	27728951	27714447	2	393	SPDEF	z	279	SPDEF	3.72574	NO
211	Rxrb	Rxrb_686	0.523327	1.81642e-33	2.31391e-36	chr17	34031812	34038403	1	542	RXRB	z	686	RXRB	0.935934	NO
212	Prdm11	Prdm11_650	0.521983	2.94048e-33	3.74583e-36	chr2	93046144	92974906	2	1032	PRDM11	z	650	PRDM11	0.962303	NO
213	Fosb	Fosb_98	-0.521623	3.3446e-33	4.26064e-36	chr7	19310045	19302696	2	322	FOSB	z	98	FOSB	2.16894	NO
214	Gm5294	Gm5294_332	-0.52137	3.66099e-33	4.66369e-36	chr5	138820080	138821619	1	1209	GM5294	z	332	GM5294	2.73209	NO
215	Esrrg	Esrrg_676	0.52032	5.3237e-33	6.78178e-36	chr1	187609006	188214884	1	1297	ESRRG	z	676	ESRRG	1.52763	NO
216	Nr1h4	Nr1h4_850	0.517834	1.28435e-32	1.63612e-35	chr10	89533622	89454234	2	752	NR1H4	z	850	NR1H4	1.1155	NO
217	Tgif1	Tgif1_542	-0.517538	1.42559e-32	1.81604e-35	chr17	70853532	70844205	2	1048	TGIF1	z	542	TGIF1	1.92554	NO
218	Bhlhe23	Bhlhe23_77	-0.517121	1.6514e-32	2.1037e-35	chr2	180776900	180774381	2	2005	BHLHE23	z	77	BHLHE23	0.859159	NO
219	Egr1	Egr1_190	0.51647	2.07614e-32	2.64476e-35	chr18	34861207	34864956	1	165	EGR1	z	190	EGR1	1.93406	NO
220	Gm5294	Gm5294_335	-0.515228	3.20822e-32	4.0869e-35	chr5	138820080	138821619	1	1209	GM5294	z	335	GM5294	2.7371	NO
221	Gm5294	Gm5294_341	-0.513967	4.98309e-32	6.34788e-35	chr5	138820080	138821619	1	1209	GM5294	z	341	GM5294	4.70075	NO
222	Lhx8	Lhx8_465	-0.512495	8.31121e-32	1.05875e-34	chr3	154330560	154306293	2	1118	LHX8	z	465	LHX8	2.76727	NO
223	Ddit3	Ddit3_788	0.511099	1.34708e-31	1.71602e-34	chr10	127290793	127296288	1	997	DDIT3	z	788	DDIT3	0.600645	NO
224	Etv6	Etv6_282	-0.510993	1.39729e-31	1.77998e-34	chr6	134035700	134270158	1	1173	ETV6	z	282	ETV6	5.83596	NO
225	Gm5294	Gm5294_347	-0.510406	1.71025e-31	2.17867e-34	chr5	138820080	138821619	1	1209	GM5294	z	347	GM5294	3.99912	NO
226	Nfat5	Nfat5_696	0.510019	1.95386e-31	2.489e-34	chr8	107293470	107379517	1	926	NFAT5	z	696	NFAT5	1.1324	NO
227	Tbr1	Tbr1_769	-0.509991	1.9726e-31	2.51286e-34	chr2	61804453	61814114	1	582	TBR1	z	769	TBR1	0.849175	NO
228	Pgr	Pgr_849	0.509631	2.23269e-31	2.84419e-34	chr9	8899833	8968611	1	39	PGR	z	849	PGR	0.924261	NO
229	Thra	Thra_852	-0.506747	5.98241e-31	7.6209e-34	chr11	98741785	98769006	1	1301	THRA	z	852	THRA	0.430837	NO
230	Foxl1	Foxl1_373	-0.505549	8.98405e-31	1.14446e-33	chr8	121127685	121130644	1	1061	FOXL1	z	373	FOXL1	3.99912	NO
231	Prdm4	Prdm4_186	-0.503379	1.86908e-30	2.381e-33	chr10	85917142	85891966	2	718	PRDM4	z	186	PRDM4	0.989936	NO
232	Neurod4	Neurod4_787	-0.503207	1.98062e-30	2.52308e-33	chr10	130280240	130268152	2	1142	NEUROD4	z	787	NEUROD4	0.480297	NO
233	Naif1	Naif1_637	-0.501694	3.2893e-30	4.19019e-33	chr2	32450457	32455476	1	394	NAIF1	z	637	NAIF1	1.61993	NO
234	Gm5294	Gm5294_336	-0.5016	3.39482e-30	4.32461e-33	chr5	138820080	138821619	1	1209	GM5294	z	336	GM5294	2.89951	NO
235	Six1	Six1_553	0.50153	3.47479e-30	4.42648e-33	chr12	73046712	73041827	2	331	SIX1	z	553	SIX1	1.6128	NO
236	Gm5294	Gm5294_340	-0.501222	3.8508e-30	4.90547e-33	chr5	138820080	138821619	1	1209	GM5294	z	340	GM5294	2.68364	NO
237	Atf2	Atf2_112	0.500722	4.55105e-30	5.79751e-33	chr2	73892639	73816509	2	667	ATF2	z	112	ATF2	3.80533	YES
238	Tal1	Tal1_782	0.500312	5.21702e-30	6.64589e-33	chr4	115056426	115071755	1	699	TAL1	z	782	TAL1	4.22556	YES
239	Zfp354c	Zfp354c_202	-0.499954	5.87618e-30	7.48558e-33	chr11	50827731	50811085	2	350	ZFP354C	z	202	ZFP354C	3.24529	NO
240	Ferd3l	Ferd3l_82	0.496872	1.62933e-29	2.07558e-32	chr12	33928425	33929310	1	160	FERD3L	z	82	FERD3L	3.4111	NO
241	Ar	Ar_687	0.496584	1.79141e-29	2.28205e-32	chrX	98148757	98323218	1	614	AR	z	687	AR	0.940949	NO
242	Gm5294	Gm5294_343	-0.496112	2.09206e-29	2.66505e-32	chr5	138820080	138821619	1	1209	GM5294	z	343	GM5294	1.35304	NO
243	Bhlhe22	Bhlhe22_42	-0.495374	2.66532e-29	3.39531e-32	chr3	18054325	18057514	1	54	BHLHE22	z	42	BHLHE22	0.514173	NO
244	Zfp711	Zfp711_168	-0.494025	4.14253e-29	5.27711e-32	chrX	112600526	112635062	1	739	ZFP711	z	168	ZFP711	1.67363	NO
245	Foxl1	Foxl1_360	-0.493595	4.76561e-29	6.07084e-32	chr8	121127685	121130644	1	1061	FOXL1	z	360	FOXL1	2.89951	NO
246	Foxi1	Foxi1_317	-0.493466	4.96895e-29	6.32987e-32	chr11	34208089	34204341	2	232	FOXI1	z	317	FOXI1	2.68364	NO
247	Irf3	Irf3_630	-0.492987	5.80738e-29	7.39794e-32	chr7	44997648	45002848	1	881	IRF3	z	630	IRF3	1.34578	NO
248	Hnf1a	Hnf1a_470	-0.491286	1.00776e-28	1.28377e-31	chr5	114971062	114948980	2	847	HNF1A	z	470	HNF1A	0.594614	NO
249	Nr3c2	Nr3c2_681	0.490488	1.30386e-28	1.66097e-31	chr8	76902508	77243639	1	593	NR3C2	z	681	NR3C2	0.96677	NO
250	Gsc	Gsc_429	-0.490007	1.52232e-28	1.93926e-31	chr12	104473236	104471209	2	621	GSC	z	429	GSC	0.400547	NO
251	Hand2	Hand2_68	0.487966	2.93049e-28	3.73311e-31	chr8	57320983	57324517	1	398	HAND2	z	68	HAND2	2.06635	NO
252	Foxl1	Foxl1_366	-0.487613	3.27984e-28	4.17814e-31	chr8	121127685	121130644	1	1061	FOXL1	z	366	FOXL1	4.70075	NO
253	Mesp1	Mesp1_58	-0.486214	5.12251e-28	6.5255e-31	chr7	79793590	79792241	2	1158	MESP1	z	58	MESP1	4.25644	NO
254	Six2	Six2_445	0.485706	6.01845e-28	7.66682e-31	chr17	85688254	85684268	2	1146	SIX2	z	445	SIX2	1.18299	NO
255	Gm5294	Gm5294_350	0.484707	8.25898e-28	1.0521e-30	chr5	138820080	138821619	1	1209	GM5294	z	350	GM5294	0.63262	NO
256	Pax2	Pax2_612	-0.484682	8.32358e-28	1.06033e-30	chr19	44757394	44837871	1	646	PAX2	z	612	PAX2	1.56174	NO
257	Trp73	Trp73_691	-0.484306	9.37547e-28	1.19433e-30	chr4	154140208	154056249	2	1389	TRP73	z	691	TRP73	1.21414	NO
258	Sox12	Sox12_741	-0.482724	1.54341e-27	1.96613e-30	chr2	152398046	152393611	2	1602	SOX12	z	741	SOX12	3.72052	NO
259	Rfx1	Rfx1_708	0.481898	1.99961e-27	2.54727e-30	chr8	84066836	84096992	1	649	RFX1	z	708	RFX1	1.33347	NO
260	Pitx3	Pitx3_452	0.481827	2.04471e-27	2.60473e-30	chr19	46148325	46135685	2	675	PITX3	z	452	PITX3	1.47377	NO
261	Mypop	Mypop_649	-0.479489	4.24212e-27	5.40397e-30	chr7	18991245	19001766	1	302	MYPOP	z	649	MYPOP	1.06951	NO
262	Foxh1	Foxh1_304	-0.478709	5.40316e-27	6.88301e-30	chr15	76669948	76668224	2	385	FOXH1	z	304	FOXH1	0.670892	NO
263	Zic5	Zic5_195	0.478335	6.06784e-27	7.72973e-30	chr14	122465658	122459160	2	865	ZIC5	z	195	ZIC5	1.57563	NO
264	Xbp1	Xbp1_103	0.477622	7.56556e-27	9.63765e-30	chr11	5520641	5525993	1	57	XBP1	z	103	XBP1	2.2107	NO
265	Mlxip	Mlxip_70	0.477438	8.00657e-27	1.01995e-29	chr5	123394798	123457932	1	980	MLXIP	z	70	MLXIP	1.8444	NO
266	Msx2	Msx2_433	-0.476791	9.77541e-27	1.24528e-29	chr13	53472780	53466881	2	440	MSX2	z	433	MSX2	1.94118	NO
267	Id4	Id4_35	-0.474437	2.01347e-26	2.56494e-29	chr13	48261427	48264036	1	388	ID4	z	35	ID4	4.61485	NO
268	Runx2	Runx2_713	0.473292	2.8554e-26	3.63746e-29	chr17	44814797	44603989	2	809	RUNX2	z	713	RUNX2	1.17716	NO
269	Foxl1	Foxl1_367	-0.47326	2.88391e-26	3.67377e-29	chr8	121127685	121130644	1	1061	FOXL1	z	367	FOXL1	3.78641	NO
270	Gm5294	Gm5294_348	-0.473078	3.04822e-26	3.88309e-29	chr5	138820080	138821619	1	1209	GM5294	z	348	GM5294	2.71224	NO
271	Lhx5	Lhx5_471	-0.47232	3.83811e-26	4.88931e-29	chr5	120431886	120441457	1	908	LHX5	z	471	LHX5	1.93614	NO
272	Myf6	Myf6_63	0.470793	6.09493e-26	7.76424e-29	chr10	107494729	107492860	2	852	MYF6	z	63	MYF6	2.51572	NO
273	Cenpb	Cenpb_243	0.470449	6.76058e-26	8.61221e-29	chr2	131180067	131177289	2	1438	CENPB	z	243	CENPB	1.15031	NO
274	Gm5294	Gm5294_338	-0.469435	9.17676e-26	1.16901e-28	chr5	138820080	138821619	1	1209	GM5294	z	338	GM5294	1.36655	NO
275	Hsfy2	Hsfy2_628	-0.469134	1.00453e-25	1.27966e-28	chr1	56637451	56636044	2	275	HSFY2	z	628	HSFY2	1.25923	NO
276	Tbx1	Tbx1_763	-0.468987	1.04997e-25	1.33754e-28	chr16	18590671	18581704	2	190	TBX1	z	763	TBX1	0.997267	NO
277	Sp7	Sp7_222	-0.468894	1.07983e-25	1.37558e-28	chr15	102366968	102357177	2	870	SP7	z	222	SP7	3.06246	NO
278	Gmeb2	Gmeb2_716	-0.468004	1.40981e-25	1.79594e-28	chr2	181287966	181251451	2	2020	GMEB2	z	716	GMEB2	2.22514	NO
279	Rfx5	Rfx5_704	0.467925	1.44363e-25	1.83903e-28	chr3	94954135	94961561	1	611	RFX5	z	704	RFX5	1.82724	NO
280	Hoxb13	Hoxb13_547	-0.466231	2.39333e-25	3.04882e-28	chr11	96194361	96196599	1	1210	HOXB13	z	547	HOXB13	2.47511	NO
281	Klf5	Klf5_145	0.465733	2.77536e-25	3.53549e-28	chr14	99298691	99313412	1	785	KLF5	z	145	KLF5	2.53136	NO
282	Klf15	Klf15_806	0.465503	2.97138e-25	3.7852e-28	chr6	90462626	90475221	1	732	KLF15	z	806	KLF15	1.61397	NO
283	Olig2	Olig2_72	-0.46412	4.47589e-25	5.70177e-28	chr16	91225550	91228677	1	694	OLIG2	z	72	OLIG2	0.630108	NO
284	Klf8	Klf8_194	-0.46331	5.68522e-25	7.24232e-28	chrX	153238045	153396134	1	949	KLF8	z	194	KLF8	3.3204	NO
285	Myc	Myc_37	-0.462652	6.89919e-25	8.78877e-28	chr15	61985341	61990361	1	249	MYC	z	37	MYC	1.40398	NO
286	Rxrg	Rxrg_661	-0.462002	8.35085e-25	1.0638e-27	chr1	167598362	167639623	1	1068	RXRG	z	661	RXRG	1.14669	NO
287	Eomes	Eomes_768	0.461853	8.72421e-25	1.11136e-27	chr9	118478189	118486132	1	1252	EOMES	z	768	EOMES	1.5753	NO
288	Irx4	Irx4_435	-0.459402	1.78524e-24	2.27419e-27	chr13	73260497	73269620	1	655	IRX4	z	435	IRX4	0.676812	NO
289	Nr3c1	Nr3c1_673	-0.458981	2.01766e-24	2.57027e-27	chr18	39489776	39410545	2	293	NR3C1	z	673	NR3C1	1.66494	NO
290	Sox6	Sox6_742	0.457584	3.02518e-24	3.85374e-27	chr7	116038744	115470872	2	1708	SOX6	z	742	SOX6	1.83116	NO
291	Cebpa	Cebpa_115	-0.456586	4.03515e-24	5.14032e-27	chr7	35119293	35121928	1	734	CEBPA	z	115	CEBPA	1.34624	NO
292	Zfp691	Zfp691_203	-0.456273	4.41664e-24	5.62629e-27	chr4	119174195	119169516	2	806	ZFP691	z	203	ZFP691	1.22427	NO
293	Crx	Crx_526	-0.455751	5.13115e-24	6.53649e-27	chr7	15879955	15865947	2	233	CRX	z	526	CRX	1.68962	NO
294	Ctcf	Ctcf_146	0.455281	5.87435e-24	7.48325e-27	chr8	105636538	105682922	1	876	CTCF	z	146	CTCF	12.2845	NO
295	Zfp740	Zfp740_204	-0.454567	7.20771e-24	9.1818e-27	chr15	102203645	102215610	1	862	ZFP740	z	204	ZFP740	2.02432	NO
296	Foxl1	Foxl1_376	-0.451919	1.53335e-23	1.95332e-26	chr8	121127685	121130644	1	1061	FOXL1	z	376	FOXL1	0.63262	NO
297	Onecut3	Onecut3_245	-0.451246	1.85579e-23	2.36407e-26	chr10	80494906	80517266	1	607	ONECUT3	z	245	ONECUT3	4.1865	NO
298	Mbtps2	Mbtps2_813	-0.450563	2.25128e-23	2.86787e-26	chrX	157598715	157535371	2	976	MBTPS2	z	813	MBTPS2	7.55282	NO
299	Myog	Myog_45	0.450164	2.51976e-23	3.20988e-26	chr1	134290004	134292548	1	815	MYOG	z	45	MYOG	5.70947	NO
300	Ets2	Ets2_828	-0.44775	4.96662e-23	6.3269e-26	chr16	95702407	95721049	1	745	ETS2	z	828	ETS2	5.88782	NO
301	Foxg1	Foxg1_299	0.446189	7.67993e-23	9.78335e-26	chr12	49382883	49386867	1	200	FOXG1	z	299	FOXG1	2.47219	NO
302	Zfp110	Zfp110_219	-0.445392	9.58711e-23	1.22129e-25	chr7	12834810	12850584	1	193	ZFP110	z	219	ZFP110	1.99089	NO
303	Ybx1	Ybx1_822	-0.445239	1.00031e-22	1.27428e-25	chr4	119294513	119277327	2	813	YBX1	z	822	YBX1	2.42264	NO
304	Rfx7	Rfx7_709	-0.444369	1.27325e-22	1.62198e-25	chr9	72532240	72622949	1	810	RFX7	z	709	RFX7	1.01907	NO
305	Rfx6	Rfx6_705	0.444308	1.29464e-22	1.64922e-25	chr10	51677760	51730429	1	281	RFX6	z	705	RFX6	1.32207	NO
306	Irf4	Irf4_632	-0.442771	1.97915e-22	2.52122e-25	chr13	30749258	30766927	1	269	IRF4	z	632	IRF4	0.826216	NO
307	Nr6a1	Nr6a1_689	-0.441901	2.51396e-22	3.2025e-25	chr2	38926503	38723374	2	501	NR6A1	z	689	NR6A1	1.86142	NO
308	Mesp2	Mesp2_57	-0.440397	3.79545e-22	4.83496e-25	chr7	79810727	79813431	1	1159	MESP2	z	57	MESP2	4.25644	NO
309	Neurod1	Neurod1_784	-0.440112	4.10281e-22	5.2265e-25	chr2	79456636	79452641	2	711	NEUROD1	z	784	NEUROD1	0.480297	NO
310	Zbtb49	Zbtb49_176	0.439818	4.44615e-22	5.66389e-25	chr5	38220428	38189735	2	312	ZBTB49	z	176	ZBTB49	0.612159	NO
311	Vax1	Vax1_413	0.437088	9.32718e-22	1.18818e-24	chr19	59170029	59164485	2	777	VAX1	z	413	VAX1	1.8957	NO
312	Nobox	Nobox_476	-0.43677	1.01645e-21	1.29485e-24	chr6	43309554	43303674	2	304	NOBOX	z	476	NOBOX	1.68778	NO
313	Nanog	Nanog_417	-0.436595	1.06569e-21	1.35757e-24	chr6	122707489	122714633	1	954	NANOG	z	417	NANOG	0.853402	NO
314	Foxl1	Foxl1_361	0.43519	1.55554e-21	1.98157e-24	chr8	121127685	121130644	1	1061	FOXL1	z	361	FOXL1	2.57204	NO
315	Atf3	Atf3_110	-0.434995	1.63878e-21	2.08761e-24	chr1	191218039	191170296	2	1317	ATF3	z	110	ATF3	2.53381	NO
316	Mybl1	Mybl1_647	-0.4328	2.94738e-21	3.75463e-24	chr1	9700209	9667411	2	20	MYBL1	z	647	MYBL1	1.54837	NO
317	Irx3	Irx3_483	-0.432608	3.10254e-21	3.95228e-24	chr8	91801654	91798511	2	744	IRX3	z	483	IRX3	0.44493	NO
318	Sim1	Sim1_30	-0.431484	4.18215e-21	5.32758e-24	chr10	50895651	50989152	1	276	SIM1	z	30	SIM1	1.19619	NO
319	Zfp282	Zfp282_170	-0.429131	7.78671e-21	9.91937e-24	chr6	47877555	47908485	1	315	ZFP282	z	170	ZFP282	0.903994	NO
320	Npas1	Npas1_19	-0.428763	8.57874e-21	1.09283e-23	chr7	16476780	16455721	2	254	NPAS1	z	19	NPAS1	1.19619	NO
321	Bhlhe41	Bhlhe41_56	-0.428297	9.69501e-21	1.23503e-23	chr6	145865420	145858243	2	1271	BHLHE41	z	56	BHLHE41	2.57066	NO
322	Cux2	Cux2_244	-0.426366	1.60693e-20	2.04705e-23	chr5	122049851	121860216	2	949	CUX2	z	244	CUX2	1.20447	NO
323	Sp2	Sp2_150	0.425383	2.07553e-20	2.64399e-23	chr11	96977688	96953337	2	1237	SP2	z	150	SP2	2.35927	NO
324	Pou1f1	Pou1f1_615	-0.424726	2.46159e-20	3.13578e-23	chr16	65520629	65533981	1	585	POU1F1	z	615	POU1F1	1.34426	NO
325	Zbtb3	Zbtb3_235	-0.424305	2.74511e-20	3.49696e-23	chr19	8802496	8804854	1	221	ZBTB3	z	235	ZBTB3	1.02975	NO
326	Etv2	Etv2_270	-0.424101	2.89397e-20	3.68659e-23	chr7	30635852	30633616	2	669	ETV2	z	270	ETV2	5.19212	NO
327	Barx2	Barx2_488	-0.423832	3.10256e-20	3.9523e-23	chr9	31913285	31846044	2	242	BARX2	z	488	BARX2	1.18519	NO
328	Twist2	Twist2_21	0.422668	4.18999e-20	5.33757e-23	chr1	91801461	91848034	1	595	TWIST2	z	21	TWIST2	0.997153	NO
329	Glis1	Glis1_185	-0.421739	5.31955e-20	6.77649e-23	chr4	107434591	107635059	1	636	GLIS1	z	185	GLIS1	0.79647	NO
330	Meox2	Meox2_504	-0.419426	9.61176e-20	1.22443e-22	chr12	37108546	37179528	1	178	MEOX2	z	504	MEOX2	1.28577	NO
331	Rbpj	Rbpj_824	-0.417639	1.51367e-19	1.92824e-22	chr5	53555779	53657445	1	378	RBPJ	z	824	RBPJ	1.03466	NO
332	Ikzf1	Ikzf1_149	0.415573	2.54945e-19	3.2477e-22	chr11	11685925	11772926	1	107	IKZF1	z	149	IKZF1	0.664169	NO
333	Stat1	Stat1_757	0.414796	3.09859e-19	3.94724e-22	chr1	52119438	52161865	1	242	STAT1	z	757	STAT1	2.54577	NO
334	Dlx6	Dlx6_477	-0.414158	3.63573e-19	4.6315e-22	chr6	6863334	6867970	1	29	DLX6	z	477	DLX6	1.80903	NO
335	Rara	Rara_685	0.413395	4.40012e-19	5.60525e-22	chr11	98937696	98974942	1	1309	RARA	z	685	RARA	1.04982	NO
336	Gli2	Gli2_815	-0.413289	4.51819e-19	5.75565e-22	chr1	119053619	118834061	2	700	GLI2	z	815	GLI2	2.38957	NO
337	Sox4	Sox4_751	0.412436	5.58783e-19	7.11825e-22	chr13	28953682	28950716	2	260	SOX4	z	751	SOX4	2.59398	NO
338	Insm1	Insm1_230	0.410116	9.93198e-19	1.26522e-21	chr2	146221997	146225020	1	1527	INSM1	z	230	INSM1	1.3825	NO
339	Cdc5l	Cdc5l_645	0.40965	1.11425e-18	1.41943e-21	chr17	45433707	45391887	2	812	CDC5L	z	645	CDC5L	1.51152	NO
340	Hey2	Hey2_29	0.408194	1.59423e-18	2.03087e-21	chr10	30842783	30832359	2	178	HEY2	z	29	HEY2	1.97555	NO
341	Fezf1	Fezf1_177	-0.405111	3.38309e-18	4.30967e-21	chr6	23248264	23245047	2	85	FEZF1	z	177	FEZF1	0.684652	NO
342	Sp8	Sp8_207	-0.404271	4.14754e-18	5.28348e-21	chr12	118846329	118852578	1	828	SP8	z	207	SP8	3.06246	NO
343	Pou4f1	Pou4f1_841	0.404102	4.32062e-18	5.50397e-21	chr14	104467999	104462320	2	803	POU4F1	z	841	POU4F1	2.50423	NO
344	Zfp42	Zfp42_875	-0.402646	6.13968e-18	7.82125e-21	chr8	43307009	43295067	2	336	ZFP42	z	875	ZFP42	7.55282	NO
345	Sox15	Sox15_737	-0.402547	6.2871e-18	8.00905e-21	chr11	69655037	69656727	1	680	SOX15	z	737	SOX15	2.63421	NO
346	Stat3	Stat3_754	0.401618	7.86048e-18	1.00133e-20	chr11	100939540	100886806	2	1405	STAT3	z	754	STAT3	1.14153	NO
347	Foxp2	Foxp2_301	0.401557	7.97543e-18	1.01598e-20	chr6	14901349	15441977	1	58	FOXP2	z	301	FOXP2	2.92652	NO
348	Zic1	Zic1_181	0.400592	1.00495e-17	1.28019e-20	chr9	91365799	91360345	2	934	ZIC1	z	181	ZIC1	0.874591	NO
349	Foxl1	Foxl1_358	-0.400104	1.12918e-17	1.43845e-20	chr8	121127685	121130644	1	1061	FOXL1	z	358	FOXL1	4.24205	NO
350	Atoh8	Atoh8_67	0.39996	1.16869e-17	1.48878e-20	chr6	72235577	72206177	2	531	ATOH8	z	67	ATOH8	2.77194	NO
351	Irf5	Irf5_635	-0.399144	1.41959e-17	1.80839e-20	chr6	29526625	29541869	1	128	IRF5	z	635	IRF5	0.892624	NO
352	Gm5294	Gm5294_353	-0.398615	1.60985e-17	2.05076e-20	chr5	138820080	138821619	1	1209	GM5294	z	353	GM5294	6.30424	NO
353	Myt1l	Myt1l_241	0.397687	2.00633e-17	2.55584e-20	chr12	29528384	29923209	1	125	MYT1L	z	241	MYT1L	1.76774	NO
354	Id2	Id2_33	-0.396757	2.49965e-17	3.18427e-20	chr12	25096092	25093799	2	102	ID2	z	33	ID2	2.1994	NO
355	Hoxb5	Hoxb5_512	0.396745	2.50652e-17	3.19302e-20	chr11	96303512	96306121	1	1219	HOXB5	z	512	HOXB5	0.806515	NO
356	Id1	Id1_74	-0.393254	5.68542e-17	7.24257e-20	chr2	152736251	152737410	1	1619	ID1	z	74	ID1	2.1994	NO
357	Hoxb1	Hoxb1_423	0.392121	7.40134e-17	9.42846e-20	chr11	96365758	96368253	1	1224	HOXB1	z	423	HOXB1	2.53298	NO
358	Rest	Rest_805	0.39164	8.27552e-17	1.05421e-19	chr5	77265494	77283697	1	498	REST	z	805	REST	4.22408	NO
359	Gata2	Gata2_383	0.390493	1.07911e-16	1.37467e-19	chr6	88193891	88207032	1	692	GATA2	z	383	GATA2	1.33364	NO
360	Foxl1	Foxl1_377	-0.389588	1.32978e-16	1.69399e-19	chr8	121127685	121130644	1	1061	FOXL1	z	377	FOXL1	0.435154	NO
361	Ahctf1	Ahctf1_13	0.389342	1.40718e-16	1.79259e-19	chr1	179804015	179744904	2	1224	AHCTF1	z	13	AHCTF1	6.32093	NO
362	Tfdp2	Tfdp2_255	0.38845	1.72747e-16	2.2006e-19	chr9	96196275	96323646	1	959	TFDP2	z	255	TFDP2	2.62997	NO
363	Nfkb2	Nfkb2_699	-0.387981	1.92357e-16	2.45041e-19	chr19	46304737	46312385	1	677	NFKB2	z	699	NFKB2	1.89046	NO
364	Fosl2	Fosl2_113	0.386174	2.9059e-16	3.70178e-19	chr5	32136472	32157840	1	228	FOSL2	z	113	FOSL2	2.11791	NO
365	Rorc	Rorc_678	0.386117	2.94345e-16	3.74962e-19	chr3	94372794	94398276	1	595	RORC	z	678	RORC	0.981512	NO
366	Mafk	Mafk_102	0.384869	3.90803e-16	4.97839e-19	chr5	139791536	139802652	1	1229	MAFK	z	102	MAFK	0.835471	NO
367	Evx2	Evx2_407	-0.384658	4.09944e-16	5.22221e-19	chr2	74659557	74652991	2	671	EVX2	z	407	EVX2	1.14577	NO
368	Ovol1	Ovol1_166	-0.384495	4.25373e-16	5.41876e-19	chr19	5560575	5549137	2	104	OVOL1	z	166	OVOL1	3.01096	NO
369	Cdx1	Cdx1_448	-0.38419	4.55753e-16	5.80577e-19	chr18	61036199	61018862	2	419	CDX1	z	448	CDX1	0.993293	NO
370	Nr1i2	Nr1i2_672	0.383734	5.05199e-16	6.43566e-19	chr16	38294824	38248349	2	420	NR1I2	z	672	NR1I2	1.87175	NO
371	E2f1	E2f1_261	0.383406	5.44019e-16	6.93018e-19	chr2	154569892	154559400	2	1664	E2F1	z	261	E2F1	1.75167	NO
372	Gm5294	Gm5294_346	-0.383285	5.59028e-16	7.12137e-19	chr5	138820080	138821619	1	1209	GM5294	z	346	GM5294	2.45852	NO
373	Irx2	Irx2_400	0.382857	6.15657e-16	7.84277e-19	chr13	72628797	72634196	1	652	IRX2	z	400	IRX2	0.579291	NO
374	Zfp524	Zfp524_212	-0.380719	9.94295e-16	1.26662e-18	chr7	5015508	5018488	1	75	ZFP524	z	212	ZFP524	1.11962	NO
375	Gm5294	Gm5294_339	-0.380091	1.14384e-15	1.45712e-18	chr5	138820080	138821619	1	1209	GM5294	z	339	GM5294	1.17472	NO
376	Gm5294	Gm5294_351	-0.378468	1.641e-15	2.09044e-18	chr5	138820080	138821619	1	1209	GM5294	z	351	GM5294	0.435154	NO
377	Ebf1	Ebf1_90	0.378244	1.72447e-15	2.19678e-18	chr11	44618100	45008096	1	269	EBF1	z	90	EBF1	0.925683	NO
378	Dmbx1	Dmbx1_466	-0.374854	3.6382e-15	4.63465e-18	chr4	115939926	115915119	2	720	DMBX1	z	466	DMBX1	1.59751	NO
379	Nr5a1	Nr5a1_848	0.374774	3.70196e-15	4.71587e-18	chr2	38714542	38692656	2	500	NR5A1	z	848	NR5A1	1.1869	NO
380	Hsf4	Hsf4_627	-0.372976	5.48037e-15	6.98136e-18	chr8	105269801	105275845	1	854	HSF4	z	627	HSF4	1.01525	NO
381	Etv1	Etv1_268	-0.371862	6.97921e-15	8.89072e-18	chr12	38780258	38868215	1	182	ETV1	z	268	ETV1	5.53748	NO
382	Bcl6b	Bcl6b_141	0.369453	1.17373e-14	1.4952e-17	chr11	70229798	70224127	2	727	BCL6B	z	141	BCL6B	0.416931	NO
383	Rora	Rora_682	-0.369087	1.26953e-14	1.61724e-17	chr9	68653786	69388246	1	777	RORA	z	682	RORA	0.46289	NO
384	Cebpg	Cebpg_129	-0.368836	1.33986e-14	1.70683e-17	chr7	35056566	35046422	2	733	CEBPG	z	129	CEBPG	0.821795	NO
385	Myod1	Myod1_24	0.368707	1.37737e-14	1.75461e-17	chr7	46376474	46379092	1	966	MYOD1	z	24	MYOD1	5.32187	NO
386	Pitx2	Pitx2_464	-0.367832	1.66102e-14	2.11595e-17	chr3	129199878	129219594	1	957	PITX2	z	464	PITX2	1.53948	NO
387	Gbx2	Gbx2_494	-0.366924	2.01586e-14	2.56798e-17	chr1	89931176	89927962	2	572	GBX2	z	494	GBX2	1.74447	NO
388	Tbx5	Tbx5_764	0.366686	2.12092e-14	2.70181e-17	chr5	119834663	119885218	1	905	TBX5	z	764	TBX5	1.27642	NO
389	Foxo4	Foxo4_313	0.366074	2.41545e-14	3.077e-17	chrX	101254528	101260873	1	638	FOXO4	z	313	FOXO4	2.7922	NO
390	Lyl1	Lyl1_783	-0.365598	2.67202e-14	3.40384e-17	chr8	84701457	84704716	1	670	LYL1	z	783	LYL1	4.22556	NO
391	Msx3	Msx3_453	-0.363793	3.91248e-14	4.98405e-17	chr7	140049088	140046157	2	2010	MSX3	z	453	MSX3	1.76485	NO
392	Hoxd10	Hoxd10_551	0.36333	4.31338e-14	5.49476e-17	chr2	74691891	74695106	1	675	HOXD10	z	551	HOXD10	1.13707	NO
393	Foxn2	Foxn2_830	-0.362143	5.53339e-14	7.04891e-17	chr17	88440712	88490533	1	1169	FOXN2	z	830	FOXN2	2.88422	NO
394	Hes7	Hes7_40	0.360911	7.15815e-14	9.11867e-17	chr11	69120453	69123259	1	657	HES7	z	40	HES7	1.11113	NO
395	Kdm2b	Kdm2b_249	-0.360875	7.21175e-14	9.18695e-17	chr5	122989099	122870668	2	970	KDM2B	z	249	KDM2B	1.35951	NO
396	Gsx1	Gsx1_556	-0.357635	1.41177e-13	1.79844e-16	chr5	147188696	147190947	1	1337	GSX1	z	556	GSX1	2.02167	NO
397	Zfp263	Zfp263_878	-0.357192	1.54652e-13	1.97009e-16	chr16	3744099	3750788	1	3	ZFP263	z	878	ZFP263	3.7853	NO
398	Bcl6	Bcl6_162	0.3556	2.14396e-13	2.73116e-16	chr16	23988612	23965052	2	279	BCL6	z	162	BCL6	0.647819	NO
399	Crem	Crem_134	0.355287	2.28595e-13	2.91204e-16	chr18	3337589	3266354	2	2	CREM	z	134	CREM	3.52404	NO
400	Gata6	Gata6_382	0.355053	2.39805e-13	3.05484e-16	chr18	11052510	11085635	1	44	GATA6	z	382	GATA6	1.39533	NO
401	Lin54	Lin54_246	0.35324	3.46801e-13	4.41785e-16	chr5	100500639	100442033	2	655	LIN54	z	246	LIN54	3.38169	NO
402	Zfp281	Zfp281_193	-0.353162	3.52401e-13	4.48918e-16	chr1	136624901	136630391	1	861	ZFP281	z	193	ZFP281	2.84317	NO
403	Isx	Isx_482	0.349356	7.58753e-13	9.66565e-16	chr8	74873174	74893506	1	585	ISX	z	482	ISX	1.58245	NO
404	Osr2	Osr2_161	0.348228	9.50455e-13	1.21077e-15	chr15	35296112	35303305	1	125	OSR2	z	161	OSR2	2.29957	NO
405	Pou3f3	Pou3f3_540	-0.346711	1.2849e-12	1.63682e-15	chr1	42697146	42700210	1	204	POU3F3	z	540	POU3F3	0.766959	NO
406	Dnajc21	Dnajc21_201	-0.345077	1.77494e-12	2.26107e-15	chr15	10470516	10446763	2	45	DNAJC21	z	201	DNAJC21	2.61137	NO
407	Snai2	Snai2_799	0.343677	2.33733e-12	2.97749e-15	chr16	14705859	14709385	1	116	SNAI2	z	799	SNAI2	4.08473	NO
408	Snai1	Snai1_197	-0.342282	3.07057e-12	3.91155e-15	chr2	167538195	167542814	1	1879	SNAI1	z	197	SNAI1	1.50734	NO
409	Foxe1	Foxe1_328	0.341954	3.27363e-12	4.17023e-15	chr4	46344194	46345309	1	283	FOXE1	z	328	FOXE1	4.70075	NO
410	Foxf2	Foxf2_308	0.341283	3.73011e-12	4.75173e-15	chr13	31625816	31631406	1	275	FOXF2	z	308	FOXF2	2.15309	NO
411	Obox3	Obox3_569	-0.340933	3.99291e-12	5.08651e-15	chr7	15639777	15625306	2	230	OBOX3	z	569	OBOX3	1.42407	NO
412	Gata4	Gata4_386	0.340776	4.11605e-12	5.24337e-15	chr14	63271692	63198914	2	594	GATA4	z	386	GATA4	0.845061	NO
413	Tcf3	Tcf3_31	-0.34075	4.13683e-12	5.26985e-15	chr10	80433653	80409165	2	606	TCF3	z	31	TCF3	4.44279	NO
414	Barhl1	Barhl1_457	-0.340069	4.72115e-12	6.01421e-15	chr2	28916440	28907680	2	310	BARHL1	z	457	BARHL1	1.39141	NO
415	Smad5	Smad5_883	-0.339628	5.141e-12	6.54904e-15	chr13	56703010	56742378	1	505	SMAD5	z	883	SMAD5	2.05361	NO
416	Bach1	Bach1_108	0.336928	8.64102e-12	1.10077e-14	chr16	87698954	87733346	1	644	BACH1	z	108	BACH1	1.98134	NO
417	Lcor	Lcor_695	0.333434	1.67933e-11	2.13927e-14	chr19	41482645	41559781	1	587	LCOR	z	695	LCOR	1.97262	NO
418	Nfatc2	Nfatc2_700	-0.333299	1.72298e-11	2.19487e-14	chr2	168601657	168476410	2	1893	NFATC2	z	700	NFATC2	0.403442	NO
419	Hoxd13	Hoxd13_408	0.333093	1.7912e-11	2.28178e-14	chr2	74668310	74671599	1	672	HOXD13	z	408	HOXD13	2.49373	NO
420	Runx3	Runx3_858	0.331243	2.53663e-11	3.23137e-14	chr4	135120645	135177990	1	1088	RUNX3	z	858	RUNX3	2.38315	NO
421	Erf	Erf_288	-0.330805	2.75342e-11	3.50754e-14	chr7	25250758	25242560	2	482	ERF	z	288	ERF	5.98484	NO
422	Rela	Rela_698	-0.330608	2.85709e-11	3.63961e-14	chr19	5637490	5648130	1	108	RELA	z	698	RELA	1.61689	NO
423	Irf1	Irf1_631	-0.328662	4.10575e-11	5.23025e-14	chr11	53770014	53778374	1	408	IRF1	z	631	IRF1	2.77808	NO
424	Gfi1b	Gfi1b_172	-0.326802	5.79237e-11	7.37881e-14	chr2	28621982	28609450	2	303	GFI1B	z	172	GFI1B	0.474516	NO
425	Hoxa7	Hoxa7_509	0.324181	9.37084e-11	1.19374e-13	chr6	52220390	52215623	2	387	HOXA7	z	509	HOXA7	1.2732	NO
426	Msc	Msc_43	0.322739	1.21862e-10	1.55238e-13	chr1	14755966	14753346	2	46	MSC	z	43	MSC	0.957478	NO
427	Smad1	Smad1_863	0.322004	1.39258e-10	1.77398e-13	chr8	79399468	79338395	2	609	SMAD1	z	863	SMAD1	2.05361	NO
428	Zfp263	Zfp263_876	-0.321708	1.46915e-10	1.87153e-13	chr16	3744099	3750788	1	3	ZFP263	z	876	ZFP263	3.16273	NO
429	Tbx18	Tbx18_866	0.321297	1.58257e-10	2.01601e-13	chr9	87731260	87702800	2	908	TBX18	z	866	TBX18	0.45704	NO
430	Esrrb	Esrrb_669	0.32036	1.87406e-10	2.38734e-13	chr12	86361117	86521628	1	483	ESRRB	z	669	ESRRB	1.73911	NO
431	Tcf7	Tcf7_726	-0.318741	2.50595e-10	3.1923e-13	chr11	52283014	52252283	2	387	TCF7	z	726	TCF7	1.23662	NO
432	Elf2	Elf2_286	0.318697	2.52592e-10	3.21774e-13	chr3	51340644	51252720	2	196	ELF2	z	286	ELF2	5.62922	NO
433	Stat6	Stat6_753	-0.317992	2.86523e-10	3.64997e-13	chr10	127642986	127660987	1	1009	STAT6	z	753	STAT6	0.614441	NO
434	Egr3	Egr3_183	0.317197	3.30115e-10	4.20528e-13	chr14	70077445	70082613	1	674	EGR3	z	183	EGR3	2.2727	NO
435	Hnf1b	Hnf1b_426	0.316168	3.96328e-10	5.04876e-13	chr11	83850869	83905917	1	1045	HNF1B	z	426	HNF1B	0.589847	NO
436	Atoh1	Atoh1_94	-0.316067	4.03516e-10	5.14034e-13	chr6	64729146	64731243	1	480	ATOH1	z	94	ATOH1	0.480297	NO
437	Emx1	Emx1_491	0.315261	4.65339e-10	5.92789e-13	chr6	85187931	85204463	1	626	EMX1	z	491	EMX1	2.16731	NO
438	Ahr	Ahr_28	0.313882	5.93339e-10	7.55846e-13	chr12	35534989	35497979	2	166	AHR	z	28	AHR	1.04675	NO
439	Elf3	Elf3_266	-0.313831	5.98678e-10	7.62647e-13	chr1	135258472	135253574	2	833	ELF3	z	266	ELF3	4.73042	NO
440	Gm5294	Gm5294_352	0.313766	6.05626e-10	7.71498e-13	chr5	138820080	138821619	1	1209	GM5294	z	352	GM5294	0.881932	NO
441	Hmx3	Hmx3_520	0.313599	6.23584e-10	7.94374e-13	chr7	131542963	131544936	1	1943	HMX3	z	520	HMX3	0.699235	NO
442	Rarg	Rarg_654	0.313146	6.75136e-10	8.60046e-13	chr15	102257522	102234938	2	864	RARG	z	654	RARG	0.802156	NO
443	Tlx1	Tlx1_450	-0.311441	9.09462e-10	1.15855e-12	chr19	45150715	45156943	1	658	TLX1	z	450	TLX1	0.43823	NO
444	Meis2	Meis2_461	-0.310791	1.01837e-09	1.29728e-12	chr2	116067444	115861264	2	1193	MEIS2	z	461	MEIS2	1.60119	NO
445	Hes1	Hes1_39	-0.309041	1.37877e-09	1.7564e-12	chr16	30065357	30067796	1	307	HES1	z	39	HES1	2.10356	NO
446	Foxl1	Foxl1_362	-0.308838	1.42789e-09	1.81897e-12	chr8	121127685	121130644	1	1061	FOXL1	z	362	FOXL1	2.68364	NO
447	Foxd3	Foxd3_327	-0.308767	1.44542e-09	1.84129e-12	chr4	99656299	99658671	1	573	FOXD3	z	327	FOXD3	4.70075	NO
448	Klf12	Klf12_236	-0.307516	1.7927e-09	2.2837e-12	chr14	100149795	99870632	2	786	KLF12	z	236	KLF12	3.4553	NO
449	Uncx	Uncx_469	-0.307056	1.93966e-09	2.4709e-12	chr5	139543898	139548179	1	1225	UNCX	z	469	UNCX	1.25469	NO
450	Foxl1	Foxl1_370	-0.305189	2.66733e-09	3.39788e-12	chr8	121127685	121130644	1	1061	FOXL1	z	370	FOXL1	2.12864	NO
451	Alx4	Alx4_521	-0.304372	3.06439e-09	3.90368e-12	chr2	93642434	93681339	1	1040	ALX4	z	521	ALX4	1.97685	NO
452	Pou2f2	Pou2f2_616	0.299866	6.53557e-09	8.32557e-12	chr7	25132460	25091114	2	475	POU2F2	z	616	POU2F2	1.51549	NO
453	Foxn3	Foxn3_829	-0.298924	7.64387e-09	9.73741e-12	chr12	99450074	99195094	2	545	FOXN3	z	829	FOXN3	2.66612	NO
454	Egr4	Egr4_234	0.298502	8.19834e-09	1.04438e-11	chr6	85513542	85511122	2	635	EGR4	z	234	EGR4	1.99657	NO
455	Relb	Relb_856	-0.298223	8.58651e-09	1.09382e-11	chr7	19629438	19606222	2	339	RELB	z	856	RELB	1.73977	NO
456	Plagl1	Plagl1_152	0.298178	8.65058e-09	1.10199e-11	chr10	13060504	13131694	1	52	PLAGL1	z	152	PLAGL1	2.15756	NO
457	Tead3	Tead3_867	-0.297552	9.59405e-09	1.22217e-11	chr17	28350805	28331671	2	407	TEAD3	z	867	TEAD3	0.785933	NO
458	Zic2	Zic2_225	0.293588	1.83712e-08	2.34028e-11	chr14	122475384	122480328	1	867	ZIC2	z	225	ZIC2	0.908475	NO
459	Scrt1	Scrt1_205	-0.292401	2.22709e-08	2.83706e-11	chr15	76522129	76516203	2	374	SCRT1	z	205	SCRT1	2.99785	NO
460	Homez	Homez_562	0.290358	3.09587e-08	3.94379e-11	chr14	54864158	54852736	2	440	HOMEZ	z	562	HOMEZ	0.689268	NO
461	Vsx1	Vsx1_490	-0.289904	3.32991e-08	4.24193e-11	chr2	150689137	150680702	2	1569	VSX1	z	490	VSX1	2.08904	NO
462	Mzf1	Mzf1_179	0.289327	3.65233e-08	4.65265e-11	chr7	13054764	13042303	2	205	MZF1	z	179	MZF1	1.4943	NO
463	Etv4	Etv4_278	-0.28914	3.76279e-08	4.79336e-11	chr11	101785310	101769748	2	1446	ETV4	z	278	ETV4	5.64295	NO
464	Alx1	Alx1_505	-0.285201	7.02706e-08	8.95167e-11	chr10	103028777	103007847	2	837	ALX1	z	505	ALX1	1.97685	NO
465	Klf2	Klf2_819	0.284623	7.69567e-08	9.8034e-11	chr8	72319062	72321654	1	570	KLF2	z	819	KLF2	3.35041	NO
466	Hoxd9	Hoxd9_534	0.283663	8.94405e-08	1.13937e-10	chr2	74697763	74700208	1	676	HOXD9	z	534	HOXD9	2.57882	NO
467	Tbx2	Tbx2_760	0.283096	9.77228e-08	1.24488e-10	chr11	85832615	85841948	1	1075	TBX2	z	760	TBX2	0.486157	NO
468	Fos	Fos_104	-0.282339	1.0996e-07	1.40076e-10	chr12	85473901	85477269	1	473	FOS	z	104	FOS	2.51968	NO
469	Hoxc9	Hoxc9_503	-0.280096	1.55637e-07	1.98264e-10	chr15	102977032	102984444	1	889	HOXC9	z	503	HOXC9	1.32208	NO
470	Klf13	Klf13_817	0.278806	1.89763e-07	2.41736e-10	chr7	63938915	63886351	2	1066	KLF13	z	817	KLF13	4.13687	NO
471	Nr1h2	Nr1h2_688	-0.277103	2.46203e-07	3.13634e-10	chr7	44553965	44549616	2	857	NR1H2	z	688	NR1H2	1.09408	NO
472	Sox10	Sox10_735	0.276222	2.81477e-07	3.5857e-10	chr15	79164506	79154913	2	459	SOX10	z	735	SOX10	1.28765	NO
473	Tbx4	Tbx4_761	0.275511	3.13489e-07	3.99349e-10	chr11	85890063	85916097	1	1076	TBX4	z	761	TBX4	1.34278	NO
474	Grhl1	Grhl1_390	0.274654	3.56827e-07	4.54557e-10	chr12	24572287	24617391	1	96	GRHL1	z	390	GRHL1	0.718005	NO
475	Hoxc6	Hoxc6_406	-0.273831	4.03909e-07	5.14534e-10	chr15	102998714	103011881	1	891	HOXC6	z	406	HOXC6	2.02505	NO
476	Phox2a	Phox2a_415	0.27368	4.13179e-07	5.26343e-10	chr7	101818313	101822726	1	1378	PHOX2A	z	415	PHOX2A	2.03081	NO
477	Tcf12	Tcf12_59	-0.2733	4.37412e-07	5.57213e-10	chr9	72111819	71844252	2	804	TCF12	z	59	TCF12	4.75945	NO
478	Gm5294	Gm5294_334	0.272667	4.80936e-07	6.12658e-10	chr5	138820080	138821619	1	1209	GM5294	z	334	GM5294	1.95583	NO
479	Zfp202	Zfp202_169	0.2725	4.93083e-07	6.28132e-10	chr9	40192316	40213604	1	402	ZFP202	z	169	ZFP202	1.94089	NO
480	Hoxa9	Hoxa9_508	0.272442	4.97419e-07	6.33654e-10	chr6	52227370	52223097	2	388	HOXA9	z	508	HOXA9	0.829733	NO
481	Rhox8	Rhox8_568	-0.272232	5.13252e-07	6.53824e-10	chrX	37878944	37874776	2	242	RHOX8	z	568	RHOX8	0.681609	NO
482	Hoxc12	Hoxc12_550	-0.270354	6.78683e-07	8.64565e-10	chr15	102936853	102938517	1	884	HOXC12	z	550	HOXC12	2.02694	NO
483	Tbx22	Tbx22_865	0.267682	1.00615e-06	1.28172e-09	chrX	107667964	107688980	1	719	TBX22	z	865	TBX22	0.45704	NO
484	Foxe3	Foxe3_315	0.267456	1.0401e-06	1.32497e-09	chr4	114926013	114925147	2	696	FOXE3	z	315	FOXE3	2.21107	NO
485	Pou5f1	Pou5f1_618	0.265216	1.44156e-06	1.83638e-09	chr17	35506032	35510777	1	644	POU5F1	z	618	POU5F1	1.47198	NO
486	Zfp369	Zfp369_158	-0.265168	1.45165e-06	1.84924e-09	chr13	65278854	65297795	1	592	ZFP369	z	158	ZFP369	1.99089	NO
487	Hsf1	Hsf1_626	0.264413	1.61949e-06	2.06305e-09	chr15	76477445	76500972	1	372	HSF1	z	626	HSF1	0.81963	NO
488	Bhlha15	Bhlha15_87	0.264186	1.67338e-06	2.1317e-09	chr5	144190286	144194441	1	1286	BHLHA15	z	87	BHLHA15	0.789087	NO
489	Dmrt2	Dmrt2_254	-0.263834	1.76068e-06	2.2429e-09	chr19	25672411	25678991	1	442	DMRT2	z	254	DMRT2	1.37344	NO
490	Nfix	Nfix_722	0.263656	1.80637e-06	2.30111e-09	chr8	84800338	84704712	2	671	NFIX	z	722	NFIX	1.93129	NO
491	Gmeb1	Gmeb1_715	-0.259272	3.37882e-06	4.30423e-09	chr4	132261549	132221025	2	1004	GMEB1	z	715	GMEB1	2.52236	NO
492	Hic2	Hic2_211	0.259199	3.41366e-06	4.34861e-09	chr16	17233587	17263430	1	147	HIC2	z	211	HIC2	1.69854	NO
493	Foxd4	Foxd4_833	-0.259081	3.4711e-06	4.42178e-09	chr19	24901309	24898965	2	435	FOXD4	z	833	FOXD4	2.70108	NO
494	Nr1i3	Nr1i3_658	0.258109	3.9817e-06	5.07223e-09	chr1	171213970	171219193	1	1100	NR1I3	z	658	NR1I3	1.62905	NO
495	Zfp3	Zfp3_200	-0.25733	4.4428e-06	5.65961e-09	chr11	70764447	70772928	1	760	ZFP3	z	200	ZFP3	1.65263	NO
496	Foxl1	Foxl1_368	-0.257304	4.45855e-06	5.67968e-09	chr8	121127685	121130644	1	1061	FOXL1	z	368	FOXL1	1.97244	NO
497	Pax4	Pax4_475	-0.256272	5.15181e-06	6.56282e-09	chr6	28449340	28442334	2	110	PAX4	z	475	PAX4	0.927454	NO
498	Junb	Junb_127	-0.255694	5.58464e-06	7.11419e-09	chr8	84978748	84976909	2	687	JUNB	z	127	JUNB	1.5265	NO
499	Foxc1	Foxc1_320	0.254773	6.34794e-06	8.08655e-09	chr13	31806646	31810635	1	276	FOXC1	z	320	FOXC1	2.07593	NO
500	Pax9	Pax9_693	-0.253773	7.29197e-06	9.28913e-09	chr12	56695471	56712822	1	248	PAX9	z	693	PAX9	1.37242	NO
501	Cebpb	Cebpb_130	0.253407	7.67019e-06	9.77094e-09	chr2	167688915	167690432	1	1882	CEBPB	z	130	CEBPB	1.3493	NO
502	Foxa1	Foxa1_306	0.252997	8.11625e-06	1.03392e-08	chr12	57546121	57540631	2	252	FOXA1	z	306	FOXA1	1.65335	NO
503	Mybl2	Mybl2_643	0.251845	9.50872e-06	1.2113e-08	chr2	163054635	163084687	1	1772	MYBL2	z	643	MYBL2	2.04309	NO
504	Terf2	Terf2_648	0.251668	9.74285e-06	1.24113e-08	chr8	107096545	107069402	2	923	TERF2	z	648	TERF2	0.591626	NO
505	Foxp3	Foxp3_311	-0.250625	1.12353e-05	1.43125e-08	chrX	7579676	7595243	1	31	FOXP3	z	311	FOXP3	2.92652	NO
506	Foxl1	Foxl1_365	0.250035	1.21765e-05	1.55115e-08	chr8	121127685	121130644	1	1061	FOXL1	z	365	FOXL1	0.877298	NO
507	Hlx	Hlx_518	-0.249886	1.24257e-05	1.58289e-08	chr1	184732493	184727143	2	1272	HLX	z	518	HLX	2.22167	NO
508	Irx5	Irx5_484	-0.24902	1.39748e-05	1.78022e-08	chr8	92357796	92361456	1	746	IRX5	z	484	IRX5	0.319752	NO
509	Foxk1	Foxk1_324	0.245944	2.11408e-05	2.6931e-08	chr5	142401497	142462015	1	1249	FOXK1	z	324	FOXK1	2.76905	NO
510	Hoxc8	Hoxc8_405	-0.245878	2.13274e-05	2.71686e-08	chr15	102990539	102994254	1	890	HOXC8	z	405	HOXC8	1.1547	NO
511	Zfp652	Zfp652_239	-0.245117	2.36075e-05	3.00732e-08	chr11	95749000	95764715	1	1197	ZFP652	z	239	ZFP652	0.960442	NO
512	Ovol2	Ovol2_809	-0.244291	2.63462e-05	3.35621e-08	chr2	144332080	144305175	2	1509	OVOL2	z	809	OVOL2	2.09945	NO
513	Hesx1	Hesx1_523	-0.243784	2.8177e-05	3.58942e-08	chr14	27000362	27002326	1	146	HESX1	z	523	HESX1	2.05544	NO
514	Smad9	Smad9_884	-0.242685	3.25793e-05	4.15023e-08	chr3	54755582	54801269	1	222	SMAD9	z	884	SMAD9	1.84947	NO
515	Tbpl2	Tbpl2_773	-0.241888	3.61821e-05	4.60918e-08	chr2	24096595	24071366	2	163	TBPL2	z	773	TBPL2	2.56025	NO
516	Arid3b	Arid3b_6	0.241775	3.67225e-05	4.67803e-08	chr9	57836793	57790496	2	644	ARID3B	z	6	ARID3B	3.34261	NO
517	Smad2	Smad2_861	-0.238962	5.30067e-05	6.75245e-08	chr18	76241701	76311747	1	541	SMAD2	z	861	SMAD2	1.84947	NO
518	Mbd2	Mbd2_641	0.238696	5.48654e-05	6.98923e-08	chr18	70568292	70626131	1	511	MBD2	z	641	MBD2	1.69263	NO
519	Arid3c	Arid3c_10	0.238362	5.72814e-05	7.29699e-08	chr4	41731142	41723836	2	184	ARID3C	z	10	ARID3C	3.87034	NO
520	Rorb	Rorb_684	0.236464	7.31366e-05	9.31677e-08	chr19	19111196	18930609	2	405	RORB	z	684	RORB	0.542294	NO
521	Etv5	Etv5_276	-0.235826	7.93685e-05	1.01106e-07	chr16	22439570	22381313	2	252	ETV5	z	276	ETV5	5.72514	NO
522	Tlx2	Tlx2_574	-0.235277	8.51305e-05	1.08446e-07	chr6	83070225	83068325	2	584	TLX2	z	574	TLX2	2.5047	NO
523	Klf16	Klf16_874	0.234993	8.82708e-05	1.12447e-07	chr10	80577296	80567121	2	610	KLF16	z	874	KLF16	4.13687	NO
524	Foxb1	Foxb1_326	0.234718	9.14101e-05	1.16446e-07	chr9	69760940	69757710	2	784	FOXB1	z	326	FOXB1	1.45222	NO
525	Mycn	Mycn_65	0.234447	9.46107e-05	1.20523e-07	chr12	12941836	12936093	2	61	MYCN	z	65	MYCN	2.26956	NO
526	Esr1	Esr1_666	0.234427	9.48486e-05	1.20826e-07	chr10	4611989	5005633	1	12	ESR1	z	666	ESR1	0.772086	NO
527	Rfx2	Rfx2_707	0.233335	0.000108937	1.38773e-07	chr17	56831008	56775897	2	979	RFX2	z	707	RFX2	1.5636	NO
528	Sohlh2	Sohlh2_48	-0.230931	0.000147378	1.87742e-07	chr3	55182044	55209957	1	229	SOHLH2	z	48	SOHLH2	0.643232	NO
529	Foxj2	Foxj2_298	0.229744	0.000170884	2.17687e-07	chr6	122820184	122845366	1	956	FOXJ2	z	298	FOXJ2	2.92652	NO
530	Dlx4	Dlx4_427	-0.228248	0.000205711	2.62053e-07	chr11	95145801	95140447	2	1184	DLX4	z	427	DLX4	1.59097	NO
531	Arntl	Arntl_89	0.227349	0.000229813	2.92755e-07	chr7	113207465	113314126	1	1692	ARNTL	z	89	ARNTL	3.71414	NO
532	Foxl1	Foxl1_378	0.226925	0.000242117	3.0843e-07	chr8	121127685	121130644	1	1061	FOXL1	z	378	FOXL1	0.881932	NO
533	Tbx3	Tbx3_765	0.224825	0.000312924	3.98629e-07	chr5	119670862	119684724	1	903	TBX3	z	765	TBX3	0.501727	NO
534	Dlx5	Dlx5_478	0.223078	0.000386676	4.92581e-07	chr6	6882068	6877801	2	31	DLX5	z	478	DLX5	1.15312	NO
535	Cdx4	Cdx4_481	-0.221966	0.000442017	5.63079e-07	chrX	103321398	103330224	1	670	CDX4	z	481	CDX4	0.993293	NO
536	Arid2	Arid2_11	0.221925	0.000444196	5.65855e-07	chr15	96287522	96405463	1	702	ARID2	z	11	ARID2	0.585392	NO
537	Neurod2	Neurod2_69	0.221817	0.000449981	5.73224e-07	chr11	98329645	98325417	2	1281	NEUROD2	z	69	NEUROD2	0.565345	NO
538	Lhx3	Lhx3_459	-0.219884	0.000566755	7.21981e-07	chr2	26208249	26200212	2	245	LHX3	z	459	LHX3	1.89812	NO
539	Stat4	Stat4_759	-0.219481	0.000594518	7.57347e-07	chr1	51987148	52107189	1	241	STAT4	z	759	STAT4	0.86878	NO
540	Mixl1	Mixl1_881	-0.218994	0.000629873	8.02386e-07	chr1	180697034	180693043	2	1234	MIXL1	z	881	MIXL1	1.90455	NO
541	Mnx1	Mnx1_402	-0.218135	0.000697126	8.88059e-07	chr5	29478470	29473823	2	165	MNX1	z	402	MNX1	1.56739	NO
542	Sox9	Sox9_725	0.217814	0.000723966	9.2225e-07	chr11	112782210	112787757	1	1602	SOX9	z	725	SOX9	3.22002	NO
543	Hoxd1	Hoxd1_530	-0.217385	0.000761352	9.69875e-07	chr2	74762980	74765142	1	684	HOXD1	z	530	HOXD1	1.87194	NO
544	Nr2f2	Nr2f2_680	-0.216996	0.000796912	1.01517e-06	chr7	70366746	70351950	2	1110	NR2F2	z	680	NR2F2	1.13282	NO
545	Neurod6	Neurod6_786	-0.216072	0.000887908	1.13109e-06	chr6	55681263	55677818	2	425	NEUROD6	z	786	NEUROD6	0.480297	NO
546	Arid3a	Arid3a_7	0.214305	0.00109037	1.38901e-06	chr10	79927043	79955018	1	574	ARID3A	z	7	ARID3A	4.04748	NO
547	Hoxa2	Hoxa2_420	0.214202	0.00110347	1.4057e-06	chr6	52164831	52162417	2	379	HOXA2	z	420	HOXA2	1.49274	NO
548	Vax2	Vax2_497	-0.21292	0.00127918	1.62953e-06	chr6	83711264	83738304	1	610	VAX2	z	497	VAX2	1.6486	NO
549	Zbtb4	Zbtb4_151	-0.212769	0.00130158	1.65806e-06	chr11	69765912	69784026	1	691	ZBTB4	z	151	ZBTB4	0.583525	NO
550	Hoxa6	Hoxa6_533	0.210839	0.00162309	2.06763e-06	chr6	52208624	52206365	2	385	HOXA6	z	533	HOXA6	1.15983	NO
551	Rhox9	Rhox9_572	-0.209159	0.00196361	2.50142e-06	chrX	37901770	37899097	2	243	RHOX9	z	572	RHOX9	1.87253	NO
552	Zkscan5	Zkscan5_217	0.207241	0.00243598	3.10316e-06	chr5	145204559	145221750	1	1308	ZKSCAN5	z	217	ZKSCAN5	1.74651	NO
553	Gli3	Gli3_155	0.205884	0.00283373	3.60985e-06	chr13	15463235	15730026	1	61	GLI3	z	155	GLI3	2.8919	NO
554	Srebf1	Srebf1_32	0.205838	0.00284813	3.62819e-06	chr11	60220627	60199084	2	532	SREBF1	z	32	SREBF1	2.72987	NO
555	Twist1	Twist1_785	0.204138	0.00343761	4.37912e-06	chr12	33957671	33959831	1	161	TWIST1	z	785	TWIST1	0.330336	NO
556	Dbx2	Dbx2_541	0.204006	0.00348801	4.44332e-06	chr15	95654771	95623563	2	693	DBX2	z	541	DBX2	1.15312	NO
557	Gsx2	Gsx2_502	-0.203747	0.00358882	4.57174e-06	chr5	75075601	75077893	1	474	GSX2	z	502	GSX2	2.29982	NO
558	Osr1	Osr1_206	0.200325	0.00521186	6.63931e-06	chr12	9574442	9581500	1	43	OSR1	z	206	OSR1	2.25891	NO
559	Dlx3	Dlx3_401	-0.200167	0.00530151	6.75352e-06	chr11	95120117	95125293	1	1182	DLX3	z	401	DLX3	1.08123	NO
560	Tcf15	Tcf15_93	0.20005	0.00536856	6.83893e-06	chr2	152143609	152149097	1	1595	TCF15	z	93	TCF15	1.33967	NO
561	Hoxa1	Hoxa1_479	0.200014	0.00538973	6.8659e-06	chr6	52158317	52155367	2	377	HOXA1	z	479	HOXA1	2.15019	NO
562	Sox3	Sox3_739	0.199986	0.00540571	6.88625e-06	chrX	60893430	60891366	2	381	SOX3	z	739	SOX3	0.935887	NO
563	Dlx2	Dlx2_443	0.19988	0.00546814	6.96578e-06	chr2	71546754	71543408	2	646	DLX2	z	443	DLX2	0.868571	NO
564	Hnf4a	Hnf4a_665	0.199121	0.00593386	7.55906e-06	chr2	163506857	163572907	1	1783	HNF4A	z	665	HNF4A	1.59679	NO
565	Meox1	Meox1_398	-0.198973	0.00602855	7.67969e-06	chr11	101894354	101877510	2	1447	MEOX1	z	398	MEOX1	1.76685	NO
566	Vsx2	Vsx2_431	0.198783	0.00615324	7.83852e-06	chr12	84569828	84595457	1	451	VSX2	z	431	VSX2	1.78636	NO
567	Barhl2	Barhl2_492	-0.198757	0.00616985	7.85968e-06	chr5	106458166	106452523	2	703	BARHL2	z	492	BARHL2	1.40989	NO
568	En2	En2_517	-0.19875	0.00617509	7.86636e-06	chr5	28165696	28172166	1	157	EN2	z	517	EN2	1.84605	NO
569	Gcm1	Gcm1_388	-0.197538	0.00702906	8.95422e-06	chr9	78051958	78065624	1	851	GCM1	z	388	GCM1	0.754927	NO
570	Six6	Six6_430	0.197119	0.0073497	9.36267e-06	chr12	72939882	72944899	1	330	SIX6	z	430	SIX6	1.4386	NO
571	Foxq1	Foxq1_309	0.196496	0.00785271	1.00034e-05	chr13	31558170	31560976	1	273	FOXQ1	z	309	FOXQ1	1.82639	NO
572	Phf21a	Phf21a_15	0.195611	0.00862359	1.09855e-05	chr2	92184182	92364666	1	1018	PHF21A	z	15	PHF21A	4.07761	NO
573	Foxj1	Foxj1_305	0.193691	0.0105504	1.344e-05	chr11	116336390	116330704	2	1689	FOXJ1	z	305	FOXJ1	2.7371	NO
574	Mlxipl	Mlxipl_779	0.193226	0.0110753	1.41087e-05	chr5	135106891	135138382	1	1098	MLXIPL	z	779	MLXIPL	3.58076	NO
575	Rhox11	Rhox11_552	0.191485	0.013269	1.69032e-05	chrX	38085139	38076598	2	247	RHOX11	z	552	RHOX11	0.4272	NO
576	Tbp	Tbp_772	0.190756	0.0143058	1.82239e-05	chr17	15499888	15517427	1	116	TBP	z	772	TBP	2.56025	NO
577	Hmx2	Hmx2_549	-0.189502	0.0162696	2.07256e-05	chr7	131548773	131556582	1	1944	HMX2	z	549	HMX2	1.21065	NO
578	Pitx1	Pitx1_434	-0.188344	0.0183103	2.33253e-05	chr13	55831425	55825054	2	493	PITX1	z	434	PITX1	1.35416	NO
579	Npas2	Npas2_44	-0.186558	0.0219368	2.79449e-05	chr1	39194272	39363240	1	180	NPAS2	z	44	NPAS2	1.02882	NO
580	Crebzf	Crebzf_122	0.184359	0.0273431	3.48319e-05	chr7	90442781	90448043	1	1280	CREBZF	z	122	CREBZF	0.866042	NO
581	Foxl1	Foxl1_356	-0.183359	0.0301962	3.84665e-05	chr8	121127685	121130644	1	1061	FOXL1	z	356	FOXL1	2.85969	NO
582	Batf3	Batf3_789	0.183302	0.0303699	3.86878e-05	chr1	191097880	191108943	1	1315	BATF3	z	789	BATF3	1.25556	NO
583	Foxa2	Foxa2_307	0.183216	0.0306287	3.90175e-05	chr2	148046969	148042877	2	1540	FOXA2	z	307	FOXA2	3.10115	NO
584	Bcl11a	Bcl11a_795	0.180389	0.0404313	5.15048e-05	chr11	24078056	24173558	1	166	BCL11A	z	795	BCL11A	1.51081	NO
585	Nr2e1	Nr2e1_667	0.1799	0.0424022	5.40156e-05	chr10	42583588	42561971	2	248	NR2E1	z	667	NR2E1	0.473907	NO
586	E2f6	E2f6_264	-0.179886	0.0424607	5.40901e-05	chr12	16810965	16826752	1	73	E2F6	z	264	E2F6	0.986924	NO
587	Hoxc4	Hoxc4_581	-0.179748	0.0430358	5.48227e-05	chr15	103018936	103036852	1	894	HOXC4	z	581	HOXC4	1.01403	NO
588	Atoh7	Atoh7_64	0.17934	0.0447712	5.70334e-05	chr10	63100156	63100605	1	386	ATOH7	z	64	ATOH7	0.663884	NO
589	Patz1	Patz1_153	-0.17781	0.0518988	6.61131e-05	chr11	3289131	3309083	1	5	PATZ1	z	153	PATZ1	2.38752	NO
590	Atf6	Atf6_111	0.177458	0.0536848	6.83883e-05	chr1	170867771	170704457	2	1088	ATF6	z	111	ATF6	3.2918	NO
591	Pbx4	Pbx4_486	-0.177143	0.0553306	7.04849e-05	chr8	69832704	69872292	1	463	PBX4	z	486	PBX4	1.82842	NO
592	Creb3l2	Creb3l2_118	0.174667	0.0700293	8.92093e-05	chr6	37442148	37331021	2	196	CREB3L2	z	118	CREB3L2	2.10837	NO
593	Hoxb9	Hoxb9_428	-0.173519	0.0780271	9.93976e-05	chr11	96271330	96276595	1	1214	HOXB9	z	428	HOXB9	2.61671	NO
594	Hdx	Hdx_495	0.172041	0.08959	0.000114127	chrX	111697079	111575204	2	733	HDX	z	495	HDX	1.07747	NO
595	Lhx4	Lhx4_454	0.169843	0.109808	0.000139883	chr1	155742027	155701692	2	952	LHX4	z	454	LHX4	2.08329	NO
596	Sox11	Sox11_747	0.168149	0.128229	0.000163349	chr12	27342718	27334268	2	115	SOX11	z	747	SOX11	2.46212	NO
597	Tcfl5	Tcfl5_71	0.16605	0.155086	0.000197562	chr2	180642691	180621956	2	2001	TCFL5	z	71	TCFL5	2.23918	NO
598	Nr4a2	Nr4a2_677	-0.165754	0.159272	0.000202895	chr2	57124003	57107226	2	553	NR4A2	z	677	NR4A2	0.560374	NO
599	Hoxa3	Hoxa3_584	0.164699	0.175064	0.000223012	chr6	52213067	52169062	2	381	HOXA3	z	584	HOXA3	1.73721	NO
600	Hes2	Hes2_51	-0.164263	0.182006	0.000231855	chr4	152158867	152162469	1	1370	HES2	z	51	HES2	1.5795	NO
601	Pdx1	Pdx1_472	-0.164169	0.183548	0.000233819	chr5	147270131	147275149	1	1339	PDX1	z	472	PDX1	0.544953	NO
602	Mlx	Mlx_27	0.163101	0.201812	0.000257085	chr11	101087290	101092207	1	1412	MLX	z	27	MLX	3.27387	NO
603	Mecom	Mecom_173	0.161936	0.223659	0.000284916	chr3	30548008	29951296	2	96	MECOM	z	173	MECOM	0.678577	NO
604	Isl1	Isl1_529	0.157472	0.32951	0.000419758	chr13	116309688	116298270	2	911	ISL1	z	529	ISL1	0.881838	NO
605	Lhx1	Lhx1_422	-0.156774	0.349776	0.000445574	chr11	84525534	84519379	2	1053	LHX1	z	422	LHX1	1.78014	NO
606	Pou3f1	Pou3f1_620	-0.155913	0.376371	0.000479453	chr4	124657646	124660655	1	874	POU3F1	z	620	POU3F1	1.77828	NO
607	Snai3	Snai3_147	0.155826	0.379174	0.000483024	chr8	122460692	122454206	2	1082	SNAI3	z	147	SNAI3	1.50734	NO
608	Hbp1	Hbp1_727	-0.155541	0.388438	0.000494826	chr12	31950535	31926455	2	146	HBP1	z	727	HBP1	0.58252	NO
609	Hivep3	Hivep3_803	-0.153644	0.455753	0.000580578	chr4	119733784	120135411	1	823	HIVEP3	z	803	HIVEP3	0.66382	NO
610	Hmx1	Hmx1_570	0.153516	0.460664	0.000586834	chr5	35389117	35392872	1	278	HMX1	z	570	HMX1	1.22384	NO
611	Hoxa13	Hoxa13_506	-0.152703	0.492978	0.000627997	chr6	52260880	52258853	2	394	HOXA13	z	506	HOXA13	2.37433	NO
612	Foxj3	Foxj3_303	-0.152657	0.494901	0.000630447	chr4	119539661	119629119	1	820	FOXJ3	z	303	FOXJ3	2.88422	NO
613	Zfp148	Zfp148_800	-0.152367	0.506978	0.000645831	chr16	33380775	33503903	1	359	ZFP148	z	800	ZFP148	1.86759	NO
614	Dlx1	Dlx1_528	-0.151886	0.527621	0.000672128	chr2	71529445	71533981	1	644	DLX1	z	528	DLX1	1.5586	NO
615	Hoxd4	Hoxd4_531	-0.151451	0.546941	0.00069674	chr2	74721978	74729160	1	680	HOXD4	z	531	HOXD4	3.39714	NO
616	Gm5294	Gm5294_331	-0.147649	0.746149	0.000950508	chr5	138820080	138821619	1	1209	GM5294	z	331	GM5294	2.22375	NO
617	Tcf7l1	Tcf7l1_744	0.147585	0.75002	0.000955439	chr6	72789045	72626371	2	547	TCF7L1	z	744	TCF7L1	1.69432	NO
618	Nr2f6	Nr2f6_657	0.146527	0.816687	0.00104037	chr8	71381952	71374119	2	532	NR2F6	z	657	NR2F6	1.12124	NO
619	Zic4	Zic4_187	-0.146387	0.825879	0.00105208	chr9	91368972	91389348	1	935	ZIC4	z	187	ZIC4	1.10902	NO
620	Dmrta2	Dmrta2_879	0.145627	0.877594	0.00111795	chr4	109978025	109983684	1	675	DMRTA2	z	879	DMRTA2	10.2968	NO
621	Sp6	Sp6_191	0.145606	0.879081	0.00111985	chr11	97013569	97024738	1	1238	SP6	z	191	SP6	3.98365	NO
622	Rel	Rel_697	0.14505	0.918839	0.0011705	chr11	23770970	23741729	2	164	REL	z	697	REL	0.675734	NO
623	Foxb2	Foxb2_325	0.144552	0.955898	0.0012177	chr19	16873830	16872316	2	395	FOXB2	z	325	FOXB2	1.45222	NO
624	Hoxd12	Hoxd12_409	0.143893	1	0.00128275	chr2	74675013	74677705	1	673	HOXD12	z	409	HOXD12	2.70552	NO
625	Dmrtc2	Dmrtc2_250	-0.143504	1	0.00132273	chr7	24870057	24877651	1	465	DMRTC2	z	250	DMRTC2	3.20919	NO
626	Hoxd8	Hoxd8_460	0.143207	1	0.00135395	chr2	74704615	74707933	1	677	HOXD8	z	460	HOXD8	0.70548	NO
627	Gm5294	Gm5294_349	0.141945	1	0.00149444	chr5	138820080	138821619	1	1209	GM5294	z	349	GM5294	0.546636	NO
628	Tbx15	Tbx15_864	0.140527	1	0.00166813	chr3	99253760	99354260	1	725	TBX15	z	864	TBX15	0.45704	NO
629	Lhx6	Lhx6_458	-0.139712	1	0.00177625	chr2	36105408	36081953	2	454	LHX6	z	458	LHX6	1.36945	NO
630	Prdm1	Prdm1_189	0.139384	1	0.0018214	chr10	44528501	44437174	2	267	PRDM1	z	189	PRDM1	1.37551	NO
631	Hoxb4	Hoxb4_511	-0.138191	1	0.00199509	chr11	96318267	96321638	1	1221	HOXB4	z	511	HOXB4	1.01477	NO
632	Hoxb7	Hoxb7_514	-0.138168	1	0.00199863	chr11	96286646	96290163	1	1216	HOXB7	z	514	HOXB7	0.95492	NO
633	Obox1	Obox1_558	0.1377	1	0.00207089	chr7	15547257	15556846	1	229	OBOX1	z	558	OBOX1	1.32449	NO
634	Bach2	Bach2_119	0.135518	1	0.00244061	chr4	32238950	32586108	1	109	BACH2	z	119	BACH2	1.20017	NO
635	Nr1h3	Nr1h3_655	-0.134493	1	0.00263433	chr2	91195116	91184061	2	997	NR1H3	z	655	NR1H3	1.09408	NO
636	Usf1	Usf1_46	-0.134443	1	0.00264421	chr1	171411313	171418759	1	1116	USF1	z	46	USF1	3.80323	NO
637	Sp9	Sp9_231	-0.134286	1	0.00267513	chr2	73271926	73275771	1	658	SP9	z	231	SP9	3.06246	NO
638	Rfx3	Rfx3_710	-0.133062	1	0.00292812	chr19	28011166	27761721	2	451	RFX3	z	710	RFX3	0.845415	NO
639	Nfe2	Nfe2_132	0.13292	1	0.00295896	chr15	103258403	103248212	2	899	NFE2	z	132	NFE2	1.18795	NO
640	Foxd2	Foxd2_322	-0.132818	1	0.00298121	chr4	114908898	114906280	2	695	FOXD2	z	322	FOXD2	2.21107	NO
641	Otx1	Otx1_411	-0.132461	1	0.00306028	chr11	22001651	21994764	2	147	OTX1	z	411	OTX1	1.66415	NO
642	Pax5	Pax5_694	-0.130912	1	0.00342586	chr4	44710440	44531506	2	255	PAX5	z	694	PAX5	0.420009	NO
643	En1	En1_563	0.130858	1	0.0034394	chr1	120602487	120607991	1	717	EN1	z	563	EN1	2.08329	NO
644	Evx1	Evx1_410	0.130787	1	0.00345721	chr6	52313498	52318378	1	396	EVX1	z	410	EVX1	1.72292	NO
645	Prrxl1	Prrxl1_839	0.129685	1	0.00374344	chr14	32599408	32649246	1	209	PRRXL1	z	839	PRRXL1	2.20037	NO
646	Esx1	Esx1_444	0.129644	1	0.00375445	chrX	137120326	137115397	2	840	ESX1	z	444	ESX1	1.83414	NO
647	Mef2b	Mef2b_882	0.128979	1	0.00393783	chr8	70152761	70167488	1	479	MEF2B	z	882	MEF2B	3.22709	NO
648	Rhox6	Rhox6_412	-0.128289	1	0.00413668	chrX	37827055	37829857	1	240	RHOX6	z	412	RHOX6	1.87253	NO
649	Msx1	Msx1_543	-0.128104	1	0.00419135	chr5	37824585	37820491	2	309	MSX1	z	543	MSX1	0.881838	NO
650	Mitf	Mitf_62	0.12705	1	0.00451671	chr6	97807058	98021358	1	777	MITF	z	62	MITF	3.87833	NO
651	Hoxd11	Hoxd11_532	0.126573	1	0.00467107	chr2	74679558	74687016	1	674	HOXD11	z	532	HOXD11	2.03714	NO
652	Tgif2	Tgif2_566	0.122585	1	0.00616167	chr2	156840007	156855570	1	1715	TGIF2	z	566	TGIF2	1.58481	NO
653	Tbx21	Tbx21_762	0.122414	1	0.00623418	chr11	97115331	97098007	2	1245	TBX21	z	762	TBX21	0.94277	NO
654	Zfp143	Zfp143_224	0.121431	1	0.00666613	chr7	110061702	110095392	1	1669	ZFP143	z	224	ZFP143	3.45105	NO
655	Stat5a	Stat5a_755	-0.119963	1	0.00736121	chr11	100859351	100885169	1	1404	STAT5A	z	755	STAT5A	1.79806	NO
656	Rax	Rax_447	-0.118534	1	0.00809973	chr18	65939089	65934639	2	469	RAX	z	447	RAX	2.09046	NO
657	Foxc2	Foxc2_316	0.114374	1	0.010639	chr8	121116171	121118895	1	1060	FOXC2	z	316	FOXC2	2.44611	NO
658	Id3	Id3_22	-0.1137	1	0.011111	chr4	136143822	136145392	1	1111	ID3	z	22	ID3	4.61485	NO
659	Jun	Jun_126	0.113553	1	0.0112169	chr4	95052222	95049036	2	549	JUN	z	126	JUN	2.48062	NO
660	Hoxa10	Hoxa10_395	0.113051	1	0.0115829	chr6	52240854	52231197	2	390	HOXA10	z	395	HOXA10	1.51284	NO
661	Rarb	Rarb_663	0.112951	1	0.0116572	chr14	17082331	16430839	2	61	RARB	z	663	RARB	0.711878	NO
662	Spib	Spib_271	-0.111629	1	0.01268	chr7	44532071	44525995	2	854	SPIB	z	271	SPIB	2.37795	NO
663	Stat2	Stat2_758	-0.111172	1	0.013051	chr10	128270576	128292849	1	1039	STAT2	z	758	STAT2	1.5233	NO
664	Hoxb3	Hoxb3_546	0.110387	1	0.0137117	chr11	96323126	96347930	1	1222	HOXB3	z	546	HOXB3	1.10243	NO
665	Glis2	Glis2_148	0.110075	1	0.0139823	chr16	4594713	4615957	1	21	GLIS2	z	148	GLIS2	1.55287	NO
666	Hmbox1	Hmbox1_438	-0.108539	1	0.0153832	chr14	64949847	64811601	2	614	HMBOX1	z	438	HMBOX1	0.558455	NO
667	Creb3l3	Creb3l3_116	-0.107859	1	0.0160419	chr10	81098872	81084333	2	640	CREB3L3	z	116	CREB3L3	3.34747	NO
668	Pou2f1	Pou2f1_619	0.104095	1	0.0201545	chr1	166002634	165865154	2	1050	POU2F1	z	619	POU2F1	1.88362	NO
669	Hoxc5	Hoxc5_441	-0.100464	1	0.0249627	chr15	103014008	103017429	1	892	HOXC5	z	441	HOXC5	1.26121	NO
670	Hoxb6	Hoxb6_394	0.0995157	1	0.0263701	chr11	96299171	96301569	1	1218	HOXB6	z	394	HOXB6	1.28876	NO
671	Lbx2	Lbx2_498	-0.0977091	1	0.0292421	chr6	83086365	83088241	1	586	LBX2	z	498	LBX2	2.32638	NO
672	Clock	Clock_52	-0.0973736	1	0.0298039	chr5	76304792	76209868	2	482	CLOCK	z	52	CLOCK	0.893407	NO
673	Phox2b	Phox2b_418	0.0959494	1	0.0322935	chr5	67099126	67094397	2	425	PHOX2B	z	418	PHOX2B	2.03081	NO
674	Prrx2	Prrx2_519	-0.095819	1	0.0325301	chr2	30845367	30881247	1	357	PRRX2	z	519	PRRX2	2.20037	NO
675	Foxl2	Foxl2_832	-0.095439	1	0.0332278	chr9	98955607	98958126	1	984	FOXL2	z	832	FOXL2	2.88422	NO
676	Gcm2	Gcm2_835	0.0925031	1	0.0390624	chr13	41110183	41101427	2	345	GCM2	z	835	GCM2	0.843865	NO
677	Bhlhe40	Bhlhe40_55	-0.0921828	1	0.0397484	chr6	108660629	108666925	1	807	BHLHE40	z	55	BHLHE40	2.88576	NO
678	Zfp219	Zfp219_816	-0.0910381	1	0.0422842	chr14	52020733	52006075	2	399	ZFP219	z	816	ZFP219	1.88173	NO
679	Zscan20	Zscan20_226	0.0907305	1	0.0429885	chr4	128610098	128583539	2	936	ZSCAN20	z	226	ZSCAN20	0.795634	NO
680	Hhex	Hhex_449	0.0879912	1	0.0497068	chr19	37434841	37440731	1	539	HHEX	z	449	HHEX	0.309236	NO
681	Cdx2	Cdx2_473	-0.0878299	1	0.0501284	chr5	147307249	147300900	2	1341	CDX2	z	473	CDX2	0.976677	NO
682	Gm5294	Gm5294_345	-0.0869835	1	0.0523898	chr5	138820080	138821619	1	1209	GM5294	z	345	GM5294	0.358379	NO
683	Elk1	Elk1_274	0.0864809	1	0.0537723	chrX	20950608	20933395	2	153	ELK1	z	274	ELK1	5.78574	NO
684	Sebox	Sebox_397	0.083858	1	0.0614894	chr11	78503499	78505081	1	950	SEBOX	z	397	SEBOX	2.38139	NO
685	Bbx	Bbx_730	0.0813809	1	0.0695952	chr16	50432389	50191844	2	498	BBX	z	730	BBX	0.679244	NO
686	Nrl	Nrl_120	0.0801906	1	0.0737906	chr14	55524981	55518978	2	464	NRL	z	120	NRL	1.57355	NO
687	Zscan10	Zscan10_164	-0.0801256	1	0.0740253	chr17	23600826	23611019	1	212	ZSCAN10	z	164	ZSCAN10	1.38905	NO
688	Zeb1	Zeb1_139	0.0796623	1	0.0757176	chr18	5591860	5775468	1	15	ZEB1	z	139	ZEB1	3.11057	NO
689	Neurog3	Neurog3_75	0.0792864	1	0.0771136	chr10	62133090	62134763	1	361	NEUROG3	z	75	NEUROG3	0.389121	NO
690	Irx6	Irx6_485	0.0788122	1	0.0789042	chr8	92674289	92680956	1	747	IRX6	z	485	IRX6	0.623715	NO
691	Glis3	Glis3_818	0.0784845	1	0.0801611	chr19	28680077	28258851	2	452	GLIS3	z	818	GLIS3	1.1938	NO
692	Foxk2	Foxk2_310	-0.0781993	1	0.0812683	chr11	121259683	121309896	1	1828	FOXK2	z	310	FOXK2	2.76905	NO
693	Npas4	Npas4_80	-0.0777643	1	0.082981	chr19	4989971	4984355	2	72	NPAS4	z	80	NPAS4	0.990658	NO
694	Pou3f2	Pou3f2_555	-0.0770774	1	0.0857442	chr4	22488366	22482095	2	95	POU3F2	z	555	POU3F2	1.19991	NO
695	Sox7	Sox7_746	0.0761833	1	0.0894519	chr14	63943706	63950732	1	602	SOX7	z	746	SOX7	3.37542	NO
696	Mecp2	Mecp2_642	-0.0751834	1	0.0937495	chrX	74085690	74026592	2	492	MECP2	z	642	MECP2	1.16421	NO
697	Dmrt1	Dmrt1_251	0.0743368	1	0.0975158	chr19	25505706	25604328	1	440	DMRT1	z	251	DMRT1	10.0667	NO
698	Smarcc1	Smarcc1_843	0.0728462	1	0.104439	chr9	110132024	110240178	1	1179	SMARCC1	z	843	SMARCC1	3.07139	NO
699	Fosl1	Fosl1_107	0.0725745	1	0.105742	chr19	5447698	5455938	1	95	FOSL1	z	107	FOSL1	1.92652	NO
700	Cebpd	Cebpd_97	-0.0715577	1	0.110733	chr16	15887286	15889545	1	122	CEBPD	z	97	CEBPD	1.3493	NO
701	Hoxa5	Hoxa5_510	0.0710698	1	0.113193	chr6	52204587	52201754	2	384	HOXA5	z	510	HOXA5	1.71439	NO
702	Zfp105	Zfp105_218	0.0708716	1	0.114204	chr9	122923078	122931028	1	1324	ZFP105	z	218	ZFP105	4.07632	NO
703	Hoxc10	Hoxc10_440	0.0706809	1	0.115184	chr15	102966796	102971898	1	887	HOXC10	z	440	HOXC10	1.40833	NO
704	Foxa3	Foxa3_831	-0.0686731	1	0.125903	chr7	19023539	19013282	2	304	FOXA3	z	831	FOXA3	2.22375	NO
705	Hes5	Hes5_83	0.0685195	1	0.126754	chr4	154960923	154962371	1	1402	HES5	z	83	HES5	0.610325	NO
706	Ppara	Ppara_670	0.0681429	1	0.128859	chr15	85735564	85806851	1	611	PPARA	z	670	PPARA	1.61499	NO
707	Elf5	Elf5_281	-0.0663499	1	0.139256	chr2	103412098	103450989	1	1073	ELF5	z	281	ELF5	4.87136	NO
708	Elf1	Elf1_285	-0.0654865	1	0.144487	chr14	79481194	79582491	1	761	ELF1	z	285	ELF1	4.1256	NO
709	Zkscan3	Zkscan3_156	0.0643603	1	0.151533	chr13	21402755	21387004	2	93	ZKSCAN3	z	156	ZKSCAN3	0.46588	NO
710	E2f5	E2f5_262	0.063576	1	0.156593	chr3	14578671	14606309	1	38	E2F5	z	262	E2F5	2.72052	NO
711	Lhx9	Lhx9_424	-0.0624963	1	0.163765	chr1	138847579	138825186	2	870	LHX9	z	424	LHX9	2.40923	NO
712	Foxl1	Foxl1_371	0.0622508	1	0.16543	chr8	121127685	121130644	1	1061	FOXL1	z	371	FOXL1	0.358379	NO
713	Elk4	Elk4_280	0.0619756	1	0.167311	chr1	132007605	132032610	1	776	ELK4	z	280	ELK4	5.60936	NO
714	Nr2c1	Nr2c1_660	0.0615707	1	0.170109	chr10	94147931	94197214	1	789	NR2C1	z	660	NR2C1	0.96719	NO
715	Thrb	Thrb_846	-0.0599407	1	0.181722	chr14	17660960	18038088	1	62	THRB	z	846	THRB	0.430837	NO
716	Shox2	Shox2_463	0.0588741	1	0.189633	chr3	66981771	66971723	2	297	SHOX2	z	463	SHOX2	1.97685	NO
717	Hoxc11	Hoxc11_404	-0.0585135	1	0.192363	chr15	102954526	102956701	1	886	HOXC11	z	404	HOXC11	2.07265	NO
718	Max	Max_91	-0.0564791	1	0.208312	chr12	76962248	76937269	2	371	MAX	z	91	MAX	1.34731	NO
719	Cebpe	Cebpe_125	-0.0553417	1	0.217635	chr14	54712174	54710363	2	438	CEBPE	z	125	CEBPE	0.61392	NO
720	Lhx2	Lhx2_393	-0.0550848	1	0.219781	chr2	38339281	38369737	1	497	LHX2	z	393	LHX2	2.40923	NO
721	Pparg	Pparg_653	0.051353	1	0.25268	chr6	115360951	115490401	1	858	PPARG	z	653	PPARG	1.23826	NO
722	Gbx1	Gbx1_571	0.0512875	1	0.253286	chr5	24526848	24504426	2	120	GBX1	z	571	GBX1	2.00981	NO
723	Zbtb7b	Zbtb7b_174	0.0510492	1	0.255501	chr3	89393203	89377646	2	475	ZBTB7B	z	174	ZBTB7B	1.24212	NO
724	Foxl1	Foxl1_357	-0.051046	1	0.255531	chr8	121127685	121130644	1	1061	FOXL1	z	357	FOXL1	2.7371	NO
725	Foxl1	Foxl1_369	0.0508455	1	0.257405	chr8	121127685	121130644	1	1061	FOXL1	z	369	FOXL1	1.35304	NO
726	E2f4	E2f4_257	0.0495228	1	0.270007	chr8	105297663	105305370	1	858	E2F4	z	257	E2F4	2.25175	NO
727	Prrx1	Prrx1_455	0.0493662	1	0.271527	chr1	163313650	163245119	2	1018	PRRX1	z	455	PRRX1	2.01462	NO
728	Hoxb2	Hoxb2_582	0.0492724	1	0.272439	chr11	96351632	96354016	1	1223	HOXB2	z	582	HOXB2	1.00161	NO
729	Foxs1	Foxs1_329	0.0490875	1	0.274245	chr2	152933208	152931898	2	1625	FOXS1	z	329	FOXS1	2.44611	NO
730	Lmx1b	Lmx1b_515	-0.0485055	1	0.279982	chr2	33640511	33564536	2	424	LMX1B	z	515	LMX1B	2.22167	NO
731	Mbd1	Mbd1_248	-0.0482537	1	0.282488	chr18	74268288	74282684	1	522	MBD1	z	248	MBD1	0.884687	NO
732	Foxm1	Foxm1_880	-0.0473874	1	0.29123	chr6	128362994	128375886	1	1067	FOXM1	z	880	FOXM1	2.89114	NO
733	Foxo6	Foxo6_321	0.0464602	1	0.300784	chr4	120287261	120267078	2	825	FOXO6	z	321	FOXO6	2.39684	NO
734	Emx2	Emx2_535	-0.0443523	1	0.32327	chr19	59458690	59465357	1	782	EMX2	z	535	EMX2	1.62266	NO
735	Pou6f2	Pou6f2_617	-0.0443007	1	0.323833	chr13	18382044	18124960	2	73	POU6F2	z	617	POU6F2	1.80581	NO
736	Zbtb12	Zbtb12_210	0.0433957	1	0.333826	chr17	34894559	34896844	1	591	ZBTB12	z	210	ZBTB12	0.879368	NO
737	Hoxa11	Hoxa11_507	0.0432158	1	0.335836	chr6	52245810	52242105	2	392	HOXA11	z	507	HOXA11	2.59772	NO
738	Barx1	Barx1_432	0.0425352	1	0.343508	chr13	48663036	48666507	1	395	BARX1	z	432	BARX1	0.912554	NO
739	Hlf	Hlf_99	0.0416609	1	0.353528	chr11	90390917	90336535	2	1143	HLF	z	99	HLF	1.02193	NO
740	Sox18	Sox18_740	0.0413539	1	0.35709	chr2	181671640	181669837	2	2037	SOX18	z	740	SOX18	3.37542	NO
741	Neurog2	Neurog2_49	0.0411809	1	0.359106	chr3	127633145	127635631	1	950	NEUROG2	z	49	NEUROG2	0.389121	NO
742	Klf1	Klf1_214	0.0403552	1	0.36883	chr8	84901928	84905295	1	680	KLF1	z	214	KLF1	2.75381	NO
743	Nr1d1	Nr1d1_844	-0.0362458	1	0.419614	chr11	98775377	98767932	2	1302	NR1D1	z	844	NR1D1	0.778501	NO
744	Rfx4	Rfx4_706	-0.0331984	1	0.459789	chr10	84756048	84906538	1	710	RFX4	z	706	RFX4	0.913667	NO
745	Otp	Otp_436	-0.0323568	1	0.47125	chr13	94875627	94883681	1	761	OTP	z	436	OTP	2.01462	NO
746	Rxra	Rxra_662	0.0311626	1	0.487781	chr2	27677201	27763319	1	292	RXRA	z	662	RXRA	1.00914	NO
747	Pax6	Pax6_614	-0.030101	1	0.502733	chr2	105668896	105698410	1	1104	PAX6	z	614	PAX6	2.04658	NO
748	Tlx3	Tlx3_522	0.0279214	1	0.534174	chr11	33203588	33200752	2	226	TLX3	z	522	TLX3	0.43823	NO
749	Isl2	Isl2_489	0.0278699	1	0.534928	chr9	55541149	55546178	1	602	ISL2	z	489	ISL2	0.881838	NO
750	Hoxa4	Hoxa4_396	0.0272745	1	0.543693	chr6	52191703	52189687	2	383	HOXA4	z	396	HOXA4	2.01821	NO
751	Obox6	Obox6_527	-0.0265378	1	0.554633	chr7	15839679	15833250	2	232	OBOX6	z	527	OBOX6	0.845755	NO
752	Hoxd3	Hoxd3_583	-0.0265256	1	0.554815	chr2	74711993	74748271	1	678	HOXD3	z	583	HOXD3	0.851364	NO
753	Zkscan1	Zkscan1_178	-0.0253878	1	0.571924	chr5	138085084	138107822	1	1185	ZKSCAN1	z	178	ZKSCAN1	0.678708	NO
754	Nr2e3	Nr2e3_683	-0.0252978	1	0.573288	chr9	59960659	59942771	2	679	NR2E3	z	683	NR2E3	0.572813	NO
755	Alx3	Alx3_419	0.0244855	1	0.585668	chr3	107595031	107605875	1	820	ALX3	z	419	ALX3	2.08329	NO
756	Pou2f3	Pou2f3_487	-0.0242684	1	0.588997	chr9	43205755	43123939	2	425	POU2F3	z	487	POU2F3	1.52091	NO
757	Tal2	Tal2_781	-0.0237367	1	0.597188	chr4	53779705	53786885	1	336	TAL2	z	781	TAL2	0.997153	NO
758	Arid5a	Arid5a_9	-0.0234737	1	0.601258	chr1	36307733	36324029	1	142	ARID5A	z	9	ARID5A	2.67505	NO
759	Hic1	Hic1_198	-0.0213855	1	0.634009	chr11	75170255	75164565	2	858	HIC1	z	198	HIC1	1.68065	NO
760	Lbx1	Lbx1_451	-0.0203581	1	0.650394	chr19	45235236	45233728	2	659	LBX1	z	451	LBX1	1.72026	NO
761	Foxp4	Foxp4_300	-0.020152	1	0.653702	chr17	47924632	47867133	2	887	FOXP4	z	300	FOXP4	2.92652	NO
762	Arx	Arx_500	-0.0191644	1	0.669645	chrX	93286507	93298357	1	582	ARX	z	500	ARX	1.9158	NO
763	Noto	Noto_573	-0.0179593	1	0.689302	chr6	85423886	85428877	1	630	NOTO	z	573	NOTO	2.0469	NO
764	Foxl1	Foxl1_355	-0.0172162	1	0.701529	chr8	121127685	121130644	1	1061	FOXL1	z	355	FOXL1	2.73209	NO
765	Hoxb8	Hoxb8_560	-0.016687	1	0.710283	chr11	96281905	96285325	1	1215	HOXB8	z	560	HOXB8	1.02002	NO
766	Olig3	Olig3_78	-0.0162428	1	0.717662	chr10	19356539	19358604	1	85	OLIG3	z	78	OLIG3	0.365151	NO
767	Pbx3	Pbx3_513	-0.0147437	1	0.742752	chr2	34372045	34171457	2	429	PBX3	z	513	PBX3	6.09632	NO
768	Tbx19	Tbx19_766	0.0147301	1	0.742982	chr1	165160773	165137853	2	1039	TBX19	z	766	TBX19	0.608224	NO
769	Foxl1	Foxl1_363	0.0145308	1	0.746339	chr8	121127685	121130644	1	1061	FOXL1	z	363	FOXL1	1.17472	NO
770	Wt1	Wt1_872	-0.0127618	1	0.776343	chr2	105126529	105173614	1	1099	WT1	z	872	WT1	1.88751	NO
771	Zscan4f	Zscan4f_233	0.0125235	1	0.780413	chr7	11397915	11402318	1	169	ZSCAN4F	z	233	ZSCAN4F	1.33938	NO
772	Srebf2	Srebf2_38	0.0124804	1	0.781149	chr15	82147269	82204960	1	537	SREBF2	z	38	SREBF2	2.74635	NO
773	Irf7	Irf7_633	0.012312	1	0.784028	chr7	141266424	141263183	2	2071	IRF7	z	633	IRF7	1.28515	NO
774	Bsx	Bsx_559	-0.010996	1	0.80663	chr9	40874127	40877972	1	408	BSX	z	559	BSX	1.05561	NO
775	Prop1	Prop1_539	0.00840944	1	0.851507	chr11	50953632	50950806	2	356	PROP1	z	539	PROP1	2.08329	NO
776	Foxd1	Foxd1_330	0.00797253	1	0.859139	chr13	98354245	98356705	1	794	FOXD1	z	330	FOXD1	1.95583	NO
777	Batf	Batf_790	0.00763293	1	0.865081	chr12	85686720	85709087	1	475	BATF	z	790	BATF	1.25556	NO
778	Zfp128	Zfp128_223	0.00674017	1	0.880736	chr7	12881178	12893422	1	194	ZFP128	z	223	ZFP128	1.27572	NO
779	Nfatc4	Nfatc4_857	0.00623705	1	0.889579	chr14	55824795	55833943	1	490	NFATC4	z	857	NFATC4	1.20035	NO
780	Hey1	Hey1_73	0.00511113	1	0.909417	chr3	8667038	8663359	2	13	HEY1	z	73	HEY1	1.97555	NO
781	Zscan4c	Zscan4c_215	-0.00466476	1	0.917298	chr7	11005745	11010547	1	167	ZSCAN4C	z	215	ZSCAN4C	1.33938	NO
782	Sox8	Sox8_731	-0.00127011	1	0.977445	chr17	25570686	25565893	2	320	SOX8	z	731	SOX8	3.37542	NO
783	Irf9	Irf9_629	0.000173673	1	0.996915	chr14	55603985	55610030	1	472	IRF9	z	629	IRF9	0.346897	NO
784	Sp110	Sp110_718	NA	NA	NA	chr1	85603891	85576899	2	502	SP110	z	718	SP110	0.774691	NO
785	Sp140	Sp140_717	NA	NA	NA	chr1	85600703	85645037	1	503	SP140	z	717	SP140	2.05651	NO
786	Mafg	Mafg_123	NA	NA	NA	chr11	120633547	120628348	2	1801	MAFG	z	123	MAFG	1.50164	NO
787	Atf4	Atf4_121	NA	NA	NA	chr15	80255184	80257545	1	496	ATF4	z	121	ATF4	1.97267	NO
788	Pou6f1	Pou6f1_416	NA	NA	NA	chr15	100599984	100575318	2	800	POU6F1	z	416	POU6F1	1.70514	NO
789	Gsc2	Gsc2_442	NA	NA	NA	chr16	17915059	17913554	2	170	GSC2	z	442	GSC2	0.494362	NO
