# Supplementary material for: Transcription factor E4F1 dictates spermatogonial stem cell fate decisions by regulating mitochondrial functions and cell cycle progression
Source: Cell Biosci. 2023 Sep 25;13:177. doi: 10.1186/s13578-023-01134-z (PMC10521505; doi:10.1186/s13578-023-01134-z)
Supplement: Supplementary file 6 — Additional file 6: Table S4. Differentially expressed genes in 9 different states. [file 13578_2023_1134_MOESM6_ESM.xlsx]

## Sheet: state1
gene	p_val	avg_log2FC	pct.1	pct.2	p_val_adj
Rps2	1.96693e-126	34.5108	1	0.997	5.1215e-122
Pebp1	1.17896e-110	-16.359	0.991	0.995	3.06977e-106
Psmb6	2.86446e-108	-9.29906	0.851	0.979	7.45849e-104
Ret	2.73787e-92	-11.4254	0.965	0.983	7.12888e-88
Gm12166	1.39158e-91	-1.34078	0.109	0.385	3.6234e-87
Rps19	2.17786e-88	-3.8849	0.994	0.997	5.67072e-84
Neurl4	6.56324e-85	-1.68915	0.203	0.494	1.70894e-80
Gm4316	5.81931e-81	-2.99053	0.032	0.246	1.51523e-76
Whsc1	2.34938e-80	-5.06646	0.075	0.318	6.11733e-76
Tceb2	2.68371e-80	-0.858268	0.097	0.349	6.98785e-76
Gnb2l1	3.21865e-80	-19.6532	0.101	0.351	8.38071e-76
Zcchc11	1.66114e-79	-3.12333	0.089	0.335	4.32527e-75
Dlat	1.68706e-79	-2.60855	0.415	0.685	4.39276e-75
2010107E04Rik	8.29729e-79	-8.76244	0.1	0.348	2.16045e-74
2700094K13Rik	1.28226e-78	-10.4497	0.097	0.344	3.33876e-74
Mllt4	2.13448e-78	-9.75286	0.093	0.337	5.55776e-74
Shfm1	8.98552e-78	-5.33681	0.096	0.339	2.33965e-73
Tmem57	1.15674e-76	-8.28137	0.099	0.342	3.01193e-72
Fam60a	2.06912e-75	-11.2848	0.085	0.324	5.38757e-71
Olfr1423	2.07674e-75	8.88297	0.828	0.555	5.40743e-71
Rps10	6.64341e-75	-3.09397	0.539	0.732	1.72981e-70
Cirh1a	4.98891e-74	-2.20103	0.098	0.342	1.29901e-69
2810474O19Rik	6.33496e-74	-2.59176	0.091	0.327	1.6495e-69
Prune	1.08091e-73	-3.51279	0.074	0.3	2.81448e-69
Rps26-ps1	1.39274e-73	-1.12906	0.085	0.323	3.62642e-69
Gm8730	1.75006e-73	0.789651	0.099	0.345	4.55681e-69
Fam134a	3.83257e-73	-6.98329	0.093	0.33	9.97925e-69
2310036O22Rik	2.51783e-72	-2.00032	0.099	0.343	6.55592e-68
Smek1	2.73057e-72	-1.32893	0.078	0.305	7.10985e-68
Fam195b	4.53137e-72	-2.87622	0.091	0.329	1.17988e-67
AI314180	4.54244e-72	-4.20719	0.096	0.34	1.18276e-67
Fam134c	4.85074e-72	-3.65807	0.08	0.312	1.26304e-67
Erdr1	6.09269e-72	-12.9742	0.077	0.302	1.58641e-67
Myeov2	6.90708e-72	-3.515	0.087	0.32	1.79847e-67
Hdgfrp3	8.20416e-72	-5.73065	0.098	0.344	2.1362e-67
Tex13	2.83329e-71	-7.12536	0.097	0.335	7.37733e-67
2700060E02Rik	1.21209e-70	-2.65113	0.087	0.32	3.15605e-66
D15Ertd621e	2.07757e-70	7.39244	0.093	0.33	5.40957e-66
2023-09-15	5.37383e-70	-7.08047	0.098	0.334	1.39924e-65
Hn1	1.37848e-69	-15.2638	0.073	0.294	3.5893e-65
1110037F02Rik	2.00792e-69	-6.74921	0.082	0.305	5.22822e-65
Gyltl1b	2.37441e-69	-7.04343	0.089	0.32	6.18249e-65
Gltscr2	3.79596e-69	-2.45416	0.07	0.29	9.88392e-65
Sgol2a	4.39988e-69	-6.74185	0.063	0.277	1.14564e-64
Mina	9.67487e-69	-2.8692	0.072	0.291	2.51914e-64
Ctage5	1.1457e-68	-7.26408	0.084	0.307	2.98317e-64
Srp54b	2.0129e-68	-4.88311	0.085	0.309	5.2412e-64
1110008F13Rik	2.51455e-68	-3.57135	0.072	0.29	6.54739e-64
0610007P14Rik	7.27652e-68	-4.18045	0.091	0.321	1.89466e-63
Ppp2r4	1.18935e-67	-4.58901	0.076	0.293	3.09683e-63
Rqcd1	1.44946e-67	4.16658	0.088	0.315	3.77409e-63
Adgrl1	2.95952e-67	-14.0055	0.92	0.963	7.70599e-63
Tceb1	5.13233e-67	-2.47227	0.079	0.296	1.33636e-62
2410089E03Rik	2.55204e-66	-3.44845	0.079	0.297	6.64501e-62
Eef2	6.19138e-66	-45.119	1	1	1.61211e-61
Zzef1	1.75955e-65	-1.78953	0.313	0.563	4.58151e-61
Laptm4a	2.35148e-65	-0.296794	0.994	0.995	6.12279e-61
Nhp2l1	3.62504e-65	-1.66653	0.096	0.327	9.43889e-61
Clu	1.10162e-64	-29.2662	0.105	0.324	2.86839e-60
2810403A07Rik	1.45437e-64	-5.02751	0.077	0.289	3.78689e-60
A830080D01Rik	2.04727e-64	2.14609	0.066	0.272	5.33067e-60
Ptprf	2.31159e-64	-1.74916	0.959	0.981	6.01893e-60
Ipo8	2.69425e-64	-2.87238	0.532	0.758	7.0153e-60
Aard	2.70067e-64	-49.0053	0.049	0.24	7.032e-60
E430025E21Rik	8.66808e-64	-3.51071	0.072	0.281	2.25699e-59
Trip12	1.71724e-63	-18.2622	0.999	0.998	4.47134e-59
Gon4l	2.66964e-63	-7.36146	0.917	0.963	6.9512e-59
Suv420h1	6.94102e-63	-4.89374	0.065	0.265	1.8073e-58
Cyr61	8.60023e-63	-41.9812	0.091	0.3	2.23933e-58
Rpl13-ps3	9.54211e-63	0.350081	0.099	0.327	2.48457e-58
Hn1l	1.78321e-62	1.99595	0.087	0.305	4.64313e-58
Rpl36al	1.30713e-61	-6.62907	0.343	0.559	3.4035e-57
Gm10263	1.36218e-61	-1.44328	0.097	0.323	3.54685e-57
Gm7324	3.48463e-61	0.59711	0.226	0.044	9.07329e-57
Fam21	1.02175e-60	-0.755552	0.089	0.301	2.66044e-56
Slmo2	1.36322e-60	-2.50436	0.079	0.285	3.54956e-56
Tjp1	3.63974e-60	-12.7215	0.978	0.99	9.47716e-56
Gm9843	6.34066e-60	-5.92279	0.09	0.305	1.65098e-55
Fam103a1	6.46714e-60	-2.31744	0.069	0.266	1.68391e-55
2310035C23Rik	1.34262e-59	-2.29896	0.069	0.267	3.49591e-55
Zswim6	1.06629e-58	-0.690522	0.08	0.282	2.77642e-54
Smek2	1.17034e-58	-4.517	0.078	0.28	3.04733e-54
Marveld2	2.12533e-58	-21.9284	0.803	0.897	5.53392e-54
Dnase1l2	2.46695e-58	0.548381	0.256	0.065	6.42345e-54
Wdr89	3.71437e-58	-7.73167	0.984	0.989	9.67147e-54
Klhdc3	3.85585e-58	-6.00996	0.939	0.973	1.00399e-53
Ufd1l	8.23879e-58	-0.25544	0.087	0.295	2.14522e-53
Ganab	8.78245e-58	-1.45007	0.855	0.94	2.28678e-53
Setd8	1.93666e-57	-3.89793	0.061	0.248	5.04269e-53
Fam178a	3.17065e-57	-4.97822	0.078	0.274	8.25575e-53
Rps14	3.62649e-57	-24.3625	1	0.999	9.44266e-53
Ncapd2	3.72018e-57	-2.86419	0.894	0.948	9.68662e-53
Btf3l4	1.08919e-56	-3.19675	0.532	0.712	2.83605e-52
Itfg1	2.41198e-56	-1.69705	0.398	0.635	6.28031e-52
Mrfap1	6.47035e-56	-18.2602	0.888	0.984	1.68475e-51
Gm10116	9.68829e-56	-0.47127	0.087	0.292	2.52264e-51
Gstm2	1.65699e-55	-54.9654	0.06	0.24	4.31447e-51
Tmem55b	2.52015e-55	-2.86892	0.057	0.237	6.56197e-51
Whsc1l1	2.97527e-55	-2.34714	0.074	0.267	7.747e-51
Igf1r	3.21719e-55	-4.98059	0.931	0.971	8.37693e-51
Ndufv1	5.21493e-55	-6.91166	0.939	0.967	1.35786e-50
Lgmn	5.87128e-55	20.2231	0.571	0.769	1.52876e-50
B630005N14Rik	9.33859e-55	-2.07887	0.056	0.233	2.43158e-50
Vprbp	1.18404e-54	-3.68037	0.084	0.277	3.08301e-50
2510039O18Rik	2.69895e-54	-2.64549	0.457	0.684	7.02753e-50
Serinc3	3.51659e-54	9.32276	0.941	0.963	9.15649e-50
Pcnxl3	3.58809e-54	-4.04899	0.068	0.25	9.34266e-50
2010107G23Rik	8.32912e-54	-3.0666	0.081	0.272	2.16874e-49
Hiat1	1.58134e-53	-0.894519	0.056	0.23	4.1175e-49
Mrpl15	1.82127e-53	-2.2194	0.716	0.89	4.74222e-49
Gbas	2.43901e-53	-2.67099	0.064	0.244	6.35069e-49
Ankrd17	2.47837e-53	-9.50697	0.995	0.996	6.45318e-49
Mcam	4.31154e-53	7.1741	0.982	0.989	1.12264e-48
Lrp1	5.34821e-53	-3.71032	0.547	0.734	1.39257e-48
Spata7	5.68052e-53	-116.473	0.465	0.61	1.47909e-48
Gucy2c	7.95375e-53	-0.574247	0.011	0.143	2.071e-48
Rfwd2	9.40662e-53	-1.43771	0.06	0.235	2.4493e-48
Hiatl1	2.0993e-52	-1.88692	0.049	0.216	5.46617e-48
Erbb2ip	3.76816e-52	-1.08947	0.045	0.208	9.81153e-48
Mesdc2	4.54967e-52	-1.5315	0.059	0.232	1.18464e-47
2700029M09Rik	4.58603e-52	0.567839	0.071	0.255	1.19411e-47
BC030336	1.36933e-51	-1.34926	0.041	0.202	3.56545e-47
1810043H04Rik	1.98656e-51	-1.78961	0.058	0.23	5.17262e-47
Polr3b	2.28127e-51	-4.44043	0.716	0.863	5.93996e-47
Erh	6.03408e-51	-5.18085	0.961	0.973	1.57115e-46
Csrp2bp	7.41965e-51	-0.740988	0.029	0.176	1.93193e-46
Cnot10	8.70769e-51	-4.53002	0.791	0.887	2.26731e-46
Adrbk1	9.01957e-51	-1.85131	0.051	0.215	2.34852e-46
1810026J23Rik	1.44493e-50	-2.03961	0.07	0.25	3.7623e-46
Atp5sl	2.55822e-50	-1.64838	0.056	0.222	6.66109e-46
Pphln1	3.3998e-50	-4.09134	0.987	0.994	8.85241e-46
Ict1	4.15514e-50	-1.17939	0.043	0.202	1.08192e-45
Herc1	4.2009e-50	-14.5408	0.994	0.992	1.09383e-45
Fam175b	1.2091e-49	-1.46617	0.059	0.226	3.14826e-45
Tnrc6c	1.8234e-49	-6.57705	0.965	0.981	4.74776e-45
Ube2h	2.73819e-49	2.90409	0.948	0.974	7.1297e-45
Asun	6.64055e-49	-1.54759	0.05	0.209	1.72907e-44
l7Rn6	1.20354e-48	-1.32086	0.031	0.176	3.13378e-44
Srrm2	1.42105e-48	-2.47839	0.999	0.999	3.70013e-44
A230046K03Rik	1.85121e-48	-2.7999	0.068	0.238	4.82017e-44
Pbrm1	2.38941e-48	-16.8145	0.947	0.98	6.22156e-44
Fat1	3.44133e-48	-6.29212	0.594	0.764	8.96054e-44
Pacrgl	5.24117e-48	-1.36255	0.059	0.223	1.3647e-43
Rpl13a	5.55716e-48	20.2116	0.483	0.648	1.44697e-43
Mesdc1	8.42166e-48	-1.73647	0.023	0.16	2.19283e-43
Elp3	1.00821e-47	-1.20694	0.448	0.652	2.62519e-43
Ncor2	1.0692e-47	-5.71237	0.955	0.979	2.78397e-43
Atp9a	1.46528e-47	-3.82699	0.681	0.809	3.8153e-43
Gpbp1	1.72026e-47	-10.0055	0.981	0.993	4.47922e-43
Cpsf3l	2.88892e-47	-1.95874	0.06	0.223	7.52216e-43
Hectd1	5.34585e-47	-10.5071	0.948	0.975	1.39195e-42
Pkd2l1	5.96158e-47	-2.60943	0.515	0.69	1.55228e-42
Ocln	6.89537e-47	-3.33904	0.616	0.768	1.79542e-42
Stab2	7.24248e-47	-1.02128	0.164	0.362	1.8858e-42
B230354K17Rik	1.10723e-46	-0.999235	0.051	0.208	2.88301e-42
Rtfdc1	1.36218e-46	-1.59609	0.058	0.218	3.54683e-42
2410016O06Rik	1.46681e-46	-0.970469	0.034	0.176	3.81929e-42
9030624J02Rik	2.44841e-46	-1.29012	0.06	0.223	6.37516e-42
Gareml	8.42627e-46	-1.65887	0.049	0.2	2.19403e-41
Dync1h1	9.14734e-46	-5.20621	0.95	0.981	2.38178e-41
mt-Nd3	1.08543e-45	31.7794	0.999	0.999	2.82624e-41
Numa1	1.80053e-45	-4.04337	0.901	0.953	4.68821e-41
Prmt10	2.01246e-45	-1.38111	0.065	0.229	5.24005e-41
Zfos1	4.05746e-45	1.2249	0.085	0.264	1.05648e-40
Hdgfrp2	5.05472e-45	-0.966067	0.034	0.173	1.31615e-40
Fdx1l	6.44248e-45	-0.896631	0.054	0.21	1.67749e-40
Apoa1bp	7.55467e-45	-0.935127	0.064	0.226	1.96709e-40
Eif3f	7.7272e-45	-9.58615	0.961	0.983	2.01201e-40
Wash1	8.27151e-45	-1.33321	0.052	0.205	2.15374e-40
Raver1	9.57398e-45	-1.3063	0.053	0.206	2.49287e-40
Strip2	1.69647e-44	-0.881297	0.14	0.329	4.41727e-40
Rpl35a	2.22953e-44	44.5571	1	0.999	5.80525e-40
1600002H07Rik	2.65486e-44	-0.941177	0.036	0.175	6.91273e-40
Rpl11	2.94834e-44	-5.34916	0.984	0.996	7.67689e-40
Ralgapa1	3.51338e-44	-2.03237	0.515	0.687	9.14813e-40
Gm14698	4.82594e-44	-1.63906	0.095	0.263	1.25658e-39
Hnrnpf	9.6929e-44	-34.5799	0.999	1	2.52384e-39
PISD	1.12849e-43	-2.05598	0.081	0.251	2.93835e-39
Dlx3	1.30826e-43	-8.24435	0.521	0.695	3.40644e-39
Gltscr1l	1.39232e-43	-1.21613	0.045	0.188	3.62533e-39
Parp1	1.52098e-43	-29.7237	1	0.999	3.96033e-39
Rpl37a	1.99415e-43	-7.35665	1	1	5.19237e-39
Chd4	2.0854e-43	-38.702	0.999	0.999	5.42995e-39
Emc10	2.14507e-43	-5.25023	0.873	0.929	5.58533e-39
Rpl4	2.50885e-43	-24.3912	1	0.999	6.53254e-39
Rpl17	2.74147e-43	-31.2776	1	1	7.13823e-39
Huwe1	3.39049e-43	-8.59128	0.996	0.996	8.82816e-39
Wbp5	4.38871e-43	-10.0107	0.068	0.226	1.14273e-38
Rest	5.47186e-43	-10.0959	0.981	0.987	1.42476e-38
Aplp2	1.46926e-42	-1.51297	0.975	0.984	3.82566e-38
C330027C09Rik	1.62289e-42	-2.64761	0.051	0.197	4.22568e-38
Aldh1a1	3.5518e-42	-40.285	0.028	0.155	9.24817e-38
Rps15a	7.51573e-42	-20.462	1	1	1.95695e-37
D930015E06Rik	1.51085e-41	-0.990823	0.041	0.178	3.93396e-37
Abl2	1.7318e-41	-2.39074	0.605	0.755	4.50926e-37
Tsc22d3	2.25738e-41	-3.18589	0.966	0.981	5.87776e-37
Drosha	3.07111e-41	-7.77515	0.988	0.991	7.99655e-37
E4f1	3.31344e-41	-0.547802	0.104	0.274	8.62753e-37
Taf4a	4.54133e-41	-0.836767	0.031	0.158	1.18247e-36
U2af1l4	5.13581e-41	-0.701307	0.053	0.197	1.33726e-36
Ppp5c	5.24339e-41	-1.29924	0.301	0.503	1.36528e-36
Trim28	5.8387e-41	-6.67578	0.979	0.988	1.52028e-36
Tmed2	6.13549e-41	-17.8672	0.974	0.986	1.59756e-36
Nupl1	6.49469e-41	-0.896785	0.045	0.184	1.69109e-36
Selt	1.16082e-40	-0.542416	0.04	0.175	3.02254e-36
Ept1	1.26048e-40	-1.30297	0.056	0.201	3.28203e-36
Qtrtd1	1.36497e-40	-1.27996	0.052	0.192	3.55411e-36
Pddc1	1.49459e-40	-0.761983	0.051	0.194	3.89162e-36
1110004E09Rik	1.58342e-40	-0.905094	0.046	0.185	4.12291e-36
Surf4	2.25046e-40	-2.83972	0.852	0.912	5.85973e-36
Gm13251	2.8674e-40	-1.54144	0.05	0.191	7.46615e-36
Mid1	2.90694e-40	-4.8253	0.121	0.289	7.56908e-36
Ski	6.6528e-40	-8.9392	0.969	0.983	1.73226e-35
AI846148	6.94214e-40	-0.836701	0.044	0.179	1.80759e-35
Hmga1-rs1	7.85574e-40	-0.839141	0.066	0.219	2.04548e-35
Gm8797	8.37887e-40	5.78703	0.988	0.965	2.18169e-35
Xpo1	9.55372e-40	-13.8055	0.991	0.996	2.4876e-35
Snhg9	1.35261e-39	5.18202	0.894	0.755	3.52192e-35
Herc2	2.0437e-39	-2.9112	0.905	0.953	5.3214e-35
Isyna1	2.60143e-39	-1.12735	0.994	0.998	6.77361e-35
Atp6v0d1	3.83602e-39	-2.59202	0.759	0.857	9.98822e-35
Kif3c	4.71491e-39	-3.85927	0.532	0.703	1.22767e-34
Zfp335	6.24833e-39	-1.49625	0.357	0.545	1.62694e-34
Smkr-ps	1.21362e-38	-2.23622	0.405	0.593	3.16002e-34
Rps11	1.34715e-38	-7.17745	1	0.999	3.5077e-34
Ep400	2.4441e-38	-11.5763	0.979	0.993	6.36396e-34
Lrrcc1	2.45394e-38	-0.879135	0.539	0.72	6.38958e-34
Cab39	3.15861e-38	-9.9516	0.946	0.966	8.22439e-34
Rpl34	3.2452e-38	-2.8531	1	1	8.44984e-34
Gatsl2	5.65787e-38	-2.53062	0.058	0.199	1.4732e-33
Papd7	7.17253e-38	-0.654177	0.043	0.171	1.86758e-33
Gm10094	9.54352e-38	-1.20696	0.048	0.181	2.48494e-33
Mdh2	1.4895e-37	-3.10298	0.999	0.999	3.87835e-33
Gm10260	1.70881e-37	-2.58088	0.523	0.645	4.4494e-33
Fam175a	2.53866e-37	-0.988475	0.052	0.185	6.61016e-33
Sptbn1	2.93437e-37	-6.96413	0.923	0.962	7.64052e-33
Plvap	4.59478e-37	-5.70161	0.286	0.464	1.19639e-32
Eif3d	4.94068e-37	-4.54288	0.92	0.978	1.28645e-32
Akap9	5.11764e-37	-6.71796	0.877	0.935	1.33253e-32
Ric8	6.37462e-37	-0.873363	0.036	0.158	1.65982e-32
Gm10146	6.6672e-37	-0.647666	0.046	0.175	1.736e-32
Cept1	1.14387e-36	-1.00169	0.276	0.46	2.9784e-32
Tmem261	1.22712e-36	-0.386129	0.012	0.111	3.19517e-32
Bre	1.24865e-36	-0.928779	0.044	0.17	3.25125e-32
Gm10093	1.61612e-36	-1.11466	0.022	0.131	4.20806e-32
Rpl22l1	1.72791e-36	-5.86457	0.995	0.995	4.49912e-32
Dag1	1.98091e-36	-2.0853	0.984	0.984	5.15789e-32
B3gnt7	2.08378e-36	3.10895	0.39	0.207	5.42575e-32
Ppp1ca	2.24409e-36	-24.4237	0.994	0.999	5.84316e-32
Cul7	3.06754e-36	-1.59151	0.66	0.78	7.98725e-32
3110043O21Rik	3.31932e-36	-0.845466	0.03	0.146	8.64285e-32
Ubn2	3.68554e-36	-6.19846	0.876	0.934	9.5964e-32
Pclaf	4.10232e-36	-11.4378	0.796	0.564	1.06816e-31
Gm11273	4.19818e-36	-1.17072	0.163	0.327	1.09312e-31
Glg1	5.36435e-36	-4.32361	0.953	0.974	1.39677e-31
Ndufb7	7.37574e-36	-3.27057	0.626	0.765	1.92049e-31
Mmd	8.54839e-36	4.56342	0.48	0.628	2.22583e-31
Comt	1.29835e-35	-139.901	0.671	0.783	3.38064e-31
Snhg6	2.17581e-35	-2.55272	0.72	0.818	5.66536e-31
BC003331	2.8006e-35	-0.492977	0.054	0.184	7.29221e-31
D2Wsu81e	3.21612e-35	-0.641438	0.048	0.175	8.37412e-31
Igf2	3.22324e-35	-1.70356	0.071	0.212	8.39268e-31
Atp5b	3.77569e-35	-15.7098	0.993	0.996	9.83114e-31
Inha	3.82636e-35	-27.8234	0.052	0.178	9.96307e-31
Ubb	3.98582e-35	-4.45664	0.997	0.996	1.03783e-30
Gm16586	4.0652e-35	-1.67155	0.042	0.163	1.0585e-30
Kmt2d	4.45984e-35	-5.01924	0.881	0.942	1.16125e-30
Iars2	4.79983e-35	-2.58397	0.721	0.824	1.24978e-30
Mllt6	5.58056e-35	-1.07672	0.871	0.939	1.45307e-30
Fam73a	5.70082e-35	-0.807784	0.035	0.151	1.48438e-30
Rpl23a-ps3	5.93799e-35	-0.884649	0.051	0.179	1.54613e-30
Gstp1	1.07094e-34	-0.641566	0.107	0.26	2.78852e-30
2810417H13Rik	1.14814e-34	16.4	0.036	0.156	2.98952e-30
Rps18-ps3	1.33262e-34	-0.943781	0.048	0.173	3.46988e-30
2810428I15Rik	1.4521e-34	-1.16078	0.049	0.176	3.78097e-30
9230110C19Rik	2.8813e-34	-0.652146	0.062	0.195	7.50232e-30
Mb21d2	3.34121e-34	-2.73838	0.438	0.604	8.69984e-30
Vimp	3.48148e-34	-1.06187	0.058	0.19	9.06507e-30
mt-Nd4l	5.87691e-34	70.6496	0.996	0.999	1.53023e-29
Atp2b4	7.9075e-34	-1.71918	0.507	0.675	2.05896e-29
Sh3glb2	1.63365e-33	-2.46112	0.719	0.824	4.2537e-29
Fam179b	1.71816e-33	-0.65556	0.039	0.156	4.47374e-29
Abr	1.75906e-33	-1.34105	0.803	0.886	4.58023e-29
Rpl28	2.16022e-33	-18.9539	1	1	5.62478e-29
Tm9sf3	2.16159e-33	-7.53875	0.97	0.981	5.62834e-29
Fam63a	3.29642e-33	-0.775307	0.031	0.141	8.58323e-29
Fam188a	3.98725e-33	-0.570255	0.035	0.147	1.0382e-28
Zfp951	4.77e-33	-1.03749	0.23	0.398	1.24201e-28
Foxj3	4.96372e-33	-4.14179	0.785	0.859	1.29245e-28
Casc5	5.51458e-33	-3.05257	0.035	0.146	1.43589e-28
Deb1	6.94777e-33	-0.691889	0.034	0.144	1.80906e-28
Zyg11b	7.90368e-33	-5.21797	0.836	0.901	2.05796e-28
Prkar1a	9.25405e-33	-9.54112	0.999	0.997	2.40957e-28
Atp2a2	1.17587e-32	-5.42417	0.854	0.917	3.06174e-28
Eif4ebp2	1.42752e-32	-7.55591	0.992	0.978	3.71698e-28
Rplp2	1.50114e-32	-1.4031	1	1	3.90867e-28
9430016H08Rik	1.60854e-32	-0.72709	0.048	0.167	4.18832e-28
BC023829	1.85223e-32	-0.496413	0.015	0.108	4.82284e-28
Ppp2cb	2.00929e-32	-4.02502	0.691	0.785	5.23178e-28
Zfp318	2.01381e-32	-62.0644	0.965	0.981	5.24355e-28
Slmo1	2.27971e-32	-0.775973	0.032	0.139	5.93591e-28
Myl12b	2.61533e-32	-0.441062	0.396	0.566	6.80979e-28
Rpl3	4.16562e-32	-10.2703	0.999	0.998	1.08464e-27
Golgb1	6.46713e-32	-5.34495	0.892	0.935	1.68391e-27
Kctd18	6.70186e-32	-5.10194	0.819	0.891	1.74503e-27
Epha2	6.8855e-32	-3.18621	0.204	0.368	1.79285e-27
Tmem55a	8.56967e-32	-0.475932	0.015	0.107	2.23137e-27
Sepw1	9.2233e-32	0.765299	0.074	0.208	2.40156e-27
Tmc6	1.18535e-31	-3.18238	0.612	0.737	3.08641e-27
Skp1a	1.68188e-31	-7.14312	0.999	0.996	4.37928e-27
Rsrp1	1.84089e-31	-6.59254	0.803	0.879	4.79331e-27
Rpl6	2.09429e-31	40.4329	1	0.999	5.45311e-27
Hfm1	2.58495e-31	-0.717555	0.079	0.211	6.73069e-27
Csde1	4.24179e-31	4.18301	0.999	0.999	1.10448e-26
4932438A13Rik	4.36668e-31	-2.70892	0.974	0.989	1.137e-26
Pvrl3	5.02854e-31	-0.891612	0.04	0.15	1.30933e-26
Faf1	5.30778e-31	-1.83727	0.645	0.783	1.38204e-26
Hmgb1	6.37692e-31	-5.75035	0.999	0.984	1.66042e-26
Cep85	6.57613e-31	-3.01569	0.861	0.914	1.71229e-26
Prrc2a	8.17935e-31	-0.793259	0.898	0.937	2.12974e-26
Txnrd1	8.75989e-31	-0.507124	0.878	0.77	2.2809e-26
Gm10709	9.52512e-31	-0.445105	0.023	0.12	2.48015e-26
Entpd6	1.24471e-30	-1.2214	0.772	0.856	3.24098e-26
Tmem245	1.36956e-30	-2.82044	0.808	0.881	3.56606e-26
Vwa9	1.41041e-30	-0.472818	0.032	0.136	3.67241e-26
Rpl18	1.47669e-30	-4.14287	0.999	0.999	3.84499e-26
Osbpl3	1.87506e-30	-1.23161	0.495	0.641	4.88227e-26
Zfp433	2.43239e-30	-0.434982	0.055	0.173	6.33345e-26
Tmem194	2.9579e-30	-0.607354	0.023	0.119	7.70179e-26
Bnc2	3.85397e-30	-2.62947	0.704	0.814	1.0035e-25
Ubtf	3.97992e-30	-5.60955	0.947	0.969	1.03629e-25
Nelfb	4.17204e-30	-2.12869	0.55	0.69	1.08632e-25
Nav2	4.19897e-30	-3.89467	0.657	0.769	1.09333e-25
Setd5	5.20799e-30	-16.2906	0.941	0.973	1.35606e-25
Cd82	6.18716e-30	-1.17062	0.308	0.473	1.61101e-25
Gfra1	6.8906e-30	-4.88805	0.971	0.982	1.79417e-25
Snx27	8.26737e-30	-3.9378	0.809	0.864	2.15266e-25
2023-03-02	8.76622e-30	-5.98245	0.348	0.497	2.28255e-25
Hyou1	8.98773e-30	0.72011	0.859	0.918	2.34022e-25
Zfhx3	1.0661e-29	-0.903424	0.683	0.809	2.7759e-25
Peo1	1.33176e-29	-0.550872	0.031	0.131	3.46765e-25
Cep350	1.54008e-29	-10.7068	0.676	0.777	4.01007e-25
Ece2	1.57401e-29	-0.586032	0.04	0.146	4.09841e-25
Bcr	1.69652e-29	1.7057	0.594	0.747	4.41739e-25
Ube2d3	2.24906e-29	-1.96858	0.988	0.993	5.8561e-25
Abcb6	2.29607e-29	-1.30684	0.369	0.535	5.97851e-25
Sgo2a	2.4078e-29	-9.10242	0.821	0.599	6.26944e-25
Wbscr22	2.73794e-29	-0.93342	0.044	0.152	7.12905e-25
Sh3bp1	2.75887e-29	-2.81449	0.554	0.698	7.18356e-25
Ctsf	2.84688e-29	-1.83525	0.533	0.681	7.41272e-25
Hikeshi	3.23989e-29	0.672579	0.715	0.507	8.43602e-25
Srf	3.75443e-29	-3.77739	0.795	0.873	9.77579e-25
Prosc	3.90725e-29	-0.508219	0.036	0.139	1.01737e-24
Trappc5	4.29919e-29	-1.17147	0.478	0.638	1.11942e-24
Xrcc6bp1	4.70069e-29	-0.675331	0.037	0.141	1.22397e-24
Ncoa5	5.53131e-29	-0.854084	0.288	0.453	1.44024e-24
Dlg1	5.96633e-29	-23.043	0.91	0.949	1.55351e-24
Rbmxl1	7.8542e-29	-1.78747	0.543	0.689	2.04508e-24
Hnrnpc	8.13643e-29	5.81089	0.999	0.998	2.11856e-24
Mpc1	9.31476e-29	-0.758388	0.236	0.395	2.42538e-24
Sgol1	1.24608e-28	-1.56151	0.036	0.138	3.24454e-24
Ptk7	1.27764e-28	-1.04836	0.674	0.796	3.32673e-24
Gm43733	1.36994e-28	-0.272866	0.031	0.129	3.56704e-24
Ddx26b	1.51452e-28	-1.0795	0.02	0.109	3.9435e-24
Vdac3-ps1	1.61824e-28	-0.253922	0.05	0.162	4.21359e-24
Fbxl5	2.18893e-28	-2.03163	0.714	0.821	5.69954e-24
Arid1a	2.21921e-28	-1.23736	0.97	0.981	5.77837e-24
Tjap1	2.32037e-28	-9.02206	0.822	0.888	6.04178e-24
Ptov1	2.52441e-28	-5.61563	0.751	0.85	6.57307e-24
Ankle2	2.55513e-28	-1.09895	0.661	0.778	6.65305e-24
Ubr4	2.92553e-28	4.0545	0.981	0.99	7.61749e-24
Inadl	3.14816e-28	-0.610262	0.047	0.155	8.19717e-24
Zcchc6	3.95992e-28	-1.24512	0.052	0.163	1.03108e-23
Gm13247	4.3262e-28	-0.58532	0.048	0.157	1.12645e-23
Tbc1d20	4.76504e-28	-1.90555	0.784	0.873	1.24072e-23
1110001J03Rik	5.37472e-28	-0.384971	0.018	0.103	1.39947e-23
Sinhcaf	6.52795e-28	-7.55482	0.886	0.638	1.69975e-23
Camta2	6.73326e-28	-1.03126	0.352	0.508	1.75321e-23
Gm13151	6.79214e-28	-1.10201	0.047	0.155	1.76854e-23
Clstn1	6.84127e-28	-2.73548	0.576	0.709	1.78133e-23
Dync2h1	8.38512e-28	-4.46209	0.621	0.739	2.18332e-23
Vcp	8.51479e-28	10.3984	0.999	0.998	2.21708e-23
Stk35	8.62787e-28	-2.48703	0.921	0.96	2.24652e-23
Rab24	8.80896e-28	-0.945104	0.439	0.594	2.29368e-23
Cd164	1.02489e-27	-11.3182	0.997	0.997	2.6686e-23
Rnf40	1.13312e-27	-2.68534	0.751	0.837	2.95041e-23
Gm9008	1.23671e-27	-0.762444	0.121	0.257	3.22015e-23
Trrap	1.33421e-27	-5.54727	0.941	0.969	3.47401e-23
Aldh7a1	1.66855e-27	-1.64549	0.614	0.742	4.34457e-23
Yipf3	1.90048e-27	-2.02953	0.706	0.804	4.94847e-23
Itpr3	2.02634e-27	-6.4154	0.52	0.659	5.27617e-23
C330006A16Rik	2.10858e-27	-0.287091	0.02	0.106	5.49033e-23
Glo1	2.38611e-27	-11.0148	0.934	0.956	6.21295e-23
Cic	2.61206e-27	-2.5024	0.836	0.899	6.80129e-23
Clpb	2.78317e-27	-0.339058	0.693	0.794	7.24683e-23
Bclaf3	2.99605e-27	-4.09699	0.823	0.593	7.80113e-23
Abca1	3.05215e-27	-9.75184	0.822	0.88	7.94718e-23
Gaa	3.1882e-27	-1.09458	0.584	0.72	8.30144e-23
Taok2	3.19821e-27	-1.18169	0.557	0.692	8.32749e-23
Mprip	3.48448e-27	-1.09759	0.906	0.943	9.0729e-23
Ap1g1	3.53999e-27	-3.88996	0.891	0.933	9.21743e-23
Qars	3.6128e-27	-1.53152	0.742	0.832	9.407e-23
BC022687	4.26597e-27	-0.668589	0.042	0.143	1.11077e-22
Rpl8	4.88187e-27	8.69082	1	1	1.27114e-22
Ankrd10	4.94866e-27	-3.14697	0.795	0.856	1.28853e-22
Suv420h2	5.81399e-27	-0.456701	0.037	0.135	1.51385e-22
Rpl15	6.92007e-27	-11.8663	0.994	0.983	1.80185e-22
Dpcd	8.06324e-27	-0.311983	0.046	0.15	2.09951e-22
Ppp4r3b	8.58838e-27	-0.356334	0.706	0.493	2.23624e-22
Crls1	9.00201e-27	-0.799107	0.214	0.368	2.34394e-22
Lgr5	9.81507e-27	-0.49927	0.06	0.17	2.55565e-22
Nid2	1.00525e-26	2.3206	0.619	0.744	2.61746e-22
Mogs	1.20236e-26	-0.72768	0.167	0.309	3.13072e-22
Pcnxl4	1.25365e-26	-0.493181	0.038	0.137	3.26424e-22
Glis3	1.44375e-26	-9.13607	0.886	0.925	3.75923e-22
Tssc1	1.50116e-26	-0.473587	0.052	0.159	3.90873e-22
Cyb5a	1.79491e-26	5.39669	0.845	0.729	4.67358e-22
Fam20b	1.88393e-26	-9.66865	0.541	0.665	4.90538e-22
Apitd1	2.38421e-26	-0.517537	0.032	0.126	6.208e-22
Rnf220	2.39004e-26	-2.59097	0.943	0.966	6.22319e-22
Mtr	2.49903e-26	-22.3955	0.839	0.909	6.50697e-22
Mcrip1	2.50931e-26	3.46542	0.844	0.613	6.53374e-22
mt-Nd2	2.55154e-26	Inf	0.999	0.999	6.6437e-22
Midn	3.10898e-26	-4.34674	0.967	0.978	8.09516e-22
Ddi2	3.17455e-26	-8.98504	0.775	0.862	8.2659e-22
Sptbn2	3.18353e-26	-3.20092	0.409	0.547	8.28928e-22
Usp34	3.40564e-26	-11.8609	0.999	0.999	8.8676e-22
Gm42418	4.2574e-26	-25.9284	1	1	1.10854e-21
Cecr5	4.6134e-26	-0.342229	0.029	0.12	1.20124e-21
Arhgef17	4.97476e-26	-1.26104	0.555	0.689	1.29533e-21
Lsm4	5.78039e-26	-8.76426	0.888	0.922	1.5051e-21
Gse1	5.9594e-26	-2.78044	0.604	0.726	1.55171e-21
Sdf4	6.58914e-26	-1.0886	0.704	0.809	1.71568e-21
5730508B09Rik	6.599e-26	-0.616666	0.04	0.138	1.71825e-21
Prkrir	7.12439e-26	-0.524384	0.038	0.135	1.85505e-21
Afdn	8.71176e-26	1.53598	0.889	0.641	2.26837e-21
Atp5k	8.94475e-26	7.27764	0.982	0.964	2.32903e-21
Gm7292	9.68857e-26	0.337373	0.153	0.051	2.52271e-21
Gm13157	1.15715e-25	-0.711818	0.045	0.144	3.01299e-21
Ngfrap1	1.15757e-25	-0.664929	0.022	0.105	3.01408e-21
Dld	1.23747e-25	-0.7144	0.494	0.631	3.22213e-21
Grcc10	1.25783e-25	-0.537371	0.08	0.195	3.27514e-21
Arhgef1	1.37335e-25	-2.57962	0.751	0.835	3.57592e-21
Ints7	1.37991e-25	-3.99758	0.838	0.898	3.59301e-21
Amot	1.53285e-25	-1.87345	0.711	0.797	3.99122e-21
Lamp1	1.62446e-25	-10.8323	0.997	0.994	4.22976e-21
RP23-198F11.3	1.89355e-25	-0.441723	0.036	0.129	4.93044e-21
Rpl32	2.04713e-25	-28.8017	1	1	5.33032e-21
Nrros	2.10845e-25	1.57945	0.034	0.125	5.48999e-21
Gpat2	2.20107e-25	-2.02441	0.918	0.947	5.73114e-21
Inppl1	2.25631e-25	-2.30216	0.59	0.699	5.87499e-21
Atp2b1	2.27051e-25	-6.88893	0.943	0.963	5.91195e-21
Rpn1	2.35687e-25	4.79512	0.972	0.982	6.13681e-21
Slc12a2	2.642e-25	-14.032	0.95	0.969	6.87923e-21
Rnaset2a	3.31866e-25	-0.511513	0.043	0.14	8.64114e-21
Gm10076	3.5022e-25	-3.84652	0.916	0.951	9.11903e-21
2610020H08Rik	3.68048e-25	-0.418747	0.031	0.121	9.58324e-21
Rnf44	3.73893e-25	-6.5421	0.993	0.994	9.73542e-21
Tnks2	4.22577e-25	-2.44743	0.971	0.98	1.10031e-20
Kif5b	4.24522e-25	-6.21487	0.823	0.882	1.10537e-20
Dgcr14	4.55407e-25	-0.413359	0.036	0.129	1.18579e-20
Jpt1	5.09707e-25	-0.880322	0.831	0.611	1.32717e-20
Rps3	5.17361e-25	-3.99002	1	1	1.34711e-20
Ptma	5.59539e-25	-28.8138	1	1	1.45693e-20
Gm11361	5.79859e-25	0.872942	0.664	0.477	1.50984e-20
Fbxw11	6.08982e-25	-1.70113	0.742	0.829	1.58567e-20
Washc5	7.05985e-25	-1.31024	0.768	0.562	1.83824e-20
Faap100	7.1326e-25	-0.873735	0.25	0.396	1.85719e-20
Ppp1r15b	7.69381e-25	-0.721371	0.766	0.844	2.00331e-20
Naa30	8.24827e-25	-1.29338	0.487	0.65	2.14768e-20
Rpl10a	8.33367e-25	2.67162	0.999	0.998	2.16992e-20
Lnp	8.70476e-25	-0.286479	0.028	0.115	2.26655e-20
Gnas	9.61939e-25	-4.77776	0.773	0.856	2.5047e-20
3110002H16Rik	1.0023e-24	-0.379024	0.051	0.152	2.60978e-20
Dnaaf2	1.29396e-24	-0.385182	0.113	0.236	3.36921e-20
Selenoh	1.39771e-24	-3.27203	0.894	0.646	3.63935e-20
Ctnnd1	1.44609e-24	0.993458	0.744	0.82	3.76533e-20
Kmt2a	1.47649e-24	-2.29292	0.977	0.989	3.84449e-20
Ubap2	1.51325e-24	1.03324	0.918	0.96	3.94021e-20
Itgb5	1.85054e-24	-1.09723	0.398	0.541	4.81843e-20
Cxxc5	1.99624e-24	-3.42845	0.829	0.889	5.19781e-20
Fam241b	2.00323e-24	-0.320121	0.645	0.459	5.21602e-20
Cct5	2.04141e-24	-6.99891	0.996	0.996	5.31541e-20
RP23-4H17.3	2.04614e-24	2.6305	0.042	0.137	5.32775e-20
Ift46	2.16925e-24	-2.03768	0.649	0.75	5.64829e-20
Sgk3	2.33323e-24	-9.73282	0.968	0.975	6.07527e-20
Tmem194b	2.75409e-24	-0.426742	0.029	0.113	7.17111e-20
Gtpbp2	2.89675e-24	-2.17024	0.447	0.582	7.54255e-20
Etv5	3.19603e-24	1.47417	0.996	0.998	8.32183e-20
Esrp1	3.78556e-24	-14.7869	0.989	0.991	9.85685e-20
Nisch	3.8597e-24	-3.6487	0.807	0.877	1.00499e-19
Bnc1	4.17933e-24	-0.267553	0.499	0.629	1.08822e-19
Rab10	4.61909e-24	-1.06956	0.989	0.988	1.20272e-19
Crebbp	5.38309e-24	0.99752	0.973	0.979	1.40165e-19
Rev3l	5.43214e-24	-5.68235	0.673	0.785	1.41442e-19
Foxp1	6.21208e-24	-3.37159	0.865	0.915	1.6175e-19
Sparc	6.26194e-24	-49.001	0.165	0.301	1.63048e-19
Rxra	6.74758e-24	-0.871947	0.347	0.486	1.75693e-19
Shb	6.86895e-24	-1.84565	0.728	0.812	1.78854e-19
Brf1	7.69811e-24	-1.22554	0.688	0.801	2.00443e-19
Fam46c	7.77061e-24	-0.486887	0.031	0.117	2.02331e-19
Magohb	8.22001e-24	-0.971757	0.386	0.531	2.14033e-19
Parg	9.15493e-24	-4.59706	0.908	0.944	2.38376e-19
Gpatch8	9.87083e-24	-4.68808	0.89	0.946	2.57017e-19
Uqcrq	9.89982e-24	-10.9837	0.931	0.946	2.57772e-19
Ctsd	1.06721e-23	-1.40134	0.773	0.837	2.7788e-19
D630045J12Rik	1.07487e-23	-2.15251	0.507	0.626	2.79876e-19
Supt5	1.07946e-23	1.45828	0.962	0.982	2.81071e-19
Cc2d1b	1.08338e-23	-1.29744	0.674	0.771	2.82092e-19
Mpc2	1.0916e-23	-12.0264	0.995	0.996	2.8423e-19
Lpcat2	1.0917e-23	-0.345303	0.055	0.154	2.84257e-19
Galnt1	1.28803e-23	-2.52331	0.887	0.916	3.35378e-19
Cnot6l	1.48525e-23	-6.26404	0.945	0.965	3.86729e-19
Tcf3	1.48966e-23	-6.39072	0.952	0.961	3.87879e-19
Smdt1	1.67621e-23	-2.52692	0.854	0.908	4.36452e-19
Scamp5	1.69248e-23	-2.80127	0.673	0.769	4.40689e-19
Gm16499	1.91148e-23	0.318431	0.369	0.221	4.97711e-19
Arhgap44	1.94857e-23	-0.732561	0.552	0.69	5.07368e-19
Gpx1	2.20545e-23	0.598616	0.976	0.949	5.74254e-19
Gnb2	2.26521e-23	-3.22204	0.802	0.856	5.89815e-19
Mast3	2.31051e-23	-0.692229	0.23	0.367	6.01611e-19
Cdk8	2.3368e-23	-2.0326	0.79	0.879	6.08457e-19
Wdr7	2.39646e-23	-0.40709	0.216	0.362	6.2399e-19
Ptbp1	2.47262e-23	-8.34506	0.957	0.983	6.4382e-19
Dmxl2	2.62954e-23	-1.64418	0.605	0.719	6.84679e-19
Iars	2.67152e-23	-2.35913	0.815	0.878	6.9561e-19
Ccdc64	2.92579e-23	-0.321347	0.03	0.113	7.61818e-19
Nop16	3.04105e-23	-2.24824	0.612	0.723	7.91829e-19
Rpl36a-ps1	3.06315e-23	0.839103	0.418	0.27	7.97583e-19
Brat1	3.77316e-23	-1.96438	0.559	0.682	9.82454e-19
Myo18a	3.81038e-23	-11.6345	0.782	0.852	9.92145e-19
Trim71	4.11678e-23	4.26782	0.996	0.995	1.07193e-18
Supt20	4.61392e-23	-3.97099	0.873	0.913	1.20137e-18
Tmem30a	4.69513e-23	-1.49504	0.609	0.719	1.22252e-18
Spata9	5.03898e-23	-0.294365	0.054	0.152	1.31205e-18
0610011F06Rik	5.34567e-23	-0.410055	0.035	0.122	1.39191e-18
Dlst	5.57568e-23	-1.80064	0.513	0.632	1.4518e-18
Anp32a	5.62044e-23	6.48103	0.691	0.57	1.46345e-18
Rnf11	5.8739e-23	-1.20827	0.647	0.749	1.52945e-18
Pqlc1	5.87621e-23	-83.5979	0.638	0.736	1.53005e-18
Larp1	5.99727e-23	-12.4897	0.993	0.996	1.56157e-18
Pik3r4	6.24993e-23	-1.97129	0.511	0.645	1.62736e-18
Rictor	6.57897e-23	-2.22155	0.852	0.906	1.71303e-18
Ssbp2	6.8224e-23	-5.18974	0.656	0.775	1.77642e-18
Rnps1	7.70587e-23	9.60276	0.998	0.996	2.00645e-18
Col18a1	8.10486e-23	-6.31127	0.285	0.419	2.11034e-18
Atp13a3	8.34792e-23	-1.3713	0.649	0.757	2.17363e-18
Sf3b1	8.4607e-23	-3.23708	0.994	0.996	2.203e-18
Abca2	9.55487e-23	-0.688963	0.424	0.573	2.4879e-18
Znfx1	9.69368e-23	-1.5001	0.457	0.59	2.52404e-18
Fmnl3	9.7663e-23	-1.7316	0.713	0.812	2.54295e-18
Smad5	9.84159e-23	-0.692485	0.513	0.651	2.56255e-18
Smoc2	1.24683e-22	-4.3253	0.786	0.855	3.2465e-18
Cbx3	1.4259e-22	-5.75572	0.999	0.999	3.71277e-18
Mkks	1.45431e-22	-0.854731	0.279	0.418	3.78672e-18
Rrs1	1.57674e-22	-1.7925	0.623	0.734	4.10552e-18
Ica1	1.78101e-22	-0.818225	0.634	0.741	4.6374e-18
Mov10l1	1.93597e-22	-1.81367	0.934	0.962	5.04088e-18
Kmt2c	1.9566e-22	-8.48653	0.972	0.979	5.0946e-18
Syvn1	1.97039e-22	-1.10171	0.396	0.537	5.1305e-18
Smo	2.31833e-22	-0.512103	0.124	0.243	6.03648e-18
Kmt2e	2.47076e-22	-1.06946	0.807	0.879	6.43336e-18
Cmas	2.499e-22	-2.58953	0.92	0.944	6.50689e-18
Rplp1	2.51181e-22	22.1543	1	1	6.54024e-18
Arhgef11	2.54571e-22	-1.31702	0.638	0.742	6.62853e-18
Gm48168	2.5581e-22	0.711538	0.759	0.551	6.66079e-18
Mapk1	2.82262e-22	-4.67269	0.989	0.987	7.34954e-18
Pnma5	2.83148e-22	2.07886	0.916	0.834	7.3726e-18
Rpl6l	2.85722e-22	-0.277051	0.065	0.168	7.43962e-18
Zc3hav1	2.92159e-22	-0.841855	0.132	0.252	7.60725e-18
Notch2	3.15353e-22	-0.71675	0.387	0.525	8.21115e-18
Marf1	3.15756e-22	-2.20544	0.756	0.841	8.22165e-18
Slc12a7	3.32909e-22	-2.26705	0.645	0.748	8.6683e-18
Gstm1	3.33605e-22	-56.225	0.397	0.528	8.6864e-18
Ldb1	3.49354e-22	0.957192	0.948	0.961	9.09649e-18
Snrnp200	3.58311e-22	-2.44073	0.79	0.878	9.32971e-18
Gm5751	3.60591e-22	-0.86148	0.076	0.18	9.38906e-18
Cnot1	3.72898e-22	0.26152	0.965	0.98	9.70951e-18
Naa35	3.75295e-22	5.07884	0.962	0.97	9.77194e-18
Gsg2	4.01203e-22	-0.877398	0.027	0.105	1.04465e-17
Prpf19	4.09945e-22	-5.40412	0.841	0.89	1.06741e-17
Kif1bp	4.10501e-22	-0.903888	0.493	0.625	1.06886e-17
Taz	4.17238e-22	-0.636767	0.171	0.299	1.0864e-17
Mga	4.25425e-22	-6.65609	0.98	0.984	1.10772e-17
Tmppe	4.27834e-22	-0.498183	0.073	0.175	1.114e-17
Lrrc41	4.84511e-22	-1.16475	0.454	0.581	1.26157e-17
Chek1	5.16198e-22	-4.74281	0.677	0.765	1.34408e-17
Tbl1xr1	5.17552e-22	-1.02334	0.691	0.788	1.3476e-17
Gm15800	7.29524e-22	-0.360673	0.031	0.111	1.89954e-17
Ranbp3	7.53552e-22	-1.65862	0.657	0.759	1.9621e-17
Polr2a	7.62218e-22	-4.21866	0.972	0.983	1.98466e-17
Tti2	8.068e-22	-0.617395	0.31	0.458	2.10074e-17
Ndufa4	8.82498e-22	-3.00323	0.887	0.921	2.29785e-17
Picalm	8.95485e-22	1.33144	0.871	0.921	2.33166e-17
Diexf	9.08888e-22	-0.837628	0.427	0.574	2.36656e-17
2023-03-06	9.524e-22	-4.66947	0.604	0.729	2.47986e-17
Vav2	9.8601e-22	-1.14381	0.403	0.541	2.56737e-17
Rnf227	1.05333e-21	-1.911	0.873	0.633	2.74265e-17
Nsd2	1.05842e-21	2.01505	0.838	0.62	2.75591e-17
Gars	1.10782e-21	-6.98661	0.963	0.965	2.88454e-17
Atp5mpl	1.12422e-21	0.68502	0.897	0.648	2.92724e-17
Phf13	1.19813e-21	2.49262	0.996	0.999	3.11968e-17
1500011B03Rik	1.23866e-21	-1.64275	0.501	0.622	3.22522e-17
Lemd3	1.25643e-21	-1.33949	0.665	0.758	3.27149e-17
Uchl1	1.25741e-21	14.4572	0.999	0.999	3.27405e-17
Arglu1	1.30281e-21	-2.80018	0.922	0.949	3.39227e-17
Rimkla	1.33462e-21	-2.11467	0.374	0.513	3.47508e-17
Nsun5	1.42758e-21	-0.671097	0.452	0.596	3.71713e-17
Ptprs	1.43037e-21	-6.31852	0.705	0.805	3.7244e-17
Atp5a1	1.45369e-21	-8.00277	0.998	0.999	3.78512e-17
4931406P16Rik	1.58874e-21	0.62391	0.827	0.889	4.13677e-17
Lpin1	1.65567e-21	-7.60945	0.712	0.807	4.31104e-17
Bc1	1.95607e-21	-61.9262	0.889	0.64	5.09323e-17
Utp11	1.95618e-21	-173.083	0.788	0.585	5.0935e-17
Zmiz1	1.97244e-21	3.27567	0.564	0.675	5.13585e-17
Sft2d1	2.10769e-21	1.54711	0.656	0.547	5.488e-17
Abhd17a	2.1187e-21	-1.09454	0.521	0.636	5.51668e-17
Cdca7l	2.18708e-21	-3.23917	0.862	0.898	5.69473e-17
Zfp773	2.29049e-21	-1.81752	0.091	0.198	5.96398e-17
Nid1	2.50838e-21	-15.006	0.527	0.633	6.53133e-17
2900026A02Rik	2.57203e-21	-6.09848	0.807	0.87	6.69706e-17
Rhpn2	2.67499e-21	-0.942721	0.202	0.334	6.96514e-17
Ntrk2	2.70874e-21	0.620498	0.228	0.114	7.05302e-17
Mmp9	2.81275e-21	-7.68127	0.706	0.792	7.32385e-17
Nomo1	2.91772e-21	0.48847	0.84	0.886	7.59715e-17
Ier5l	2.98576e-21	-0.983496	0.141	0.262	7.77433e-17
Mdm4	2.99346e-21	-0.874026	0.799	0.865	7.79437e-17
Pkd1	3.45382e-21	-1.18613	0.299	0.431	8.99305e-17
Ppia	3.53817e-21	-5.73098	0.999	1	9.21268e-17
Zc3hav1l	3.54e-21	-3.73072	0.57	0.664	9.21746e-17
Mdn1	3.92273e-21	-146.307	0.999	1	1.0214e-16
Cnot9	4.02679e-21	-2.20889	0.855	0.62	1.04849e-16
Med13	4.31418e-21	-1.90768	0.677	0.766	1.12333e-16
Prss35	4.73159e-21	-22.0198	0.034	0.113	1.23201e-16
Mroh1	4.73814e-21	-0.553197	0.191	0.322	1.23372e-16
Zfp36l2	4.92403e-21	-2.8149	0.945	0.961	1.28212e-16
Gm45716	5.04116e-21	-34.4383	0.87	0.633	1.31262e-16
Taf7	5.40265e-21	-15.5195	1	0.998	1.40674e-16
0610037L13Rik	6.26277e-21	-0.962776	0.435	0.571	1.6307e-16
Sel1l	6.34121e-21	-1.27902	0.478	0.602	1.65112e-16
Eftud1	6.58409e-21	-0.460878	0.036	0.117	1.71436e-16
Hmox1	6.66082e-21	60.2151	0.845	0.784	1.73434e-16
P4hb	6.80082e-21	-8.20454	0.994	0.992	1.7708e-16
Ndufb9	7.9624e-21	3.63325	0.957	0.97	2.07325e-16
Nbr1	8.25185e-21	-0.989025	0.797	0.859	2.14862e-16
Selenow	8.52946e-21	0.432852	0.736	0.553	2.2209e-16
Gna13	9.11065e-21	1.58835	0.945	0.959	2.37223e-16
Fam109a	9.19322e-21	-0.548697	0.028	0.103	2.39373e-16
Gm3376	1.08162e-20	1.29339	0.748	0.592	2.81633e-16
Ccny	1.08258e-20	-2.35035	0.847	0.889	2.81883e-16
Ier2	1.19498e-20	-9.29065	0.594	0.695	3.11148e-16
Jmjd6	1.20395e-20	-0.983656	0.579	0.694	3.13484e-16
Hax1	1.24602e-20	-1.97415	0.59	0.71	3.24438e-16
Rps27	1.26946e-20	13.0243	0.997	0.997	3.30541e-16
Itpr1	1.2971e-20	-0.939131	0.343	0.476	3.37738e-16
Snrnp70	1.41112e-20	-4.8041	0.895	0.933	3.67428e-16
Tut4	1.46037e-20	0.548656	0.857	0.629	3.8025e-16
Sft2d2	1.46157e-20	-1.2374	0.404	0.54	3.80564e-16
Fam65a	1.5019e-20	-0.292244	0.032	0.11	3.91065e-16
Npm3	1.55431e-20	4.63487	0.981	0.958	4.04711e-16
Ndel1	1.72468e-20	-4.43635	0.856	0.899	4.49072e-16
Pip4p1	1.73723e-20	-1.49881	0.721	0.536	4.52339e-16
Stk10	1.90928e-20	-0.785543	0.302	0.432	4.97139e-16
Cplane1	1.9383e-20	7.67537	0.665	0.489	5.04694e-16
Ifi30	1.93891e-20	-0.496132	0.034	0.112	5.04853e-16
Eif4a2	2.10666e-20	-3.19639	0.862	0.892	5.48531e-16
Mob2	2.11346e-20	-1.17618	0.477	0.609	5.50304e-16
Wsb2	2.27975e-20	-1.39056	0.632	0.73	5.93602e-16
Vstm2b	2.28005e-20	-0.412613	0.027	0.1	5.93679e-16
Ogdhl	2.38819e-20	-2.5383	0.762	0.597	6.21836e-16
Prkdc	2.49881e-20	-2.33002	0.599	0.704	6.50639e-16
Fam222b	2.5043e-20	-5.73966	0.916	0.936	6.5207e-16
Zfp386	2.52601e-20	-0.75576	0.536	0.662	6.57722e-16
Pnrc1	2.58455e-20	-7.75993	0.858	0.904	6.72965e-16
Lrig2	2.72353e-20	-1.311	0.373	0.501	7.09153e-16
Nfat5	2.85548e-20	-2.39196	0.82	0.876	7.4351e-16
Pum2	2.88622e-20	-4.34302	0.928	0.957	7.51515e-16
Ubc	2.94348e-20	-1.36689	1	1	7.66425e-16
Lonp1	3.08959e-20	-2.8073	0.523	0.635	8.04467e-16
Kat6a	3.12098e-20	1.75687	0.965	0.977	8.12642e-16
Plekhg2	3.18331e-20	-1.27792	0.732	0.812	8.28871e-16
Ctdsp2	3.27098e-20	-0.487055	0.909	0.947	8.51699e-16
Dcaf15	3.3044e-20	-2.09106	0.594	0.701	8.60399e-16
Htt	3.35652e-20	-1.44768	0.451	0.573	8.73969e-16
Hnrnpu	3.47341e-20	5.74001	0.998	0.994	9.04407e-16
Sgpl1	3.71846e-20	-6.2675	0.964	0.977	9.68212e-16
Ndufs5	3.83128e-20	-2.7655	0.847	0.949	9.97588e-16
Barhl2	4.05252e-20	-3.55884	0.28	0.416	1.05519e-15
Inpp5f	4.07236e-20	-0.367885	0.849	0.912	1.06036e-15
Utp4	4.14283e-20	-4.22109	0.897	0.647	1.07871e-15
Pcm1	4.17367e-20	-7.43626	0.985	0.991	1.08674e-15
AC149090.1	4.3533e-20	0.26531	0.426	0.283	1.13351e-15
Cnbp	4.397e-20	4.11918	0.999	0.999	1.14489e-15
Usp32	5.3928e-20	-0.279651	0.486	0.604	1.40418e-15
Trir	5.43589e-20	-4.67021	0.896	0.646	1.4154e-15
Elk4	5.52333e-20	-0.782412	0.663	0.77	1.43817e-15
Acvr1b	5.76648e-20	-0.726179	0.262	0.394	1.50148e-15
Nfe2l1	5.96525e-20	-0.583804	0.821	0.882	1.55323e-15
Myh9	6.02455e-20	4.13204	0.873	0.926	1.56867e-15
Ccnl2	6.1429e-20	-0.945452	0.934	0.95	1.59949e-15
Cnot11	6.58867e-20	-0.897985	0.798	0.857	1.71556e-15
Fam135a	6.95764e-20	-3.00495	0.681	0.773	1.81163e-15
Tm9sf2	7.48191e-20	-3.33289	0.836	0.89	1.94814e-15
Krit1	7.51557e-20	-0.573442	0.514	0.624	1.9569e-15
Zfp384	7.54305e-20	-0.765167	0.568	0.683	1.96406e-15
Glyr1	8.03923e-20	-4.15167	0.944	0.967	2.09326e-15
Eif4enif1	8.14155e-20	-2.73647	0.755	0.848	2.1199e-15
Stx5a	8.54448e-20	0.330661	0.743	0.809	2.22481e-15
Tril	8.89364e-20	-0.74999	0.09	0.191	2.31573e-15
Eif5a	9.13629e-20	34.6633	1	0.999	2.37891e-15
Wdcp	9.40354e-20	-26.0447	0.697	0.525	2.44849e-15
Shroom3	9.89063e-20	-1.39809	0.539	0.653	2.57532e-15
Pianp	1.019e-19	6.76144	0.65	0.527	2.65328e-15
Edem3	1.04568e-19	-0.632788	0.194	0.318	2.72274e-15
Sox13	1.10357e-19	-1.05548	0.871	0.906	2.87347e-15
Rpn2	1.13124e-19	-2.03628	0.804	0.86	2.94551e-15
Setx	1.13705e-19	-6.3585	0.981	0.984	2.96065e-15
Ripk4	1.19962e-19	-1.46008	0.511	0.628	3.12356e-15
Orc3	1.21614e-19	-1.56659	0.623	0.725	3.1666e-15
Arel1	1.23228e-19	-0.980127	0.427	0.562	3.20862e-15
Gdi1	1.27885e-19	-1.45745	0.592	0.698	3.32986e-15
Tecr	1.34266e-19	-3.73411	0.977	0.984	3.49603e-15
Spen	1.39984e-19	1.19643	0.897	0.938	3.64489e-15
Mark2	1.44252e-19	-1.53207	0.915	0.938	3.75603e-15
Dnaja3	1.45528e-19	-0.766995	0.46	0.586	3.78927e-15
Cacul1	1.59927e-19	-2.63765	0.93	0.956	4.16419e-15
Gm364	1.60489e-19	-5.4616	0.737	0.809	4.17882e-15
Hjurp	1.62038e-19	-6.29781	0.934	0.956	4.21914e-15
Prune1	1.68e-19	-2.50474	0.752	0.549	4.37437e-15
Gle1	1.72023e-19	-1.6143	0.846	0.889	4.47912e-15
Echdc1	1.73497e-19	-1.64716	0.446	0.567	4.5175e-15
Cramp1l	1.81988e-19	-2.80086	0.747	0.816	4.7386e-15
Sptan1	1.94325e-19	20.0395	0.999	0.998	5.05984e-15
Fbxo9	1.96196e-19	-2.17654	0.925	0.952	5.10854e-15
Git2	1.99021e-19	-1.0078	0.671	0.763	5.18211e-15
Pom121	2.09694e-19	-0.640097	0.724	0.811	5.46e-15
Mex3c	2.10237e-19	-1.0895	0.444	0.555	5.47414e-15
Phf21a	2.12102e-19	-0.710225	0.669	0.752	5.52272e-15
Eva1b	2.21101e-19	-1.12906	0.554	0.676	5.75703e-15
Fbrsl1	2.73644e-19	-5.22629	0.852	0.893	7.12515e-15
Cyc1	2.78941e-19	-2.08319	0.836	0.873	7.26305e-15
Scamp3	2.81294e-19	-1.00007	0.661	0.755	7.32434e-15
Cnot6	2.81939e-19	-1.42001	0.916	0.939	7.34112e-15
Btbd9	3.02071e-19	-0.703171	0.577	0.679	7.86533e-15
Tdg	3.23122e-19	0.745021	0.563	0.428	8.41345e-15
Ralgds	3.37329e-19	-0.754125	0.329	0.457	8.78337e-15
Atp8b2	3.53122e-19	-2.08877	0.458	0.579	9.19458e-15
Smad6	3.60616e-19	-1.30363	0.376	0.508	9.38973e-15
Pramef8	3.67843e-19	-0.993622	0.405	0.536	9.5779e-15
Msi2	3.77178e-19	-5.16169	0.968	0.975	9.82096e-15
Zfp207	3.99954e-19	-9.12531	0.991	0.992	1.0414e-14
Wdr74	4.65528e-19	-0.341945	0.169	0.288	1.21214e-14
Rps27a	4.91447e-19	10.0852	1	1	1.27963e-14
Cldn11	5.06797e-19	-4.20801	0.032	0.105	1.3196e-14
Btg2	5.3879e-19	-0.697935	0.585	0.69	1.4029e-14
Gm13242	5.4856e-19	-0.347207	0.032	0.106	1.42834e-14
mt-Nd6	5.66992e-19	-3.44092	0.678	0.751	1.47633e-14
Ccpg1	5.67446e-19	-1.09078	0.446	0.569	1.47752e-14
Fn1	5.74199e-19	-1.50741	0.859	0.895	1.4951e-14
Nup153	5.77688e-19	-7.00308	0.913	0.94	1.50419e-14
Pigt	5.78684e-19	-2.65655	0.83	0.882	1.50678e-14
Atp1b1	5.81051e-19	-3.50938	0.594	0.689	1.51294e-14
Wdr70	6.33181e-19	0.804732	0.586	0.46	1.64868e-14
Gstm6	6.87535e-19	-15.1855	0.197	0.316	1.7902e-14
Ube2c	7.02078e-19	2.83243	0.835	0.759	1.82807e-14
Dot1l	7.09573e-19	-1.27505	0.777	0.849	1.84759e-14
Chtop	7.21844e-19	-1.10649	0.951	0.967	1.87954e-14
Ndufa13	7.38588e-19	-4.15111	0.899	0.939	1.92314e-14
Tab2	7.46418e-19	-1.85556	0.652	0.725	1.94352e-14
Gna12	8.36922e-19	-1.44549	0.744	0.805	2.17918e-14
Fam117b	8.92372e-19	-2.11816	0.753	0.838	2.32356e-14
Xiap	9.16384e-19	-1.29849	0.769	0.832	2.38608e-14
Efr3a	9.1651e-19	-1.69861	0.844	0.894	2.38641e-14
Sem1	9.19972e-19	0.969032	0.877	0.64	2.39542e-14
Rfx7	1.01056e-18	-1.68102	0.706	0.782	2.6313e-14
Hspbap1	1.0695e-18	-1.66544	0.612	0.701	2.78476e-14
Mtus1	1.06961e-18	-0.630804	0.544	0.663	2.78505e-14
Otud4	1.07606e-18	-5.77871	0.953	0.969	2.80185e-14
Cct7	1.09968e-18	-4.29925	0.988	0.993	2.86333e-14
Basp1	1.20757e-18	-21.8656	0.049	0.131	3.14428e-14
Gga1	1.25552e-18	-0.933079	0.551	0.66	3.26913e-14
Col13a1	1.32243e-18	-3.02549	0.498	0.609	3.44334e-14
Usp7	1.42349e-18	-10.4726	0.991	0.989	3.70648e-14
Brix1	1.43304e-18	3.9944	0.969	0.948	3.73136e-14
Lats2	1.48497e-18	-2.29762	0.65	0.735	3.86656e-14
Map4k2	1.52384e-18	-3.48511	0.729	0.802	3.96778e-14
Slc12a6	1.62365e-18	-6.55099	0.607	0.713	4.22766e-14
Virma	1.6334e-18	3.93766	0.718	0.533	4.25304e-14
Fbxo11	1.78586e-18	-1.34873	0.566	0.682	4.65003e-14
Fbxw9	1.83664e-18	-1.01023	0.323	0.452	4.78224e-14
Sycp2	1.88658e-18	-8.07751	0.923	0.964	4.91228e-14
Adprh	1.96133e-18	-1.24623	0.878	0.915	5.1069e-14
Psmd13	2.00671e-18	-1.82121	0.794	0.845	5.22508e-14
Ppfia1	2.05064e-18	-1.69269	0.939	0.962	5.33945e-14
Rps9	2.0522e-18	20.0543	1	0.999	5.34351e-14
Sox4	2.09036e-18	-26.6434	0.999	0.996	5.44287e-14
Ube2j2	2.1437e-18	-9.29333	0.932	0.953	5.58177e-14
Riox2	2.15581e-18	0.482365	0.7	0.523	5.61329e-14
Lhx2	2.19628e-18	-1.38707	0.332	0.454	5.71868e-14
Nbeal1	2.2447e-18	-3.81187	0.821	0.891	5.84474e-14
Rbm4b	2.37006e-18	-3.11436	0.77	0.844	6.17115e-14
Nolc1	2.37929e-18	0.773671	0.978	0.95	6.1952e-14
Ubr3	2.40211e-18	1.152	0.772	0.839	6.25462e-14
Washc2	2.45302e-18	-1.4541	0.84	0.616	6.38718e-14
Tmem132e	2.61649e-18	-1.02863	0.384	0.506	6.81281e-14
Dnajc16	2.86964e-18	-0.652311	0.268	0.395	7.47196e-14
Cog8	3.02102e-18	-1.19313	0.428	0.554	7.86614e-14
Ndufa9	3.32011e-18	-1.62701	0.901	0.932	8.64491e-14
Epn1	3.4108e-18	-0.953062	0.77	0.843	8.88105e-14
Uso1	3.43169e-18	-1.01074	0.812	0.859	8.93544e-14
Ptpn12	3.44317e-18	-5.91818	0.903	0.935	8.96533e-14
Ptch2	3.71539e-18	-1.42104	0.279	0.402	9.67412e-14
Serinc5	3.75672e-18	-1.29869	0.402	0.526	9.78175e-14
Cwf19l2	3.84041e-18	-0.811989	0.406	0.536	9.99967e-14
Rhob	3.95355e-18	47.649	0.642	0.756	1.02943e-13
Card10	3.99275e-18	-1.11256	0.438	0.561	1.03963e-13
Asxl1	4.14744e-18	0.403079	0.809	0.874	1.07991e-13
Myo9a	4.34222e-18	-3.30798	0.939	0.95	1.13063e-13
Adam17	4.41949e-18	-0.792511	0.797	0.863	1.15075e-13
Garnl3	4.6918e-18	-162.984	0.424	0.531	1.22165e-13
Abi2	4.75622e-18	-2.24361	0.55	0.644	1.23842e-13
Ypel5	4.77353e-18	-1.49213	0.951	0.964	1.24293e-13
Tsc22d2	4.81394e-18	-3.01433	0.838	0.888	1.25345e-13
Cox4i1	4.82937e-18	-5.20231	0.999	0.999	1.25747e-13
Ccnd1	4.88711e-18	14.3097	0.924	0.871	1.2725e-13
Eloc	5.04946e-18	-4.98391	0.84	0.619	1.31478e-13
Fasn	5.10722e-18	-1.87389	0.733	0.811	1.32982e-13
Gm5786	5.14053e-18	-0.315379	0.049	0.129	1.33849e-13
Josd1	5.21048e-18	-2.52137	0.646	0.735	1.3567e-13
Hdgfl3	5.25168e-18	-5.99288	0.892	0.644	1.36743e-13
Psap	5.33539e-18	35.0978	0.994	0.991	1.38923e-13
Aldoa	5.37187e-18	-25.7346	0.995	0.99	1.39873e-13
Bcat1	5.50144e-18	0.277147	0.155	0.067	1.43246e-13
Tubgcp5	5.69951e-18	-0.974642	0.611	0.721	1.48404e-13
Kctd10	5.8866e-18	-2.44805	0.769	0.855	1.53275e-13
Golga7	5.97621e-18	-7.1951	0.955	0.972	1.55608e-13
Akap11	6.17339e-18	2.10545	0.97	0.976	1.60743e-13
Selenos	6.56182e-18	-3.24163	0.564	0.406	1.70857e-13
Itga6	6.59488e-18	-3.17237	0.847	0.879	1.71717e-13
Fgd5	6.73072e-18	-3.30116	0.28	0.398	1.75254e-13
Chkb	6.85544e-18	-0.589627	0.168	0.28	1.78502e-13
Trim46	6.90427e-18	-1.09468	0.055	0.137	1.79773e-13
Dcaf11	7.30204e-18	-0.590443	0.451	0.574	1.9013e-13
Igsf3	7.36184e-18	-4.79748	0.911	0.935	1.91688e-13
Sec16a	7.55668e-18	-0.645916	0.39	0.511	1.96761e-13
Rack1	7.63304e-18	-7.43983	0.897	0.648	1.98749e-13
Nme1	7.8151e-18	6.70851	0.999	0.992	2.0349e-13
Mkl2	8.42495e-18	-1.11648	0.609	0.708	2.19369e-13
Ndufb8	9.55182e-18	-3.98467	0.787	0.858	2.4871e-13
Ppan	1.04843e-17	-2.80483	0.573	0.687	2.72989e-13
Rap1b	1.0754e-17	-15.3117	0.956	0.969	2.80012e-13
Prmt9	1.0785e-17	-0.838449	0.567	0.413	2.80819e-13
Mtmr3	1.07963e-17	-2.09521	0.911	0.946	2.81114e-13
Selenok	1.19685e-17	13.7567	0.893	0.645	3.11636e-13
Ehmt2	1.21048e-17	-9.10465	0.954	0.968	3.15186e-13
Ncoa6	1.25721e-17	-1.33952	0.608	0.709	3.27354e-13
Fbxo3	1.3215e-17	-2.74065	0.48	0.592	3.44092e-13
Maged1	1.34644e-17	-9.08357	0.978	0.989	3.50585e-13
Dhx15	1.35482e-17	-2.77719	0.996	0.994	3.52769e-13
Sf3a1	1.5053e-17	-1.8725	0.761	0.84	3.91949e-13
Sec63	1.51798e-17	-9.22423	0.971	0.971	3.95253e-13
Pygb	1.56287e-17	-1.82431	0.655	0.742	4.0694e-13
Spopl	1.5718e-17	-0.798878	0.216	0.339	4.09265e-13
Nipbl	1.61884e-17	1.41583	0.952	0.975	4.21514e-13
Prrc2c	1.62824e-17	2.97925	0.999	0.998	4.2396e-13
Schip1	1.73445e-17	-0.453188	0.04	0.114	4.51616e-13
Cks2	1.77524e-17	-2.79723	0.935	0.903	4.62236e-13
Zfp462	1.89657e-17	-2.74589	0.906	0.936	4.93828e-13
Atp6v1a	1.90333e-17	-3.02596	0.84	0.885	4.95588e-13
Sec24c	1.93711e-17	-0.313135	0.732	0.81	5.04385e-13
Armc6	2.02742e-17	-0.906248	0.429	0.549	5.27901e-13
Ogt	2.07658e-17	-0.46126	0.652	0.743	5.40699e-13
Hmga1	2.08233e-17	-2.8167	0.91	0.932	5.42198e-13
Ppp4r3a	2.0896e-17	-0.579839	0.78	0.578	5.44089e-13
Dram2	2.18068e-17	-0.481728	0.149	0.259	5.67807e-13
Jkamp	2.21631e-17	-1.32905	0.625	0.729	5.77082e-13
Nrbp2	2.34132e-17	-1.22635	0.274	0.392	6.09634e-13
Gsto1	2.3781e-17	4.09674	0.476	0.351	6.1921e-13
Slc11a2	2.57808e-17	-1.67905	0.213	0.327	6.71281e-13
Puf60	2.61088e-17	-11.3626	1	0.999	6.79821e-13
Nudt3	2.69473e-17	-3.65707	0.882	0.918	7.01654e-13
Dhx30	2.79711e-17	-1.5709	0.819	0.873	7.2831e-13
Ipo4	2.82637e-17	-2.91912	0.785	0.853	7.3593e-13
4930452B06Rik	3.00915e-17	-0.772935	0.244	0.365	7.83523e-13
Fdft1	3.06652e-17	-7.88801	0.921	0.942	7.98459e-13
Plekhg5	3.11893e-17	-0.959356	0.665	0.768	8.12108e-13
Gid4	3.21642e-17	-1.29123	0.393	0.51	8.37492e-13
Vrk1	3.39458e-17	-1.9152	0.532	0.636	8.83882e-13
Ppp6r3	3.47187e-17	-1.64412	0.805	0.863	9.04005e-13
Hyal2	3.60609e-17	-0.700006	0.261	0.381	9.38954e-13
Pik3r2	3.62186e-17	-1.16171	0.591	0.697	9.43059e-13
Sort1	3.64579e-17	-1.71008	0.769	0.834	9.4929e-13
Smap1	3.66545e-17	-6.51124	0.869	0.911	9.5441e-13
Afg3l1	3.72877e-17	-1.17353	0.586	0.698	9.70897e-13
Zc3hc1	3.74328e-17	-0.657605	0.582	0.692	9.74676e-13
Poldip3	3.78281e-17	-8.74855	0.974	0.981	9.84967e-13
Csnk1g2	3.86663e-17	-1.53388	0.799	0.852	1.00679e-12
Psmb5	3.87831e-17	-2.02304	0.84	0.884	1.00984e-12
Ttc3	3.97024e-17	4.4353	0.979	0.986	1.03377e-12
Sin3b	3.989e-17	-2.64315	0.953	0.969	1.03866e-12
Nr4a1	3.98942e-17	-3.05279	0.645	0.729	1.03877e-12
Atp2c1	4.17661e-17	-1.71349	0.64	0.743	1.08751e-12
Gatm	4.36882e-17	-20.3414	0.161	0.268	1.13755e-12
Ammecr1l	4.42745e-17	-1.85681	0.678	0.773	1.15282e-12
Papd5	4.44019e-17	-1.54147	0.715	0.794	1.15614e-12
2023-03-08	4.44687e-17	-2.17114	0.528	0.638	1.15788e-12
Ap2a1	4.62803e-17	-1.2052	0.855	0.902	1.20505e-12
Eed	4.76119e-17	-1.2452	0.702	0.787	1.23972e-12
Eftud2	4.79573e-17	-0.570579	0.909	0.94	1.24871e-12
Ptprg	5.22641e-17	-2.19653	0.551	0.658	1.36085e-12
Gtf2h2	5.32905e-17	-1.04155	0.704	0.801	1.38758e-12
Ado	5.35182e-17	-4.8774	0.868	0.898	1.39351e-12
Xaf1	5.38014e-17	11.5817	0.454	0.334	1.40088e-12
Agap1	5.90077e-17	-1.63634	0.748	0.829	1.53644e-12
Jmjd1c	6.07308e-17	-1.25769	0.835	0.886	1.58131e-12
Cog7	6.38774e-17	-0.731381	0.293	0.416	1.66324e-12
Ubap1	7.00142e-17	-1.88409	0.609	0.709	1.82303e-12
Srsf2	7.09553e-17	2.30545	0.999	0.998	1.84753e-12
Tube1	7.10356e-17	-0.523803	0.29	0.407	1.84963e-12
Snhg11	7.7372e-17	31.724	0.772	0.833	2.01461e-12
Tmem131	7.95097e-17	-1.56516	0.545	0.663	2.07027e-12
Rnf38	8.40903e-17	-0.996176	0.726	0.804	2.18954e-12
Cables2	8.57292e-17	-0.657477	0.21	0.327	2.23222e-12
Dmxl1	8.65517e-17	-1.46571	0.498	0.614	2.25363e-12
Lsm14a	8.78616e-17	-0.976371	0.866	0.918	2.28774e-12
Robo1	8.8246e-17	-0.754494	0.542	0.651	2.29775e-12
Map3k12	9.50482e-17	-0.817518	0.343	0.468	2.47486e-12
Trabd	9.57723e-17	-0.683661	0.162	0.268	2.49372e-12
Sult4a1	1.00554e-16	-1.08258	0.399	0.513	2.61824e-12
Leng8	1.07371e-16	-2.09278	0.819	0.875	2.79572e-12
Mmadhc	1.1241e-16	-0.867959	0.701	0.777	2.92692e-12
Zfp710	1.13711e-16	-4.21833	0.804	0.86	2.9608e-12
Ankfy1	1.16355e-16	-46.1345	0.782	0.828	3.02966e-12
Cad	1.18824e-16	0.700423	0.94	0.952	3.09394e-12
Rdh13	1.21512e-16	-0.400805	0.145	0.25	3.16394e-12
Cttn	1.31584e-16	-3.88042	0.74	0.806	3.42618e-12
Brd2	1.34288e-16	5.52252	0.994	0.993	3.4966e-12
Acly	1.40176e-16	-8.95776	0.989	0.99	3.64991e-12
Neurl1b	1.40618e-16	-0.473696	0.15	0.256	3.66142e-12
Tonsl	1.41611e-16	-2.38352	0.569	0.678	3.68726e-12
Cdk2ap1	1.46071e-16	0.578227	0.744	0.631	3.80339e-12
Taok1	1.48782e-16	-0.786264	0.874	0.912	3.87399e-12
Nlk	1.51728e-16	-0.622152	0.495	0.603	3.95069e-12
Fuk	1.53456e-16	-0.665813	0.277	0.393	3.99567e-12
Dym	1.56977e-16	-1.2474	0.526	0.638	4.08737e-12
Med12	1.62033e-16	-0.32926	0.716	0.802	4.21901e-12
Lbr	1.73066e-16	2.18228	0.977	0.978	4.50629e-12
Ap2s1	1.77812e-16	-0.423721	0.578	0.679	4.62988e-12
Rfc5	1.82397e-16	-1.6373	0.784	0.837	4.74926e-12
5031425E22Rik	1.87597e-16	0.751567	0.499	0.375	4.88464e-12
Tmx4	1.94044e-16	-1.2328	0.42	0.536	5.05251e-12
Uhmk1	1.95166e-16	-2.16196	0.503	0.614	5.08174e-12
Hnrnpk	2.01602e-16	-14.4491	0.999	0.999	5.24931e-12
Il17rd	2.10077e-16	-1.32089	0.665	0.744	5.46998e-12
Ube3c	2.25969e-16	-1.1526	0.636	0.72	5.88378e-12
3110045C21Rik	2.29529e-16	0.474249	0.322	0.207	5.97647e-12
Gstt3	2.35157e-16	-0.45663	0.169	0.274	6.12302e-12
Prkcsh	2.35995e-16	-0.971916	0.538	0.641	6.14484e-12
Grb2	2.39504e-16	-2.54495	0.799	0.86	6.2362e-12
Helz	2.3987e-16	-12.974	0.956	0.977	6.24572e-12
1700017B05Rik	2.4021e-16	-4.18635	0.544	0.648	6.25458e-12
Rnf10	2.43645e-16	-1.33519	0.863	0.902	6.34403e-12
Galnt11	2.48427e-16	-0.705315	0.348	0.469	6.46854e-12
Foxc2	2.49219e-16	-1.91953	0.842	0.879	6.48917e-12
Rplp0	2.49525e-16	-4.28798	1	0.998	6.49712e-12
Rabac1	2.67829e-16	-0.846806	0.386	0.504	6.97374e-12
Dynlrb1	2.7319e-16	-2.88452	0.919	0.948	7.11332e-12
Dgkd	2.74941e-16	-1.2332	0.664	0.752	7.15892e-12
Nop53	2.78372e-16	0.290871	0.672	0.504	7.24825e-12
Map4k4	2.983e-16	12.9591	0.98	0.984	7.76714e-12
Dido1	3.00756e-16	-2.03312	0.516	0.626	7.83108e-12
Tcl1	3.33333e-16	-1.72064	0.893	0.919	8.67934e-12
Mgea5	3.45538e-16	-2.00638	0.988	0.988	8.99712e-12
G3bp2	3.55991e-16	1.43519	0.986	0.984	9.2693e-12
Sun1	3.58013e-16	-0.931359	0.62	0.711	9.32193e-12
Igf2r	3.88124e-16	-1.101	0.601	0.693	1.0106e-11
Ndn	3.89214e-16	-0.639426	0.269	0.38	1.01343e-11
Tyro3	4.02754e-16	-5.73506	0.23	0.342	1.04869e-11
Etnk1	4.11378e-16	-2.24922	0.828	0.88	1.07115e-11
Snu13	4.11598e-16	-1.70285	0.896	0.648	1.07172e-11
Bicc1	4.15636e-16	-2.35697	0.573	0.666	1.08223e-11
Klhl21	4.20479e-16	-2.14925	0.574	0.666	1.09484e-11
Trim24	4.20682e-16	-2.35795	0.902	0.929	1.09537e-11
Slc3a2	4.27337e-16	-9.80734	0.98	0.983	1.1127e-11
Maco1	4.36228e-16	-5.06244	0.884	0.64	1.13585e-11
Egln2	4.38883e-16	-3.37594	0.577	0.67	1.14276e-11
Vamp4	4.41753e-16	-0.871739	0.439	0.544	1.15024e-11
S100a10	4.44385e-16	0.5117	0.104	0.197	1.15709e-11
Son	4.60375e-16	1.2885	0.999	0.999	1.19872e-11
Fam53a	4.64628e-16	-1.01694	0.473	0.581	1.2098e-11
Clba1	4.91566e-16	0.711679	0.268	0.161	1.27994e-11
Yif1b	5.14338e-16	-0.57959	0.397	0.511	1.33923e-11
Sdhc	5.248e-16	-1.47219	0.895	0.919	1.36647e-11
Jarid2	5.26337e-16	-9.29822	0.966	0.978	1.37048e-11
Ddx46	5.41452e-16	-1.13118	0.981	0.989	1.40983e-11
Rrbp1	5.42802e-16	-12.6329	0.969	0.974	1.41335e-11
Wwc1	5.4859e-16	-1.51931	0.421	0.533	1.42842e-11
Rad52	5.59391e-16	-0.446361	0.148	0.251	1.45654e-11
Cep295	6.37604e-16	1.63079	0.849	0.898	1.66019e-11
Kmt5b	6.43074e-16	-0.567955	0.678	0.512	1.67444e-11
Ppfibp1	6.43192e-16	-1.65508	0.784	0.839	1.67474e-11
Pkn2	6.57523e-16	-3.0994	0.663	0.752	1.71206e-11
C2cd5	6.63224e-16	-1.23712	0.577	0.677	1.7269e-11
Rps7	7.39013e-16	-11.0512	0.999	0.999	1.92424e-11
Txnl4a	7.41025e-16	2.46733	0.965	0.925	1.92948e-11
Fbrs	7.52705e-16	-0.267596	0.279	0.392	1.95989e-11
Unc13b	7.70516e-16	-1.25667	0.502	0.611	2.00627e-11
Eif3k	7.89468e-16	-3.24522	0.995	0.994	2.05562e-11
Lztr1	8.10738e-16	-0.768836	0.398	0.512	2.111e-11
Arvcf	8.12675e-16	-0.739653	0.389	0.506	2.11604e-11
Srsf5	8.19954e-16	-2.97191	0.993	0.993	2.135e-11
Sdccag3	8.66673e-16	-0.855434	0.627	0.724	2.25664e-11
Rtn3	8.7316e-16	-2.99421	0.939	0.95	2.27353e-11
Ahdc1	8.96794e-16	-1.12839	0.659	0.75	2.33507e-11
Srp68	9.14411e-16	-0.950415	0.678	0.756	2.38094e-11
4833439L19Rik	9.19473e-16	-1.85707	0.811	0.869	2.39412e-11
Dcaf6	9.41248e-16	-2.55375	0.838	0.898	2.45082e-11
Trim41	9.4168e-16	-3.32096	0.872	0.903	2.45195e-11
Ranbp9	9.75125e-16	-1.78688	0.745	0.819	2.53903e-11
Atp5o	9.80006e-16	4.92841	0.996	0.986	2.55174e-11
2010005H15Rik	1.0336e-15	-0.357171	0.052	0.126	2.69128e-11
Ascc3	1.07387e-15	-1.34724	0.547	0.661	2.79613e-11
Prdm4	1.10073e-15	-1.1631	0.424	0.533	2.86607e-11
Dus1l	1.11718e-15	-0.786441	0.416	0.529	2.90891e-11
Dusp9	1.12255e-15	-2.92516	0.61	0.685	2.9229e-11
Top2a	1.18992e-15	-4.28799	0.947	0.908	3.09831e-11
Bach2	1.22063e-15	-0.62515	0.165	0.27	3.17828e-11
Piezo1	1.25313e-15	-1.35093	0.381	0.49	3.2629e-11
Kcnc2	1.28951e-15	-1.7517	0.434	0.549	3.35763e-11
Lpp	1.29528e-15	-0.74141	0.444	0.567	3.37266e-11
Zbtb16	1.32625e-15	-12.2176	0.972	0.981	3.45328e-11
Polr2g	1.32891e-15	3.72695	0.99	0.973	3.46021e-11
Gapvd1	1.35667e-15	-2.11189	0.439	0.556	3.53249e-11
Gm32885	1.36113e-15	-18.2237	0.562	0.407	3.54412e-11
Golph3	1.38482e-15	-1.86652	0.796	0.864	3.6058e-11
Ap1b1	1.38754e-15	-2.76491	0.743	0.811	3.61287e-11
Bcl6b	1.41207e-15	10.1267	0.663	0.738	3.67674e-11
Ccdc117	1.43559e-15	-1.95083	0.748	0.81	3.738e-11
Ctbp1	1.43902e-15	-1.6556	0.588	0.665	3.74691e-11
Klc4	1.44699e-15	-1.08112	0.445	0.562	3.76767e-11
Traf4	1.46298e-15	-1.34712	0.423	0.531	3.80932e-11
Obsl1	1.50281e-15	-1.05311	0.181	0.285	3.91301e-11
Fam241a	1.59757e-15	0.286605	0.454	0.319	4.15974e-11
9930021J03Rik	1.60574e-15	-6.77036	0.816	0.875	4.18102e-11
Get4	1.67247e-15	3.41274	0.923	0.936	4.35479e-11
Mesd	1.67975e-15	0.390384	0.526	0.397	4.37374e-11
Ankrd12	1.78554e-15	-1.28345	0.932	0.959	4.64918e-11
Zfand6	1.78635e-15	-1.44742	0.911	0.941	4.65129e-11
Camsap1	1.85815e-15	-0.441387	0.861	0.913	4.83824e-11
Pdia6	1.90828e-15	1.85486	0.882	0.924	4.96877e-11
Wdr5	1.91811e-15	-2.51776	0.936	0.955	4.99436e-11
Pnpla7	1.92036e-15	-0.782329	0.498	0.604	5.00024e-11
Pik3r3	1.99884e-15	-8.80079	0.793	0.847	5.20457e-11
Pdlim4	2.106e-15	-0.875759	0.165	0.269	5.48359e-11
Apc	2.1169e-15	0.740367	0.93	0.949	5.51199e-11
Smg1	2.12938e-15	0.584875	0.978	0.986	5.54449e-11
Rps23	2.14059e-15	-5.53118	1	0.999	5.57368e-11
Fam193a	2.20412e-15	0.798458	0.895	0.928	5.73909e-11
Hmgcs1	2.23086e-15	-20.7503	0.938	0.96	5.80872e-11
Xpr1	2.25881e-15	-1.63066	0.674	0.76	5.88148e-11
Slc7a1	2.27324e-15	-1.41149	0.501	0.605	5.91906e-11
Flot2	2.2796e-15	-1.23247	0.706	0.766	5.93562e-11
Dock3	2.34733e-15	-0.600209	0.569	0.659	6.11198e-11
Mast2	2.49536e-15	-1.88928	0.676	0.757	6.49743e-11
Rab10os	2.49684e-15	-0.5881	0.544	0.64	6.50127e-11
Szt2	2.53477e-15	-1.82463	0.6	0.682	6.60004e-11
Kif1b	2.57997e-15	-1.06222	0.629	0.727	6.71772e-11
Zbed4	2.58055e-15	-0.975196	0.598	0.7	6.71922e-11
Tex14	2.64149e-15	-7.97978	0.944	0.953	6.87791e-11
Foxk1	2.65845e-15	-0.436475	0.221	0.334	6.92208e-11
Apbb1	2.77552e-15	-0.741552	0.206	0.31	7.2269e-11
AA415398	2.79815e-15	-0.529022	0.039	0.106	7.28582e-11
Zfp638	2.81069e-15	0.634166	0.832	0.879	7.31847e-11
Akirin1	2.82089e-15	0.426591	0.939	0.952	7.34505e-11
Polr2m	2.86208e-15	-2.71741	0.926	0.96	7.45229e-11
Clic4	2.94896e-15	-3.56367	0.854	0.893	7.67851e-11
Sumo1	2.99e-15	-2.61154	0.774	0.834	7.78536e-11
Stam2	2.99386e-15	-1.22604	0.687	0.762	7.79541e-11
Idh3b	3.00497e-15	-0.83786	0.661	0.745	7.82434e-11
Ppp6c	3.04252e-15	-1.92747	0.77	0.85	7.9221e-11
Usp15	3.05415e-15	-0.529615	0.709	0.785	7.9524e-11
Syne2	3.21761e-15	2.25585	0.759	0.835	8.37802e-11
Zbtb44	3.28973e-15	-1.72808	0.838	0.888	8.5658e-11
Fars2	3.3739e-15	-0.584528	0.271	0.384	8.78496e-11
Wdfy3	3.45284e-15	-2.28082	0.763	0.835	8.9905e-11
Lrp6	3.48192e-15	-0.802235	0.731	0.787	9.06623e-11
Phf20	3.50529e-15	-4.3781	0.935	0.951	9.12709e-11
Cdc14b	3.50969e-15	-0.505173	0.503	0.621	9.13854e-11
Reln	3.5522e-15	-2.53419	0.252	0.361	9.24921e-11
Rab26os	3.66844e-15	0.698587	0.776	0.693	9.55189e-11
Cul4a	3.68385e-15	-2.0703	0.781	0.842	9.59201e-11
Dtx2	3.72263e-15	-5.29703	0.726	0.783	9.69298e-11
Vwa5a	3.74839e-15	-0.384246	0.066	0.144	9.76006e-11
Srsf1	3.82176e-15	-9.20726	0.986	0.99	9.95111e-11
Phldb1	3.854e-15	-2.00538	0.595	0.694	1.00351e-10
Srebf1	3.88228e-15	-1.00715	0.64	0.721	1.01087e-10
Npm1	4.09601e-15	-14.3132	0.999	1	1.06652e-10
Tmc7	4.14488e-15	-1.06931	0.435	0.544	1.07924e-10
Vps54	4.24909e-15	-1.73182	0.678	0.765	1.10638e-10
Slc41a2	4.31409e-15	-0.644465	0.246	0.356	1.1233e-10
Stk11	4.44683e-15	-2.30762	0.715	0.783	1.15787e-10
Pithd1	4.45315e-15	-1.31333	0.561	0.656	1.15951e-10
Selenof	4.56495e-15	0.571179	0.866	0.624	1.18862e-10
Cpsf3	4.73404e-15	-1.04732	0.878	0.917	1.23265e-10
Ralgapb	4.75869e-15	-0.445843	0.534	0.645	1.23907e-10
Ndufs2	4.94098e-15	-2.4564	0.814	0.864	1.28653e-10
Myl6	4.98934e-15	-3.59139	0.874	0.9	1.29912e-10
Cip2a	5.01187e-15	0.352273	0.614	0.479	1.30499e-10
Samd1	5.51395e-15	-3.99381	0.841	0.888	1.43572e-10
Trp53inp2	5.76323e-15	-1.97567	0.658	0.739	1.50063e-10
Cldn12	5.85957e-15	-0.562237	0.395	0.51	1.52571e-10
Rbfa	5.90871e-15	-1.09727	0.475	0.57	1.53851e-10
Ehd1	5.91095e-15	-0.894181	0.742	0.824	1.53909e-10
Creb1	6.12982e-15	-0.875656	0.622	0.701	1.59608e-10
Lmbr1l	6.18684e-15	-0.742695	0.454	0.563	1.61093e-10
Anapc7	6.21242e-15	-1.11678	0.597	0.691	1.61759e-10
Ptk2	6.32551e-15	-46.1247	0.934	0.951	1.64704e-10
Ccdc174	6.59337e-15	-2.30502	0.688	0.772	1.71678e-10
Egr2	6.78067e-15	-9.37608	0.927	0.939	1.76555e-10
Celf1	6.81625e-15	-4.00164	0.963	0.969	1.77481e-10
Myo7a	6.85703e-15	0.421876	0.243	0.141	1.78543e-10
Chd8	6.90382e-15	-3.07493	0.905	0.933	1.79762e-10
Ccni	7.06508e-15	-7.5882	0.995	0.995	1.83961e-10
Akap1	7.11933e-15	-2.07989	0.688	0.757	1.85373e-10
Slc23a2	7.14875e-15	-4.14359	0.827	0.855	1.86139e-10
Rsad2	7.63606e-15	2.51638	0.248	0.15	1.98828e-10
Mark4	7.93492e-15	-0.497541	0.254	0.363	2.06609e-10
Ppfibp2	8.36422e-15	-0.85718	0.586	0.662	2.17788e-10
Ecpas	8.40952e-15	1.49595	0.865	0.635	2.18967e-10
Nrxn2	8.92473e-15	-0.389715	0.287	0.406	2.32382e-10
Tsen2	8.98235e-15	-0.53921	0.239	0.35	2.33882e-10
Wee1	9.10709e-15	-4.62712	0.799	0.648	2.3713e-10
Rps24	9.32743e-15	12.5724	1	0.999	2.42868e-10
Slc45a4	9.33056e-15	-0.742172	0.43	0.536	2.42949e-10
Mfn1	9.40174e-15	-0.309241	0.416	0.539	2.44803e-10
Col5a1	9.44568e-15	-2.06002	0.403	0.515	2.45947e-10
Slc12a5	9.51841e-15	-0.44826	0.266	0.376	2.4784e-10
Specc1l	9.57011e-15	-1.14349	0.702	0.787	2.49187e-10
Cd81	9.64659e-15	-2.70396	0.665	0.751	2.51178e-10
Aebp1	9.69308e-15	-1.70368	0.314	0.423	2.52388e-10
2610507B11Rik	1.02254e-14	-3.67246	0.991	0.991	2.6625e-10
Trio	1.08534e-14	-1.39849	0.508	0.603	2.826e-10
Ftl1	1.12002e-14	-38.9127	0.999	0.997	2.91631e-10
Polrmt	1.14258e-14	-0.397985	0.211	0.317	2.97505e-10
9530068E07Rik	1.14701e-14	-0.971103	0.513	0.613	2.98658e-10
Dgat1	1.1562e-14	-0.545087	0.336	0.444	3.01052e-10
Notch1	1.16335e-14	0.597562	0.421	0.532	3.02914e-10
Ythdc1	1.18239e-14	-2.92293	0.919	0.948	3.0787e-10
Abtb1	1.20004e-14	-0.82109	0.423	0.525	3.12466e-10
Zfp512b	1.22331e-14	-1.46273	0.518	0.607	3.18524e-10
2700081O15Rik	1.23278e-14	-0.837022	0.298	0.409	3.20992e-10
Armcx2	1.24664e-14	-0.850718	0.197	0.301	3.246e-10
Arhgef12	1.25344e-14	1.22658	0.702	0.789	3.26371e-10
mt-Atp8	1.26657e-14	-0.549495	0.994	0.986	3.2979e-10
Bbs2	1.26954e-14	-0.453678	0.223	0.33	3.30562e-10
Ralbp1	1.27699e-14	-4.80021	0.976	0.98	3.32503e-10
Usp31	1.38885e-14	-0.951413	0.302	0.41	3.61629e-10
Arl6ip1	1.40557e-14	7.25358	0.989	0.976	3.65983e-10
Rhobtb3	1.40772e-14	-0.74824	0.314	0.422	3.66542e-10
Tgoln1	1.4555e-14	-8.83829	0.946	0.957	3.78983e-10
Ctdsp1	1.48524e-14	0.708005	0.827	0.882	3.86727e-10
Malsu1	1.48604e-14	-2.31741	0.815	0.86	3.86935e-10
Clptm1l	1.5136e-14	-0.999274	0.664	0.738	3.94111e-10
Prmt5	1.55462e-14	-4.56119	0.868	0.906	4.04791e-10
Apopt1	1.61356e-14	-0.590271	0.207	0.313	4.2014e-10
Cacfd1	1.67617e-14	-1.25112	0.529	0.62	4.3644e-10
Plod1	1.67626e-14	-0.285188	0.455	0.569	4.36464e-10
Cdh3	1.70205e-14	2.00163	0.391	0.489	4.43181e-10
Ints1	1.73586e-14	-1.21816	0.538	0.649	4.51983e-10
Rab40c	1.76672e-14	-1.4959	0.45	0.547	4.60018e-10
Ftl1-ps1	1.77037e-14	-6.74626	0.786	0.58	4.60969e-10
Nkd1	1.79562e-14	-0.591509	0.197	0.297	4.67543e-10
Gpaa1	1.86581e-14	-1.92086	0.627	0.724	4.8582e-10
Wdr90	1.88695e-14	-0.744733	0.24	0.346	4.91324e-10
Med1	1.98446e-14	-3.03378	0.955	0.969	5.16714e-10
Dnajc19	2.03884e-14	-1.47953	0.502	0.623	5.30874e-10
Hmgxb3	2.06506e-14	-0.940317	0.405	0.519	5.37701e-10
Rpap1	2.1447e-14	18.5845	0.532	0.635	5.58438e-10
Reck	2.20846e-14	-0.402491	0.296	0.404	5.7504e-10
Zdhhc9	2.21932e-14	-0.844663	0.465	0.569	5.77866e-10
Atp13a2	2.22206e-14	-0.721564	0.496	0.598	5.78579e-10
Fem1c	2.22852e-14	-1.3345	0.572	0.654	5.80262e-10
Tmem87b	2.30041e-14	-2.84821	0.726	0.782	5.9898e-10
R3hdm1	2.32881e-14	-1.20625	0.883	0.917	6.06375e-10
Prkch	2.37276e-14	-0.595459	0.32	0.433	6.17818e-10
Gigyf2	2.47869e-14	0.464626	0.833	0.873	6.45402e-10
Csnk1g1	2.76177e-14	-0.552455	0.698	0.775	7.1911e-10
Far1	2.82704e-14	-1.62454	0.671	0.752	7.36104e-10
Slc4a2	2.85032e-14	-0.372639	0.184	0.286	7.42167e-10
Tceal9	2.85085e-14	-15.3539	0.637	0.481	7.42305e-10
Atp1b2	2.9417e-14	-5.1788	0.628	0.711	7.65959e-10
Nup205	2.94473e-14	-3.33944	0.927	0.944	7.6675e-10
Sema3f	2.98682e-14	-0.681598	0.252	0.359	7.77708e-10
Ddx3y	3.02383e-14	-0.34464	0.39	0.501	7.87344e-10
Trp53i13	3.05862e-14	-0.414051	0.107	0.193	7.96404e-10
2400006E01Rik	3.17692e-14	-0.42666	0.521	0.387	8.27207e-10
Rc3h2	3.36182e-14	-0.690914	0.68	0.733	8.75352e-10
Zfp598	3.41022e-14	-1.23832	0.593	0.681	8.87952e-10
Axin1	3.4116e-14	-1.06612	0.643	0.735	8.88312e-10
Fto	3.42309e-14	-1.05532	0.59	0.685	8.91305e-10
Nup210	3.45808e-14	-0.747785	0.444	0.55	9.00414e-10
Foxp4	3.69372e-14	-0.928677	0.155	0.251	9.6177e-10
Prrx2	3.77471e-14	-3.90871	0.429	0.542	9.8286e-10
Dnd1	3.81111e-14	-2.29602	0.827	0.856	9.92337e-10
Slc44a4	3.81916e-14	-0.275285	0.131	0.224	9.94433e-10
Cpsf6	3.83745e-14	-2.36945	0.676	0.745	9.99196e-10
Kdm5a	3.90996e-14	3.95735	0.971	0.978	1.01808e-09
Trmt1	3.95955e-14	-2.38561	0.727	0.803	1.03099e-09
Slc25a11	4.16911e-14	-1.20986	0.577	0.671	1.08555e-09
Nup62	4.19275e-14	-4.24081	0.937	0.948	1.09171e-09
Sap130	4.1987e-14	-0.624007	0.562	0.656	1.09326e-09
Ammecr1	4.29963e-14	-1.26418	0.672	0.746	1.11954e-09
Tmsb4x	4.40624e-14	-95.1778	0.064	0.138	1.1473e-09
Smarca4	4.52007e-14	-5.97724	0.981	0.986	1.17694e-09
Tram2	4.58808e-14	-0.501381	0.309	0.422	1.19464e-09
Plekha5	4.70775e-14	-1.40957	0.636	0.715	1.2258e-09
Slf2	4.72629e-14	-1.09372	0.686	0.524	1.23063e-09
Mycbp2	5.03681e-14	-1.39988	0.976	0.981	1.31148e-09
Rundc3b	5.16075e-14	-0.982318	0.527	0.627	1.34376e-09
Fpgs	5.43824e-14	0.49125	0.621	0.709	1.41601e-09
Nim1k	5.51161e-14	0.43789	0.245	0.148	1.43511e-09
Map2k1	5.51505e-14	-2.26888	0.884	0.912	1.43601e-09
Hsf1	5.55027e-14	-0.513914	0.334	0.444	1.44518e-09
Slbp	6.14994e-14	-19.2964	0.929	0.947	1.60132e-09
Dcaf12	6.15519e-14	-0.990095	0.828	0.873	1.60269e-09
Nr2f6	6.47041e-14	-2.42303	0.552	0.638	1.68476e-09
Gtf2a1	6.53726e-14	-4.25001	0.963	0.968	1.70217e-09
Gtf2h4	6.55332e-14	-0.714134	0.355	0.468	1.70635e-09
Hsph1	6.96304e-14	-2.25091	0.805	0.847	1.81304e-09
Ankrd11	7.10504e-14	-5.85138	0.957	0.969	1.85001e-09
Pigs	7.17574e-14	-1.69157	0.561	0.668	1.86842e-09
Gde1	7.56723e-14	-0.687394	0.329	0.437	1.97035e-09
Edrf1	7.87397e-14	-5.71509	0.811	0.854	2.05022e-09
Copg2	8.02306e-14	-3.83188	0.799	0.842	2.08904e-09
Angel2	8.34476e-14	-1.19002	0.799	0.843	2.17281e-09
Gdi2	8.37529e-14	-5.74531	0.952	0.96	2.18076e-09
Slc15a4	8.68337e-14	-0.621991	0.334	0.437	2.26098e-09
Cbln2	8.75325e-14	-2.04145	0.574	0.655	2.27917e-09
Smarcad1	8.75619e-14	-1.79471	0.673	0.743	2.27994e-09
Stat3	8.79524e-14	-8.23294	0.871	0.906	2.2901e-09
Brwd1	8.92163e-14	-4.97843	0.947	0.967	2.32301e-09
Sumo3	9.23778e-14	-8.85723	0.982	0.988	2.40533e-09
Trappc6b	9.26163e-14	-0.739207	0.397	0.506	2.41154e-09
Slc35b4	9.82858e-14	-2.55851	0.597	0.683	2.55917e-09
Park7	1.00456e-13	-1.02929	0.812	0.865	2.61566e-09
Ube3a	1.0401e-13	-8.07012	0.707	0.787	2.70822e-09
Dph5	1.09804e-13	-40.3552	0.16	0.258	2.85909e-09
Tuft1	1.15461e-13	-0.386395	0.516	0.618	3.00637e-09
Cecr2	1.16036e-13	2.504	0.937	0.953	3.02133e-09
Ift74	1.19594e-13	-2.15697	0.846	0.892	3.114e-09
Rbpms2	1.22746e-13	-1.05209	0.533	0.629	3.19606e-09
Tmem184b	1.23926e-13	-0.440121	0.627	0.705	3.22678e-09
2410002F23Rik	1.25677e-13	-2.59826	0.743	0.809	3.27238e-09
Erp29	1.29159e-13	-0.985928	0.665	0.751	3.36304e-09
Copa	1.33433e-13	0.524106	0.976	0.981	3.47434e-09
Exoc3	1.36104e-13	-2.69933	0.843	0.899	3.54389e-09
Gm13154	1.36643e-13	-0.27444	0.039	0.101	3.55791e-09
2310061I04Rik	1.37912e-13	-1.04536	0.831	0.877	3.59095e-09
Ccdc9	1.38137e-13	-1.40558	0.678	0.756	3.59682e-09
Slc30a7	1.44474e-13	-0.722452	0.426	0.53	3.76181e-09
Scap	1.50651e-13	-1.27966	0.738	0.794	3.92264e-09
Usp47	1.51978e-13	-1.8712	0.834	0.89	3.95721e-09
Tfdp1	1.53702e-13	-3.60792	0.889	0.789	4.00208e-09
Atp13a1	1.58693e-13	-0.97386	0.451	0.551	4.13204e-09
Fgd1	1.76061e-13	0.539952	0.694	0.771	4.58428e-09
Morf4l1	1.76613e-13	-12.8354	0.999	0.999	4.59865e-09
Zfyve28	1.81727e-13	-0.576763	0.247	0.352	4.73182e-09
Cdkl2	1.87949e-13	-1.55757	0.545	0.646	4.89382e-09
Map3k1	1.90851e-13	-1.30071	0.492	0.589	4.96939e-09
Nbeal2	1.94494e-13	-0.610879	0.147	0.238	5.06424e-09
Plxnb1	1.989e-13	-0.826154	0.247	0.347	5.17896e-09
Fyn	2.03637e-13	2.09139	0.986	0.984	5.3023e-09
Ube2z	2.03972e-13	-0.665241	0.888	0.914	5.31103e-09
Kbtbd2	2.10309e-13	-0.798943	0.349	0.454	5.47603e-09
Ei24	2.1156e-13	0.5638	0.694	0.761	5.5086e-09
Zmym3	2.13367e-13	-14.2832	0.918	0.935	5.55565e-09
Pias4	2.24828e-13	-2.00685	0.673	0.749	5.85408e-09
Cdk17	2.2496e-13	-0.648608	0.496	0.604	5.85752e-09
Tnni3	2.25436e-13	-0.81242	0.051	0.116	5.86989e-09
Slc25a4	2.25897e-13	-1.7646	0.715	0.792	5.8819e-09
Tubg1	2.25948e-13	-2.26528	0.687	0.756	5.88324e-09
Fbxl17	2.39255e-13	-0.645646	0.375	0.48	6.22972e-09
Tcirg1	2.54127e-13	-0.268674	0.09	0.17	6.61696e-09
Rhot2	2.5887e-13	-2.48232	0.869	0.907	6.74045e-09
Tmem50a	2.62832e-13	-2.71206	0.953	0.959	6.84361e-09
Optn	2.78472e-13	-1.40068	0.514	0.605	7.25086e-09
Mapkapk2	2.8587e-13	-1.419	0.689	0.779	7.44349e-09
Vcpip1	2.88299e-13	-0.449035	0.802	0.856	7.50672e-09
Dph7	2.94301e-13	-0.295847	0.138	0.228	7.66301e-09
Pa2g4	2.98668e-13	-4.2731	0.987	0.976	7.77671e-09
Baz2a	2.99797e-13	-6.09926	0.966	0.977	7.80611e-09
Rce1	3.05361e-13	-1.22703	0.574	0.664	7.95099e-09
Xab2	3.29868e-13	-1.688	0.707	0.782	8.58911e-09
Col22a1	3.29913e-13	-0.57634	0.154	0.247	8.59028e-09
Bod1	3.31535e-13	-3.82244	0.955	0.973	8.63251e-09
Ccm2	3.35997e-13	-0.707102	0.53	0.614	8.7487e-09
Ormdl3	3.42834e-13	-1.42913	0.632	0.726	8.9267e-09
Usp19	3.43517e-13	-14.7368	0.994	0.99	8.9445e-09
Rasa1	3.49279e-13	-0.294364	0.925	0.946	9.09452e-09
Cdc16	3.5202e-13	-2.59348	0.851	0.882	9.16589e-09
Mageb4	3.56746e-13	-5.07585	0.985	0.99	9.28894e-09
Gm10282	3.57602e-13	0.70428	0.743	0.638	9.31123e-09
Epg5	3.58085e-13	0.603096	0.703	0.778	9.32383e-09
AI606181	3.67704e-13	-0.444576	0.149	0.243	9.57429e-09
Fam53c	3.68798e-13	-1.24166	0.877	0.918	9.60275e-09
Stard3	3.82221e-13	-0.660315	0.41	0.515	9.95227e-09
Cdk12	3.88172e-13	-1.68501	0.939	0.95	1.01072e-08
Usp24	3.91358e-13	-1.39512	0.696	0.763	1.01902e-08
Vps13d	3.91841e-13	-0.686844	0.307	0.413	1.02028e-08
Xlr5a	3.94531e-13	-2.34888	0.809	0.697	1.02728e-08
Rpl9-ps6	3.9699e-13	-4.65614	0.889	0.844	1.03368e-08
Cbl	3.98908e-13	0.920058	0.844	0.886	1.03868e-08
Atg2a	4.00649e-13	-3.14591	0.382	0.481	1.04321e-08
Plec	4.12308e-13	-0.72329	0.253	0.356	1.07357e-08
Ip6k1	4.44842e-13	-0.598522	0.724	0.789	1.15828e-08
Hivep2	4.49884e-13	-3.76605	0.563	0.662	1.17141e-08
Gm36028	4.53705e-13	-0.612393	0.531	0.406	1.18136e-08
Ncor1	4.58244e-13	-2.54013	0.893	0.921	1.19318e-08
Cyth2	4.6266e-13	-1.28051	0.744	0.794	1.20468e-08
Extl3	4.84989e-13	-0.769992	0.331	0.436	1.26281e-08
Med13l	4.98796e-13	5.18956	0.974	0.986	1.29876e-08
Map2k7	5.12857e-13	1.10614	0.918	0.937	1.33538e-08
Cirbp	5.14907e-13	-6.57281	0.99	0.993	1.34071e-08
Ninl	5.2044e-13	-1.87483	0.747	0.816	1.35512e-08
Spindoc	5.35103e-13	-0.581432	0.63	0.487	1.3933e-08
Smim7	5.37526e-13	-1.22715	0.729	0.794	1.39961e-08
Ncoa2	5.43593e-13	-0.433464	0.477	0.565	1.41541e-08
Samd8	5.497e-13	-0.912104	0.368	0.478	1.43131e-08
Psmd4	5.50121e-13	-7.02372	0.995	0.983	1.43241e-08
Gabarapl2	5.58683e-13	3.90089	0.902	0.859	1.4547e-08
Mapk8ip3	5.66768e-13	-0.764335	0.334	0.435	1.47575e-08
Mfn2	5.67657e-13	-0.60126	0.517	0.616	1.47806e-08
Bex3	5.695e-13	0.796327	0.365	0.255	1.48286e-08
Prex1	5.83623e-13	0.999769	0.531	0.639	1.51964e-08
Fhod1	5.87839e-13	-0.626749	0.142	0.231	1.53061e-08
Flna	5.98042e-13	-3.06723	0.503	0.602	1.55718e-08
Urb1	6.00833e-13	-0.9745	0.675	0.738	1.56445e-08
Kdm7a	6.0456e-13	-1.57414	0.596	0.681	1.57415e-08
Ppp1r9b	6.13739e-13	-0.848787	0.508	0.604	1.59805e-08
Neo1	6.1934e-13	-0.464612	0.515	0.61	1.61264e-08
Klf7	6.23163e-13	-2.80353	0.943	0.949	1.62259e-08
Resf1	6.23586e-13	-7.64513	0.878	0.64	1.62369e-08
Ctnnb1	6.24083e-13	-10.9789	0.999	0.996	1.62499e-08
Bptf	6.28226e-13	-3.73864	0.946	0.961	1.63578e-08
Rpia	6.30748e-13	-2.41319	0.852	0.886	1.64234e-08
Xpnpep1	6.34427e-13	-0.533895	0.486	0.586	1.65192e-08
Fiz1	6.45547e-13	-0.508304	0.507	0.613	1.68088e-08
Med14	6.5893e-13	-3.74499	0.815	0.863	1.71572e-08
Tgfbr1	6.64557e-13	-0.673053	0.334	0.443	1.73037e-08
Rere	6.68223e-13	-2.03959	0.885	0.933	1.73992e-08
Fnbp4	6.70198e-13	-0.556897	0.725	0.78	1.74506e-08
Zscan21	6.88272e-13	-0.632298	0.377	0.48	1.79212e-08
Kti12	6.94296e-13	-0.742738	0.406	0.505	1.80781e-08
Capn7	6.98147e-13	-0.647205	0.529	0.625	1.81784e-08
Arid3a	7.14529e-13	-1.65298	0.603	0.673	1.86049e-08
Ewsr1	7.1607e-13	-10.9394	0.998	0.998	1.8645e-08
Erbb2	7.29801e-13	-0.506676	0.122	0.207	1.90026e-08
Msantd2	7.34187e-13	-0.515797	0.415	0.514	1.91167e-08
Hcfc1	7.45387e-13	-4.52287	0.969	0.978	1.94084e-08
Pdcd6ip	7.48445e-13	-3.37552	0.67	0.74	1.9488e-08
Dhps	7.55945e-13	-4.34909	0.51	0.6	1.96833e-08
Kat2a	7.64006e-13	-1.07125	0.714	0.774	1.98932e-08
Fmc1	7.65246e-13	0.382608	0.293	0.191	1.99255e-08
Ivns1abp	7.72689e-13	-17.1049	0.986	0.994	2.01193e-08
Dcaf1	7.76304e-13	-0.90096	0.719	0.549	2.02134e-08
Uba1	7.76869e-13	-6.97331	0.999	0.997	2.02281e-08
Zdhhc8	8.02535e-13	-0.799984	0.364	0.462	2.08964e-08
Macf1	8.18025e-13	1.75187	0.846	0.881	2.12997e-08
Spint1	8.19605e-13	-0.818174	0.69	0.758	2.13409e-08
Dynll1	8.19947e-13	4.28755	0.998	0.994	2.13498e-08
Thnsl1	8.4407e-13	-0.401736	0.276	0.38	2.19779e-08
Enpp4	8.54516e-13	-6.6148	0.599	0.68	2.22499e-08
Pcgf3	8.6604e-13	-1.75183	0.835	0.877	2.25499e-08
Tns3	8.76757e-13	-0.348146	0.516	0.613	2.2829e-08
Mtmr12	8.93171e-13	-1.62614	0.514	0.609	2.32564e-08
Rpl31	8.95563e-13	13.0277	1	1	2.33187e-08
Lin7c	8.99317e-13	-1.02285	0.652	0.737	2.34164e-08
E2f5	9.05389e-13	-1.64381	0.611	0.69	2.35745e-08
Jade1	9.24985e-13	-6.53732	0.956	0.958	2.40848e-08
Prelid3b	9.40568e-13	-0.440257	0.751	0.56	2.44905e-08
Brd3	9.79093e-13	1.1624	0.982	0.985	2.54936e-08
Egr4	1.01979e-12	8.16729	0.957	0.926	2.65532e-08
Copb2	1.10652e-12	-3.19665	0.991	0.99	2.88116e-08
Efemp2	1.10749e-12	-0.795505	0.386	0.49	2.88368e-08
Cops3	1.11564e-12	-1.28839	0.889	0.914	2.9049e-08
Polr2f	1.11748e-12	-0.568034	0.933	0.948	2.90969e-08
Scmh1	1.11836e-12	-2.99864	0.861	0.911	2.91198e-08
Zc3h4	1.13393e-12	-1.31256	0.697	0.769	2.95252e-08
Zkscan8	1.1514e-12	-0.975353	0.312	0.416	2.99802e-08
Snx30	1.17534e-12	-1.20813	0.481	0.571	3.06034e-08
Ube4a	1.20636e-12	-1.03035	0.627	0.709	3.14112e-08
Ep300	1.22694e-12	-10.6682	0.953	0.969	3.1947e-08
Pttg1ip	1.24286e-12	-0.582957	0.481	0.577	3.23616e-08
Gm2000	1.24899e-12	-0.74702	0.878	0.916	3.25211e-08
Kdm2a	1.2519e-12	418.422	0.957	0.976	3.25968e-08
Ptpn13	1.2763e-12	-3.0246	0.784	0.838	3.32323e-08
Gabpb2	1.28522e-12	-1.99614	0.79	0.846	3.34646e-08
D230025D16Rik	1.29325e-12	-0.645373	0.495	0.6	3.36738e-08
Btg3	1.43959e-12	-1.52162	0.735	0.563	3.74841e-08
Zdhhc20	1.49666e-12	-1.49366	0.532	0.619	3.89701e-08
Knl1	1.5254e-12	-0.571235	0.56	0.433	3.97185e-08
Hgs	1.54899e-12	-0.667779	0.532	0.62	4.03327e-08
Cln3	1.56936e-12	-1.07198	0.484	0.578	4.0863e-08
Patl1	1.57597e-12	-1.81247	0.805	0.848	4.1035e-08
Prr12	1.5791e-12	-1.77959	0.632	0.714	4.11166e-08
Tmtc3	1.58272e-12	-0.978018	0.393	0.488	4.12109e-08
Nkapd1	1.59251e-12	-1.55922	0.668	0.509	4.14657e-08
Smpd2	1.59284e-12	-1.38908	0.44	0.537	4.14743e-08
Pdlim7	1.59871e-12	0.438178	0.761	0.823	4.16271e-08
Calm2	1.61302e-12	-9.19921	0.998	0.989	4.19998e-08
Zfp428	1.65718e-12	-1.64818	0.563	0.66	4.31497e-08
Zmynd8	1.69667e-12	1.70918	0.801	0.855	4.4178e-08
Lmbrd1	1.74543e-12	-0.562504	0.241	0.339	4.54475e-08
Scube3	1.78297e-12	-2.15027	0.143	0.231	4.64251e-08
Btbd6	1.80206e-12	-0.493762	0.218	0.315	4.6922e-08
Mbtps1	1.81871e-12	-1.28041	0.851	0.887	4.73556e-08
Arhgef15	1.82738e-12	-2.37115	0.668	0.733	4.75814e-08
Bloc1s2	1.82904e-12	-1.49234	0.663	0.734	4.76245e-08
Washc3	1.88862e-12	1.18093	0.681	0.522	4.91759e-08
Slc9a3r1	1.894e-12	7.95164	0.815	0.862	4.9316e-08
Pfdn5	1.93634e-12	0.96936	0.937	0.954	5.04184e-08
Ube2l3	1.94747e-12	-1.78675	0.996	0.984	5.07081e-08
Chn2	1.95735e-12	-0.755053	0.423	0.524	5.09654e-08
Cdyl2	1.98715e-12	-0.509446	0.325	0.428	5.17415e-08
Rxrb	2.08608e-12	-0.438435	0.248	0.349	5.43173e-08
Kdm6b	2.1097e-12	-15.1534	0.729	0.808	5.49323e-08
Itm2b	2.11351e-12	-1.40259	0.96	0.967	5.50316e-08
Sec14l1	2.12195e-12	-3.60628	0.706	0.778	5.52514e-08
Ahctf1	2.13691e-12	-2.66009	0.832	0.867	5.5641e-08
AY074887	2.16892e-12	-5.35053	0.072	0.143	5.64744e-08
Gtpbp1	2.17332e-12	-1.13894	0.799	0.833	5.65888e-08
Arhgap1	2.2412e-12	-3.9262	0.908	0.926	5.83563e-08
Nfrkb	2.25438e-12	-0.800566	0.514	0.594	5.86997e-08
Patz1	2.26781e-12	-1.78768	0.812	0.857	5.90493e-08
Pnrc2	2.28157e-12	-3.46315	0.852	0.772	5.94075e-08
Tatdn2	2.32258e-12	-0.619127	0.493	0.59	6.04752e-08
Xrn1	2.34565e-12	-2.03264	0.735	0.809	6.10761e-08
Metap1	2.35653e-12	-2.15295	0.806	0.85	6.13593e-08
Auts2	2.36134e-12	0.251269	0.726	0.802	6.14846e-08
Fbxo28	2.38045e-12	-0.379875	0.769	0.826	6.19823e-08
Tbc1d10b	2.44699e-12	-1.13786	0.666	0.746	6.37148e-08
Chst11	2.48442e-12	-0.344609	0.251	0.354	6.46893e-08
Ptprd	2.51106e-12	-0.93718	0.266	0.37	6.53829e-08
Usp2	2.548e-12	-1.25199	0.693	0.766	6.63449e-08
Sgo1	2.57677e-12	-3.82937	0.542	0.405	6.70939e-08
Ccna2	2.63856e-12	-6.32748	0.893	0.78	6.87029e-08
Adgrl2	2.87091e-12	-1.4847	0.79	0.818	7.47528e-08
Hint1	2.88767e-12	-0.565755	0.985	0.985	7.51891e-08
Rab3gap1	2.91158e-12	-1.02148	0.794	0.846	7.58117e-08
Atp11a	2.93853e-12	-0.683093	0.334	0.434	7.65134e-08
Prpf8	2.94016e-12	-3.85912	0.965	0.972	7.65559e-08
Ints11	3.00782e-12	-1.41317	0.607	0.462	7.83177e-08
Spout1	3.05056e-12	0.88757	0.412	0.297	7.94306e-08
Fdps	3.05918e-12	-0.848691	0.176	0.266	7.96548e-08
Npepps	3.08955e-12	-4.0249	0.789	0.83	8.04456e-08
Sik3	3.09053e-12	-3.06721	0.719	0.765	8.04711e-08
Rnf149	3.09811e-12	-5.05702	0.984	0.981	8.06685e-08
Klf8	3.12326e-12	-0.804787	0.537	0.629	8.13234e-08
Rasgrp2	3.13369e-12	1.01284	0.771	0.84	8.15949e-08
Tsg101	3.15184e-12	-2.60203	0.84	0.893	8.20675e-08
Actr1a	3.15388e-12	-1.15588	0.51	0.616	8.21206e-08
Ccdc92	3.18169e-12	-0.865436	0.522	0.611	8.28447e-08
Rab14	3.18791e-12	2.11519	0.96	0.954	8.30067e-08
Nipsnap3b	3.20713e-12	-0.946998	0.327	0.429	8.35072e-08
Cnot8	3.27708e-12	-0.513523	0.503	0.596	8.53285e-08
Smad7	3.31703e-12	-1.87744	0.72	0.787	8.63688e-08
Phip	3.43453e-12	2.77861	0.904	0.935	8.94283e-08
Slc9a1	3.45359e-12	-0.701906	0.361	0.465	8.99245e-08
Wdr73	3.53355e-12	-0.732741	0.448	0.548	9.20066e-08
Clcn2	3.53828e-12	-0.347452	0.123	0.206	9.21296e-08
Utp20	3.73617e-12	-7.6193	0.938	0.964	9.72825e-08
Cd93	3.75407e-12	-0.355001	0.377	0.479	9.77486e-08
Cdv3	3.75998e-12	-2.78002	0.839	0.885	9.79024e-08
Srp9	3.78652e-12	-2.9599	0.886	0.907	9.85935e-08
Rock2	3.8557e-12	-3.0555	0.965	0.979	1.00395e-07
Nudc	3.9039e-12	1.77923	0.994	0.997	1.0165e-07
Exoc3l	4.02845e-12	-0.971095	0.094	0.168	1.04893e-07
Fkbp4	4.06919e-12	6.79418	0.999	0.998	1.05954e-07
Smarcd3	4.10654e-12	-0.487935	0.247	0.345	1.06926e-07
Necap2	4.17431e-12	-0.710544	0.239	0.336	1.08691e-07
Cenpx	4.19847e-12	0.951433	0.501	0.377	1.0932e-07
Klc1	4.21576e-12	-1.28878	0.504	0.593	1.0977e-07
Zfp260	4.25373e-12	-1.44404	0.472	0.574	1.10758e-07
Ccdc28b	4.2862e-12	-0.374874	0.115	0.194	1.11604e-07
Tug1	4.54817e-12	-0.743079	0.627	0.475	1.18425e-07
Malat1	4.55398e-12	-29.2544	0.955	0.964	1.18577e-07
Rpl41	4.63602e-12	-11.499	0.997	0.998	1.20713e-07
H1fx	4.70667e-12	2.67454	0.814	0.748	1.22552e-07
Eif2ak3	4.72296e-12	-0.573886	0.356	0.454	1.22977e-07
Polr2e	4.85907e-12	-3.04133	0.897	0.912	1.26521e-07
Pabpn1	4.89152e-12	-3.0505	0.314	0.407	1.27366e-07
Exosc7	4.95958e-12	-0.51317	0.49	0.587	1.29138e-07
Actn4	4.96429e-12	-4.50005	0.903	0.919	1.2926e-07
Pkm	5.03068e-12	-7.44016	0.997	0.996	1.30989e-07
Dpy30	5.03227e-12	-2.57204	0.873	0.897	1.3103e-07
Pigk	5.04305e-12	-0.368235	0.181	0.271	1.31311e-07
Luzp1	5.04537e-12	2.57951	0.564	0.646	1.31371e-07
Terf1	5.10879e-12	-0.660228	0.873	0.918	1.33023e-07
Ints3	5.12512e-12	-0.794197	0.469	0.562	1.33448e-07
Fbxl3	5.17903e-12	-1.31143	0.728	0.785	1.34852e-07
Psmc1	5.24236e-12	2.3981	0.997	0.996	1.365e-07
Ccdc136	5.27019e-12	-1.98084	0.743	0.796	1.37225e-07
Nelfa	5.36721e-12	0.704002	0.761	0.822	1.39751e-07
Chmp1b	5.40759e-12	-1.07683	0.38	0.272	1.40803e-07
Mapk12	5.42618e-12	0.394404	0.28	0.38	1.41287e-07
Plekha8	5.52781e-12	-1.23491	0.799	0.857	1.43933e-07
Hlf	5.55521e-12	1.48921	0.746	0.801	1.44647e-07
Dusp5	5.56876e-12	11.5894	0.955	0.94	1.44999e-07
Zbtb20	5.62028e-12	-0.509019	0.446	0.539	1.46341e-07
Arfgef2	5.62395e-12	-0.749562	0.229	0.326	1.46436e-07
Upf2	5.64564e-12	-1.64342	0.849	0.885	1.47001e-07
Slc30a1	5.68461e-12	-0.805589	0.584	0.662	1.48016e-07
Kcmf1	5.6925e-12	-2.09278	0.911	0.932	1.48221e-07
Phb2	5.75778e-12	-7.07082	0.978	0.978	1.49921e-07
Wipf2	5.8078e-12	-1.79742	0.858	0.876	1.51223e-07
Mtor	5.94638e-12	-1.47348	0.804	0.844	1.54832e-07
Bcl2l13	5.96795e-12	-1.77492	0.278	0.381	1.55393e-07
Cmpk1	6.00704e-12	-1.52625	0.897	0.922	1.56411e-07
Hmgb2	6.10814e-12	-5.73095	0.999	0.993	1.59044e-07
Vdac3	6.18739e-12	1.54604	0.895	0.805	1.61107e-07
Fbxl20	6.22457e-12	-2.85261	0.802	0.855	1.62075e-07
Cdk4	6.23812e-12	-10.9811	0.992	0.988	1.62428e-07
Pik3ca	6.24089e-12	-1.42807	0.701	0.764	1.625e-07
Ddhd2	6.29309e-12	-8.17984	0.83	0.87	1.6386e-07
Jdp2	6.31746e-12	-0.996846	0.193	0.285	1.64494e-07
Polr1b	6.31898e-12	-1.80612	0.477	0.568	1.64534e-07
Srprb	6.34293e-12	-1.5918	0.511	0.599	1.65157e-07
H3f3b	6.45426e-12	-5.73421	1	1	1.68056e-07
Pan3	6.59054e-12	-2.14924	0.761	0.818	1.71605e-07
Rbm42	6.60069e-12	-2.59482	0.934	0.959	1.71869e-07
Cacybp	6.66466e-12	3.8909	0.999	0.997	1.73534e-07
Mbnl3	6.67178e-12	-0.448848	0.247	0.344	1.7372e-07
Rab22a	6.68075e-12	-1.782	0.72	0.784	1.73953e-07
Otud5	6.70654e-12	-1.86372	0.831	0.877	1.74625e-07
Gpr107	6.87599e-12	-1.04134	0.523	0.61	1.79037e-07
Erbin	6.89178e-12	-0.530353	0.516	0.382	1.79448e-07
Pttg1	7.05543e-12	-12.9879	0.848	0.754	1.83709e-07
Morc1	7.07264e-12	-1.29571	0.809	0.849	1.84157e-07
Strap	7.08512e-12	-3.16118	0.882	0.884	1.84482e-07
Btbd1	7.10496e-12	-1.97789	0.839	0.876	1.84999e-07
Glud1	7.28368e-12	-3.0142	0.805	0.844	1.89652e-07
Pgpep1	7.33299e-12	-0.967103	0.388	0.49	1.90936e-07
Casz1	7.35464e-12	-2.01828	0.488	0.583	1.915e-07
Syn2	7.39236e-12	-3.98391	0.288	0.378	1.92482e-07
Sesn3	7.402e-12	-0.580875	0.443	0.537	1.92733e-07
BC055324	7.43281e-12	-1.47632	0.771	0.824	1.93535e-07
Atrx	7.47461e-12	-5.90304	0.956	0.976	1.94624e-07
Zdhhc5	7.53963e-12	-0.722541	0.737	0.797	1.96317e-07
Chd7	7.75767e-12	-4.473	0.462	0.565	2.01994e-07
Stk40	7.81565e-12	-1.57351	0.755	0.814	2.03504e-07
Zfp280b	7.84184e-12	-0.874622	0.524	0.615	2.04186e-07
Zfp622	7.94152e-12	-2.2411	0.817	0.862	2.06781e-07
Arfgap1	7.97822e-12	-1.41347	0.58	0.67	2.07737e-07
Tsr1	7.98272e-12	-2.02866	0.889	0.909	2.07854e-07
Fam160a2	8.01022e-12	-0.773299	0.499	0.586	2.0857e-07
Kansl3	8.10231e-12	-0.625711	0.585	0.667	2.10968e-07
Herc3	8.14452e-12	-1.00338	0.424	0.524	2.12067e-07
Msh6	8.27728e-12	-5.12519	0.823	0.856	2.15524e-07
Trafd1	8.60158e-12	-1.22989	0.574	0.648	2.23968e-07
Dock5	9.044e-12	-0.813969	0.582	0.662	2.35488e-07
Plcg1	9.27094e-12	-0.398917	0.417	0.519	2.41397e-07
Retreg3	9.77685e-12	0.619001	0.627	0.491	2.5457e-07
Limk1	9.77924e-12	2.05828	0.746	0.792	2.54632e-07
Lcorl	9.94252e-12	-0.258189	0.53	0.606	2.58883e-07
Zmiz2	1.01037e-11	-0.772972	0.607	0.701	2.6308e-07
Arhgap39	1.03552e-11	20.2209	0.253	0.353	2.69628e-07
Arrb2	1.06284e-11	-2.57998	0.878	0.911	2.76742e-07
Ankib1	1.0641e-11	-1.05637	0.539	0.615	2.77072e-07
Epb41l2	1.07331e-11	-0.795512	0.848	0.875	2.79467e-07
Sox9	1.07719e-11	-61.4575	0.099	0.174	2.80479e-07
Cdh4	1.08166e-11	-0.57514	0.245	0.343	2.81644e-07
Smg7	1.09525e-11	-2.56268	0.945	0.964	2.8518e-07
Gps1	1.12758e-11	-1.32705	0.843	0.887	2.93599e-07
Slc31a1	1.14354e-11	-0.804103	0.413	0.515	2.97755e-07
Kdelr2	1.16075e-11	-1.57195	0.559	0.644	3.02237e-07
Plekhm1	1.22443e-11	-0.540819	0.496	0.596	3.18818e-07
Ino80d	1.22458e-11	-1.84292	0.399	0.496	3.18855e-07
Brwd3	1.22734e-11	-8.45964	0.768	0.813	3.19575e-07
Ube4b	1.23282e-11	-7.89626	0.993	0.996	3.21003e-07
Polr1c	1.26475e-11	-6.7862	0.989	0.992	3.29314e-07
Dlx4	1.30641e-11	-0.960883	0.14	0.225	3.40162e-07
Naxe	1.32538e-11	-0.968049	0.691	0.535	3.45102e-07
Mtss1	1.33516e-11	0.286145	0.878	0.912	3.47649e-07
Arpc3	1.35121e-11	-4.78359	0.979	0.98	3.51827e-07
Srsf6	1.35888e-11	-4.12113	0.984	0.986	3.53824e-07
Skiv2l	1.35953e-11	-0.544599	0.347	0.444	3.53996e-07
Mia2	1.45252e-11	-1.77809	0.777	0.586	3.78207e-07
Ncapd3	1.56271e-11	-4.2638	0.881	0.92	4.06899e-07
Rnf115	1.56387e-11	-0.370803	0.731	0.793	4.07201e-07
Rab36	1.56642e-11	-1.21355	0.478	0.559	4.07865e-07
Neu1	1.56648e-11	-0.611734	0.237	0.328	4.07879e-07
Rps21	1.58374e-11	-7.41379	1	1	4.12375e-07
Chchd2	1.59204e-11	-12.8632	0.999	1	4.14535e-07
Pet2	1.61421e-11	-1.38607	0.657	0.718	4.20307e-07
Pisd	1.6335e-11	-0.915471	0.512	0.602	4.25331e-07
Ccdc141	1.64691e-11	-2.43342	0.473	0.566	4.28822e-07
Mpzl2	1.66756e-11	-4.99529	0.335	0.432	4.34198e-07
Aftph	1.68092e-11	-1.14283	0.577	0.667	4.37677e-07
Srsf4	1.70254e-11	-2.32454	0.835	0.886	4.43308e-07
Kank2	1.70766e-11	-2.07644	0.702	0.749	4.4464e-07
Arih2	1.71715e-11	-2.11745	0.728	0.798	4.47112e-07
Vps26b	1.75334e-11	-1.69429	0.759	0.802	4.56535e-07
Acp6	1.77137e-11	16.9951	0.574	0.661	4.6123e-07
Ube2g1	1.80341e-11	-1.63027	0.789	0.836	4.69571e-07
Eef1g	1.81135e-11	-8.11402	0.979	0.988	4.71639e-07
Lamc1	1.81581e-11	-0.569908	0.523	0.607	4.728e-07
Stag3	1.8577e-11	-7.79831	0.905	0.919	4.83709e-07
Iqce	1.89842e-11	-0.533495	0.261	0.353	4.94311e-07
Myo9b	1.92339e-11	-0.578154	0.462	0.555	5.00812e-07
Dync1li1	1.95055e-11	-2.42102	0.85	0.876	5.07884e-07
T	1.98334e-11	-6.52567	0.134	0.217	5.16423e-07
Zfp523	1.98353e-11	-0.644466	0.282	0.376	5.16471e-07
Phc2	2.01099e-11	-0.487131	0.587	0.663	5.23622e-07
Usp11	2.02692e-11	-1.5642	0.727	0.789	5.2777e-07
Nusap1	2.03577e-11	-1.45861	0.666	0.564	5.30074e-07
Bpnt1	2.04639e-11	-0.754599	0.329	0.427	5.32838e-07
Rab8a	2.08689e-11	-0.659942	0.461	0.553	5.43383e-07
Plekha1	2.10949e-11	0.598942	0.887	0.912	5.4927e-07
Arpc2	2.14214e-11	-25.261	0.998	0.995	5.57769e-07
Lrch3	2.22568e-11	-0.596598	0.284	0.379	5.79523e-07
Serpinh1	2.24121e-11	-0.907242	0.379	0.465	5.83565e-07
Ift172	2.24526e-11	-0.567989	0.22	0.314	5.8462e-07
H2-K1	2.27382e-11	-38.7573	0.184	0.272	5.92058e-07
Gtf2i	2.2807e-11	-4.07113	0.685	0.735	5.93848e-07
Plekhh3	2.29174e-11	-0.618017	0.334	0.43	5.96723e-07
Tsc22d1	2.30822e-11	-25.5744	0.944	0.958	6.01016e-07
Gbf1	2.31288e-11	-0.504977	0.391	0.49	6.02226e-07
Fam131a	2.34481e-11	-0.361461	0.152	0.235	6.1054e-07
Homez	2.36328e-11	-0.791547	0.349	0.446	6.15351e-07
Eif2b2	2.41978e-11	-0.739438	0.504	0.585	6.30063e-07
Rusc2	2.44152e-11	-0.263413	0.144	0.227	6.35723e-07
Ankrd54	2.47736e-11	-0.406538	0.282	0.382	6.45054e-07
Mff	2.55009e-11	-1.42715	0.672	0.733	6.63993e-07
Rpl27-ps3	2.5628e-11	2.78866	0.804	0.741	6.67303e-07
Slc4a8	2.5948e-11	-0.619236	0.244	0.34	6.75634e-07
Mms19	2.61042e-11	-0.366274	0.556	0.645	6.79701e-07
Abtb2	2.61137e-11	-1.14616	0.354	0.446	6.79948e-07
Maged2	2.65671e-11	-0.517688	0.204	0.295	6.91755e-07
Lrrfip1	2.76113e-11	-0.987372	0.254	0.346	7.18944e-07
Safb	2.77905e-11	-5.87671	0.941	0.948	7.23608e-07
Gar1	2.78639e-11	-2.3276	0.885	0.906	7.25519e-07
Lpgat1	2.8382e-11	-1.69928	0.541	0.621	7.39011e-07
Glb1l3	2.86216e-11	-0.559979	0.121	0.199	7.4525e-07
Nsa2	2.86338e-11	8.01043	0.995	0.988	7.45566e-07
Pgap1	2.88105e-11	-0.398433	0.515	0.593	7.50167e-07
D1Pas1	2.91425e-11	-0.275728	0.415	0.521	7.58813e-07
Ireb2	2.93269e-11	3.0208	0.923	0.937	7.63615e-07
Ppp1cb	2.94058e-11	-4.37285	0.984	0.987	7.65668e-07
Stxbp3	2.99536e-11	-0.52502	0.314	0.409	7.79931e-07
Tchp	3.01204e-11	-2.27728	0.376	0.472	7.84274e-07
Fibp	3.0427e-11	-1.25015	0.688	0.76	7.92258e-07
Plod2	3.1186e-11	-4.1109	0.744	0.796	8.1202e-07
Crlf1	3.18981e-11	-0.454498	0.739	0.811	8.30564e-07
Fam208b	3.24074e-11	-0.892654	0.93	0.947	8.43823e-07
Ndufa6	3.31431e-11	2.47428	0.821	0.856	8.6298e-07
Lpcat1	3.356e-11	-0.522718	0.604	0.682	8.73835e-07
Yap1	3.41645e-11	-2.47026	0.802	0.853	8.89575e-07
Mcm2	3.42445e-11	-5.49315	0.961	0.967	8.91658e-07
Hs3st3b1	3.52764e-11	-2.30421	0.269	0.365	9.18526e-07
Fbxo31	3.56262e-11	-2.2945	0.827	0.859	9.27634e-07
Ddx17	3.56359e-11	-1.24814	0.898	0.917	9.27888e-07
Chordc1	3.56794e-11	-2.2042	0.509	0.6	9.29021e-07
Larp4b	3.56804e-11	-9.20877	0.832	0.867	9.29047e-07
Zc3h10	3.61355e-11	-0.806457	0.427	0.515	9.40897e-07
Dip2b	3.68729e-11	-0.852294	0.631	0.721	9.60097e-07
Lypla2	3.72186e-11	-2.01469	0.751	0.801	9.69099e-07
Washc4	3.74671e-11	-10.6779	0.712	0.539	9.75567e-07
Padi3	3.98448e-11	-0.275055	0.087	0.156	1.03748e-06
Ajuba	4.03773e-11	-0.731341	0.412	0.511	1.05134e-06
Dcps	4.079e-11	-0.476099	0.289	0.383	1.06209e-06
B4galt4	4.08874e-11	-0.380304	0.19	0.28	1.06463e-06
Traf3ip1	4.19173e-11	-0.276932	0.184	0.273	1.09144e-06
Prr14l	4.23894e-11	-0.638293	0.56	0.644	1.10374e-06
Pygl	4.2487e-11	-1.1124	0.543	0.63	1.10628e-06
Rfx3	4.30673e-11	-0.666658	0.227	0.316	1.12139e-06
0610012G03Rik	4.3449e-11	-0.354817	0.757	0.67	1.13133e-06
Cox11	4.35666e-11	0.281982	0.748	0.824	1.13439e-06
Ppp4r1	4.39495e-11	-2.10161	0.851	0.87	1.14436e-06
Faf2	4.42642e-11	-1.75886	0.617	0.694	1.15255e-06
Rapgef1	4.4279e-11	-0.893021	0.322	0.416	1.15294e-06
Sh2b1	4.46938e-11	1.07475	0.499	0.592	1.16374e-06
Tnk2	4.50104e-11	-0.796947	0.62	0.692	1.17198e-06
Mau2	4.56545e-11	-1.36587	0.573	0.66	1.18875e-06
Spg11	4.57967e-11	-2.3921	0.474	0.556	1.19246e-06
Sucla2	4.73084e-11	-1.03255	0.787	0.83	1.23181e-06
Golga4	4.77664e-11	-0.882857	0.705	0.781	1.24374e-06
Spcs1	4.78896e-11	-1.04515	0.498	0.593	1.24695e-06
N4bp1	4.89886e-11	1.47994	0.689	0.769	1.27557e-06
Xlr5b	5.07485e-11	2.03079	0.621	0.505	1.32139e-06
Aff3	5.08268e-11	-1.64688	0.398	0.49	1.32343e-06
Tex10	5.08482e-11	1.02169	0.99	0.987	1.32399e-06
Emd	5.09558e-11	-1.4826	0.825	0.856	1.32679e-06
Acy3	5.16692e-11	2.20934	0.623	0.704	1.34536e-06
Ppp1r13b	5.30016e-11	-0.675551	0.36	0.45	1.38005e-06
Mapkbp1	5.30551e-11	-0.991919	0.387	0.482	1.38145e-06
1190002N15Rik	5.30604e-11	-0.922498	0.499	0.587	1.38159e-06
Wnk1	5.41785e-11	-3.10071	0.953	0.974	1.4107e-06
Luc7l2	5.42364e-11	-22.4257	0.988	0.99	1.41221e-06
Raf1	5.59239e-11	-0.520603	0.628	0.705	1.45615e-06
Ddb2	5.66149e-11	-1.0383	0.412	0.51	1.47414e-06
Gart	5.69873e-11	-2.60103	0.682	0.754	1.48383e-06
Dars	5.70699e-11	-1.27511	0.786	0.844	1.48598e-06
Plin3	5.7531e-11	-1.13552	0.468	0.557	1.49799e-06
Zfp263	5.86316e-11	-0.458636	0.237	0.327	1.52665e-06
Krba1	5.93293e-11	-0.372402	0.462	0.568	1.54482e-06
Phactr4	6.12617e-11	-1.15281	0.828	0.862	1.59513e-06
Neto2	6.18447e-11	-0.995329	0.515	0.596	1.61031e-06
Anapc2	6.38271e-11	-2.43238	0.812	0.842	1.66193e-06
Rnf19a	6.52186e-11	-0.73675	0.333	0.429	1.69816e-06
Zc3h8	6.86774e-11	-2.10251	0.444	0.547	1.78822e-06
Tmem184a	6.97109e-11	-6.33463	0.052	0.11	1.81513e-06
Farsa	6.9927e-11	-1.80076	0.782	0.829	1.82076e-06
Dcun1d5	6.99416e-11	-0.547464	0.838	0.871	1.82114e-06
Igfbp3	7.15573e-11	-0.475502	0.057	0.117	1.86321e-06
Cldnd1	7.19959e-11	-1.53281	0.513	0.599	1.87463e-06
Irak1	7.33616e-11	-28.3293	0.535	0.609	1.91019e-06
Eci1	7.40406e-11	0.94972	0.427	0.334	1.92787e-06
Tcf12	7.4512e-11	-1.37556	0.863	0.895	1.94014e-06
Bmpr1a	7.47555e-11	-4.77401	0.868	0.901	1.94648e-06
Zfp703	7.68986e-11	-0.790273	0.342	0.436	2.00229e-06
Rogdi	7.907e-11	-1.03376	0.499	0.582	2.05882e-06
Sp1	7.99714e-11	-7.94435	0.952	0.959	2.0823e-06
Tle4	8.05045e-11	-1.54785	0.859	0.894	2.09618e-06
Dennd4c	8.13651e-11	-0.571921	0.374	0.468	2.11858e-06
Pdcl3	8.1849e-11	-0.484464	0.42	0.514	2.13118e-06
Galnt12	8.26332e-11	-0.673659	0.186	0.271	2.1516e-06
Dgkk	8.30234e-11	-4.22764	0.317	0.409	2.16176e-06
Nptn	8.55696e-11	-1.34271	0.871	0.894	2.22806e-06
Epb41l4b	8.79006e-11	3.88795	0.917	0.937	2.28876e-06
Rpa1	8.91e-11	-3.22287	0.89	0.908	2.31998e-06
Hnrnpa1	8.94264e-11	-8.66215	0.998	0.998	2.32848e-06
Ppm1j	9.02148e-11	-1.02516	0.341	0.434	2.34901e-06
Pwp2	9.02717e-11	-0.477139	0.259	0.354	2.35049e-06
Yy1	9.31287e-11	-3.0091	0.728	0.787	2.42488e-06
Ankrd6	9.3788e-11	-0.274668	0.163	0.247	2.44205e-06
Abraxas2	9.38799e-11	-0.419952	0.536	0.415	2.44444e-06
Esco2	9.477e-11	-3.0167	0.863	0.756	2.46762e-06
Sox3	9.54729e-11	0.396859	0.639	0.535	2.48592e-06
Rhbdf2	9.73537e-11	-0.458945	0.185	0.268	2.53489e-06
Man2a1	9.83307e-11	-6.95963	0.772	0.822	2.56033e-06
Map3k7	9.90847e-11	-0.787312	0.743	0.812	2.57997e-06
Ccdc88a	9.95402e-11	-5.46915	0.889	0.922	2.59183e-06
Dcaf8	1.00818e-10	-1.11447	0.923	0.956	2.6251e-06
Mat2b	1.01319e-10	-11.2878	0.952	0.967	2.63814e-06
Dnajc10	1.01388e-10	-2.41512	0.958	0.968	2.63994e-06
Fam91a1	1.03752e-10	-5.19293	0.837	0.618	2.7015e-06
Ppp1r37	1.0406e-10	-0.395429	0.239	0.33	2.70952e-06
Hddc2	1.046e-10	-0.476308	0.274	0.366	2.72357e-06
Tbce	1.05682e-10	-0.576144	0.454	0.547	2.75175e-06
Odr4	1.06044e-10	-0.549332	0.507	0.389	2.76118e-06
Bsdc1	1.07048e-10	-0.842523	0.456	0.539	2.78731e-06
Ints4	1.07544e-10	-1.14443	0.519	0.595	2.80022e-06
Dcun1d3	1.07659e-10	-0.350347	0.286	0.376	2.80321e-06
Rpl13a-ps1	1.08064e-10	-1.4411	0.57	0.646	2.81377e-06
Nktr	1.08349e-10	-2.39178	0.989	0.988	2.82119e-06
Nsun4	1.08947e-10	0.296672	0.451	0.535	2.83677e-06
Vim	1.09574e-10	-15.5162	0.091	0.158	2.85308e-06
Atad1	1.10425e-10	-2.07954	0.781	0.822	2.87526e-06
Mcts1	1.10719e-10	-0.490345	0.164	0.246	2.8829e-06
Gigyf1	1.12313e-10	-2.11618	0.892	0.916	2.9244e-06
Parp12	1.14562e-10	-1.82049	0.535	0.618	2.98296e-06
Gas2l1	1.1488e-10	1.26763	0.8	0.83	2.99125e-06
Retreg2	1.16376e-10	0.779328	0.74	0.575	3.03019e-06
Cnot7	1.16721e-10	-0.80244	0.705	0.772	3.03919e-06
Hbp1	1.2037e-10	1.87414	0.994	0.992	3.13419e-06
Oat	1.2112e-10	-0.692282	0.513	0.596	3.15372e-06
Ermard	1.22205e-10	-0.366563	0.234	0.323	3.18198e-06
Smcr8	1.23141e-10	-0.269132	0.157	0.24	3.20634e-06
Abcf3	1.24558e-10	-1.48176	0.533	0.622	3.24325e-06
Atg9a	1.24647e-10	-0.282337	0.141	0.22	3.24556e-06
Birc6	1.24705e-10	-3.22356	0.986	0.993	3.24708e-06
Cd7	1.25747e-10	-0.675169	0.164	0.247	3.27419e-06
Rbm39	1.25891e-10	0.470148	1	0.999	3.27794e-06
Rpl14	1.28823e-10	-4.28913	0.998	1	3.3543e-06
Ybx2	1.30063e-10	-0.90224	0.321	0.413	3.38658e-06
Ptp4a2	1.3037e-10	-8.75405	0.967	0.977	3.39459e-06
Uhrf1	1.30451e-10	-16.6479	0.977	0.972	3.3967e-06
Rpusd4	1.31275e-10	-0.530679	0.319	0.412	3.41814e-06
Hook3	1.35204e-10	-44.6572	0.818	0.855	3.52045e-06
Ncoa4	1.36671e-10	1.52425	0.69	0.555	3.55865e-06
Gnaz	1.37792e-10	-0.911318	0.325	0.415	3.58783e-06
Ndc1	1.41326e-10	-1.23825	0.689	0.753	3.67984e-06
Sdcbp	1.41615e-10	0.701353	0.927	0.933	3.68736e-06
Vasn	1.4184e-10	-0.797726	0.121	0.195	3.69322e-06
Trim44	1.42483e-10	-0.656074	0.607	0.681	3.70997e-06
Cgn	1.42534e-10	-2.86813	0.196	0.276	3.71131e-06
Osbp	1.43267e-10	-1.24224	0.392	0.486	3.73038e-06
Arhgap21	1.44828e-10	-0.92228	0.598	0.674	3.77104e-06
Cand1	1.48761e-10	-1.84453	0.792	0.845	3.87343e-06
Mapk14	1.48948e-10	-1.99692	0.764	0.814	3.87832e-06
Wac	1.50058e-10	-1.14636	0.913	0.931	3.90722e-06
Gmnn	1.50907e-10	-1.2114	0.822	0.736	3.92933e-06
Diablo	1.51622e-10	0.651135	0.798	0.822	3.94793e-06
Pex19	1.51745e-10	3.94059	0.935	0.915	3.95115e-06
Ptbp3	1.52423e-10	-9.73192	0.996	0.993	3.96879e-06
Dicer1	1.55861e-10	-2.2463	0.861	0.897	4.05831e-06
Thrap3	1.58796e-10	-0.690723	0.996	0.997	4.13473e-06
Mael	1.60085e-10	8.69264	0.998	0.997	4.16829e-06
Zfp26	1.60548e-10	-1.03253	0.528	0.618	4.18034e-06
Dlgap5	1.60571e-10	-2.93295	0.63	0.538	4.18095e-06
Gon7	1.61098e-10	-33.142	0.595	0.46	4.19466e-06
Naa60	1.61319e-10	-0.423208	0.318	0.412	4.20042e-06
Pnpt1	1.61853e-10	-0.600598	0.406	0.505	4.21432e-06
Zfp185	1.61937e-10	-1.55093	0.298	0.393	4.21653e-06
Dnal1	1.64282e-10	-0.443477	0.196	0.281	4.27757e-06
Maea	1.74751e-10	-0.733156	0.71	0.782	4.55016e-06
Npc1	1.76873e-10	-0.332029	0.392	0.489	4.60542e-06
Zfp236	1.77369e-10	-0.915452	0.418	0.509	4.61833e-06
Axl	1.77689e-10	-1.02992	0.135	0.212	4.62668e-06
Srebf2	1.80172e-10	27.4472	0.979	0.976	4.69133e-06
Cep164	1.81884e-10	-0.958282	0.447	0.537	4.73588e-06
Dera	1.83327e-10	0.39607	0.321	0.233	4.77347e-06
Cenpa	1.83968e-10	10.1204	0.962	0.946	4.79015e-06
Emsy	1.88743e-10	-1.45699	0.714	0.769	4.91449e-06
Rab5c	1.89995e-10	-3.92268	0.942	0.957	4.94708e-06
Limk2	1.90702e-10	-15.4771	0.648	0.717	4.9655e-06
Tead1	1.90898e-10	-1.45523	0.534	0.619	4.9706e-06
Tex2	1.92257e-10	-0.884288	0.43	0.515	5.006e-06
Leo1	1.92346e-10	-0.829698	0.408	0.498	5.00831e-06
Bclaf1	1.9421e-10	-3.52133	0.993	0.992	5.05683e-06
Iqgap1	1.95885e-10	-2.6803	0.628	0.693	5.10045e-06
Tlk1	2.04629e-10	-1.35098	0.766	0.829	5.32812e-06
Tmem109	2.05644e-10	-0.507622	0.247	0.335	5.35456e-06
Ykt6	2.07685e-10	-1.23067	0.722	0.779	5.4077e-06
Dctn3	2.14423e-10	-0.865546	0.431	0.52	5.58313e-06
Pi4k2a	2.14451e-10	-0.810288	0.644	0.729	5.58387e-06
Fut8	2.14731e-10	-0.333203	0.24	0.33	5.59116e-06
D17Wsu92e	2.15042e-10	-3.07865	0.846	0.878	5.59927e-06
Cyfip1	2.15526e-10	-2.14133	0.498	0.592	5.61187e-06
Cep170b	2.17166e-10	-0.398936	0.2	0.288	5.65457e-06
Slc25a28	2.18231e-10	-0.387309	0.282	0.376	5.68229e-06
Slc43a2	2.24898e-10	-1.18734	0.513	0.593	5.85589e-06
Lrrc75a	2.25833e-10	-0.263029	0.107	0.18	5.88025e-06
Psme4	2.29644e-10	-1.32852	0.786	0.845	5.97947e-06
Lrrc56	2.32857e-10	-0.327426	0.102	0.172	6.06313e-06
Dnajc14	2.35603e-10	-0.438229	0.396	0.491	6.13462e-06
Coq10b	2.37909e-10	-0.476847	0.645	0.732	6.19466e-06
Prmt1	2.38427e-10	8.7673	0.991	0.991	6.20815e-06
Arhgap35	2.40784e-10	0.919338	0.648	0.722	6.26954e-06
Vapb	2.43115e-10	-1.33377	0.797	0.844	6.33024e-06
Pacsin2	2.43359e-10	-0.674262	0.584	0.659	6.33658e-06
Nr6a1	2.49094e-10	-1.51886	0.295	0.382	6.48592e-06
Ctr9	2.52358e-10	-7.83358	0.855	0.893	6.57091e-06
Mier3	2.54773e-10	-0.264462	0.369	0.464	6.63379e-06
Rnf25	2.551e-10	-0.640295	0.269	0.361	6.64229e-06
Rad17	2.60703e-10	-5.47797	0.897	0.921	6.78819e-06
H2afy	2.62367e-10	-2.18382	0.961	0.972	6.83152e-06
Arhgef25	2.62386e-10	-0.368597	0.178	0.261	6.832e-06
Tut7	2.69099e-10	-0.665416	0.519	0.393	7.0068e-06
AC160336.1	2.69978e-10	0.368759	0.217	0.141	7.02969e-06
Slk	2.75472e-10	-3.05998	0.949	0.97	7.17274e-06
Prdx2	2.79188e-10	-5.48211	0.716	0.774	7.2695e-06
Ppp2r5d	2.79802e-10	-0.732104	0.615	0.693	7.28547e-06
Kidins220	2.79805e-10	-0.961246	0.394	0.481	7.28556e-06
Sh3gl3	2.82752e-10	-0.92129	0.29	0.378	7.3623e-06
Lifr	2.86539e-10	-0.33304	0.176	0.258	7.4609e-06
Casp2	2.89221e-10	-0.370628	0.806	0.855	7.53074e-06
Gab1	2.91398e-10	-0.863241	0.531	0.605	7.58742e-06
Nck1	2.92589e-10	-1.41177	0.68	0.734	7.61844e-06
Ext2	2.94308e-10	-0.376673	0.139	0.215	7.66319e-06
Pik3c2b	3.00214e-10	-1.01467	0.535	0.615	7.81696e-06
Snrpe	3.03521e-10	-6.15756	0.998	0.996	7.90308e-06
Six4	3.06488e-10	-1.77656	0.278	0.364	7.98034e-06
Cdk16	3.10041e-10	-1.64182	0.717	0.771	8.07285e-06
Ctsa	3.11084e-10	-0.714712	0.568	0.644	8.1e-06
Bag5	3.14761e-10	-0.319689	0.172	0.256	8.19574e-06
Ciao1	3.20577e-10	-1.60962	0.519	0.587	8.34719e-06
C77080	3.21374e-10	-0.749525	0.263	0.347	8.36793e-06
Bicd2	3.21887e-10	-1.38685	0.634	0.701	8.38129e-06
2023-09-09	3.24768e-10	-0.297925	0.221	0.313	8.45632e-06
Cox6b1	3.32046e-10	8.70372	0.997	0.998	8.64581e-06
Fastk	3.36021e-10	-0.516458	0.317	0.41	8.74932e-06
Trap1	3.43315e-10	-0.886896	0.679	0.757	8.93924e-06
Tmsb10	3.45152e-10	2.1548	0.991	0.975	8.98706e-06
Sbk1	3.47295e-10	-4.78189	0.826	0.861	9.04287e-06
Calm3	3.48439e-10	-2.6189	0.912	0.936	9.07264e-06
Rpl39l	3.50984e-10	5.06584	0.998	0.997	9.13892e-06
Mrpl45	3.51717e-10	-1.55795	0.785	0.845	9.15801e-06
Mt2	3.52718e-10	2.92551	0.994	0.997	9.18408e-06
Ccdc90b	3.5755e-10	-0.915934	0.655	0.73	9.30988e-06
Arsk	3.64499e-10	-0.279903	0.112	0.185	9.49083e-06
Morc2a	3.64948e-10	-0.817121	0.599	0.68	9.50252e-06
Rsl1d1	3.6545e-10	-6.68481	0.993	0.985	9.51559e-06
Thumpd3	3.66869e-10	-1.0429	0.746	0.805	9.55253e-06
Tnfrsf12a	3.71337e-10	-1.28622	0.059	0.116	9.66888e-06
Foxo6	3.81198e-10	3.62817	0.774	0.811	9.92562e-06
Cry1	3.88035e-10	-0.974609	0.625	0.708	1.01037e-05
Plxna1	3.91781e-10	-1.59724	0.745	0.802	1.02012e-05
C2cd3	3.96689e-10	-0.4031	0.327	0.425	1.0329e-05
Oaz2	4.1162e-10	-1.61703	0.713	0.775	1.07178e-05
Pex7	4.16791e-10	-0.396947	0.348	0.441	1.08524e-05
Csnk1e	4.32375e-10	-0.607314	0.835	0.877	1.12582e-05
Pigu	4.32738e-10	-0.511614	0.183	0.267	1.12676e-05
Zfp988	4.34882e-10	0.259685	0.273	0.189	1.13234e-05
Sf3b4	4.3723e-10	-2.15918	0.994	0.988	1.13846e-05
Zfp597	4.3729e-10	-3.30024	0.728	0.782	1.13862e-05
Dgkz	4.49418e-10	-1.70833	0.758	0.788	1.17019e-05
Trappc1	4.53454e-10	-1.65839	0.921	0.861	1.1807e-05
Kbtbd8	4.55453e-10	-0.413711	0.182	0.265	1.18591e-05
Fam98a	4.57489e-10	-3.39775	0.832	0.871	1.19121e-05
Kdm2b	4.64367e-10	-3.57305	0.864	0.904	1.20912e-05
Senp3	4.66104e-10	-5.30911	0.986	0.981	1.21364e-05
Ptcd2	4.68515e-10	-0.791601	0.382	0.474	1.21992e-05
Ppp3r1	4.70768e-10	-3.2412	0.868	0.889	1.22579e-05
Exd2	4.71766e-10	-0.377275	0.412	0.504	1.22838e-05
Saraf	4.75941e-10	-0.998424	0.557	0.65	1.23925e-05
Ahsa1	4.78563e-10	-1.61766	0.667	0.727	1.24608e-05
Rpl23	4.82844e-10	-28.6312	1	1	1.25723e-05
Rbm38	4.84135e-10	-1.52768	0.497	0.579	1.26059e-05
Epb41l5	4.86051e-10	0.968449	0.907	0.923	1.26558e-05
Minos1	5.02216e-10	-11.1458	0.991	0.992	1.30767e-05
Kdr	5.10833e-10	-3.00451	0.103	0.169	1.33011e-05
Gprasp1	5.17058e-10	-1.2485	0.638	0.696	1.34632e-05
Uqcrc2	5.18236e-10	1.27019	0.786	0.831	1.34938e-05
Lemd2	5.29121e-10	-0.343124	0.214	0.3	1.37773e-05
Rpusd1	5.30292e-10	-0.313	0.343	0.434	1.38077e-05
Znrf1	5.32208e-10	-0.991216	0.389	0.485	1.38576e-05
Trappc8	5.33548e-10	-1.13805	0.667	0.739	1.38925e-05
Isg20l2	5.37976e-10	-1.03356	0.673	0.733	1.40078e-05
Snapc3	5.4035e-10	-0.568267	0.468	0.557	1.40696e-05
Ubac2	5.89576e-10	-2.98916	0.686	0.76	1.53514e-05
Gm45184	5.99995e-10	-30.0633	0.232	0.153	1.56227e-05
Aldh16a1	6.02274e-10	-0.660738	0.38	0.467	1.5682e-05
Usp12	6.07299e-10	-2.12606	0.598	0.678	1.58129e-05
Asphd2	6.17637e-10	-0.638436	0.559	0.64	1.6082e-05
Irf3	6.17807e-10	-2.13097	0.481	0.561	1.60865e-05
Usp48	6.26525e-10	-2.19549	0.796	0.832	1.63134e-05
Zfyve27	6.26954e-10	-0.445768	0.21	0.296	1.63246e-05
Phtf2	6.31028e-10	0.317535	0.687	0.753	1.64307e-05
Dock7	6.38177e-10	-3.15925	0.838	0.865	1.66169e-05
Mon2	6.39465e-10	-0.268958	0.286	0.378	1.66504e-05
Pfas	6.41655e-10	0.735948	0.801	0.844	1.67074e-05
Gmeb1	6.52682e-10	-0.817341	0.457	0.542	1.69945e-05
Flnb	6.72084e-10	-0.878533	0.439	0.532	1.74997e-05
Elob	6.7632e-10	2.85953	0.897	0.648	1.761e-05
Gpkow	6.77473e-10	-1.14488	0.516	0.601	1.76401e-05
Pih1d1	6.88646e-10	-0.733341	0.38	0.474	1.7931e-05
Supt6	6.91857e-10	-2.63553	0.925	0.948	1.80146e-05
R3hdm4	6.93592e-10	-0.388653	0.262	0.352	1.80598e-05
Ccnb1	7.00116e-10	-18.7144	0.911	0.864	1.82296e-05
Bicral	7.00515e-10	0.569729	0.348	0.255	1.824e-05
Sae1	7.05852e-10	-5.84416	0.988	0.993	1.8379e-05
Zfp646	7.08008e-10	-0.948077	0.475	0.568	1.84351e-05
St3gal4	7.08887e-10	-0.381765	0.15	0.226	1.8458e-05
AU015836	7.14987e-10	-13.3953	0.051	0.103	1.86168e-05
Psmd9	7.15286e-10	-1.16017	0.594	0.676	1.86246e-05
Sugp2	7.16677e-10	-1.32471	0.585	0.668	1.86608e-05
Lrp5	7.19669e-10	-0.879585	0.403	0.491	1.87387e-05
Rpl35	7.30605e-10	-17.2996	0.999	0.999	1.90235e-05
Dhx32	7.51229e-10	-0.762637	0.464	0.542	1.95605e-05
Sf3b3	7.66028e-10	-7.99055	0.989	0.989	1.99458e-05
Mpg	7.68398e-10	-1.2349	0.391	0.483	2.00076e-05
Coq3	7.71632e-10	-0.299689	0.29	0.379	2.00918e-05
Grk2	7.81125e-10	-1.06251	0.502	0.381	2.03389e-05
Abl1	7.84487e-10	0.262733	0.451	0.547	2.04265e-05
Pxdn	8.04157e-10	-0.366683	0.293	0.382	2.09386e-05
Zfp664	8.07731e-10	-0.688174	0.787	0.827	2.10317e-05
Dgat2	8.19051e-10	-2.16198	0.619	0.679	2.13265e-05
Dnajc8	8.22544e-10	0.575339	0.985	0.967	2.14174e-05
Mier2	8.38255e-10	-1.0216	0.592	0.672	2.18265e-05
Zswim8	8.39866e-10	-0.31222	0.207	0.292	2.18684e-05
Gprasp2	8.42979e-10	-0.253704	0.055	0.11	2.19495e-05
Pum1	8.48531e-10	-2.11047	0.961	0.973	2.2094e-05
Capn10	8.51622e-10	-0.639793	0.336	0.424	2.21745e-05
Igf2bp1	8.61578e-10	-10.7162	0.999	0.997	2.24338e-05
Poc1b	8.80728e-10	-0.358019	0.141	0.216	2.29324e-05
Wdr1	8.81594e-10	1.39639	0.978	0.981	2.2955e-05
Qk	8.86582e-10	-4.64827	0.96	0.96	2.30848e-05
Ubxn2b	8.95625e-10	-0.291337	0.12	0.191	2.33203e-05
Abcc5	9.23793e-10	-0.645627	0.603	0.676	2.40537e-05
Aldh2	9.33934e-10	-2.57053	0.708	0.766	2.43178e-05
Nup188	9.44636e-10	-1.90109	0.908	0.907	2.45964e-05
Taf5	9.48559e-10	-1.98651	0.773	0.83	2.46986e-05
Ss18l2	9.53525e-10	0.291798	0.411	0.309	2.48279e-05
Camkv	9.92099e-10	-0.390672	0.146	0.219	2.58323e-05
Sf3b2	9.96204e-10	-10.9014	0.997	0.996	2.59392e-05
Ndufa3	9.9918e-10	5.34434	0.925	0.905	2.60166e-05
Tspan5	1.00344e-09	-1.06034	0.423	0.52	2.61276e-05
Exosc3	1.00354e-09	-0.470318	0.546	0.629	2.61303e-05
Sgta	1.00949e-09	-1.76432	0.842	0.887	2.62852e-05
Itga3	1.01138e-09	-0.44491	0.32	0.411	2.63342e-05
Ltn1	1.01675e-09	-0.595325	0.69	0.751	2.64742e-05
Efna2	1.05115e-09	-0.376936	0.409	0.506	2.73699e-05
Unc45a	1.06231e-09	-0.382699	0.209	0.291	2.76603e-05
BC037034	1.06723e-09	-0.601069	0.414	0.502	2.77886e-05
Dpm2	1.08243e-09	0.435772	0.721	0.643	2.81842e-05
Faah	1.09224e-09	-0.542243	0.276	0.359	2.84397e-05
Senp1	1.10947e-09	-3.03322	0.866	0.891	2.88884e-05
Gli3	1.11755e-09	0.483686	0.529	0.612	2.90987e-05
Gm12355	1.12203e-09	-1.64939	0.307	0.392	2.92154e-05
Rexo1	1.12506e-09	-0.32335	0.321	0.416	2.92943e-05
Mbd6	1.12702e-09	-1.90745	0.797	0.827	2.93454e-05
Haus7	1.13496e-09	-0.297903	0.226	0.31	2.95522e-05
Vps9d1	1.14017e-09	1.87	0.116	0.187	2.96878e-05
Setd1a	1.15113e-09	-0.606832	0.86	0.885	2.99732e-05
Cbfb	1.17461e-09	1.26405	0.885	0.912	3.05844e-05
Ssfa2	1.20124e-09	-0.600445	0.279	0.364	3.12778e-05
Noc2l	1.21124e-09	-0.797151	0.87	0.905	3.15384e-05
Emg1	1.21311e-09	-1.33543	0.966	0.976	3.15869e-05
[truncated: 5,503 more rows]

## Sheet: state2
gene	p_val	avg_log2FC	pct.1	pct.2	p_val_adj
Gm12166	5.56512e-60	-1.52564	0.096	0.42	1.44904e-55
Gm4316	1.92789e-56	-5.36334	0.023	0.282	5.01985e-52
Pebp1	1.77922e-55	-13.7844	0.987	0.994	4.63272e-51
Rps2	2.32955e-46	25.6487	0.999	0.992	6.06568e-42
Mrfap1	4.7428e-45	-2.39887	0.934	0.987	1.23493e-40
Spata7	6.37493e-42	-253.525	0.521	0.717	1.6599e-37
Laptm4a	4.45871e-39	-2.75399	0.99	0.992	1.16096e-34
Gnb2l1	4.56983e-37	-22.127	0.03	0.223	1.18989e-32
Mllt4	2.33423e-36	-11.5469	0.024	0.21	6.07786e-32
Gon4l	4.88443e-36	-3.26952	0.896	0.957	1.27181e-31
2010107E04Rik	1.06043e-35	-13.7932	0.029	0.216	2.76115e-31
Tceb2	1.28939e-35	-3.11531	0.029	0.217	3.35731e-31
2700094K13Rik	2.69993e-35	-18.9196	0.028	0.212	7.03007e-31
Rps19	4.19491e-35	-26.6989	0.999	0.999	1.09227e-30
Ncapd2	6.53677e-35	12.1303	0.897	0.96	1.70204e-30
Shfm1	9.18454e-35	-6.89487	0.028	0.211	2.39147e-30
Whsc1	2.48738e-34	-9.4578	0.022	0.197	6.47664e-30
2023-09-15	2.66949e-34	-1.704	0.026	0.206	6.95082e-30
Fam195b	3.91596e-34	-4.46161	0.026	0.205	1.01964e-29
Tmem57	5.74231e-34	-3.14813	0.028	0.207	1.49518e-29
Hdgfrp3	1.03462e-33	12.4756	0.03	0.213	2.69395e-29
Zcchc11	1.41007e-33	-10.9273	0.027	0.205	3.67155e-29
Cirh1a	1.46799e-33	0.666188	0.029	0.21	3.82234e-29
AI314180	2.86341e-33	2.48343	0.03	0.211	7.45574e-29
Nhp2l1	2.94946e-33	0.757618	0.03	0.213	7.6798e-29
Fam134a	4.08557e-33	-3.13923	0.028	0.205	1.0638e-28
Fam60a	4.25291e-33	-3.1121	0.028	0.205	1.10737e-28
0610007P14Rik	5.4534e-33	-2.41197	0.027	0.202	1.41996e-28
Gm8730	7.77967e-33	-15.975	0.031	0.21	2.02567e-28
2310036O22Rik	7.94984e-33	-1.34645	0.032	0.212	2.06998e-28
Selk	1.06327e-32	-10.204	0.03	0.21	2.76854e-28
Dlat	1.0731e-32	-2.50491	0.429	0.676	2.79414e-28
Myeov2	3.47996e-32	-7.51674	0.025	0.194	9.06112e-28
Ganab	3.75412e-32	2.20255	0.848	0.908	9.77499e-28
Gm10263	9.04685e-32	-4.1302	0.027	0.199	2.35562e-27
2810403A07Rik	1.24388e-31	-3.54165	0.023	0.188	3.23883e-27
Chd3os	1.82737e-31	-9.16145	0.027	0.198	4.75809e-27
Gyltl1b	2.08261e-31	-6.10966	0.025	0.191	5.4227e-27
Rpl13-ps3	2.40647e-31	0.898458	0.029	0.202	6.26597e-27
2700060E02Rik	3.07023e-31	-7.61626	0.028	0.197	7.99427e-27
Adgrl1	3.42759e-31	-9.85871	0.927	0.97	8.92475e-27
Tex13	5.35579e-31	-6.42775	0.03	0.199	1.39454e-26
Hn1	6.77151e-31	-12.1144	0.028	0.196	1.76317e-26
Neurl4	6.98615e-31	-2.17007	0.196	0.433	1.81905e-26
Fam178a	1.19581e-30	2.77755	0.022	0.182	3.11365e-26
Rps26-ps1	1.29442e-30	-4.36222	0.026	0.191	3.37042e-26
Rqcd1	1.68568e-30	-3.65453	0.029	0.196	4.38917e-26
D15Ertd621e	2.98851e-30	-4.73693	0.03	0.197	7.78148e-26
Mdh2	4.32617e-30	-5.83011	0.996	0.994	1.12645e-25
Smek1	4.50777e-30	-4.11018	0.028	0.191	1.17373e-25
Prune	4.78475e-30	-4.79131	0.024	0.182	1.24585e-25
Ctage5	6.49543e-30	-7.39975	0.025	0.186	1.69128e-25
Gm9843	7.6211e-30	2.03172	0.027	0.189	1.98438e-25
Erdr1	9.47876e-30	-7.92431	0.027	0.188	2.46808e-25
Psmb6	1.63235e-29	-11.3804	0.869	0.968	4.25031e-25
Tceb1	1.83783e-29	-5.90755	0.027	0.187	4.78535e-25
Gm7324	1.86094e-29	0.557825	0.235	0.044	4.8455e-25
Itfg1	2.28254e-29	-2.76866	0.429	0.65	5.94329e-25
Whsc1l1	2.68049e-29	-0.758766	0.022	0.177	6.97945e-25
Ppp2r4	3.49934e-29	1.79159	0.027	0.186	9.11158e-25
Fam134c	4.65219e-29	1.90106	0.025	0.182	1.21134e-24
Suv420h1	4.96948e-29	-3.13103	0.021	0.172	1.29395e-24
2810474O19Rik	5.0688e-29	0.971984	0.029	0.188	1.31981e-24
Rpl35a	5.88221e-29	25.6451	0.999	0.999	1.53161e-24
Sgol2a	1.3939e-28	6.48397	0.017	0.163	3.62943e-24
1110008F13Rik	1.82544e-28	-5.11745	0.023	0.176	4.75307e-24
Gm10116	1.91266e-28	-3.47916	0.029	0.189	4.98018e-24
Ndufv1	3.4567e-28	-4.89339	0.935	0.956	9.00055e-24
Fam21	3.89019e-28	-3.66785	0.029	0.186	1.01293e-23
Smek2	4.29266e-28	-1.84599	0.025	0.178	1.11772e-23
Gm11273	4.86565e-28	-1.74402	0.197	0.42	1.26692e-23
Slmo2	6.34716e-28	-4.3218	0.028	0.182	1.65267e-23
Olfr1423	9.24716e-28	18.7702	0.912	0.703	2.40777e-23
Eef2	1.11834e-27	-33.4346	0.999	0.999	2.91194e-23
Hn1l	1.40394e-27	-5.76758	0.029	0.184	3.65559e-23
Aard	1.57713e-27	-7.53704	0.025	0.174	4.10654e-23
Vprbp	1.82162e-27	-1.83959	0.027	0.179	4.74312e-23
Lgmn	3.24048e-27	-2.05518	0.558	0.729	8.43755e-23
Fam175b	4.11794e-27	-1.06918	0.015	0.152	1.07223e-22
Mesdc2	4.13001e-27	-1.71175	0.02	0.162	1.07537e-22
Mina	4.38265e-27	-2.94155	0.025	0.173	1.14115e-22
Rps11	4.61027e-27	-46.4894	0.999	0.997	1.20042e-22
1110037F02Rik	4.79322e-27	-3.61473	0.023	0.169	1.24806e-22
Zswim6	5.20638e-27	-5.67108	0.021	0.164	1.35564e-22
2700029M09Rik	5.32508e-27	2.79324	0.02	0.163	1.38654e-22
Ufd1l	8.30277e-27	-0.911273	0.026	0.176	2.16188e-22
Rps10	1.09146e-26	-15.9887	0.515	0.684	2.84193e-22
2410089E03Rik	1.11515e-26	-0.885286	0.025	0.172	2.90361e-22
E430025E21Rik	1.66935e-26	0.639528	0.025	0.17	4.34664e-22
Zzef1	2.1257e-26	-1.24833	0.302	0.533	5.5349e-22
A830080D01Rik	2.2905e-26	-3.59828	0.02	0.16	5.96399e-22
A230046K03Rik	2.36377e-26	-1.2881	0.019	0.158	6.1548e-22
Hiat1	1.1567e-25	-3.8153	0.02	0.157	3.01182e-21
2010107G23Rik	1.34319e-25	-6.42978	0.023	0.162	3.4974e-21
1810026J23Rik	2.32075e-25	-2.08845	0.022	0.159	6.04276e-21
Fam103a1	3.82586e-25	-3.43863	0.019	0.152	9.96179e-21
Tmem55b	4.13661e-25	-1.94719	0.019	0.152	1.07709e-20
Prmt10	4.2639e-25	-2.56114	0.017	0.146	1.11023e-20
Atp2a2	5.22892e-25	-2.10272	0.834	0.919	1.36151e-20
Gltscr2	5.49355e-25	-0.456866	0.03	0.176	1.43041e-20
Erbb2ip	6.30834e-25	-1.15143	0.013	0.136	1.64257e-20
Utp11l	8.97444e-25	43.0688	0.026	0.168	2.33677e-20
Gareml	1.02852e-24	-1.74501	0.012	0.134	2.67807e-20
Zfos1	1.15545e-24	-2.72066	0.031	0.177	3.00856e-20
1810043H04Rik	1.40685e-24	-1.21064	0.02	0.152	3.66317e-20
Ipo8	2.83347e-24	-3.55191	0.542	0.741	7.37778e-20
Igf1r	3.87223e-24	-8.54395	0.899	0.96	1.00825e-19
Gm16586	4.1046e-24	-0.58712	0.006	0.116	1.06876e-19
Pkd2l1	5.98414e-24	-2.90032	0.446	0.646	1.55815e-19
BC030336	7.97764e-24	-1.72522	0.012	0.13	2.07722e-19
Wbp5	8.66982e-24	-15.7295	0.02	0.149	2.25745e-19
Wash1	9.54771e-24	-1.52598	0.015	0.136	2.48603e-19
Ndufb7	1.10502e-23	-4.13996	0.657	0.804	2.87726e-19
Hmga1-rs1	1.24317e-23	-1.42022	0.017	0.14	3.23697e-19
Gucy2c	1.41039e-23	-0.537532	0.007	0.116	3.67237e-19
Pbrm1	1.51748e-23	-5.28333	0.954	0.973	3.95123e-19
Erh	1.61522e-23	-3.21974	0.959	0.975	4.2057e-19
Cpsf3l	2.29852e-23	-0.909317	0.02	0.146	5.98489e-19
Trim71	2.5005e-23	5.34046	0.997	0.984	6.51081e-19
Gm13251	3.00355e-23	-0.870318	0.013	0.13	7.82065e-19
Rtfdc1	4.53363e-23	-1.75136	0.019	0.143	1.18047e-18
PISD	4.64737e-23	-2.99877	0.019	0.141	1.21008e-18
Apoa1bp	1.06141e-22	-1.30621	0.024	0.153	2.7637e-18
2310035C23Rik	1.26608e-22	-2.82898	0.024	0.152	3.29662e-18
Eif3d	1.9789e-22	-3.18251	0.945	0.977	5.15266e-18
Rfwd2	2.12212e-22	-0.99994	0.016	0.134	5.52558e-18
Cyr61	2.24154e-22	-7.54043	0.075	0.232	5.83652e-18
Rps14	3.43443e-22	-3.21007	1	1	8.94256e-18
Gbas	4.29381e-22	0.870084	0.018	0.136	1.11802e-17
Pddc1	6.39316e-22	-0.775276	0.014	0.126	1.66465e-17
9030624J02Rik	7.7788e-22	-0.987646	0.018	0.135	2.02544e-17
Clu	9.94497e-22	0.667239	0.07	0.222	2.58947e-17
Papd7	1.16158e-21	-0.962407	0.012	0.121	3.02452e-17
Nupl1	1.1908e-21	-0.854074	0.02	0.139	3.10061e-17
l7Rn6	1.27443e-21	-1.29823	0.014	0.125	3.31837e-17
Glg1	1.41279e-21	-6.359	0.952	0.973	3.67862e-17
Fdx1l	1.67922e-21	-1.02683	0.017	0.131	4.37236e-17
H3f3b	2.32111e-21	-10.395	0.999	1	6.04371e-17
Asun	2.39172e-21	-2.0264	0.019	0.135	6.22757e-17
Tdg	4.12808e-21	0.525708	0.628	0.413	1.07487e-16
Emc10	4.22608e-21	-2.54747	0.857	0.924	1.10039e-16
Atp5b	4.9793e-21	-10.3816	0.999	0.989	1.29651e-16
AI846148	6.25259e-21	0.406786	0.014	0.122	1.62805e-16
Ctsf	6.82707e-21	-2.16112	0.548	0.712	1.77763e-16
Ept1	9.38645e-21	-0.65864	0.016	0.126	2.44404e-16
Ptprf	9.85048e-21	-5.09691	0.967	0.976	2.56487e-16
Elp3	1.0636e-20	-1.58962	0.445	0.644	2.76939e-16
Fam175a	1.2863e-20	-0.739847	0.013	0.119	3.34926e-16
B230354K17Rik	1.35374e-20	-5.54424	0.023	0.14	3.52486e-16
Adrbk1	1.37306e-20	-2.23404	0.016	0.125	3.57517e-16
Hdgfrp2	1.41486e-20	-0.818799	0.014	0.121	3.68402e-16
Pcnxl3	2.01064e-20	-1.34691	0.02	0.133	5.2353e-16
Hiatl1	2.45232e-20	-1.69609	0.02	0.133	6.38534e-16
Fat1	2.48125e-20	-10.1806	0.575	0.76	6.46068e-16
Bre	3.10505e-20	-0.755531	0.013	0.116	8.08493e-16
AU019823	3.26824e-20	-1.42452	0.018	0.129	8.50985e-16
Srrm2	3.44849e-20	2.39333	0.994	0.997	8.97919e-16
Aldh1a1	3.6266e-20	27.0878	0.018	0.128	9.44293e-16
Lsm4	3.7153e-20	-4.45338	0.901	0.938	9.67391e-16
Qtrtd1	5.37063e-20	-0.853335	0.016	0.122	1.39841e-15
Mrpl15	5.84382e-20	-2.97554	0.758	0.886	1.52161e-15
Slc3a2	5.9022e-20	-3.23495	0.977	0.98	1.53682e-15
Gatsl2	6.26355e-20	-1.33008	0.014	0.117	1.6309e-15
Atp5sl	8.8701e-20	-0.822305	0.02	0.13	2.3096e-15
Ankfy1	8.88358e-20	-173.437	0.784	0.888	2.31311e-15
Gpbp1	9.36647e-20	-4.04819	0.981	0.982	2.43884e-15
Raver1	9.43513e-20	-0.809359	0.024	0.139	2.45672e-15
Sepw1	1.01018e-19	4.5871	0.025	0.141	2.63032e-15
Ccdc53	1.05117e-19	0.845216	0.022	0.135	2.73703e-15
Trip12	1.08579e-19	-10.1476	0.999	0.992	2.82717e-15
Znfx1	1.23324e-19	-1.2219	0.401	0.595	3.21111e-15
Vimp	1.47548e-19	-0.826518	0.02	0.13	3.84186e-15
Selt	1.77138e-19	-1.29092	0.02	0.129	4.61233e-15
Vcp	1.93664e-19	4.15189	0.998	0.992	5.04262e-15
Akap9	2.21372e-19	-8.53419	0.847	0.914	5.76408e-15
Rplp1	2.36523e-19	33.6409	0.999	0.999	6.1586e-15
Deb1	2.3709e-19	-0.655631	0.008	0.101	6.17334e-15
Casc5	3.14173e-19	-3.2156	0.014	0.115	8.18044e-15
Arid1a	3.83893e-19	-2.82746	0.956	0.97	9.99582e-15
Hyou1	3.9225e-19	-2.09927	0.839	0.91	1.02134e-14
Dag1	4.10158e-19	-10.7872	0.969	0.976	1.06797e-14
Dync1h1	4.85925e-19	-2.06806	0.937	0.966	1.26525e-14
Wdr89	7.23057e-19	-5.84494	0.989	0.985	1.8827e-14
Polr3b	7.82309e-19	-6.45661	0.772	0.866	2.03698e-14
B630005N14Rik	1.07517e-18	-0.800456	0.019	0.124	2.79954e-14
Ict1	1.75307e-18	-1.23752	0.019	0.122	4.56465e-14
D930015E06Rik	1.84549e-18	-0.948082	0.017	0.119	4.8053e-14
Tmed2	2.02339e-18	-2.18153	0.965	0.975	5.26851e-14
Wbscr22	2.22518e-18	-0.677433	0.017	0.117	5.79391e-14
Ankrd17	2.9336e-18	-4.94504	0.995	0.991	7.63851e-14
9230110C19Rik	3.38353e-18	-0.714172	0.017	0.116	8.81003e-14
U2af1l4	3.95e-18	-0.704403	0.02	0.124	1.0285e-13
Abl2	3.96952e-18	-6.623	0.64	0.763	1.03358e-13
Atf7ip	5.46422e-18	-2.87641	0.728	0.828	1.42277e-13
2610020H08Rik	6.56763e-18	-0.699734	0.01	0.1	1.71008e-13
1500011B03Rik	7.50968e-18	-1.78038	0.54	0.684	1.95537e-13
Tsc22d3	7.64979e-18	-6.9289	0.958	0.972	1.99185e-13
Gm10094	8.92937e-18	-0.457812	0.018	0.117	2.32503e-13
2810428I15Rik	1.00254e-17	-0.687245	0.013	0.106	2.61042e-13
1110004E09Rik	1.05356e-17	-0.525582	0.016	0.112	2.74325e-13
Rpl6l	1.08082e-17	-0.523781	0.017	0.115	2.81423e-13
Drosha	1.14796e-17	-6.77924	0.978	0.977	2.98907e-13
Aplp2	1.15204e-17	-5.345	0.966	0.968	2.99967e-13
Gm10146	1.15934e-17	-0.65117	0.015	0.11	3.01868e-13
2410016O06Rik	1.39118e-17	-0.895768	0.017	0.114	3.62235e-13
Herc1	1.47884e-17	-5.92761	0.993	0.982	3.8506e-13
Fam179b	1.69323e-17	-1.62919	0.016	0.111	4.40882e-13
Gltscr1l	1.76331e-17	-0.781877	0.015	0.11	4.59131e-13
Rps18-ps3	1.85661e-17	-0.507674	0.013	0.105	4.83425e-13
BC022687	1.88614e-17	-0.37087	0.012	0.102	4.91112e-13
2610305D13Rik	2.04722e-17	-1.14028	0.017	0.114	5.33054e-13
Huwe1	2.74022e-17	-3.66726	0.991	0.991	7.13499e-13
Serinc3	2.97431e-17	-6.38281	0.934	0.951	7.74451e-13
Gstm2	3.8083e-17	-0.349569	0.049	0.169	9.91606e-13
Dock3	4.32196e-17	-1.24985	0.523	0.663	1.12535e-12
5730508B09Rik	4.43591e-17	-1.15699	0.013	0.102	1.15502e-12
Vdac3-ps1	4.94518e-17	-0.625471	0.014	0.105	1.28762e-12
Trim28	6.10602e-17	-6.06914	0.983	0.986	1.58989e-12
Dnase1l2	6.60969e-17	0.4913	0.27	0.111	1.72103e-12
BC003331	7.16994e-17	-0.807819	0.018	0.112	1.86691e-12
Jmjd6	7.4601e-17	-1.67564	0.556	0.715	1.94246e-12
Ret	8.24087e-17	-9.52242	0.937	0.941	2.14576e-12
Faf1	8.43733e-17	-2.03165	0.688	0.792	2.19691e-12
Inha	8.72773e-17	4.00463	0.052	0.173	2.27253e-12
Tssc1	1.09708e-16	-0.665372	0.014	0.104	2.85658e-12
Parp12	1.15482e-16	-1.42023	0.57	0.703	3.00693e-12
Rpl23a-ps3	1.16458e-16	-0.352225	0.018	0.112	3.03233e-12
Btf3l4	1.16611e-16	-3.92353	0.506	0.646	3.03633e-12
Gstp1	1.26426e-16	-0.468462	0.083	0.221	3.29188e-12
Ndufa4	1.47438e-16	-5.8954	0.91	0.933	3.83898e-12
Rpl36al	1.54223e-16	-6.12498	0.317	0.466	4.01565e-12
Srf	1.55786e-16	-4.00739	0.796	0.869	4.05635e-12
D2Wsu81e	1.70402e-16	-2.48679	0.015	0.105	4.43694e-12
Cyc1	1.99668e-16	-3.18316	0.857	0.904	5.19896e-12
Pacrgl	2.13616e-16	-0.6774	0.023	0.121	5.56213e-12
2810417H13Rik	2.24562e-16	-6.07511	0.02	0.115	5.84713e-12
C330027C09Rik	2.54453e-16	-0.977331	0.021	0.117	6.62546e-12
Rpl28	2.68007e-16	-28.0744	1	0.996	6.97837e-12
Rpl18	2.79417e-16	-3.43641	0.998	0.999	7.27545e-12
Gm10076	3.00724e-16	-6.94373	0.902	0.946	7.83026e-12
Ppp5c	3.22768e-16	-0.670047	0.304	0.477	8.40423e-12
Xpo1	3.34871e-16	-3.97351	0.994	0.992	8.71937e-12
Pphln1	3.68568e-16	-4.64869	0.972	0.975	9.59679e-12
Lamp1	3.71405e-16	-9.19794	0.997	0.989	9.67064e-12
Rpl11	4.85237e-16	2.18402	0.991	0.992	1.26346e-11
Eef1g	5.49204e-16	-0.333304	0.982	0.991	1.43002e-11
Ube2d3	6.28706e-16	2.48747	0.983	0.981	1.63702e-11
mt-Nd4l	6.42292e-16	12.661	0.996	0.99	1.6724e-11
Spata9	6.46569e-16	-0.384234	0.038	0.146	1.68354e-11
Setd5	6.62199e-16	-4.0786	0.935	0.961	1.72423e-11
Dnajc19	6.79621e-16	-1.21754	0.494	0.669	1.7696e-11
Ece2	8.44847e-16	-0.57726	0.016	0.104	2.19981e-11
RP23-4H17.3	8.63047e-16	-53.9793	0.018	0.109	2.2472e-11
Mov10l1	9.55205e-16	-0.306966	0.943	0.947	2.48716e-11
Lrrcc1	1.10109e-15	-1.03291	0.578	0.723	2.86702e-11
Taok2	1.4352e-15	-1.30718	0.539	0.673	3.73698e-11
Stk35	1.5391e-15	-5.34583	0.885	0.931	4.00752e-11
Syvn1	1.95197e-15	-0.888069	0.338	0.513	5.08255e-11
Ifi30	1.99851e-15	-1.35613	0.015	0.1	5.20372e-11
Gpat2	3.54776e-15	-0.460659	0.905	0.952	9.23765e-11
Smim7	3.60944e-15	-2.19634	0.705	0.798	9.39826e-11
Smoc2	3.98321e-15	-1.49485	0.747	0.836	1.03715e-10
Med1	3.99927e-15	-4.72293	0.947	0.965	1.04133e-10
Uqcrq	4.29047e-15	-8.71115	0.962	0.961	1.11715e-10
Atp6v0d1	4.41145e-15	-2.59094	0.732	0.822	1.14865e-10
Clpb	5.05234e-15	-1.65341	0.681	0.811	1.31553e-10
Itgb5	5.34919e-15	-0.83618	0.284	0.447	1.39282e-10
AK010878	5.40715e-15	-24.7093	0.016	0.1	1.40791e-10
Usp7	5.64159e-15	-4.21111	0.991	0.99	1.46896e-10
Rfc5	5.75357e-15	-4.96663	0.748	0.838	1.49811e-10
Zyg11b	5.81181e-15	-2.90867	0.797	0.883	1.51328e-10
Xrcc6bp1	6.6533e-15	-0.924542	0.016	0.1	1.73239e-10
Iars2	7.49055e-15	-6.86951	0.711	0.835	1.95039e-10
Echdc1	7.71161e-15	-1.61068	0.445	0.595	2.00795e-10
Mpc1	7.71587e-15	-0.67962	0.239	0.408	2.00906e-10
Tnrc6a	7.72858e-15	4.9979	0.991	0.986	2.01237e-10
Snhg6	9.37163e-15	-3.57064	0.728	0.811	2.44018e-10
9430016H08Rik	9.62569e-15	-0.874493	0.02	0.107	2.50634e-10
Cbfa2t2	1.01348e-14	-0.934495	0.355	0.529	2.63891e-10
Rpn2	1.09545e-14	-4.51332	0.774	0.842	2.85233e-10
Myo7a	1.21264e-14	0.375341	0.241	0.1	3.15747e-10
Mbtps1	1.27404e-14	-4.44059	0.845	0.893	3.31735e-10
Isyna1	1.35554e-14	9.42851	0.991	0.994	3.52955e-10
Gigyf1	1.4161e-14	-3.55133	0.883	0.908	3.68724e-10
2510039O18Rik	1.42871e-14	-2.02286	0.525	0.667	3.72007e-10
Rbmxl1	1.45501e-14	-1.06554	0.532	0.677	3.78854e-10
Gpx1	1.58653e-14	10.368	0.983	0.963	4.13101e-10
Parg	1.71626e-14	-9.53871	0.887	0.923	4.4688e-10
Ppp1ca	1.91772e-14	-10.5844	0.995	0.995	4.99336e-10
Cct5	1.92144e-14	-5.77456	0.998	0.989	5.00306e-10
Rplp2	1.93925e-14	-29.1757	1	1	5.04943e-10
Ppp1r15b	2.07981e-14	-1.72447	0.779	0.856	5.41541e-10
Akap11	2.13491e-14	-9.9196	0.962	0.97	5.55889e-10
Rps15a	2.22451e-14	-27.731	0.999	0.999	5.79217e-10
Samd1	2.23499e-14	-3.74216	0.861	0.928	5.81946e-10
Sphk1	2.88434e-14	-0.750542	0.418	0.232	7.51025e-10
Pianp	3.36685e-14	2.83003	0.572	0.408	8.76659e-10
Ankrd11	3.38662e-14	-6.13493	0.956	0.97	8.81808e-10
Kmt2e	3.43032e-14	-3.7669	0.783	0.88	8.93187e-10
Csde1	3.50886e-14	0.963214	0.998	0.999	9.13636e-10
Mt2	4.25735e-14	-42.3447	0.997	0.992	1.10853e-09
Comt	4.31374e-14	-27.7344	0.703	0.77	1.12321e-09
Hnrnpf	4.83683e-14	-27.0316	0.999	1	1.25941e-09
Eif3f	4.97162e-14	-8.90695	0.954	0.965	1.29451e-09
2610507B11Rik	5.00993e-14	-3.76183	0.992	0.989	1.30448e-09
Bicc1	5.17142e-14	-3.681	0.565	0.696	1.34653e-09
Ncor2	5.23642e-14	-6.72741	0.953	0.96	1.36346e-09
Stab2	5.84676e-14	-0.761005	0.185	0.33	1.52238e-09
Sgol1	5.92248e-14	-0.535568	0.018	0.1	1.5421e-09
Mapk12	7.02615e-14	-0.789423	0.163	0.309	1.82947e-09
Gm8797	7.28225e-14	-11.4802	0.997	0.975	1.89615e-09
Mid1	7.4766e-14	-3.03873	0.076	0.191	1.94676e-09
Snx27	7.78502e-14	-3.32264	0.787	0.865	2.02706e-09
Ppib	8.85861e-14	-5.13882	0.902	0.924	2.30661e-09
Puf60	9.0677e-14	-3.27919	1	0.997	2.36105e-09
Cic	9.54848e-14	-1.47465	0.85	0.902	2.48623e-09
B3gnt7	9.58757e-14	2.35614	0.448	0.279	2.49641e-09
Ndel1	1.00685e-13	3.57268	0.821	0.884	2.62165e-09
P4hb	1.12001e-13	-17.3993	0.994	0.979	2.91628e-09
Gm14698	1.21185e-13	-1.49532	0.065	0.176	3.15543e-09
Rpl3	1.37954e-13	-36.158	0.997	0.996	3.59204e-09
Kif1bp	1.38137e-13	-1.09349	0.467	0.61	3.59682e-09
E4f1	1.44273e-13	-0.517282	0.105	0.231	3.75659e-09
1700015G11Rik	1.62593e-13	0.435954	0.105	0.018	4.23359e-09
Ep400	1.96444e-13	-6.68689	0.98	0.979	5.11501e-09
Sptbn1	2.56629e-13	-1.7602	0.87	0.919	6.6821e-09
Galnt1	2.59652e-13	0.873377	0.856	0.904	6.76082e-09
Rpl13a	2.77401e-13	2.53845	0.432	0.529	7.22297e-09
Poldip3	3.01336e-13	1.82688	0.98	0.979	7.8462e-09
Dhps	3.32399e-13	-1.35166	0.524	0.667	8.655e-09
Ankrd10	3.34413e-13	-2.84073	0.776	0.861	8.70744e-09
G3bp2	3.48373e-13	1.29464	0.984	0.99	9.07092e-09
Celf1	3.76794e-13	-5.05612	0.959	0.97	9.81096e-09
Ndufs5	3.82976e-13	1.28155	0.906	0.957	9.97192e-09
Nomo1	4.29419e-13	-4.08557	0.825	0.891	1.11812e-08
Nsun5	4.75159e-13	-0.631477	0.462	0.614	1.23722e-08
Surf4	4.91894e-13	-3.71517	0.846	0.893	1.28079e-08
Pelo	5.57297e-13	-0.426818	0.028	0.114	1.45109e-08
Cnot1	5.70916e-13	-0.30047	0.964	0.977	1.48655e-08
Cct7	7.06396e-13	-14.2474	0.995	0.991	1.83931e-08
Eif4a2	7.54205e-13	-7.79439	0.842	0.893	1.9638e-08
Ica1	8.02082e-13	-1.94655	0.597	0.716	2.08846e-08
Wdr74	8.7883e-13	-1.43863	0.141	0.273	2.2883e-08
Rpl4	9.73122e-13	18.4413	1	0.999	2.53381e-08
Rpl10a	9.93616e-13	-13.2859	0.998	0.997	2.58718e-08
Trrap	1.05372e-12	0.883752	0.942	0.975	2.74367e-08
Cnot10	1.1894e-12	-2.37736	0.801	0.861	3.09697e-08
Lrp6	1.21237e-12	-1.58785	0.687	0.773	3.15676e-08
Hfm1	1.31027e-12	-0.469159	0.138	0.27	3.41168e-08
Hax1	1.3173e-12	-1.90535	0.636	0.749	3.42998e-08
Cab39	1.40509e-12	-10.1543	0.893	0.958	3.65858e-08
Prrc2a	1.4737e-12	-0.919425	0.893	0.934	3.83722e-08
Numa1	1.5943e-12	-0.836059	0.896	0.947	4.15123e-08
Cdk8	1.60836e-12	-2.0917	0.803	0.883	4.18784e-08
Hgs	1.61818e-12	-0.98284	0.492	0.653	4.21342e-08
Dmxl2	1.68956e-12	1.07831	0.599	0.727	4.39928e-08
Hnrnpk	1.70942e-12	-1.65052	1	0.999	4.45098e-08
Atp5a1	1.92612e-12	-4.21942	0.998	0.999	5.01523e-08
Kmt2d	1.94604e-12	3.03351	0.884	0.926	5.06709e-08
Lpcat2	2.10091e-12	-0.372533	0.054	0.154	5.47035e-08
Faap100	2.1248e-12	-0.857266	0.285	0.433	5.53256e-08
Lemd3	2.3309e-12	-1.68565	0.605	0.72	6.0692e-08
Rrs1	2.4778e-12	0.318629	0.647	0.769	6.4517e-08
Zfp433	2.57817e-12	-0.804202	0.028	0.11	6.71305e-08
Ube2h	2.74429e-12	-9.85754	0.923	0.942	7.14559e-08
Ier5l	2.99497e-12	-1.35366	0.103	0.221	7.79831e-08
Hspa5	3.0247e-12	4.0024	0.994	0.992	7.87572e-08
Rpl36a-ps1	3.14942e-12	0.95098	0.454	0.293	8.20047e-08
Shroom3	3.18532e-12	-1.17662	0.467	0.615	8.29393e-08
Larp1	3.45435e-12	-5.23036	0.994	0.991	8.99444e-08
Cnot11	3.55336e-12	-2.16711	0.78	0.847	9.25224e-08
Zmym3	3.68512e-12	-8.75501	0.95	0.961	9.59533e-08
Nfe2l1	3.79383e-12	-6.64371	0.81	0.89	9.87838e-08
9530068E07Rik	3.82081e-12	-0.662544	0.513	0.644	9.94862e-08
Slc7a1	4.06918e-12	-2.46467	0.509	0.643	1.05953e-07
Tjap1	4.25028e-12	-3.64014	0.802	0.872	1.10669e-07
Camsap1	4.30713e-12	-3.89698	0.871	0.914	1.12149e-07
Nop16	4.38348e-12	-3.90362	0.681	0.774	1.14137e-07
Dynlrb1	4.52245e-12	-3.52602	0.932	0.941	1.17755e-07
Tti2	4.97017e-12	-0.58183	0.349	0.506	1.29413e-07
Tcf3	5.03168e-12	-5.23874	0.931	0.952	1.31015e-07
Ncoa5	5.11362e-12	-0.995221	0.291	0.436	1.33148e-07
Dph7	5.44559e-12	-0.298465	0.099	0.216	1.41792e-07
Myl12b	5.7704e-12	-1.8272	0.385	0.515	1.5025e-07
Brat1	5.85427e-12	-1.08654	0.561	0.678	1.52434e-07
Klhdc3	6.03481e-12	-10.1484	0.946	0.96	1.57134e-07
Gm9008	6.36817e-12	-0.527549	0.082	0.191	1.65814e-07
Smdt1	6.85504e-12	-1.28256	0.826	0.881	1.78491e-07
Taz	7.14213e-12	-0.476971	0.17	0.302	1.85967e-07
Calr	7.30585e-12	-14.7503	0.995	0.992	1.9023e-07
Ptov1	7.39351e-12	-1.8684	0.797	0.864	1.92512e-07
Psmb5	7.9305e-12	-4.89794	0.851	0.878	2.06494e-07
D630045J12Rik	8.69238e-12	-0.732198	0.416	0.553	2.26332e-07
Jkamp	9.02824e-12	-1.31212	0.675	0.765	2.35077e-07
Cdk16	9.035e-12	-1.5072	0.715	0.808	2.35253e-07
Pum2	9.21933e-12	-1.73669	0.93	0.944	2.40053e-07
Phf20	9.25496e-12	-3.08851	0.947	0.956	2.40981e-07
Cramp1l	9.309e-12	-2.07699	0.748	0.821	2.42388e-07
Cdk12	9.50705e-12	-3.9551	0.912	0.956	2.47545e-07
Naa30	1.00319e-11	-1.33706	0.507	0.648	2.61209e-07
2010005H15Rik	1.07064e-11	-0.349191	0.041	0.129	2.78772e-07
Atp9a	1.2762e-11	-1.99882	0.655	0.768	3.32296e-07
Rps3	1.27758e-11	-16.1622	0.999	0.997	3.32658e-07
Slc12a7	1.29833e-11	-2.32279	0.665	0.76	3.3806e-07
Ireb2	1.37946e-11	-1.93463	0.902	0.941	3.59183e-07
Ranbp3	1.40686e-11	-1.15736	0.679	0.769	3.66318e-07
Nbr1	1.42356e-11	-2.28711	0.786	0.872	3.70667e-07
Ski	1.45487e-11	-10.0689	0.974	0.973	3.78818e-07
Itpr3	1.70149e-11	-4.36188	0.45	0.583	4.43034e-07
Dcaf6	1.78495e-11	-3.87834	0.838	0.896	4.64766e-07
Polr2e	1.88567e-11	-2.34023	0.912	0.924	4.9099e-07
Zfp773	1.94145e-11	-1.75001	0.089	0.196	5.05515e-07
Map4k2	1.98154e-11	-2.48927	0.665	0.79	5.15953e-07
Purb	2.12199e-11	-8.73729	0.887	0.922	5.52524e-07
Cept1	2.20589e-11	-0.97845	0.259	0.4	5.74371e-07
Parp1	2.21005e-11	-10.0867	0.999	0.992	5.75452e-07
Nol4l	2.23289e-11	-10.4163	0.521	0.646	5.81401e-07
Sp1	2.23489e-11	-5.26456	0.946	0.948	5.81921e-07
Ankle2	2.25831e-11	-1.79289	0.678	0.782	5.88019e-07
Tgoln1	2.2821e-11	-2.75746	0.941	0.951	5.94214e-07
Apopt1	2.3126e-11	-0.752991	0.199	0.333	6.02156e-07
Gars	2.43995e-11	-2.9422	0.961	0.963	6.35314e-07
Cdc42ep3	2.48645e-11	-0.727612	0.451	0.292	6.47421e-07
Ddi2	2.5878e-11	-2.39536	0.739	0.818	6.73812e-07
Rbm39	2.71679e-11	17.1379	1	0.995	7.07397e-07
Dlst	2.77639e-11	-2.44583	0.486	0.619	7.22917e-07
Fbxl5	2.81961e-11	-1.2249	0.715	0.824	7.3417e-07
Zfhx3	2.89622e-11	-7.85201	0.609	0.722	7.54117e-07
Tubgcp5	3.25295e-11	-1.45623	0.598	0.697	8.47004e-07
Nav2	3.72557e-11	-0.863996	0.615	0.715	9.70064e-07
Larp4b	3.90999e-11	-2.23577	0.821	0.883	1.01808e-06
Cox4i1	3.99424e-11	-10.82	0.998	0.996	1.04002e-06
Ppp6r3	3.99658e-11	-2.07772	0.76	0.851	1.04063e-06
Csnk1g2	4.00239e-11	-1.57917	0.81	0.878	1.04214e-06
Zfp318	4.36698e-11	-20.5211	0.956	0.965	1.13708e-06
Zcchc14	4.97253e-11	-3.9491	0.66	0.75	1.29475e-06
Ptbp1	5.05786e-11	-1.06717	0.949	0.956	1.31696e-06
Ctsd	5.16095e-11	-4.94623	0.724	0.792	1.34381e-06
Chek1	5.17329e-11	-1.73017	0.702	0.777	1.34702e-06
Nup205	5.19132e-11	-1.93878	0.928	0.951	1.35172e-06
Arfgef2	5.24628e-11	-0.687006	0.237	0.375	1.36603e-06
Itga6	5.37931e-11	-11.2466	0.835	0.856	1.40066e-06
Pnrc1	5.46937e-11	0.32256	0.815	0.878	1.42412e-06
Ppp2cb	5.47342e-11	-2.2291	0.666	0.742	1.42517e-06
Cad	5.75445e-11	-4.50251	0.941	0.961	1.49834e-06
Naa15	5.95664e-11	-14.4006	0.966	0.976	1.55099e-06
Emc8	6.2476e-11	-5.50325	0.908	0.944	1.62675e-06
Dot1l	6.49126e-11	-2.03058	0.763	0.862	1.69019e-06
Gabpb2	6.58646e-11	-2.95541	0.767	0.846	1.71498e-06
Gart	7.06778e-11	-0.849165	0.699	0.784	1.84031e-06
Fn1	7.35e-11	-55.1457	0.86	0.909	1.91379e-06
Atp6v1a	7.40328e-11	-0.518319	0.859	0.895	1.92767e-06
Dock5	7.44315e-11	-1.07851	0.478	0.622	1.93805e-06
Srrm1	7.53539e-11	-3.71498	0.998	0.995	1.96206e-06
Smo	7.61802e-11	-0.279436	0.153	0.279	1.98358e-06
Rcor2	7.91687e-11	-10.17	0.525	0.653	2.06139e-06
Rsrp1	8.00443e-11	-2.23447	0.792	0.84	2.08419e-06
Rhobtb3	8.30888e-11	-1.11112	0.323	0.457	2.16347e-06
Sec63	9.31476e-11	-3.11382	0.941	0.948	2.42538e-06
Sypl	9.41773e-11	-0.867395	0.894	0.909	2.45219e-06
Ndn	9.72325e-11	-0.668009	0.261	0.398	2.53174e-06
Golga7	9.97269e-11	-0.562589	0.945	0.971	2.59669e-06
Afdn	1.06324e-10	1.58567	0.945	0.763	2.76845e-06
Nid2	1.06794e-10	-2.61743	0.646	0.723	2.78071e-06
Snrnp70	1.16988e-10	-2.26489	0.905	0.944	3.04614e-06
Rpl37a	1.21216e-10	-41.0425	0.998	1	3.15621e-06
Gpatch8	1.23401e-10	-4.46172	0.909	0.942	3.21313e-06
Gm48168	1.27086e-10	1.7353	0.842	0.649	3.30906e-06
Cep85	1.36786e-10	-10.0387	0.872	0.907	3.56163e-06
Stam2	1.36915e-10	-2.11966	0.658	0.774	3.56498e-06
Strap	1.38473e-10	-4.21605	0.898	0.936	3.60557e-06
Cmip	1.4006e-10	-2.12487	0.235	0.362	3.64688e-06
Psmd13	1.42834e-10	-2.69338	0.798	0.845	3.71911e-06
Atp2c1	1.43241e-10	-0.283878	0.582	0.697	3.72971e-06
Tbl3	1.49017e-10	-2.84271	0.59	0.701	3.8801e-06
Tmppe	1.49809e-10	-0.698233	0.046	0.13	3.90073e-06
Fam20b	1.50505e-10	-1.43185	0.545	0.667	3.91886e-06
Atp1a1	1.55621e-10	-2.23989	0.688	0.789	4.05205e-06
Trim24	1.5919e-10	-3.84876	0.894	0.924	4.14499e-06
Rictor	1.61542e-10	-3.93882	0.817	0.876	4.20622e-06
Mau2	1.65527e-10	-1.21155	0.546	0.664	4.31e-06
Npepps	1.65832e-10	-0.317084	0.81	0.861	4.31794e-06
Atp2b1	1.66939e-10	-2.14328	0.926	0.951	4.34675e-06
Pdia6	1.71499e-10	-2.45105	0.867	0.907	4.4655e-06
Cnot6	1.72597e-10	-3.6346	0.903	0.941	4.49408e-06
Lonp1	1.84904e-10	-2.00667	0.565	0.66	4.81452e-06
Yy1	1.88952e-10	-1.13894	0.76	0.842	4.91994e-06
Ppil4	1.89292e-10	-2.38333	0.894	0.937	4.92878e-06
Sema6d	1.93977e-10	-1.0995	0.361	0.504	5.05077e-06
Zfp951	1.94362e-10	-0.623417	0.256	0.393	5.06079e-06
Pom121	1.94662e-10	-2.32629	0.72	0.793	5.06861e-06
Usp2	2.02534e-10	-3.57899	0.632	0.732	5.27358e-06
Snhg9	2.14079e-10	-6.02062	0.958	0.874	5.57418e-06
Flot2	2.1431e-10	-2.92467	0.685	0.779	5.58021e-06
Picalm	2.20566e-10	-5.04795	0.888	0.914	5.7431e-06
Pclaf	2.21459e-10	9.56444	0.815	0.654	5.76635e-06
Srsf1	2.26541e-10	-4.99913	0.98	0.982	5.89869e-06
Lcorl	2.58252e-10	0.294695	0.521	0.638	6.72436e-06
Acp6	2.58521e-10	2.7963	0.602	0.702	6.73138e-06
Srp9	2.60236e-10	-4.95094	0.882	0.919	6.77602e-06
Git2	2.70044e-10	-2.66249	0.637	0.722	7.03142e-06
Magohb	2.75077e-10	-0.527012	0.387	0.532	7.16244e-06
Pithd1	2.82008e-10	-1.52959	0.493	0.609	7.34291e-06
Mcam	2.87466e-10	-2.98843	0.945	0.946	7.48504e-06
Sgpl1	2.89768e-10	-3.20323	0.957	0.963	7.54497e-06
Cacul1	2.9881e-10	-5.51511	0.923	0.931	7.78043e-06
Rpl10	3.07905e-10	-2.33175	0.75	0.793	8.01722e-06
Sema6c	3.1341e-10	-1.39565	0.082	0.179	8.16056e-06
Mpc2	3.13435e-10	18.5923	0.988	0.985	8.16121e-06
Mark2	3.30592e-10	-3.03771	0.902	0.924	8.60796e-06
Mcm2	3.35102e-10	-15.4773	0.968	0.97	8.72539e-06
Nr1h2	3.35564e-10	-1.2675	0.621	0.741	8.73741e-06
Hmox1	3.54246e-10	11.209	0.847	0.761	9.22385e-06
Cherp	3.55289e-10	-6.19241	0.971	0.967	9.25102e-06
Actn4	3.56493e-10	-0.639641	0.89	0.919	9.28238e-06
Gse1	3.71268e-10	-2.93044	0.635	0.731	9.66707e-06
Prkar1a	3.90885e-10	3.11651	0.995	0.994	1.01779e-05
Uhmk1	4.12621e-10	-1.79189	0.467	0.578	1.07438e-05
Tm9sf3	4.15436e-10	-6.31507	0.968	0.966	1.08171e-05
Arhgap44	4.17455e-10	-0.425893	0.535	0.638	1.08697e-05
Tbc1d20	4.23846e-10	-0.9616	0.815	0.878	1.10361e-05
Tonsl	4.29802e-10	-2.63625	0.566	0.662	1.11912e-05
Taok1	4.31683e-10	-5.73567	0.861	0.9	1.12402e-05
Polr2f	4.39557e-10	-3.07857	0.959	0.962	1.14452e-05
Esyt2	4.42204e-10	-2.0016	0.602	0.713	1.15141e-05
Ubr4	4.70929e-10	-8.66629	0.98	0.976	1.22621e-05
Rhob	4.73309e-10	-15.1914	0.548	0.663	1.2324e-05
Dnajb6	4.79763e-10	-1.2515	0.995	0.994	1.24921e-05
Rtn3	4.8332e-10	-4.64355	0.941	0.966	1.25847e-05
Flnb	4.98483e-10	-0.734887	0.431	0.568	1.29795e-05
Abcb6	5.05877e-10	-1.18731	0.36	0.489	1.3172e-05
Tns3	5.47605e-10	-1.5826	0.544	0.652	1.42585e-05
Notch2	5.5487e-10	-0.936665	0.387	0.516	1.44477e-05
Myl6	5.76791e-10	0.578912	0.855	0.931	1.50185e-05
Ppfia1	5.90504e-10	-1.05575	0.943	0.947	1.53756e-05
Dnaaf2	5.91373e-10	-0.906108	0.096	0.194	1.53982e-05
Snx12	6.05677e-10	-4.94754	0.843	0.893	1.57706e-05
Gnl3	6.12178e-10	-1.56784	0.986	0.985	1.59399e-05
Ppp2ca	6.12985e-10	-0.503444	0.951	0.958	1.59609e-05
Wac	6.2264e-10	-3.18913	0.909	0.943	1.62123e-05
Vsig10	6.28219e-10	-1.09969	0.518	0.634	1.63576e-05
Mt1	6.45215e-10	-56.5885	1	0.987	1.68001e-05
Brix1	6.4699e-10	5.26771	0.979	0.957	1.68463e-05
Gm47283	6.48062e-10	-17.1548	0.756	0.71	1.68742e-05
Btbd9	6.4882e-10	-1.55424	0.566	0.687	1.6894e-05
Rnf44	6.65359e-10	-3.1869	0.989	0.99	1.73246e-05
Smkr-ps	7.30025e-10	-1.59232	0.284	0.413	1.90084e-05
Ralgapa1	7.58492e-10	-0.575804	0.525	0.638	1.97496e-05
Ciao1	7.60433e-10	-0.35583	0.455	0.591	1.98001e-05
Ipo4	7.61842e-10	-1.84728	0.807	0.862	1.98368e-05
Rnf220	7.68014e-10	-5.0202	0.941	0.949	1.99976e-05
Son	7.7897e-10	-5.32467	0.997	0.992	2.02828e-05
Fbxo28	8.04447e-10	-1.51129	0.763	0.823	2.09462e-05
Ndufa3	8.07393e-10	4.93547	0.946	0.918	2.10229e-05
Malsu1	8.8167e-10	-0.681918	0.797	0.864	2.29569e-05
Dhx15	9.15952e-10	-1.64696	0.991	0.994	2.38496e-05
Iars	9.4482e-10	-3.57976	0.824	0.866	2.46012e-05
Zfp386	1.04763e-09	-2.21889	0.548	0.655	2.72783e-05
Rc3h2	1.04831e-09	-2.00717	0.648	0.746	2.72958e-05
Wdr7	1.06631e-09	-0.432167	0.217	0.347	2.77646e-05
Il6st	1.08266e-09	-0.507982	0.387	0.525	2.81903e-05
Rnf10	1.14371e-09	-4.96888	0.879	0.932	2.97798e-05
Raf1	1.18672e-09	-1.03402	0.584	0.71	3.08999e-05
Rock2	1.23518e-09	-3.97036	0.954	0.96	3.21615e-05
Pet2	1.29363e-09	1.15809	0.675	0.771	3.36835e-05
Cyb5a	1.2942e-09	12.0203	0.834	0.756	3.36983e-05
Sp3	1.30131e-09	-1.24242	0.806	0.847	3.38834e-05
Mageb4	1.30452e-09	-5.58002	0.982	0.984	3.39671e-05
Cul7	1.31391e-09	-2.10239	0.619	0.723	3.42115e-05
Map2k1	1.35546e-09	-4.55343	0.876	0.913	3.52934e-05
Shb	1.39845e-09	-2.95336	0.676	0.761	3.64129e-05
Igfbp5	1.40597e-09	-0.891105	0.034	0.106	3.66087e-05
Ube3c	1.4313e-09	-3.36766	0.644	0.726	3.72683e-05
Polr1b	1.43938e-09	-1.74214	0.475	0.601	3.74786e-05
Polr1c	1.45501e-09	-3.49076	0.989	0.981	3.78856e-05
Tjp1	1.47633e-09	-3.67975	0.952	0.973	3.84406e-05
Arhgef11	1.54392e-09	-1.06485	0.62	0.717	4.02007e-05
Atp13a1	1.54875e-09	-1.21108	0.403	0.538	4.03265e-05
Ehmt2	1.56328e-09	-0.788635	0.966	0.961	4.07046e-05
Mob2	1.60035e-09	-2.02197	0.472	0.585	4.16698e-05
Kctd10	1.61307e-09	-4.26371	0.759	0.846	4.20011e-05
Bcat1	1.70138e-09	0.437714	0.196	0.095	4.43005e-05
Zfp518a	1.73224e-09	-2.30651	0.913	0.937	4.51041e-05
Tm9sf2	1.73565e-09	-1.85491	0.825	0.864	4.51928e-05
Rif1	1.78573e-09	-6.42887	0.989	0.982	4.64968e-05
Angel2	1.78769e-09	-1.97015	0.799	0.84	4.65478e-05
Trappc6b	1.84392e-09	-0.317506	0.396	0.515	4.80119e-05
Get4	1.86466e-09	-6.11375	0.95	0.958	4.85519e-05
Rap1b	1.89631e-09	-3.1744	0.959	0.962	4.9376e-05
Igsf3	1.90495e-09	0.866246	0.883	0.919	4.96012e-05
Skp1a	1.9515e-09	2.40816	1	0.996	5.08131e-05
Usp32	1.98054e-09	-2.13935	0.452	0.567	5.15693e-05
Sin3b	1.9932e-09	-5.08156	0.95	0.967	5.1899e-05
Srsf5	1.99774e-09	2.17175	0.989	0.991	5.20171e-05
Cdca7l	2.00566e-09	-1.53942	0.873	0.904	5.22235e-05
Ndufb8	2.0493e-09	-0.83385	0.829	0.875	5.33598e-05
Gigyf2	2.07508e-09	-4.46078	0.831	0.867	5.40309e-05
Sgk3	2.10781e-09	1.33761	0.941	0.951	5.48833e-05
Abca2	2.1279e-09	-1.1733	0.44	0.557	5.54061e-05
Vav2	2.1322e-09	-0.995914	0.393	0.513	5.55184e-05
Snhg11	2.13471e-09	0.906193	0.776	0.818	5.55835e-05
Vcl	2.1383e-09	-2.50188	0.748	0.798	5.56772e-05
Kif5b	2.22745e-09	-1.48924	0.828	0.88	5.79984e-05
Rest	2.23027e-09	-1.78672	0.968	0.966	5.80717e-05
Fbxw9	2.23319e-09	-0.757955	0.316	0.444	5.81479e-05
AC160336.1	2.2434e-09	0.956186	0.299	0.177	5.84137e-05
Mast2	2.32854e-09	-0.994006	0.679	0.783	6.06305e-05
Brf1	2.4105e-09	-1.48538	0.707	0.755	6.27646e-05
Ocln	2.44481e-09	-1.90205	0.578	0.686	6.3658e-05
Pi4k2a	2.46009e-09	1.90413	0.654	0.755	6.40557e-05
Plxna1	2.5267e-09	-1.20267	0.74	0.83	6.57902e-05
Cmas	2.56814e-09	-6.61853	0.914	0.926	6.68694e-05
Zfp280b	2.58551e-09	-2.38149	0.49	0.607	6.73214e-05
Slc12a2	2.76526e-09	6.86104	0.93	0.952	7.20019e-05
Cacna1b	3.01595e-09	-0.734252	0.132	0.237	7.85294e-05
Atp11a	3.05165e-09	-0.502272	0.319	0.446	7.94587e-05
Mmd	3.10379e-09	-5.80227	0.387	0.482	8.08165e-05
Ppp2r5d	3.13861e-09	-1.19145	0.629	0.71	8.17232e-05
Lman2	3.2128e-09	-1.97102	0.813	0.851	8.36549e-05
Srpr	3.26951e-09	1.81953	0.979	0.971	8.51315e-05
Rpl13a-ps1	3.37701e-09	-0.929916	0.592	0.683	8.79306e-05
Clcn2	3.41181e-09	-0.382595	0.135	0.242	8.88367e-05
Edc3	3.42743e-09	-0.555296	0.64	0.755	8.92434e-05
Mex3c	3.42996e-09	-2.52005	0.38	0.494	8.93093e-05
Nudcd1	3.55598e-09	-0.743814	0.367	0.497	9.25906e-05
Casp8ap2	3.71626e-09	-2.58172	0.922	0.952	9.67639e-05
Safb	3.73817e-09	-2.31635	0.948	0.948	9.73343e-05
Txnrd1	3.81853e-09	2.40831	0.873	0.794	9.9427e-05
Ier2	3.86386e-09	-6.41508	0.586	0.681	0.000100607
Rasa1	3.91447e-09	-4.44015	0.914	0.949	0.000101925
Traf4	3.9849e-09	-0.735725	0.402	0.519	0.000103759
Fbl	4.03395e-09	-1.40587	0.991	0.982	0.000105036
Cep68	4.09449e-09	-1.12366	0.385	0.495	0.000106612
Tubg1	4.19253e-09	-0.852705	0.67	0.76	0.000109165
Smpd2	4.23694e-09	-0.499406	0.378	0.505	0.000110322
Fh1	4.25923e-09	-1.6889	0.68	0.751	0.000110902
Prrc2c	4.32534e-09	18.1543	1	0.994	0.000112623
Nsmaf	4.38714e-09	-2.51281	0.54	0.655	0.000114232
Pnpla7	4.44787e-09	-1.10536	0.483	0.609	0.000115814
Ccdc88c	4.49714e-09	-1.65003	0.955	0.821	0.000117097
Ywhah	4.49948e-09	-9.13392	0.741	0.822	0.000117158
Mga	4.5305e-09	5.53218	0.982	0.971	0.000117965
Tuft1	4.60692e-09	-0.84153	0.503	0.611	0.000119955
Lrp1	4.61285e-09	-2.51246	0.478	0.595	0.000120109
Cadm1	4.67975e-09	-3.06267	0.954	0.949	0.000121851
Dnaja3	4.71964e-09	-0.870554	0.439	0.561	0.00012289
Etfa	4.74271e-09	-1.61821	0.633	0.735	0.000123491
Mllt6	4.74472e-09	-2.14207	0.876	0.909	0.000123543
Smg7	4.76015e-09	-2.63464	0.937	0.952	0.000123945
Crls1	5.02214e-09	-0.969596	0.247	0.366	0.000130767
Tsc22d2	5.057e-09	-3.16901	0.791	0.841	0.000131674
Atp8b2	5.11645e-09	-2.3174	0.444	0.538	0.000133222
Garnl3	5.19259e-09	-63.802	0.537	0.6	0.000135205
Mapk14	5.28146e-09	-4.49305	0.76	0.827	0.000137519
Lpin1	5.69378e-09	-8.12121	0.669	0.76	0.000148255
Rtf1	5.75602e-09	-0.857206	0.939	0.938	0.000149875
Tnpo3	5.79554e-09	-5.45239	0.925	0.949	0.000150904
Selenok	5.79786e-09	-4.36982	0.964	0.773	0.000150965
Eno1b	5.97707e-09	3.04965	0.547	0.649	0.000155631
Dpy30	6.05778e-09	-5.25869	0.893	0.918	0.000157732
Eif3k	6.1092e-09	-0.637757	0.991	0.99	0.000159071
Afg3l1	6.13295e-09	-1.02853	0.601	0.711	0.00015969
Ap1b1	6.14452e-09	-3.24672	0.738	0.836	0.000159991
Dnajc27	6.23558e-09	-1.67223	0.308	0.433	0.000162362
Fbxw11	6.30505e-09	-0.787881	0.746	0.798	0.000164171
Eif4ebp2	6.59621e-09	1.48855	0.995	0.972	0.000171752
Kctd18	6.72855e-09	-3.42987	0.818	0.857	0.000175198
Hnrnpa1	6.78816e-09	7.6896	0.998	0.997	0.00017675
Rev3l	7.04142e-09	-4.05873	0.674	0.749	0.000183344
Ccdc136	7.12673e-09	-0.92099	0.718	0.807	0.000185566
Tspyl1	7.1521e-09	0.367552	0.727	0.803	0.000186226
Nudc	7.18041e-09	-1.9304	0.995	0.991	0.000186964
Mgat4a	7.26697e-09	-1.95151	0.652	0.727	0.000189217
Hikeshi	7.32098e-09	-1.35485	0.792	0.641	0.000190624
Foxo1	7.34506e-09	-5.43814	0.953	0.966	0.000191251
Hectd1	7.53238e-09	-10.2008	0.915	0.946	0.000196128
Stk11ip	7.53449e-09	-0.809559	0.744	0.809	0.000196183
Asna1	7.57065e-09	-5.38741	0.928	0.934	0.000197125
Sft2d1	7.72653e-09	1.09231	0.612	0.503	0.000201183
Epcam	7.73502e-09	0.867726	0.913	0.928	0.000201405
Ubc	7.8934e-09	69.5728	0.998	0.999	0.000205528
Basp1	7.93533e-09	-3.21891	0.054	0.133	0.00020662
Srebf1	7.97121e-09	-0.749223	0.649	0.73	0.000207554
Rbbp6	8.05014e-09	-2.77489	0.995	0.989	0.00020961
Lrrc41	8.22721e-09	-0.607655	0.463	0.601	0.00021422
Dido1	8.44134e-09	-0.718457	0.53	0.633	0.000219796
Hnrnpab	8.45151e-09	-1.10454	0.999	0.999	0.00022006
Rbm5	8.65066e-09	-2.27535	0.849	0.884	0.000225246
Anapc1	8.8097e-09	3.3471	0.947	0.955	0.000229387
Mrpl45	8.8336e-09	-1.1994	0.797	0.836	0.000230009
Ndufs1	9.13946e-09	-2.02833	0.881	0.905	0.000237973
Ndufb9	9.52753e-09	-4.19569	0.968	0.966	0.000248078
Ankrd54	9.56509e-09	-0.423207	0.235	0.354	0.000249056
Grik3	9.63364e-09	-1.08479	0.085	0.174	0.000250841
Rnf126	9.85635e-09	-1.9368	0.716	0.777	0.00025664
Rpl8	1.00212e-08	-27.8456	1	1	0.000260931
Aff3	1.02266e-08	-4.17069	0.453	0.574	0.00026628
4833439L19Rik	1.05222e-08	-2.04568	0.828	0.855	0.000273978
Ptprg	1.06826e-08	-0.290808	0.431	0.549	0.000278154
Elk4	1.08135e-08	-1.15476	0.667	0.746	0.000281562
Marveld2	1.09549e-08	-13.6528	0.694	0.778	0.000285245
Hspd1	1.11247e-08	8.90607	0.992	0.994	0.000289665
Lamc1	1.12025e-08	-1.16165	0.496	0.611	0.00029169
Papola	1.12793e-08	-4.67717	0.985	0.986	0.000293691
Sdccag3	1.15917e-08	-1.06124	0.598	0.713	0.000301824
Recql	1.18722e-08	-0.909361	0.498	0.617	0.000309129
Reck	1.20141e-08	-0.657274	0.28	0.395	0.000312823
Tsr1	1.21452e-08	-1.76294	0.895	0.913	0.000316235
Cdc14b	1.22403e-08	-1.19884	0.558	0.654	0.000318714
Lbr	1.23419e-08	2.97148	0.973	0.97	0.000321359
Mat2a	1.23873e-08	-8.46656	0.966	0.971	0.00032254
Uba1	1.25858e-08	-14.7507	0.998	0.995	0.00032771
Mysm1	1.27772e-08	-0.672942	0.757	0.84	0.000332694
Fasn	1.28069e-08	-1.46788	0.766	0.857	0.000333466
Ppan	1.28186e-08	-1.52397	0.639	0.716	0.00033377
Dzip3	1.30486e-08	-2.36432	0.627	0.721	0.000339758
Polr2a	1.31513e-08	-2.15621	0.978	0.968	0.000342433
Foxj3	1.35466e-08	-2.37259	0.726	0.808	0.000352727
Pip5k1a	1.35891e-08	1.03913	0.815	0.859	0.000353832
Tmtc4	1.3651e-08	-3.55187	0.909	0.928	0.000355446
Mosmo	1.40315e-08	0.678289	0.537	0.388	0.000365351
Tab3	1.40671e-08	0.500073	0.559	0.667	0.000366279
Slc11a2	1.42766e-08	-0.658504	0.248	0.36	0.000371735
Gid4	1.45245e-08	-0.507685	0.399	0.53	0.00037819
Akap8	1.49228e-08	-11.5193	0.913	0.938	0.000388559
Galk1	1.4924e-08	-1.59753	0.515	0.619	0.000388592
Ash1l	1.50434e-08	-0.988023	0.881	0.919	0.0003917
Erp29	1.53764e-08	-1.68401	0.665	0.756	0.000400371
Rpl32	1.541e-08	-10.4185	0.999	0.999	0.000401246
Ift46	1.56102e-08	-1.55464	0.619	0.706	0.000406459
Espl1	1.57458e-08	-5.19119	0.743	0.811	0.00040999
Fbxl14	1.57472e-08	-0.477225	0.587	0.698	0.000410026
Erg28	1.61668e-08	-0.748337	0.925	0.735	0.00042095
Cep295	1.61868e-08	-0.694019	0.84	0.894	0.000421471
Pgam5	1.62739e-08	-3.50072	0.76	0.79	0.00042374
Gm2000	1.63634e-08	-3.09061	0.872	0.903	0.000426071
Tanc2	1.64494e-08	-1.21806	0.818	0.86	0.000428308
Vrk1	1.64914e-08	-1.53074	0.585	0.662	0.000429403
Atoh8	1.6561e-08	-1.26438	0.322	0.438	0.000431214
Fto	1.67049e-08	-2.09271	0.57	0.668	0.000434963
Spock2	1.76328e-08	2.03759	0.067	0.148	0.000459124
Kdm5a	1.76545e-08	-5.92779	0.962	0.967	0.000459688
Tmem131	1.76851e-08	-0.86353	0.53	0.645	0.000460485
Sec16a	1.78064e-08	-0.275872	0.36	0.481	0.000463642
Ip6k1	1.81881e-08	-1.43643	0.724	0.788	0.000473581
Msh6	1.82586e-08	-3.67635	0.84	0.875	0.000475418
Tmem87b	1.85801e-08	-2.71365	0.706	0.774	0.000483789
Vars	1.85942e-08	-3.68608	0.887	0.917	0.000484157
Rpl17	1.86361e-08	-30.62	1	0.997	0.000485246
Clic6	1.89197e-08	-1.19341	0.435	0.54	0.000492631
Tex10	1.89747e-08	-6.20174	0.982	0.982	0.000494062
Osbp	1.95728e-08	-0.560066	0.346	0.467	0.000509635
Gdi2	2.17869e-08	-1.36314	0.934	0.957	0.000567287
Gm10260	2.18706e-08	-2.94859	0.507	0.58	0.000569467
Myo19	2.19679e-08	-0.766818	0.236	0.351	0.000571999
Adprh	2.2457e-08	-1.63594	0.85	0.895	0.000584734
Hjurp	2.26416e-08	-9.42173	0.913	0.936	0.000589541
Gpr107	2.28629e-08	-0.753956	0.49	0.61	0.000595305
Slc12a6	2.29206e-08	-1.52755	0.619	0.731	0.000596806
Kmt2b	2.32064e-08	-1.74634	0.914	0.937	0.000604248
Cirbp	2.35207e-08	-2.15034	0.982	0.984	0.000612431
Abhd17a	2.38744e-08	-1.0072	0.557	0.674	0.000621641
Gna13	2.41627e-08	-6.9889	0.916	0.953	0.000629148
Wdr26	2.41784e-08	-1.72706	0.949	0.955	0.000629558
Lyrm4	2.42204e-08	-1.14822	0.777	0.831	0.00063065
Atp13a3	2.48221e-08	-1.88188	0.62	0.701	0.000646319
Tuba3a	2.52702e-08	-26.1447	0.994	0.984	0.000657985
Csnk1d	2.58127e-08	-1.6208	0.948	0.946	0.00067211
AC149090.1	2.59685e-08	1.09621	0.508	0.374	0.000676167
Stk11	2.61295e-08	-0.889772	0.689	0.793	0.00068036
Mapk8ip3	2.62995e-08	-0.75682	0.331	0.446	0.000684786
Sfpq	2.65794e-08	14.8645	0.999	0.997	0.000692074
Ints7	2.65982e-08	-2.45915	0.827	0.866	0.000692563
Tsen2	2.67716e-08	-0.514027	0.217	0.328	0.000697078
Dcaf15	2.68507e-08	-0.739114	0.589	0.667	0.000699137
Mark4	2.70228e-08	-0.544227	0.206	0.321	0.00070362
Bcar1	2.76285e-08	-0.792563	0.299	0.413	0.000719391
Usp47	2.78589e-08	-2.69061	0.828	0.865	0.00072539
Ptprd	2.80041e-08	-1.88568	0.216	0.327	0.000729172
Eif4enif1	2.81057e-08	-2.21278	0.781	0.816	0.000731816
Brd3	2.81463e-08	-2.16611	0.971	0.987	0.000732873
Rbm7	2.83348e-08	-0.659453	0.859	0.883	0.000737783
Tnrc6c	2.83354e-08	-12.2472	0.934	0.955	0.000737796
Lsm14a	2.84289e-08	-1.67826	0.857	0.888	0.000740232
Cct3	2.8535e-08	2.33998	0.995	0.984	0.000742994
Bnc2	2.86515e-08	-2.52353	0.689	0.759	0.000746029
Rnf38	2.86534e-08	-1.58895	0.751	0.813	0.000746077
Txndc16	2.88232e-08	18.7285	0.719	0.779	0.000750499
Chtop	2.89484e-08	-2.25492	0.947	0.966	0.000753758
Mettl3	3.00399e-08	-3.52891	0.6	0.689	0.000782178
Rnps1	3.0205e-08	-2.95825	0.999	0.992	0.000786477
Mfsd5	3.03514e-08	-1.1882	0.422	0.535	0.00079029
Tcf12	3.10989e-08	0.261417	0.848	0.888	0.000809752
Bcr	3.13197e-08	-1.91357	0.651	0.731	0.000815501
Med12	3.14366e-08	-1.94597	0.726	0.804	0.000818546
Med13l	3.15429e-08	-6.06314	0.948	0.957	0.000821313
Atp5k	3.18429e-08	11.0022	0.994	0.975	0.000829126
S100pbp	3.34369e-08	-2.07244	0.887	0.902	0.00087063
Patz1	3.39496e-08	-3.83017	0.803	0.874	0.00088398
Ddx17	3.4379e-08	-4.46877	0.902	0.918	0.00089516
Supt5	3.49119e-08	-3.78134	0.96	0.973	0.000909036
Mapkbp1	3.51771e-08	-0.490302	0.39	0.504	0.000915941
Agap1	3.6392e-08	-0.750133	0.694	0.769	0.000947576
Fkbp4	3.67941e-08	12.4015	0.999	0.995	0.000958045
Rab8a	3.6984e-08	0.326168	0.476	0.592	0.00096299
Orc3	3.74398e-08	-0.474479	0.615	0.702	0.000974857
Ado	3.77842e-08	-1.58673	0.81	0.855	0.000983824
Zfp207	3.77999e-08	1.35488	0.993	0.991	0.000984235
Arfgap1	3.88628e-08	-2.33148	0.605	0.694	0.00101191
Cpsf7	3.90449e-08	-1.70941	0.849	0.878	0.00101665
Ap1g1	3.92371e-08	-3.93409	0.893	0.908	0.00102166
Ccdc127	3.93134e-08	-0.978169	0.663	0.741	0.00102364
Pole	3.96042e-08	-1.6771	0.775	0.86	0.00103121
Gm45716	4.0099e-08	-2.88633	0.926	0.736	0.0010441
Trim27	4.06506e-08	-1.48247	0.726	0.809	0.00105846
Nup210	4.06779e-08	-2.29361	0.463	0.558	0.00105917
Rpa1	4.3784e-08	-3.17878	0.88	0.898	0.00114005
Foxk1	4.47131e-08	-0.837812	0.236	0.351	0.00116424
Fam135a	4.47998e-08	-1.1488	0.675	0.766	0.0011665
Ube2j2	4.54872e-08	-0.335378	0.939	0.949	0.0011844
Ubb	4.6416e-08	-27.2813	0.999	0.994	0.00120858
Trabd	4.67547e-08	-0.417524	0.145	0.246	0.0012174
Psme2	4.764e-08	-1.47188	0.511	0.625	0.00124045
Dlg1	4.85154e-08	-39.0776	0.889	0.937	0.00126324
Atp1b1	4.92442e-08	-4.90607	0.674	0.742	0.00128222
Fbxl3	4.92665e-08	-1.39343	0.708	0.768	0.0012828
Ppp3r1	4.97502e-08	-6.83946	0.868	0.903	0.00129539
Med25	4.97741e-08	-0.361104	0.938	0.928	0.00129602
Rundc3b	4.99347e-08	-1.40232	0.529	0.621	0.0013002
Ankrd6	5.04942e-08	-0.393504	0.155	0.26	0.00131477
Pik3ca	5.07228e-08	-1.10577	0.641	0.73	0.00132072
Tmx1	5.10322e-08	-1.0126	0.407	0.515	0.00132878
Cartpt	5.15046e-08	-4.94319	0.304	0.196	0.00134108
Dapk2	5.23862e-08	-1.36183	0.469	0.585	0.00136403
Tbcd	5.24367e-08	-0.377918	0.208	0.318	0.00136535
Card10	5.26794e-08	-0.72483	0.494	0.593	0.00137167
2023-03-08	5.34844e-08	-1.25389	0.57	0.667	0.00139263
Isoc1	5.41735e-08	-2.73746	0.846	0.894	0.00141057
Rragd	5.45464e-08	1.48385	0.847	0.89	0.00142028
Kmt2a	5.51038e-08	-2.37045	0.961	0.961	0.00143479
Fktn	5.54929e-08	-0.372634	0.09	0.176	0.00144492
Psmb7	5.56068e-08	-9.08394	0.995	0.987	0.00144789
Slc25a4	5.58934e-08	-9.54033	0.627	0.735	0.00145535
2700081O15Rik	5.68097e-08	-0.605906	0.282	0.403	0.00147921
Kansl3	5.69013e-08	-0.43573	0.568	0.667	0.0014816
Zbtb25	5.71597e-08	-0.453298	0.307	0.419	0.00148832
Acap3	5.8685e-08	-0.867062	0.209	0.313	0.00152804
Atp6v1h	5.87483e-08	-0.8186	0.846	0.884	0.00152969
Rab24	5.8925e-08	-0.746365	0.415	0.535	0.00153429
Pik3r2	5.98749e-08	-0.795882	0.593	0.687	0.00155902
Chd6	6.18249e-08	-9.38467	0.872	0.903	0.0016098
Snx18	6.25564e-08	-1.54969	0.872	0.903	0.00162884
Abca1	6.29234e-08	-2.22688	0.72	0.799	0.0016384
Gm26563	6.80271e-08	-22.9064	0.127	0.223	0.00177129
Gapdh	6.84046e-08	-12.1365	0.995	0.995	0.00178112
Cdk4	6.93928e-08	-11.8475	0.992	0.989	0.00180685
Zfp706	7.14776e-08	-1.67396	0.615	0.721	0.00186113
Rps9	7.17276e-08	7.3041	1	0.999	0.00186764
Zfp68	7.18218e-08	-0.484391	0.437	0.543	0.00187009
Acly	7.23969e-08	-6.15894	0.994	0.982	0.00188507
Ddhd2	7.48624e-08	-2.31609	0.856	0.871	0.00194927
Smad5	7.50659e-08	-1.12545	0.493	0.605	0.00195457
Zfp597	7.50886e-08	0.404866	0.721	0.803	0.00195516
Sf3b1	7.60791e-08	2.48569	0.997	0.991	0.00198095
Ssr3	7.63616e-08	-0.447157	0.821	0.859	0.0019883
Clic4	7.64749e-08	-9.24495	0.882	0.914	0.00199125
Atp5c1	7.73697e-08	-3.50512	0.971	0.981	0.00201455
Xpnpep1	7.7639e-08	-1.39379	0.487	0.595	0.00202156
Tmem189	7.84627e-08	-0.446227	0.329	0.444	0.00204301
Pick1	7.85403e-08	-0.479801	0.218	0.33	0.00204503
Spen	8.03834e-08	-5.94317	0.919	0.929	0.00209302
Arglu1	8.22964e-08	-1.8654	0.922	0.947	0.00214283
Kansl1	8.30536e-08	-0.708968	0.947	0.963	0.00216255
Aftph	8.60001e-08	1.69801	0.62	0.706	0.00223927
Tmem245	8.63557e-08	24.2024	0.818	0.857	0.00224853
Kdelr2	8.64097e-08	1.06872	0.573	0.676	0.00224994
Rfx1	8.66454e-08	-3.23651	0.708	0.789	0.00225607
4931406P16Rik	8.82837e-08	-1.68841	0.844	0.902	0.00229873
Map2k2	9.08602e-08	-0.616484	0.822	0.86	0.00236582
Apc	9.26962e-08	2.10421	0.935	0.947	0.00241362
Ints3	9.4063e-08	-0.82905	0.459	0.567	0.00244921
Rpl22l1	9.51614e-08	-27.6129	0.995	0.979	0.00247781
Ttf1	9.63988e-08	2.45856	0.739	0.808	0.00251003
Tab2	9.72701e-08	-0.954076	0.598	0.698	0.00253272
Plec	9.84297e-08	-0.592606	0.202	0.308	0.00256291
Prim2	9.85707e-08	-1.53205	0.536	0.64	0.00256658
Neto2	9.90498e-08	5.21229	0.54	0.638	0.00257906
Tgfbr1	9.93915e-08	-1.19353	0.349	0.462	0.00258796
Wdcp	9.97483e-08	-36.3906	0.795	0.652	0.00259725
Chrac1	1.01276e-07	-1.29198	0.409	0.523	0.00263704
Zmym2	1.0131e-07	-1.80368	0.771	0.811	0.00263791
Calm3	1.01955e-07	-5.82336	0.912	0.928	0.00265471
Luc7l3	1.03083e-07	-9.95413	0.972	0.963	0.00268408
Inppl1	1.03266e-07	-3.89773	0.532	0.628	0.00268885
Snrnp200	1.0533e-07	-1.80844	0.789	0.856	0.00274257
Zdhhc21	1.06617e-07	-0.295442	0.545	0.645	0.00277609
Apbb2	1.08064e-07	-0.721749	0.365	0.482	0.00281378
Ctnnd1	1.10514e-07	-1.07918	0.645	0.741	0.00287757
3110045C21Rik	1.12189e-07	0.579351	0.332	0.221	0.00292119
Ubn2	1.13144e-07	-1.51974	0.873	0.914	0.00294606
Hdac2	1.13502e-07	-1.80026	0.912	0.923	0.00295538
Hs2st1	1.14246e-07	-0.581981	0.643	0.716	0.00297474
Setd2	1.15123e-07	1.05199	0.869	0.908	0.00299758
Ube2w	1.16452e-07	-2.6259	0.58	0.672	0.00303218
Hdgfl3	1.16528e-07	-4.26695	0.954	0.769	0.00303415
Msi2	1.17147e-07	-16.931	0.966	0.97	0.00305027
Tmem94	1.20061e-07	-0.439344	0.212	0.313	0.00312616
Kat2a	1.20774e-07	-1.18601	0.696	0.768	0.00314473
Ccdc88a	1.21076e-07	0.351112	0.886	0.934	0.00315259
Cbx4	1.21978e-07	-2.20074	0.556	0.657	0.00317607
Zfp335	1.229e-07	-0.712545	0.307	0.413	0.00320008
Gm16499	1.24252e-07	0.443991	0.35	0.232	0.00323527
Itfg2	1.2501e-07	-0.929977	0.384	0.495	0.00325502
Serinc5	1.25365e-07	-2.0481	0.377	0.479	0.00326426
Stk10	1.25873e-07	-0.739414	0.305	0.413	0.00327747
Nelfb	1.26283e-07	-1.59289	0.502	0.598	0.00328815
Unkl	1.26439e-07	0.622199	0.698	0.605	0.00329223
Bicd2	1.32446e-07	-2.18792	0.679	0.746	0.00344862
Rab10	1.35614e-07	-4.2483	0.984	0.989	0.00353111
Ndufa9	1.35908e-07	-5.93412	0.916	0.939	0.00353877
Acat2	1.36647e-07	-3.32078	0.701	0.775	0.00355802
Myo18a	1.36883e-07	-0.631259	0.641	0.715	0.00356415
Homez	1.37387e-07	-1.08442	0.373	0.486	0.00357729
Polr2m	1.37692e-07	-2.70103	0.92	0.946	0.00358522
Gm26806	1.37761e-07	0.393442	0.229	0.133	0.00358701
Rxra	1.39716e-07	-0.73314	0.386	0.497	0.00363792
Dars	1.39935e-07	2.87754	0.779	0.833	0.00364362
Nagk	1.4196e-07	-0.494214	0.246	0.352	0.00369636
Cdv3	1.4282e-07	-1.90211	0.821	0.857	0.00371875
Fuk	1.44088e-07	-0.446063	0.27	0.383	0.00375176
Ccnt1	1.44165e-07	-6.96744	0.845	0.891	0.00375376
Atp2b4	1.46709e-07	-1.49748	0.528	0.621	0.00382001
Bloc1s2	1.47087e-07	-2.34404	0.658	0.747	0.00382985
Abhd16a	1.48613e-07	-1.09756	0.554	0.655	0.00386959
Cul4a	1.49118e-07	-3.41103	0.794	0.845	0.00388273
Nipsnap3b	1.51559e-07	-0.833812	0.374	0.491	0.00394628
Rpl15	1.53589e-07	27.0177	0.996	0.98	0.00399916
Nfatc3	1.54071e-07	-0.273128	0.811	0.869	0.0040117
2023-03-06	1.54245e-07	-0.79939	0.583	0.683	0.00401623
Camk2n1	1.55127e-07	-1.52523	0.71	0.788	0.0040392
Zfp598	1.55721e-07	-0.714705	0.596	0.684	0.00405466
Entpd6	1.55817e-07	-2.80725	0.694	0.764	0.00405716
Klhdc10	1.58587e-07	-0.880253	0.712	0.775	0.0041293
Ahsa1	1.59984e-07	-0.731501	0.648	0.744	0.00416567
Zbtb1	1.61013e-07	-0.269825	0.271	0.381	0.00419246
Tle3	1.6171e-07	-2.58228	0.945	0.958	0.00421062
Stx5a	1.63193e-07	-1.19707	0.727	0.795	0.00424921
Strip2	1.65131e-07	-0.422232	0.109	0.197	0.00429968
BC055324	1.66786e-07	-1.3836	0.755	0.807	0.00434278
Prr12	1.69983e-07	-0.549886	0.615	0.72	0.00442602
Sfswap	1.75324e-07	-1.0953	0.866	0.885	0.00456509
Flna	1.75553e-07	-2.4271	0.482	0.582	0.00457105
Osbpl3	1.7637e-07	-1.29545	0.427	0.53	0.00459233
Trp53i13	1.77016e-07	-0.361156	0.127	0.217	0.00460915
Sf3a1	1.78816e-07	-0.599528	0.738	0.802	0.00465601
Ctsa	1.7959e-07	3.2362	0.616	0.71	0.00467616
Spg11	1.80564e-07	-0.983402	0.462	0.554	0.00470153
Diexf	1.80826e-07	-1.07409	0.457	0.552	0.00470835
Noc2l	1.82472e-07	-2.71842	0.895	0.924	0.00475121
Zranb1	1.82537e-07	-3.95602	0.933	0.948	0.00475289
Ccdc6	1.82959e-07	-4.5545	0.975	0.976	0.00476388
Hsph1	1.87059e-07	-1.77381	0.81	0.851	0.00487065
Supt20	1.88747e-07	-5.42044	0.839	0.89	0.00491459
Trim44	1.88777e-07	-0.418853	0.607	0.703	0.00491537
Dcaf7	1.89227e-07	-1.37124	0.837	0.874	0.00492709
H2afy	1.92931e-07	7.23374	0.981	0.982	0.00502354
Pigt	1.93751e-07	1.22113	0.834	0.872	0.0050449
Ipo7	1.96332e-07	-0.784764	0.679	0.744	0.0051121
Sel1l	2.00444e-07	-0.973177	0.496	0.601	0.00521917
Ppfibp1	2.0308e-07	-3.2153	0.728	0.804	0.0052878
Atp6ap1	2.03386e-07	-0.507568	0.371	0.481	0.00529575
Atg16l1	2.08538e-07	-1.66543	0.534	0.621	0.0054299
Ube4a	2.09066e-07	0.410351	0.591	0.683	0.00544366
Mcts1	2.10222e-07	-0.490331	0.163	0.263	0.00547376
Adam9	2.10292e-07	-0.391298	0.298	0.415	0.00547558
Klf13	2.11684e-07	-0.381025	0.646	0.72	0.00551183
Dbnl	2.16947e-07	-1.10093	0.854	0.876	0.00564887
Thrap3	2.1718e-07	5.44744	0.995	0.994	0.00565493
Topors	2.18002e-07	-4.08239	0.946	0.96	0.00567632
Wdr11	2.19341e-07	-1.15515	0.452	0.569	0.00571121
mt-Nd3	2.203e-07	-46.4896	0.999	0.997	0.00573618
Nono	2.20686e-07	-4.80124	0.962	0.96	0.00574623
Barhl2	2.23996e-07	-0.693043	0.117	0.206	0.00583242
Wdr24	2.25289e-07	-0.291738	0.159	0.258	0.00586609
0610037L13Rik	2.2647e-07	-1.04158	0.435	0.556	0.00589682
Sec61a1	2.27885e-07	1.53716	0.972	0.976	0.00593368
Anp32a	2.28776e-07	1.05545	0.741	0.645	0.00595688
Hpf1	2.30625e-07	-1.72943	0.831	0.667	0.00600501
Plxnb1	2.30637e-07	-0.372323	0.281	0.391	0.00600533
Rpl6	2.32017e-07	3.80711	0.999	0.999	0.00604126
Tsc2	2.37613e-07	-0.325786	0.687	0.775	0.00618697
Slc43a2	2.37623e-07	-1.36634	0.477	0.583	0.00618724
Cxxc5	2.41997e-07	-2.18245	0.807	0.842	0.00630112
Mkl2	2.43974e-07	-0.730544	0.6	0.697	0.0063526
Gnai2	2.4444e-07	-4.67785	0.985	0.987	0.00636472
Csrnp2	2.44588e-07	-1.12314	0.416	0.52	0.00636859
Lin28a	2.47899e-07	-6.62724	0.876	0.894	0.00645479
Ranbp9	2.54758e-07	-0.333534	0.731	0.785	0.00663339
Ammecr1l	2.57641e-07	-0.758812	0.757	0.817	0.00670846
Fam71e1	2.60859e-07	-0.366514	0.131	0.222	0.00679224
Dync1li1	2.60963e-07	-2.75877	0.838	0.889	0.00679496
Amdhd2	2.62375e-07	0.672431	0.559	0.426	0.00683173
Elovl6	2.63161e-07	-6.09656	0.758	0.794	0.00685218
Mat2b	2.64044e-07	-7.45068	0.959	0.965	0.00687517
Tmtc3	2.72778e-07	0.33223	0.373	0.494	0.00710259
Ildr2	2.75061e-07	-0.646025	0.157	0.251	0.00716203
Lin7c	2.75749e-07	-2.22346	0.633	0.717	0.00717996
Senp3	2.77716e-07	-3.55477	0.978	0.961	0.00723116
Stt3b	2.77922e-07	-0.376673	0.776	0.847	0.00723654
Luc7l2	2.8096e-07	-0.970142	0.981	0.989	0.00731564
Atad1	2.81874e-07	-1.17859	0.789	0.814	0.00733943
Ptpn12	2.83682e-07	-3.66304	0.885	0.917	0.00738651
Ndc1	2.85616e-07	-0.917071	0.682	0.769	0.00743687
Glo1	2.87062e-07	-1.09013	0.935	0.948	0.00747453
Srsf4	2.89251e-07	-3.49015	0.86	0.889	0.00753153
Mrps24	2.92192e-07	-0.644994	0.501	0.63	0.00760811
Rnf11	2.94218e-07	-4.14145	0.66	0.742	0.00766085
Rpn1	2.96902e-07	1.16398	0.965	0.949	0.00773074
Hip1	2.98195e-07	-1.05067	0.714	0.775	0.00776439
St5	2.98641e-07	-1.0022	0.54	0.621	0.00777602
Zfp428	2.99121e-07	-1.48907	0.536	0.629	0.00778852
Plod2	3.01746e-07	0.616366	0.769	0.803	0.00785687
Pik3c2b	3.01956e-07	-0.571278	0.457	0.561	0.00786233
Mtmr3	3.07439e-07	0.278673	0.891	0.92	0.00800509
Nup155	3.11004e-07	-0.721384	0.845	0.883	0.00809792
Bnc1	3.12182e-07	-1.96204	0.422	0.534	0.00812861
Mb21d2	3.1291e-07	-1.24026	0.365	0.472	0.00814754
Zbtb44	3.16581e-07	-3.11248	0.866	0.905	0.00824314
Tube1	3.21206e-07	-1.25062	0.27	0.378	0.00836357
Fnbp4	3.23971e-07	-0.469184	0.732	0.787	0.00843555
Fbxo11	3.30069e-07	-1.67627	0.552	0.654	0.00859434
Ckap5	3.31196e-07	-1.60744	0.96	0.961	0.00862367
Rps27a	3.33051e-07	-24.8492	0.999	0.997	0.00867198
Wwc1	3.36346e-07	-0.752401	0.374	0.486	0.00875778
Ccnl2	3.41483e-07	-0.857336	0.926	0.946	0.00889153
Rpa2	3.43611e-07	-0.629107	0.963	0.968	0.00894695
Aco2	3.55432e-07	-0.522655	0.941	0.96	0.00925473
Gm11033	3.58825e-07	-0.93316	0.219	0.319	0.00934308
Dgkd	3.60042e-07	-3.31202	0.707	0.787	0.00937476
Robo1	3.61467e-07	-2.28813	0.46	0.549	0.00941188
Sgo2a	3.67144e-07	-4.07246	0.873	0.706	0.00955969
Tecr	3.72354e-07	-2.64737	0.971	0.981	0.00969535
Lifr	3.76904e-07	-0.272547	0.195	0.299	0.00981382
Ube2g1	3.79433e-07	-2.77426	0.8	0.851	0.00987968
Tbl1x	3.86663e-07	-2.34993	0.929	0.928	0.0100679
Usp34	3.87852e-07	-17.6014	0.998	0.994	0.0100989
Mmp17	3.94392e-07	-0.352246	0.103	0.186	0.0102692
Fus	4.02574e-07	0.990792	0.998	0.997	0.0104822
Urb1	4.03945e-07	-0.672602	0.675	0.771	0.0105179
Lpcat1	4.10828e-07	-0.986825	0.574	0.655	0.0106971
Kmt2c	4.13013e-07	-11.4914	0.967	0.973	0.010754
Smg6	4.15882e-07	-0.986142	0.72	0.787	0.0108287
Krit1	4.17404e-07	-1.31124	0.536	0.644	0.0108684
Edem3	4.17809e-07	-0.503318	0.158	0.254	0.0108789
Tbl2	4.18678e-07	-0.598556	0.383	0.494	0.0109015
Ywhaq	4.2162e-07	-7.28982	0.998	0.994	0.0109781
Mtbp	4.25615e-07	-0.709203	0.404	0.514	0.0110822
Arhgap21	4.26329e-07	-0.807327	0.56	0.657	0.0111007
Atp5h	4.26893e-07	-7.49298	0.984	0.962	0.0111155
Maged1	4.27457e-07	-10.5399	0.978	0.973	0.0111301
Sltm	4.28594e-07	-1.50987	0.89	0.9	0.0111597
Cox10	4.34251e-07	-0.324789	0.568	0.665	0.011307
Rnf40	4.3611e-07	-1.49752	0.718	0.784	0.0113554
Pik3r4	4.39185e-07	-1.0978	0.478	0.582	0.0114355
Kmt5b	4.45787e-07	2.05847	0.742	0.614	0.0116074
Eif6	4.46887e-07	3.86924	0.978	0.965	0.011636
Zfp395	4.4778e-07	-0.769554	0.42	0.523	0.0116593
Selenos	4.49384e-07	0.504821	0.653	0.515	0.0117011
Mkks	4.64123e-07	-0.454668	0.269	0.369	0.0120848
Clstn1	4.67479e-07	-1.73791	0.631	0.687	0.0121722
Rab5c	4.72084e-07	-0.831256	0.936	0.957	0.0122921
Casp2	4.76639e-07	-2.1073	0.807	0.843	0.0124107
Fkbp8	4.76798e-07	-1.95472	0.665	0.75	0.0124149
Rapgef1	4.77476e-07	-1.67324	0.338	0.437	0.0124325
Ube4b	4.78825e-07	1.43687	0.99	0.981	0.0124676
Ncapd3	4.79699e-07	-1.67108	0.881	0.896	0.0124904
Ehd1	4.90011e-07	-5.14631	0.735	0.793	0.0127589
Emsy	4.96264e-07	-2.56474	0.709	0.801	0.0129217
Gabarapl2	4.97193e-07	5.05421	0.937	0.893	0.0129459
Slc35f2	4.99416e-07	-1.13995	0.845	0.875	0.0130038
Fam208b	5.06227e-07	3.68154	0.935	0.939	0.0131812
Jpt1	5.07905e-07	4.63164	0.902	0.734	0.0132248
Dcun1d3	5.13336e-07	-0.758371	0.257	0.361	0.0133662
Leng8	5.14641e-07	-2.0555	0.843	0.859	0.0134002
Hspe1	5.22937e-07	-16.0001	0.999	0.999	0.0136162
Larp4	5.3247e-07	-2.21392	0.927	0.949	0.0138645
Nfyb	5.40465e-07	1.84617	0.843	0.875	0.0140726
Sec62	5.46402e-07	-4.12088	0.979	0.973	0.0142272
Epb41l4b	5.47436e-07	-0.547391	0.913	0.927	0.0142541
Kif3c	5.50731e-07	-1.45825	0.381	0.477	0.0143399
Arhgap35	5.50829e-07	-2.18047	0.585	0.672	0.0143425
Hsp90b1	5.56471e-07	-38.2682	0.996	0.996	0.0144894
Ptp4a2	5.64713e-07	-2.12974	0.967	0.966	0.014704
Tnks2	5.72874e-07	0.907327	0.974	0.976	0.0149165
Slc9a1	5.78434e-07	-2.01976	0.376	0.473	0.0150613
Naa35	5.7923e-07	1.84238	0.957	0.966	0.015082
Fndc3b	5.82369e-07	-0.699873	0.39	0.486	0.0151637
Cox7a2	5.83168e-07	-8.94266	0.975	0.972	0.0151845
Tagap1	5.83886e-07	0.438337	0.355	0.251	0.0152032
Anxa2	5.92285e-07	5.64811	0.343	0.242	0.0154219
Tcirg1	5.99666e-07	-0.344911	0.073	0.144	0.0156141
Nisch	6.11e-07	-0.377051	0.81	0.855	0.0159092
Tnpo1	6.12582e-07	-4.19948	0.972	0.973	0.0159504
Rab1a	6.12809e-07	-3.96468	0.965	0.965	0.0159563
Mob1a	6.13885e-07	-1.10018	0.834	0.869	0.0159843
Bod1	6.19365e-07	0.537842	0.946	0.962	0.016127
Hmgcs1	6.20061e-07	-6.67206	0.915	0.937	0.0161451
Map3k7	6.20166e-07	-1.12163	0.706	0.79	0.0161479
Dapk3	6.20563e-07	-0.559765	0.177	0.269	0.0161582
Ube3a	6.2113e-07	-1.37161	0.719	0.788	0.016173
Rps27	6.22854e-07	30.9638	0.997	0.992	0.0162179
Ormdl3	6.27537e-07	-3.50414	0.693	0.764	0.0163398
Setx	6.28237e-07	-14.0174	0.981	0.984	0.016358
Bag5	6.32265e-07	-1.82789	0.181	0.279	0.0164629
Ap2a1	6.50138e-07	-1.91907	0.856	0.885	0.0169283
H1f0	6.7259e-07	1.09393	0.585	0.691	0.0175129
Tle4	6.75431e-07	-0.846071	0.831	0.848	0.0175869
Ogt	6.82058e-07	-1.54695	0.688	0.754	0.0177594
Gm26754	6.8392e-07	0.485727	0.434	0.324	0.0178079
Abhd17b	6.93715e-07	-0.365709	0.359	0.475	0.018063
Stk4	6.95584e-07	-6.09294	0.967	0.975	0.0181116
Hic2	6.96588e-07	-5.34325	0.801	0.841	0.0181378
Ahdc1	7.00442e-07	1.29509	0.646	0.751	0.0182381
Snx5	7.027e-07	-5.04849	0.988	0.98	0.0182969
Lrrc47	7.0288e-07	-1.84217	0.879	0.902	0.0183016
Glud1	7.07376e-07	-1.68712	0.78	0.811	0.0184187
Slc25a3	7.11323e-07	-4.62818	0.997	0.995	0.0185214
Ptprs	7.15402e-07	-1.03868	0.701	0.755	0.0186276
Fnip2	7.17845e-07	0.345886	0.689	0.737	0.0186912
Fam241a	7.22609e-07	0.892533	0.56	0.433	0.0188153
Pcm1	7.23499e-07	-8.45407	0.975	0.982	0.0188385
Eif3i	7.25068e-07	-3.38464	0.99	0.982	0.0188793
Vapa	7.27262e-07	-12.5	0.992	0.994	0.0189365
Pisd	7.28425e-07	-0.902917	0.513	0.611	0.0189667
Cmpk1	7.3566e-07	-7.12913	0.891	0.912	0.0191551
Prr14l	7.55211e-07	-1.84764	0.622	0.72	0.0196642
Diablo	7.55578e-07	-0.822145	0.802	0.838	0.0196737
Focad	7.58644e-07	-0.456489	0.271	0.376	0.0197536
Por	7.64628e-07	-0.774912	0.561	0.645	0.0199094
Ranbp2	7.65628e-07	4.67031	0.955	0.977	0.0199354
Ccdc174	7.67406e-07	-1.5383	0.668	0.744	0.0199817
Rexo1	7.69198e-07	-0.79308	0.323	0.427	0.0200284
Med9	7.7583e-07	-0.677339	0.391	0.492	0.0202011
Pygb	7.89403e-07	-1.67124	0.626	0.701	0.0205545
Gpcpd1	7.89721e-07	-5.70885	0.627	0.71	0.0205628
Herc2	7.91971e-07	-5.50383	0.907	0.92	0.0206214
Hnrnpl	8.04322e-07	-26.5527	0.998	0.999	0.0209429
Camta2	8.05188e-07	-0.596592	0.334	0.446	0.0209655
Rpl19	8.08547e-07	-8.85473	0.998	0.997	0.0210529
Srp68	8.14008e-07	-1.22814	0.638	0.73	0.0211951
Etf1	8.15609e-07	-7.51435	0.995	0.986	0.0212368
Cox11	8.17193e-07	-1.4161	0.756	0.806	0.0212781
Golph3	8.19007e-07	-2.5158	0.771	0.851	0.0213253
Cox5a	8.35291e-07	-5.02567	0.984	0.966	0.0217493
Klc4	8.42351e-07	-0.73684	0.407	0.51	0.0219331
Tmem184b	8.6268e-07	-0.857911	0.609	0.688	0.0224625
Nup188	8.72997e-07	-4.49304	0.901	0.936	0.0227311
Mmp9	8.75642e-07	-6.24446	0.634	0.716	0.0228
Fpgs	8.78148e-07	-1.85281	0.589	0.687	0.0228652
Taf5	8.79981e-07	0.767186	0.809	0.835	0.0229129
Pkm	8.80904e-07	-1.05014	0.996	0.995	0.022937
Jarid2	8.86032e-07	-5.27794	0.96	0.952	0.0230705
Mdm4	8.94866e-07	-1.16851	0.791	0.843	0.0233005
Dip2b	8.99765e-07	-1.30529	0.615	0.71	0.0234281
Myo9b	9.0537e-07	-0.985697	0.477	0.568	0.023574
Ctc1	9.09568e-07	-1.36706	0.329	0.442	0.0236833
Cttn	9.28901e-07	-1.43824	0.735	0.804	0.0241867
Lemd2	9.44476e-07	-0.556594	0.194	0.289	0.0245923
Ergic2	9.56437e-07	-1.29922	0.976	0.972	0.0249037
Wdr90	9.6262e-07	-1.44619	0.229	0.328	0.0250647
Arhgap33	9.75138e-07	-1.00307	0.456	0.563	0.0253906
Atg9a	9.84299e-07	-0.572885	0.146	0.236	0.0256292
Arel1	9.85506e-07	-0.958149	0.425	0.525	0.0256606
Rlim	9.90799e-07	-1.76305	0.759	0.816	0.0257984
Srsf6	9.91179e-07	5.12236	0.992	0.985	0.0258083
Hivep2	9.9533e-07	-8.22096	0.527	0.611	0.0259164
Kbtbd2	1.00032e-06	-0.586471	0.315	0.423	0.0260463
Gtpbp2	1.01233e-06	-0.934916	0.442	0.537	0.0263589
Timm17a	1.01645e-06	-1.19081	0.796	0.847	0.0264663
Nxf1	1.02096e-06	-1.60407	0.91	0.932	0.0265838
Zfp512b	1.02164e-06	-0.60057	0.471	0.574	0.0266014
Aen	1.02783e-06	-2.66194	0.669	0.756	0.0267626
Hnrnpr	1.03329e-06	-0.418705	0.895	0.944	0.0269047
Fam160a2	1.04399e-06	-0.594255	0.495	0.585	0.0271833
Lman1	1.04631e-06	-2.58592	0.937	0.947	0.0272439
Ncoa2	1.05206e-06	-1.41729	0.489	0.585	0.0273935
Far1	1.05325e-06	-1.60945	0.685	0.758	0.0274245
Zeb1	1.07771e-06	-0.632106	0.146	0.234	0.0280614
Gmeb1	1.08024e-06	-0.786054	0.463	0.557	0.0281273
Apbb1	1.08291e-06	-0.634904	0.246	0.347	0.0281967
Tmem14c	1.09179e-06	-1.83765	0.842	0.878	0.028428
Ddx3x	1.1027e-06	5.32619	0.972	0.977	0.0287121
AU020206	1.10524e-06	-0.662021	0.359	0.467	0.0287783
Rmnd5a	1.11241e-06	-4.28138	0.783	0.835	0.028965
Nlrp4c	1.11333e-06	-1.96078	0.759	0.804	0.0289889
Ankrd13c	1.11351e-06	-0.951057	0.69	0.741	0.0289937
Plp1	1.12796e-06	-0.340946	0.099	0.177	0.0293698
Mrps6	1.15363e-06	-0.392954	0.584	0.686	0.0300382
Gclm	1.16828e-06	0.273151	0.959	0.96	0.0304196
Atp5mpl	1.17151e-06	3.924	0.968	0.775	0.0305038
Zfp40	1.17562e-06	-1.18374	0.146	0.234	0.0306109
Josd1	1.17883e-06	-3.94149	0.641	0.717	0.0306944
Atrn	1.18323e-06	26.7445	0.403	0.511	0.0308089
Nrbp2	1.24497e-06	-0.791963	0.17	0.263	0.0324166
Ppid	1.25797e-06	-1.83398	0.972	0.966	0.032755
Aldh2	1.26828e-06	0.496748	0.718	0.799	0.0330234
Cbln2	1.27556e-06	-1.59569	0.448	0.533	0.0332131
Ewsr1	1.28545e-06	4.69296	1	0.996	0.0334704
Nfat5	1.2946e-06	-2.31753	0.837	0.857	0.0337089
Mier3	1.33809e-06	-0.456936	0.366	0.471	0.0348411
Epha2	1.34755e-06	-0.390032	0.151	0.24	0.0350875
Rbpms2	1.3526e-06	-2.24093	0.514	0.612	0.035219
Slc7a6	1.36875e-06	-0.38556	0.248	0.348	0.0356395
Plin3	1.38393e-06	-0.740742	0.431	0.524	0.0360349
Slc23a2	1.38503e-06	-1.13262	0.755	0.806	0.0360634
Mast4	1.42417e-06	-2.82326	0.51	0.587	0.0370826
Obsl1	1.46465e-06	-0.268411	0.158	0.25	0.0381365
Snapc2	1.46647e-06	-0.698224	0.338	0.441	0.0381841
Ube3b	1.47339e-06	-0.700447	0.505	0.596	0.0383643
Ubap2	1.48566e-06	-1.09452	0.934	0.948	0.0386836
Sfmbt1	1.49605e-06	-2.00623	0.86	0.886	0.0389541
Uba1y	1.49787e-06	-5.91487	0.976	0.962	0.0390014
Klhl21	1.50199e-06	-1.67404	0.564	0.648	0.0391088
Sumo1	1.50658e-06	-2.03369	0.761	0.841	0.0392282
Uso1	1.50949e-06	-2.10314	0.789	0.832	0.039304
Mogs	1.51099e-06	-0.346035	0.179	0.271	0.0393431
Atf4	1.51592e-06	-0.630488	0.901	0.923	0.0394716
Yif1b	1.52929e-06	-0.658999	0.433	0.523	0.0398198
Cfl2	1.53038e-06	-4.70303	0.869	0.9	0.039848
Cars2	1.5383e-06	-0.533657	0.331	0.436	0.0400542
Cables2	1.5633e-06	-0.465595	0.222	0.319	0.0407053
mt-Nd6	1.58485e-06	-5.83383	0.696	0.74	0.0412664
Usp42	1.58819e-06	-2.52406	0.758	0.811	0.0413534
Qk	1.58937e-06	1.15582	0.945	0.97	0.0413841
Pi4k2b	1.59359e-06	-1.97313	0.422	0.537	0.0414939
Brd2	1.59394e-06	-5.63215	0.992	0.994	0.041503
Fyn	1.61816e-06	-3.04635	0.958	0.972	0.0421336
Trp53rka	1.62391e-06	-0.407293	0.518	0.625	0.0422834
Gmppb	1.63732e-06	-0.371697	0.145	0.232	0.0426324
Slc39a7	1.64393e-06	-2.79398	0.87	0.891	0.0428046
Minos1	1.67402e-06	2.96934	0.991	0.991	0.0435881
Eftud2	1.67768e-06	-1.02763	0.929	0.937	0.0436835
Cd164	1.68605e-06	-6.75104	0.993	0.986	0.0439013
Siah2	1.68981e-06	-0.710505	0.301	0.398	0.0439993
Acd	1.71287e-06	-0.4201	0.488	0.577	0.0445997
Zfp384	1.72415e-06	-1.03789	0.594	0.674	0.0448934
Inpp5f	1.73393e-06	-2.57795	0.841	0.862	0.045148
Gle1	1.74397e-06	-3.31726	0.846	0.879	0.0454095
Gm36445	1.74625e-06	-0.498271	0.189	0.279	0.0454689
Hspbap1	1.74751e-06	-1.00222	0.601	0.667	0.0455018
Akirin1	1.76211e-06	-2.47567	0.934	0.937	0.0458817
Rhpn2	1.77039e-06	-0.544547	0.233	0.327	0.0460975
Eed	1.77544e-06	-1.16655	0.741	0.79	0.046229
Mybl2	1.78804e-06	-0.764472	0.64	0.717	0.046557
Pura	1.79382e-06	-2.85006	0.755	0.807	0.0467074
Farsa	1.79972e-06	-3.11574	0.775	0.832	0.0468612
Creg1	1.81112e-06	-0.54667	0.17	0.258	0.0471578
2410004B18Rik	1.8166e-06	-1.18089	0.586	0.66	0.0473007
Rnf149	1.84158e-06	-3.82906	0.978	0.973	0.047951
Sdhb	1.84912e-06	0.771104	0.816	0.851	0.0481474
Prkci	1.87653e-06	-1.24129	0.638	0.713	0.0488612
Cers6	1.89689e-06	-1.52099	0.707	0.774	0.0493913
Paip2b	1.90024e-06	9.37997	0.517	0.602	0.0494784
Ccdc90b	1.90429e-06	-1.17127	0.63	0.729	0.0495838
Zdhhc5	1.90584e-06	-0.930829	0.705	0.764	0.0496242
Ppp6c	1.92085e-06	-2.12188	0.804	0.824	0.0500152
Pfdn5	1.92131e-06	-3.75813	0.941	0.943	0.050027
Sfrp1	1.94823e-06	-5.43907	0.421	0.515	0.0507281
Dnd1	1.98005e-06	6.15862	0.809	0.856	0.0515566
Scamp3	1.9822e-06	-1.63924	0.652	0.74	0.0516126
Stat1	2.00557e-06	-0.511657	0.222	0.316	0.0522211
Tut4	2.00725e-06	-3.20813	0.934	0.75	0.0522648
Selenow	2.0453e-06	2.04376	0.834	0.689	0.0532554
Wnk1	2.04625e-06	-4.56508	0.967	0.977	0.0532803
Golga2	2.05425e-06	-0.413739	0.55	0.645	0.0534886
Gar1	2.05901e-06	-3.30614	0.898	0.919	0.0536126
Cpsf6	2.07336e-06	-1.39287	0.665	0.723	0.0539862
Lmo4	2.0792e-06	-5.00076	0.435	0.538	0.0541381
Nckap5l	2.09356e-06	-0.401053	0.355	0.472	0.0545121
Dazap1	2.11334e-06	3.68049	0.92	0.937	0.0550271
Slc41a1	2.13358e-06	-0.897889	0.514	0.605	0.0555543
Zc3hc1	2.15758e-06	-1.40811	0.585	0.66	0.0561791
Fam53c	2.17177e-06	-1.12459	0.902	0.938	0.0565486
Jade1	2.2135e-06	-5.95966	0.947	0.944	0.057635
Klf8	2.21903e-06	-0.904431	0.562	0.643	0.0577791
Fbxo21	2.22862e-06	0.413045	0.858	0.912	0.0580288
Emc1	2.24523e-06	-0.946793	0.622	0.712	0.0584613
Kti12	2.24928e-06	-0.835374	0.418	0.516	0.0585667
Tsc22d1	2.27747e-06	-38.844	0.94	0.957	0.0593007
Helb	2.28114e-06	-0.350597	0.476	0.582	0.0593964
Arpc2	2.29195e-06	-19.6555	0.995	0.994	0.0596777
Preb	2.2926e-06	-0.647787	0.629	0.703	0.0596947
Pgrmc2	2.30796e-06	-0.732046	0.543	0.644	0.0600947
Nudt3	2.31687e-06	-2.0327	0.884	0.917	0.0603267
Hint1	2.32002e-06	-5.99192	0.985	0.986	0.0604086
Gm5751	2.32972e-06	-0.334809	0.061	0.124	0.0606611
Srprb	2.36414e-06	-1.22367	0.507	0.576	0.0615575
Morc1	2.36571e-06	-3.53872	0.822	0.864	0.0615984
Zdhhc8	2.40432e-06	-0.52932	0.371	0.466	0.0626037
Tbcb	2.40789e-06	-2.17115	0.812	0.838	0.0626966
Tex14	2.4232e-06	2.13317	0.935	0.953	0.0630953
Rpl34	2.50732e-06	-72.4566	1	0.996	0.0652856
Anapc7	2.50799e-06	-0.788929	0.586	0.659	0.065303
Wwp2	2.51848e-06	-0.971792	0.567	0.649	0.0655761
Cope	2.5258e-06	-0.954253	0.609	0.682	0.0657667
Ppp4r1	2.53563e-06	-0.548692	0.83	0.86	0.0660226
Eprs	2.55218e-06	-10.2032	0.997	0.989	0.0664536
Appbp2	2.55654e-06	-0.511365	0.934	0.948	0.0665672
Mtss1	2.55692e-06	-0.838967	0.79	0.835	0.0665772
Adam17	2.55923e-06	-2.37056	0.777	0.831	0.0666371
Wdr33	2.56114e-06	-9.5439	0.862	0.895	0.066687
4930452B06Rik	2.57491e-06	-0.745355	0.231	0.324	0.0670456
Prrc2b	2.58102e-06	-3.67344	0.941	0.961	0.0672046
Serpine1	2.58749e-06	-9.42191	0.517	0.402	0.0673731
Arhgef7	2.59191e-06	-2.73908	0.848	0.886	0.0674882
Cdk2ap1	2.62303e-06	-0.325903	0.783	0.682	0.0682985
Cct8	2.64341e-06	18.0034	0.998	0.995	0.0688292
Alkbh5	2.64385e-06	-16.2216	0.994	0.981	0.0688406
Phip	2.65067e-06	-1.85473	0.912	0.923	0.0690181
Spopl	2.65962e-06	-0.510937	0.201	0.293	0.0692513
Emg1	2.66565e-06	1.44334	0.967	0.966	0.0694082
Pfn2	2.67492e-06	-0.724834	0.345	0.443	0.0696496
Cnot6l	2.69578e-06	-3.00459	0.93	0.946	0.0701928
Wdr1	2.7052e-06	-11.1148	0.987	0.971	0.0704381
Golgb1	2.71917e-06	-2.91543	0.884	0.908	0.0708017
Map3k1	2.74239e-06	-1.37343	0.53	0.609	0.0714065
Cpeb1	2.74282e-06	1.04288	0.666	0.765	0.0714176
Mum1	2.74456e-06	2.37598	0.946	0.951	0.0714628
Zfp523	2.7696e-06	-0.438757	0.249	0.345	0.0721148
Jak2	2.78176e-06	-1.01849	0.368	0.473	0.0724315
Pknox1	2.85303e-06	-1.95249	0.484	0.576	0.0742872
Ncoa6	2.8552e-06	-0.893511	0.59	0.687	0.0743436
Eif4g1	2.88947e-06	-8.42423	0.995	0.99	0.0752361
Ralbp1	2.8938e-06	-2.80042	0.975	0.976	0.0753488
Apex1	2.90269e-06	-4.04479	0.987	0.98	0.0755802
Tmed7	2.92896e-06	-0.798089	0.583	0.669	0.0762644
Kitl	2.92907e-06	-3.39147	0.068	0.134	0.0762672
Cd82	2.9655e-06	-2.65826	0.206	0.295	0.0772157
Galnt12	2.97203e-06	-0.477529	0.292	0.381	0.0773858
Sbf2	3.02757e-06	-3.05194	0.479	0.567	0.0788319
Clcn3	3.0431e-06	-2.48085	0.503	0.591	0.0792363
Sdf4	3.06147e-06	-0.559371	0.735	0.774	0.0797145
Dctn3	3.10136e-06	-0.938817	0.462	0.568	0.0807533
Ndrg3	3.13516e-06	-0.692271	0.349	0.461	0.0816334
Dusp9	3.14966e-06	-0.988011	0.627	0.712	0.0820109
Mroh1	3.18495e-06	-0.305283	0.158	0.246	0.0829298
Eif3l	3.18554e-06	8.08563	0.991	0.982	0.082945
Tjp2	3.20762e-06	-2.68345	0.712	0.784	0.08352
Gbf1	3.21276e-06	-0.460255	0.347	0.442	0.0836539
Mut	3.23926e-06	-0.448515	0.165	0.25	0.0843439
Gab3	3.25031e-06	-0.506781	0.328	0.428	0.0846315
Hsf1	3.25107e-06	-0.524775	0.351	0.451	0.0846514
Ivns1abp	3.25156e-06	-3.55615	0.991	0.992	0.084664
Axin1	3.26087e-06	-0.715386	0.664	0.726	0.0849065
Otud6b	3.28312e-06	-0.543458	0.352	0.449	0.0854858
Manf	3.28468e-06	-2.68236	0.74	0.808	0.0855264
Ajuba	3.30771e-06	-1.61409	0.368	0.475	0.0861262
Hdac5	3.33534e-06	-0.637848	0.328	0.424	0.0868455
Wdfy1	3.33592e-06	-0.838917	0.44	0.533	0.0868608
Rabac1	3.34363e-06	-1.2628	0.378	0.482	0.0870614
Faf2	3.37208e-06	-1.02655	0.64	0.73	0.0878021
Wipf2	3.39214e-06	3.1238	0.832	0.893	0.0883246
Fam98a	3.45045e-06	2.00815	0.793	0.826	0.0898429
Scamp5	3.48053e-06	-0.636825	0.632	0.711	0.090626
Slc25a11	3.48402e-06	-0.381974	0.546	0.634	0.0907168
Txndc5	3.49406e-06	-0.86542	0.424	0.52	0.0909784
Pfas	3.49647e-06	-4.2387	0.815	0.838	0.091041
Gtf2h4	3.5106e-06	-0.429076	0.369	0.473	0.0914089
Dpy19l3	3.5482e-06	-0.560853	0.311	0.412	0.0923881
Ugp2	3.55791e-06	-2.12492	0.61	0.679	0.0926409
Pmaip1	3.5625e-06	-1.71244	0.697	0.773	0.0927605
Rab18	3.63213e-06	-4.2599	0.891	0.928	0.0945734
Chd7	3.68537e-06	-1.94923	0.533	0.606	0.0959596
Extl3	3.73846e-06	-0.402369	0.283	0.383	0.0973421
Ube2i	3.7527e-06	-0.583205	0.995	0.99	0.0977129
Eif4g2	3.83092e-06	-12.6532	0.996	0.995	0.0997496
Zfp703	3.84902e-06	-2.09612	0.34	0.441	0.100221
Etv3	3.85216e-06	-0.313855	0.169	0.255	0.100303
Ankib1	3.85999e-06	-0.96702	0.521	0.619	0.100506
Stxbp3	3.86254e-06	-0.302664	0.309	0.414	0.100573
Sinhcaf	3.90301e-06	9.77079	0.955	0.763	0.101627
Mgat1	3.91523e-06	-0.597166	0.359	0.456	0.101945
Prmt5	3.9327e-06	-3.84313	0.863	0.889	0.1024
Fam53a	3.95007e-06	-1.31305	0.467	0.564	0.102852
Rapgef2	3.97156e-06	-0.915666	0.627	0.706	0.103411
Tnk2	4.00095e-06	-1.87192	0.668	0.725	0.104177
Bcl2l13	4.04758e-06	-0.53587	0.336	0.426	0.105391
Zmynd8	4.0523e-06	-1.23989	0.818	0.869	0.105514
Nsd3	4.05506e-06	1.47622	0.792	0.639	0.105586
Bmi1	4.0622e-06	-1.07853	0.819	0.861	0.105772
Gtf2a1	4.0817e-06	-5.20087	0.967	0.973	0.106279
Naa38	4.10719e-06	-6.65619	0.954	0.951	0.106943
Slc7a6os	4.111e-06	1.09024	0.364	0.46	0.107042
Glrx2	4.15098e-06	-111.27	0.382	0.486	0.108083
Ubtf	4.15808e-06	-1.64426	0.936	0.955	0.108268
Qser1	4.24366e-06	-0.628919	0.873	0.881	0.110496
Cblb	4.31962e-06	-2.02239	0.612	0.678	0.112474
Phactr4	4.32319e-06	-0.768842	0.823	0.878	0.112567
Zbtb5	4.3263e-06	-0.39065	0.296	0.394	0.112648
Slc27a4	4.32647e-06	-0.510254	0.426	0.525	0.112653
Pxn	4.35549e-06	0.955714	0.535	0.626	0.113408
Nsf	4.38115e-06	-1.71046	0.712	0.794	0.114076
Tmem18	4.40853e-06	-0.780643	0.594	0.681	0.114789
Cdkl2	4.44728e-06	-1.18468	0.506	0.588	0.115798
Fbxl19	4.47764e-06	-0.92506	0.738	0.787	0.116589
Tex2	4.51857e-06	-0.681607	0.347	0.446	0.117654
Grb2	4.55663e-06	-1.50023	0.801	0.854	0.118645
Wdr70	4.58601e-06	1.43047	0.603	0.508	0.119411
Ncapg2	4.60946e-06	-2.46545	0.772	0.808	0.120021
Mtap	4.61594e-06	-3.27235	0.536	0.634	0.12019
Mypop	4.63829e-06	-2.98267	0.557	0.629	0.120772
Eno1	4.6831e-06	-7.26005	0.864	0.899	0.121939
Mier2	4.761e-06	-0.990638	0.551	0.646	0.123967
Prpf19	4.80152e-06	-3.62812	0.878	0.881	0.125022
Lrig2	4.87099e-06	-0.507234	0.349	0.444	0.126831
Rps12-ps3	4.88807e-06	0.292922	0.822	0.75	0.127275
Pcp4l1	4.93316e-06	-0.680799	0.636	0.694	0.12845
Grcc10	4.96186e-06	-0.323825	0.076	0.14	0.129197
Fam104a	4.98075e-06	2.25317	0.935	0.939	0.129689
Zbtb11	4.98275e-06	-6.58254	0.705	0.763	0.129741
Gnaq	5.03869e-06	-1.14519	0.504	0.588	0.131197
Slc25a28	5.0491e-06	-0.496184	0.292	0.386	0.131468
Dirc2	5.05338e-06	-0.35637	0.269	0.367	0.13158
Ctps	5.05421e-06	2.1832	0.961	0.955	0.131601
Abcc5	5.05621e-06	0.877387	0.576	0.658	0.131654
Fbxo31	5.05736e-06	-1.66612	0.832	0.874	0.131683
Myef2	5.07292e-06	-2.41462	0.736	0.807	0.132089
Pcyox1	5.08921e-06	-0.401357	0.219	0.314	0.132513
Map4k4	5.11009e-06	-1.1029	0.964	0.963	0.133056
Thap4	5.13489e-06	-1.5356	0.542	0.635	0.133702
Pold1	5.17826e-06	-0.366486	0.959	0.948	0.134831
Sparc	5.26124e-06	-63.35	0.187	0.271	0.136992
Cry1	5.29448e-06	-1.83633	0.636	0.708	0.137858
Spcs1	5.37415e-06	2.11871	0.494	0.576	0.139932
Fbxo3	5.3854e-06	-1.32854	0.345	0.437	0.140225
Trappc2	5.44332e-06	-0.897019	0.479	0.572	0.141733
Sertad4	5.48909e-06	-2.21038	0.455	0.562	0.142925
Rpia	5.55086e-06	-4.54524	0.872	0.899	0.144533
Suz12	5.57541e-06	-0.543105	0.902	0.934	0.145172
Tyro3	5.62045e-06	-1.50492	0.254	0.342	0.146345
Trim26	5.6288e-06	-0.481144	0.566	0.652	0.146563
Slc39a6	5.71468e-06	-1.22795	0.832	0.869	0.148799
Lonp2	5.74969e-06	0.333647	0.731	0.646	0.14971
Rad1	5.7713e-06	-1.04791	0.36	0.449	0.150273
Cpd	5.78194e-06	-0.484193	0.172	0.258	0.15055
Fubp1	5.80739e-06	2.5877	0.994	0.987	0.151213
Dusp5	5.84374e-06	0.815685	0.945	0.907	0.152159
Pnma5	5.85063e-06	26.9946	0.942	0.89	0.152339
Tmem167	5.8594e-06	-1.82107	0.701	0.768	0.152567
Pdpk1	5.86281e-06	-0.873593	0.492	0.578	0.152656
Trap1	5.86338e-06	-0.650191	0.699	0.755	0.152671
Acss1	5.8663e-06	-0.39417	0.118	0.193	0.152747
Nbeal1	5.88483e-06	-3.71916	0.834	0.872	0.153229
Tsnax	5.90397e-06	-1.75265	0.874	0.895	0.153728
Washc1	5.90621e-06	-0.462755	0.589	0.477	0.153786
Fbxo33	5.94713e-06	-1.27541	0.425	0.511	0.154851
Nfrkb	6.01065e-06	-0.401463	0.497	0.588	0.156505
Idh3b	6.0153e-06	-1.84071	0.661	0.723	0.156626
Ammecr1	6.05129e-06	-0.798492	0.706	0.763	0.157564
Plekhg2	6.21065e-06	-2.24739	0.721	0.788	0.161713
Chka	6.28026e-06	-9.77083	0.453	0.552	0.163525
Chuk	6.39179e-06	-3.23747	0.887	0.899	0.166429
Ubap2l	6.48883e-06	-1.5014	0.992	0.986	0.168956
Sptan1	6.50321e-06	-4.27023	1	0.996	0.16933
Slc5a3	6.60378e-06	-1.07796	0.477	0.563	0.171949
Coq5	6.61335e-06	0.258284	0.386	0.479	0.172198
Sycp2	6.61645e-06	1.6859	0.92	0.938	0.172279
Dyrk1a	6.83923e-06	-0.482283	0.87	0.922	0.17808
Acbd3	6.84438e-06	-0.946099	0.806	0.836	0.178214
Utp20	6.91306e-06	2.83757	0.954	0.956	0.180002
Mapk1	6.97863e-06	2.45198	0.986	0.985	0.181709
Tiprl	7.00829e-06	1.65918	0.652	0.729	0.182482
Ddost	7.0566e-06	1.43223	0.992	0.986	0.18374
Slc35a1	7.11542e-06	-0.268027	0.165	0.25	0.185271
Prdm4	7.11892e-06	-1.38676	0.414	0.509	0.185362
Usp40	7.14349e-06	-5.43779	0.417	0.505	0.186002
Dicer1	7.17817e-06	-4.12821	0.858	0.898	0.186905
Gstt3	7.2012e-06	-1.50951	0.194	0.278	0.187505
Tada2a	7.32584e-06	4.44246	0.642	0.723	0.19075
Dab2ip	7.37779e-06	-0.853065	0.598	0.655	0.192103
Bnip2	7.40602e-06	-3.3652	0.837	0.867	0.192838
Pcmtd2	7.41956e-06	-0.607933	0.568	0.64	0.19319
Pls3	7.59436e-06	-0.54684	0.408	0.511	0.197742
Phtf2	7.59858e-06	-1.30953	0.716	0.763	0.197852
Tpr	7.6776e-06	-8.00686	0.999	0.992	0.199909
Mtr	7.71537e-06	-0.925333	0.836	0.851	0.200893
Cmtm6	7.7502e-06	-0.482208	0.61	0.698	0.2018
Vdac2	7.84241e-06	-1.46274	0.865	0.91	0.204201
Mak16	7.88912e-06	-0.577527	0.796	0.832	0.205417
Scaf1	7.89152e-06	-0.690597	0.454	0.547	0.205479
Tgfbrap1	7.93258e-06	-0.400617	0.162	0.246	0.206549
Slc41a2	7.94432e-06	-0.543828	0.235	0.323	0.206854
Prpf8	7.95692e-06	-7.19989	0.968	0.98	0.207182
Rps27rt	7.97792e-06	5.30449	0.906	0.859	0.207729
Eri2	8.00692e-06	-1.20028	0.499	0.581	0.208484
Uba6	8.04154e-06	-2.66725	0.886	0.926	0.209386
Ccz1	8.08819e-06	-56.3672	0.577	0.667	0.2106
Uqcrh	8.11826e-06	10.6657	0.992	0.994	0.211383
Vps26b	8.13876e-06	-1.28675	0.738	0.809	0.211917
Rad23b	8.15818e-06	-1.57855	0.957	0.96	0.212423
Acvr1b	8.18377e-06	-0.561195	0.272	0.36	0.213089
Ubfd1	8.19561e-06	-6.96966	0.932	0.942	0.213397
Col18a1	8.20275e-06	-3.69641	0.255	0.341	0.213583
Proser1	8.21246e-06	-0.608349	0.241	0.328	0.213836
Pds5b	8.25995e-06	-1.89866	0.879	0.902	0.215073
Polr1a	8.37691e-06	-1.02028	0.698	0.753	0.218118
Mtx2	8.38031e-06	-0.743388	0.826	0.843	0.218207
Epn1	8.38871e-06	-1.23483	0.761	0.809	0.218425
Mmadhc	8.42222e-06	-1.21362	0.715	0.76	0.219298
Pptc7	8.42679e-06	-0.78454	0.453	0.537	0.219417
Sun1	8.48931e-06	-0.675217	0.576	0.67	0.221045
Slc4a2	8.4914e-06	-0.891847	0.182	0.266	0.221099
Armc6	8.55452e-06	-0.630527	0.421	0.511	0.222743
Trpm7	8.55874e-06	-2.19874	0.814	0.86	0.222852
Mtmr12	8.68315e-06	-0.69452	0.51	0.596	0.226092
Rela	8.73941e-06	-0.668018	0.446	0.538	0.227557
C1qtnf4	8.8404e-06	-0.617911	0.269	0.365	0.230186
Rnf25	8.84849e-06	-0.366268	0.264	0.359	0.230397
Myh9	8.89605e-06	-8.69871	0.872	0.894	0.231635
Cep89	8.90134e-06	-0.287239	0.31	0.403	0.231773
Lztfl1	8.92059e-06	-1.33698	0.542	0.622	0.232274
Ralgapb	8.97809e-06	-0.507418	0.549	0.649	0.233771
Cep192	8.99084e-06	-2.25476	0.704	0.753	0.234103
Bod1l	9.07529e-06	1.05157	0.64	0.708	0.236302
Bclaf1	9.16891e-06	12.6193	0.995	0.99	0.23874
Eif5	9.17138e-06	-20.1561	0.997	0.992	0.238804
Atf7	9.19374e-06	0.309768	0.729	0.78	0.239387
Smurf2	9.20135e-06	-1.01629	0.746	0.789	0.239585
Pigk	9.27678e-06	-0.382172	0.17	0.254	0.241549
Ptk2	9.28944e-06	-16.1965	0.934	0.934	0.241879
Traf3	9.30171e-06	-0.569702	0.43	0.528	0.242198
Sez6	9.53873e-06	-0.745394	0.453	0.553	0.248369
Mkln1	9.55323e-06	-2.28589	0.814	0.84	0.248747
Pigs	9.55825e-06	-1.4073	0.563	0.65	0.248878
Ankrd12	9.57699e-06	-6.86505	0.937	0.942	0.249366
Lmbrd1	9.61273e-06	-0.310299	0.253	0.343	0.250296
Ptgr2	9.64672e-06	-0.270465	0.451	0.552	0.251181
Neurl1b	9.64978e-06	-0.257755	0.104	0.176	0.251261
Fbxo9	9.67805e-06	-3.67988	0.846	0.867	0.251997
Brd9	9.69459e-06	-1.03722	0.571	0.655	0.252428
Stub1	9.72232e-06	-0.72709	0.682	0.768	0.25315
Txnl4a	9.82172e-06	-2.61844	0.966	0.942	0.255738
Zfp142	9.85429e-06	-0.8164	0.577	0.655	0.256586
Rps24	9.91764e-06	-7.53685	0.999	1	0.258236
Trio	1.00001e-05	-0.285195	0.473	0.564	0.260383
Arrb2	1.00034e-05	-5.14483	0.892	0.908	0.260468
Rrbp1	1.00705e-05	2.6933	0.955	0.948	0.262215
Dlx3	1.02186e-05	-0.581791	0.319	0.41	0.266073
Erc1	1.02581e-05	-0.530129	0.765	0.828	0.267099
Copb1	1.02902e-05	0.369511	0.753	0.797	0.267936
Rogdi	1.03167e-05	-0.845114	0.502	0.587	0.268625
Klhl15	1.03685e-05	-1.01089	0.468	0.567	0.269975
Szt2	1.0474e-05	-1.40774	0.591	0.657	0.272722
Uhrf1bp1	1.0506e-05	-0.683558	0.377	0.467	0.273555
Klc2	1.06159e-05	-0.831439	0.479	0.559	0.276417
Ptk7	1.06385e-05	-1.15524	0.651	0.696	0.277005
Sart3	1.07489e-05	-1.4981	0.829	0.857	0.279881
Brd4	1.07797e-05	-1.201	0.996	0.991	0.280681
Gm36028	1.08157e-05	1.82811	0.45	0.341	0.281618
Derl2	1.08359e-05	-0.624701	0.483	0.578	0.282146
Fchsd2	1.08712e-05	-1.12746	0.581	0.674	0.283065
Uqcrc1	1.08831e-05	-1.274	0.853	0.881	0.283374
Me1	1.09107e-05	-40.7175	0.598	0.684	0.284093
Urod	1.11314e-05	1.32158	0.365	0.466	0.28984
Zc3h4	1.11591e-05	-0.872162	0.703	0.765	0.290562
Zfp622	1.12117e-05	-1.44077	0.817	0.848	0.291931
Pias4	1.12474e-05	-1.9215	0.681	0.751	0.292861
AY074887	1.13289e-05	-10.58	0.083	0.149	0.294983
Tmem70	1.13407e-05	-0.60606	0.426	0.527	0.295288
Hddc2	1.13753e-05	-0.495314	0.338	0.424	0.29619
Glyr1	1.13792e-05	-5.72117	0.943	0.946	0.296292
Sox13	1.14964e-05	-2.30376	0.783	0.83	0.299343
Ppp1r37	1.15903e-05	-0.438579	0.218	0.308	0.301789
Rps17	1.17131e-05	5.27036	0.999	0.997	0.304985
Pum1	1.17483e-05	-3.23407	0.962	0.973	0.305901
Maz	1.17617e-05	-9.77733	0.975	0.965	0.306252
Ufc1	1.17673e-05	-1.58441	0.748	0.79	0.306398
Cgn	1.18193e-05	-0.961931	0.235	0.318	0.30775
Marf1	1.19689e-05	-3.63682	0.763	0.809	0.311646
Tbl1xr1	1.19841e-05	-1.15003	0.662	0.725	0.312043
Tspan9	1.19848e-05	-0.689632	0.176	0.259	0.31206
Cdh4	1.20262e-05	-0.673535	0.197	0.274	0.313137
Gm9774	1.20303e-05	-0.456435	0.308	0.4	0.313246
Chtf18	1.20704e-05	-2.65088	0.721	0.79	0.314288
Cox6b1	1.21141e-05	1.34831	0.997	0.995	0.315427
Vdac1	1.21279e-05	-1.92391	0.406	0.503	0.315786
Snx14	1.21306e-05	-0.791543	0.529	0.607	0.315858
Ints4	1.21338e-05	-0.967985	0.536	0.621	0.31594
Ap2a2	1.21815e-05	-1.84685	0.936	0.939	0.317182
Aspscr1	1.21921e-05	-2.25391	0.769	0.803	0.317458
Pmvk	1.22375e-05	-0.273461	0.07	0.131	0.318641
Ctbp1	1.2363e-05	-0.563334	0.569	0.655	0.321909
Usp22	1.24133e-05	-14.3827	0.945	0.953	0.323218
Sesn3	1.25656e-05	-1.28487	0.46	0.556	0.327182
Sf3b4	1.26413e-05	6.38719	0.997	0.98	0.329155
Txnl1	1.28161e-05	-1.76689	0.986	0.982	0.333705
Arhgef1	1.2848e-05	-3.17598	0.693	0.756	0.334535
4833420G17Rik	1.29224e-05	-1.28166	0.835	0.874	0.336474
Tmem237	1.29232e-05	-1.41404	0.598	0.678	0.336494
Rce1	1.30041e-05	-0.615216	0.57	0.653	0.338602
Ndufs3	1.30166e-05	-1.18591	0.727	0.789	0.338927
Rpl9-ps6	1.31198e-05	6.0876	0.918	0.876	0.341613
Vps52	1.33714e-05	-0.518108	0.467	0.559	0.348165
Ccdc9	1.34096e-05	-2.77716	0.651	0.727	0.34916
Tmem64	1.34247e-05	-0.818783	0.497	0.582	0.349552
Hnrnph1	1.35528e-05	4.00227	0.924	0.937	0.352887
Kcnt1	1.35958e-05	-1.10336	0.156	0.235	0.354008
Zbtb16	1.36215e-05	-7.17348	0.966	0.962	0.354677
Zfp36l2	1.37009e-05	-4.35771	0.914	0.923	0.356744
Cers5	1.39488e-05	-2.44548	0.63	0.702	0.3632
Fbrsl1	1.40265e-05	-1.36191	0.845	0.883	0.365223
Ctr9	1.41033e-05	-1.13681	0.835	0.878	0.367221
Polr2g	1.41237e-05	1.9231	0.991	0.977	0.367752
Aebp1	1.41337e-05	-1.45659	0.342	0.424	0.368014
Hadh	1.43073e-05	-1.39814	0.38	0.473	0.372535
Psme1	1.44447e-05	1.48074	0.874	0.903	0.376111
Ip6k2	1.44706e-05	2.03844	0.773	0.809	0.376787
Gm20604	1.4682e-05	-0.493756	0.446	0.544	0.382289
Rhno1	1.4683e-05	-1.18652	0.57	0.652	0.382316
Col13a1	1.48026e-05	-0.876702	0.327	0.412	0.38543
Zwilch	1.48128e-05	-1.70624	0.8	0.836	0.385695
Vps11	1.48301e-05	-1.04391	0.638	0.706	0.386145
Chmp7	1.49408e-05	-0.690609	0.677	0.737	0.38903
Pdia4	1.49869e-05	-0.559819	0.83	0.822	0.39023
Dnajc11	1.51207e-05	51.6122	0.582	0.665	0.393712
Pdk1	1.53602e-05	-2.19456	0.899	0.912	0.399949
Usp24	1.53966e-05	-0.820706	0.749	0.814	0.400896
Katnal1	1.55912e-05	-0.498995	0.126	0.199	0.405964
Hscb	1.56523e-05	-1.87	0.795	0.827	0.407555
6030458C11Rik	1.58483e-05	-1.25531	0.664	0.731	0.412658
Rab3a	1.58976e-05	-1.32132	0.476	0.557	0.413943
Ptrh2	1.59311e-05	-0.584067	0.601	0.676	0.414813
Thoc3	1.61499e-05	4.31268	0.951	0.947	0.42051
Nup62	1.61965e-05	-3.36821	0.931	0.947	0.421726
Dhx30	1.64801e-05	-0.990207	0.825	0.854	0.429108
Zfp91	1.64952e-05	-1.43831	0.968	0.962	0.429502
Cfap52	1.65538e-05	0.301794	0.194	0.119	0.431029
Slc30a7	1.65729e-05	-0.522108	0.4	0.485	0.431525
Edrf1	1.67369e-05	-5.40246	0.81	0.84	0.435796
D17Wsu92e	1.6861e-05	-2.5257	0.855	0.894	0.439027
Pmpca	1.70608e-05	-2.07036	0.778	0.832	0.444228
Pou4f1	1.70719e-05	-0.36946	0.252	0.34	0.444519
Ccpg1	1.71018e-05	-0.660155	0.417	0.5	0.445297
Dnajc3	1.72979e-05	-0.987704	0.761	0.84	0.450402
Tomm34	1.73096e-05	5.40564	0.986	0.968	0.450706
Gtf2h3	1.73679e-05	-2.76805	0.848	0.87	0.452225
Dnajb9	1.73786e-05	-2.20553	0.896	0.893	0.452505
Cxxc1	1.73926e-05	-2.37142	0.984	0.982	0.452869
Cd7	1.7413e-05	-0.674359	0.178	0.258	0.453399
Klf7	1.7415e-05	-1.8988	0.929	0.926	0.453453
Mfn2	1.74563e-05	0.560104	0.523	0.607	0.454526
Pcif1	1.75798e-05	-2.65245	0.727	0.768	0.457744
Plekhm3	1.76348e-05	-0.491437	0.274	0.36	0.459174
Glb1l3	1.76469e-05	-0.417326	0.132	0.207	0.45949
Ccdc117	1.76697e-05	-2.80406	0.721	0.777	0.460082
Fmnl3	1.76988e-05	-1.891	0.682	0.747	0.460842
Tusc2	1.77081e-05	-1.4493	0.592	0.667	0.461083
Hlf	1.78558e-05	-2.50542	0.646	0.718	0.46493
Pramef12	1.80979e-05	-1.81682	0.86	0.893	0.471233
Coa7	1.81216e-05	-1.17027	0.444	0.519	0.471849
Dhrs7b	1.81831e-05	-0.810419	0.633	0.694	0.473452
Cdc42se2	1.82424e-05	-1.24709	0.84	0.869	0.474996
Clcn7	1.82624e-05	-0.371889	0.378	0.472	0.475515
Depdc5	1.83427e-05	-0.660735	0.542	0.626	0.477608
C77080	1.8393e-05	-0.644379	0.258	0.341	0.478917
Rnf227	1.83939e-05	-6.17588	0.921	0.742	0.47894
Mtif2	1.84468e-05	-0.936145	0.569	0.635	0.480318
Arhgef17	1.84672e-05	-0.460475	0.55	0.622	0.480849
Itgb1	1.85173e-05	-0.617932	0.967	0.963	0.482155
Ndufa2	1.85809e-05	-11.8289	0.998	0.986	0.483808
Gabpa	1.86112e-05	-0.427482	0.795	0.828	0.484599
Mxra7	1.89591e-05	-1.15836	0.638	0.72	0.493658
Sympk	1.9261e-05	-0.355566	0.347	0.437	0.501519
Rnft1	1.93493e-05	-1.18009	0.575	0.641	0.503818
Rpl27	1.93579e-05	13.0939	0.999	0.996	0.504042
1700028I16Rik	1.93617e-05	-0.344096	0.058	0.112	0.50414
Pabpn1	1.95341e-05	-1.05696	0.282	0.37	0.508629
Ctdsp2	1.96097e-05	-1.58195	0.9	0.936	0.510596
Usp26	1.96304e-05	-0.320993	0.984	0.979	0.511135
Il17ra	1.9744e-05	-0.64114	0.183	0.265	0.514095
Scamp2	1.99004e-05	-0.760964	0.477	0.562	0.518167
Zfp60	1.99099e-05	-0.56571	0.466	0.549	0.518414
Mettl14	1.99791e-05	-0.755344	0.618	0.683	0.520216
Ndufs7	2.01838e-05	-0.85503	0.686	0.739	0.525545
Thnsl1	2.02605e-05	-0.577446	0.265	0.357	0.527543
Upf1	2.03412e-05	1.29292	0.862	0.886	0.529644
Dguok	2.0418e-05	-0.494743	0.396	0.487	0.531644
Mylk	2.06341e-05	-9.78613	0.325	0.419	0.537271
Ap3s1	2.06436e-05	-0.726339	0.688	0.769	0.537519
Hnrnpdl	2.06871e-05	-5.76854	0.994	0.992	0.53865
Zc3h7a	2.08682e-05	-0.650434	0.423	0.513	0.543367
Spred1	2.11489e-05	-2.51718	0.774	0.801	0.550675
Anapc2	2.12099e-05	-3.63921	0.783	0.826	0.552263
Mef2d	2.12948e-05	-1.8351	0.819	0.83	0.554473
Top1	2.14588e-05	-3.23108	0.947	0.948	0.558743
Pde4c	2.15069e-05	-4.57079	0.587	0.665	0.559996
Cul9	2.16085e-05	-0.27035	0.101	0.168	0.562643
Gpr89	2.17253e-05	-0.50556	0.259	0.342	0.565683
Yod1	2.18711e-05	-0.634592	0.241	0.324	0.56948
Bpnt1	2.19042e-05	-0.419515	0.318	0.404	0.570341
Ppp1cc	2.19897e-05	-6.45298	0.993	0.991	0.572568
Cwc22	2.22248e-05	-1.06962	0.522	0.617	0.578691
Gm9732	2.22425e-05	-0.359009	0.327	0.418	0.57915
Nup88	2.25285e-05	-1.27023	0.927	0.936	0.586598
Tln1	2.27377e-05	-0.976911	0.743	0.809	0.592045
Sptssa	2.28345e-05	-0.724057	0.421	0.508	0.594565
Washc2	2.30879e-05	-1.90982	0.92	0.742	0.601163
Cnot3	2.33853e-05	-2.99954	0.938	0.944	0.608907
Dnajb1	2.34263e-05	-1.95691	0.744	0.787	0.609975
Sort1	2.35323e-05	-1.79606	0.731	0.803	0.612734
Cnih1	2.3545e-05	-0.615476	0.433	0.515	0.613065
Camk2g	2.36603e-05	-0.603921	0.416	0.513	0.616068
Hsd17b7	2.37988e-05	1.5964	0.713	0.771	0.619672
AI606181	2.38404e-05	-0.53212	0.16	0.236	0.620757
Tpst1	2.38543e-05	-0.895992	0.755	0.792	0.621119
Lmbr1l	2.38557e-05	-0.576133	0.461	0.549	0.621154
Cox7a2l	2.38637e-05	4.8509	0.99	0.981	0.621363
Tmem135	2.39007e-05	-0.451263	0.19	0.271	0.622327
Glis3	2.39357e-05	-2.90194	0.85	0.869	0.623238
Xpot	2.40917e-05	-4.64145	0.906	0.909	0.627299
Dcaf13	2.42231e-05	-0.911976	0.949	0.948	0.63072
Ivd	2.44471e-05	-0.261793	0.168	0.246	0.636554
Sumo3	2.4521e-05	1.175	0.987	0.979	0.638477
Wsb2	2.48491e-05	-1.58976	0.685	0.729	0.647021
Cep250	2.50975e-05	-0.914794	0.288	0.378	0.653488
Rbm38	2.51135e-05	-0.898967	0.558	0.641	0.653906
Hcfc1	2.51435e-05	-0.910063	0.974	0.972	0.654688
Mrps7	2.53732e-05	-0.725327	0.593	0.686	0.660668
Rab5a	2.55112e-05	-0.920538	0.766	0.812	0.66426
Zbtb20	2.55449e-05	-2.12472	0.362	0.449	0.665137
Bbs9	2.57612e-05	-0.405905	0.118	0.189	0.67077
Fgfr1op2	2.5788e-05	1.78205	0.828	0.852	0.671468
Rxrb	2.59535e-05	-0.430727	0.26	0.348	0.675777
Trp53	2.61303e-05	-1.37797	0.709	0.761	0.68038
Slbp	2.64866e-05	-6.27781	0.935	0.936	0.689657
Sdc4	2.65156e-05	18.4079	0.996	0.995	0.690413
Eif4b	2.6689e-05	1.77422	0.971	0.967	0.694928
Fkbp2	2.67475e-05	-2.36583	0.622	0.677	0.69645
Dad1	2.68137e-05	1.07117	0.919	0.927	0.698174
Zfp574	2.6901e-05	-0.405711	0.377	0.47	0.700447
Pfn1	2.69198e-05	-6.1238	0.999	0.999	0.700938
Epm2aip1	2.71776e-05	-0.831495	0.465	0.547	0.70765
Ptpn23	2.72869e-05	-0.968827	0.58	0.636	0.710497
Plekhg5	2.74211e-05	-0.273173	0.657	0.717	0.713991
Fam207a	2.74412e-05	-0.614752	0.35	0.434	0.714514
Secisbp2	2.75994e-05	-0.611409	0.616	0.676	0.718632
Tmem33	2.80695e-05	-1.1674	0.567	0.643	0.730874
Gpkow	2.81353e-05	0.875944	0.497	0.567	0.732588
Rnf168	2.82053e-05	18.4215	0.595	0.668	0.734409
Rabgef1	2.8255e-05	-0.664469	0.508	0.611	0.735703
Ugt8a	2.83097e-05	-0.477671	0.201	0.279	0.737129
Rpl29	2.83499e-05	-2.11231	0.994	0.984	0.738175
Tollip	2.85915e-05	-0.636404	0.665	0.726	0.744465
Fgfr1	2.86274e-05	-1.35949	0.575	0.644	0.745399
Rab14	2.87755e-05	-3.91153	0.945	0.953	0.749257
Vps35	2.90216e-05	-1.14419	0.585	0.657	0.755664
Plvap	2.92418e-05	-9.65661	0.143	0.212	0.761398
Ola1	2.93432e-05	-0.794725	0.883	0.904	0.764039
Brdt	2.96161e-05	6.00618	0.825	0.745	0.771144
Aak1	3.00542e-05	-0.828197	0.271	0.355	0.782551
Npm3	3.00985e-05	3.48988	0.989	0.971	0.783704
Lrrc1	3.01256e-05	-0.594174	0.553	0.631	0.784411
Bfar	3.02432e-05	-0.501813	0.318	0.407	0.787472
Ipo9	3.03067e-05	-1.51523	0.718	0.789	0.789127
Ccr5	3.08116e-05	-0.323685	0.113	0.182	0.802273
Rps23	3.15442e-05	-11.8649	1	0.999	0.821348
Uggt1	3.16077e-05	-1.34846	0.671	0.73	0.823002
Rbpj	3.16577e-05	-0.837885	0.815	0.855	0.824303
Cdc45	3.2354e-05	-2.64093	0.721	0.765	0.842433
Xrn1	3.25218e-05	-0.871867	0.718	0.773	0.846801
Chkb	3.25808e-05	-0.295878	0.146	0.22	0.848338
Btbd1	3.26219e-05	-1.31368	0.853	0.894	0.84941
Fau	3.26309e-05	-12.5793	0.996	0.994	0.849643
Cenpx	3.26499e-05	-1.26025	0.578	0.438	0.850139
Piezo1	3.27538e-05	-1.27947	0.376	0.465	0.852845
Arf2	3.28365e-05	-1.11133	0.452	0.545	0.854998
Mif4gd	3.34069e-05	-0.68204	0.479	0.553	0.869849
AU018091	3.36311e-05	-0.46595	0.05	0.101	0.875686
Atf6	3.42192e-05	-0.347832	0.306	0.396	0.891001
Vcpip1	3.43267e-05	-0.363231	0.789	0.851	0.893799
Fam208a	3.45504e-05	-1.22846	0.52	0.593	0.899625
Xpr1	3.4594e-05	-0.531997	0.661	0.727	0.900758
Fdft1	3.46166e-05	3.90664	0.908	0.927	0.901348
Xpo4	3.5363e-05	-2.24778	0.655	0.703	0.920782
Cnot9	3.56218e-05	-2.96619	0.926	0.737	0.927521
Iqce	3.59244e-05	-0.642197	0.294	0.379	0.935399
Adipor1	3.59682e-05	-0.994495	0.808	0.854	0.93654
Gnas	3.64091e-05	-184.775	0.735	0.787	0.948021
Drg1	3.64564e-05	-5.28919	0.94	0.943	0.949253
Gstm1	3.65292e-05	9.77172	0.388	0.477	0.951148
Ppp4r2	3.67234e-05	-2.31139	0.987	0.973	0.956204
Psmd2	3.68607e-05	-9.78628	0.998	0.995	0.959779
Kif1b	3.74491e-05	-0.873381	0.637	0.715	0.975101
Slc31a1	3.75219e-05	-0.528725	0.461	0.547	0.976994
Nrf1	3.7695e-05	-2.32061	0.646	0.708	0.981501
Fiz1	3.78203e-05	-0.552768	0.502	0.598	0.984765
Ube2j1	3.78479e-05	-2.03123	0.747	0.794	0.985484
Kpna6	3.7949e-05	-1.42515	0.718	0.78	0.988117
Slc36a4	3.8006e-05	-0.286277	0.182	0.259	0.9896
Pqlc1	3.80125e-05	3.68923	0.42	0.508	0.989769
Col5a1	3.81856e-05	0.713891	0.378	0.455	0.994277
Unc5a	3.82159e-05	-1.07008	0.254	0.337	0.995067
Snx8	3.82515e-05	-0.319485	0.613	0.673	0.995993
Atxn7l3b	3.8421e-05	-7.58609	0.922	0.933	1
Bptf	3.84271e-05	-6.09112	0.959	0.961	1
Lmnb1	3.85205e-05	-1.73757	0.831	0.848	1
Gm7292	3.85294e-05	0.270665	0.137	0.077	1
Cbx3	3.86491e-05	2.4715	0.999	0.996	1
Plscr3	3.87126e-05	-0.391068	0.242	0.328	1
Zfand6	3.8805e-05	-0.625624	0.893	0.912	1
Ndufa13	3.89716e-05	-0.490831	0.93	0.924	1
Nktr	3.90369e-05	-3.34803	0.983	0.98	1
Tfip11	3.91717e-05	-0.471688	0.499	0.574	1
Helz	3.93652e-05	-3.59058	0.902	0.919	1
Hip1r	3.95266e-05	-0.458284	0.421	0.503	1
Foxk2	3.96652e-05	-0.587174	0.388	0.468	1
Eif5b	4.00953e-05	-14.5232	0.999	0.996	1
Dennd4c	4.01443e-05	-0.591969	0.418	0.5	1
Bag4	4.01547e-05	-0.809928	0.893	0.926	1
4932438A13Rik	4.0449e-05	-7.33245	0.963	0.957	1
Cdr2l	4.05687e-05	-0.391468	0.18	0.255	1
Fmr1	4.06288e-05	1.99795	0.933	0.941	1
Cyfip1	4.09487e-05	-0.484475	0.517	0.586	1
Ecsit	4.10424e-05	-2.66279	0.245	0.327	1
Mark3	4.16758e-05	-1.24306	0.836	0.879	1
Wdr36	4.2275e-05	3.29073	0.957	0.952	1
Topbp1	4.25111e-05	-3.97247	0.874	0.893	1
Irf1	4.257e-05	-0.983367	0.86	0.862	1
Ubap1	4.27597e-05	-0.69715	0.595	0.674	1
Ddx47	4.3137e-05	3.13839	0.856	0.856	1
Setd1a	4.31809e-05	-1.8734	0.855	0.866	1
Cnnm3	4.32559e-05	-2.03722	0.731	0.774	1
Stag3	4.40334e-05	-6.98164	0.917	0.933	1
Smim19	4.41278e-05	-0.575376	0.318	0.399	1
Tmbim6	4.4181e-05	-7.06762	0.988	0.98	1
Arih1	4.41987e-05	-0.663315	0.921	0.913	1
Gm37494	4.42637e-05	-1.37927	0.367	0.444	1
Tmx4	4.43681e-05	-1.10941	0.404	0.486	1
Efemp2	4.44733e-05	-0.590178	0.332	0.417	1
Plekha1	4.46074e-05	-3.19482	0.875	0.898	1
Unc5b	4.5537e-05	-0.284556	0.097	0.162	1
Pds5a	4.5543e-05	3.43901	0.845	0.875	1
Mcmbp	4.55712e-05	-2.96461	0.904	0.917	1
Nudt14	4.58764e-05	-0.498332	0.233	0.319	1
Stxbp5	4.63043e-05	-0.291937	0.182	0.264	1
Rnf212	4.65617e-05	-0.478002	0.413	0.496	1
Zfp652	4.66662e-05	-0.587338	0.438	0.519	1
Nup93	4.68665e-05	-3.03176	0.905	0.931	1
BC037034	4.71064e-05	-1.16356	0.383	0.482	1
Abcg2	4.73294e-05	-0.593515	0.32	0.407	1
Gtpbp1	4.75106e-05	-1.60858	0.8	0.841	1
Scai	4.76769e-05	-1.54463	0.514	0.596	1
9330136K24Rik	4.7926e-05	3.47726	0.116	0.061	1
Supv3l1	4.80894e-05	-0.519803	0.255	0.341	1
Uhrf1	4.81242e-05	-6.737	0.951	0.948	1
Babam1	4.82049e-05	1.62517	0.657	0.711	1
Npc1	4.82846e-05	-0.758271	0.366	0.461	1
Stat3	4.83625e-05	1.81905	0.857	0.889	1
Jun	4.83718e-05	-20.5203	0.62	0.681	1
Pdpr	4.85197e-05	-0.703156	0.548	0.628	1
Lpp	4.8777e-05	-1.16404	0.391	0.477	1
Alad	4.91769e-05	-6.74118	0.829	0.841	1
Foxo4	4.92408e-05	-0.712956	0.587	0.653	1
Marcksl1	4.93246e-05	-27.4763	0.998	0.989	1
Plagl2	4.95527e-05	-0.714827	0.384	0.472	1
Faah	4.95925e-05	-0.347013	0.315	0.399	1
Cwc25	5.04141e-05	-0.401882	0.746	0.788	1
S100a10	5.0571e-05	-0.251085	0.083	0.143	1
Bbs4	5.06241e-05	45.1403	0.416	0.513	1
Hmgb1	5.07234e-05	-1.56378	0.998	0.991	1
Kpnb1	5.07866e-05	-3.70529	0.989	0.99	1
Rars2	5.08386e-05	-0.335889	0.351	0.436	1
Rab10os	5.10225e-05	-1.07833	0.542	0.615	1
Erap1	5.1086e-05	-3.35502	0.397	0.477	1
Eif4a3	5.1341e-05	-10.577	0.995	0.986	1
Rbm14	5.14249e-05	-4.39579	0.672	0.726	1
Psmd8	5.15465e-05	0.361912	0.891	0.923	1
Sec23a	5.16135e-05	-0.666591	0.29	0.371	1
Eif4g3	5.18326e-05	-0.757775	0.394	0.475	1
Vwa8	5.21398e-05	-0.265053	0.299	0.385	1
Arvcf	5.22449e-05	-0.795568	0.412	0.487	1
Hras	5.22608e-05	-0.751813	0.363	0.457	1
Oser1	5.26066e-05	-0.548531	0.903	0.903	1
Trappc5	5.27136e-05	-1.0417	0.495	0.563	1
Bahcc1	5.28958e-05	1.38036	0.872	0.891	1
Zcchc3	5.31971e-05	-3.34329	0.439	0.509	1
Dnajc16	5.3469e-05	-0.539731	0.282	0.361	1
Casc4	5.38007e-05	-14.7465	0.985	0.979	1
Atp5j	5.40745e-05	3.32064	0.937	0.973	1
Hif1a	5.44412e-05	-0.915886	0.59	0.664	1
Cbx5	5.47589e-05	-2.58287	0.923	0.931	1
Zfp787	5.49507e-05	-2.73154	0.569	0.636	1
Hspa14	5.50497e-05	-5.25826	0.969	0.97	1
Mlf2	5.50937e-05	-15.4515	0.821	0.833	1
Rcan1	5.5318e-05	-3.00889	0.501	0.576	1
Wrnip1	5.53983e-05	-0.435122	0.723	0.778	1
Ubxn7	5.59656e-05	-1.49659	0.73	0.799	1
Retreg3	5.61141e-05	-1.17853	0.71	0.573	1
Tor2a	5.63958e-05	-0.570171	0.302	0.386	1
Utp6	5.71438e-05	-1.85278	0.665	0.74	1
Kdm6b	5.75438e-05	-8.43389	0.767	0.808	1
Dstyk	5.78845e-05	-0.631555	0.327	0.412	1
Psmd6	5.85061e-05	-1.54154	0.68	0.731	1
Actr1a	5.86713e-05	-1.19277	0.482	0.557	1
Kxd1	5.916e-05	-0.277485	0.328	0.415	1
Scube3	5.94226e-05	-0.857525	0.108	0.17	1
Dram2	5.94482e-05	-0.325481	0.182	0.256	1
Klhl2	5.99044e-05	-0.599377	0.202	0.28	1
Man1a2	6.04136e-05	-0.829553	0.613	0.674	1
Abcf2	6.05323e-05	-0.661304	0.94	0.934	1
Isg20l2	6.06198e-05	-0.605076	0.699	0.749	1
Dpy19l4	6.07374e-05	-0.541655	0.36	0.447	1
Enc1	6.08162e-05	-1.83686	0.933	0.937	1
Prpsap2	6.10142e-05	2.14086	0.856	0.891	1
Dgat1	6.11726e-05	-0.481204	0.332	0.409	1
Sacm1l	6.11884e-05	-1.40855	0.297	0.386	1
Rab28	6.12097e-05	-0.299232	0.142	0.213	1
Rbm18	6.14582e-05	-0.853435	0.794	0.836	1
Lsm8	6.17073e-05	-4.64935	0.984	0.982	1
Lama5	6.18276e-05	-1.67499	0.294	0.375	1
Il17rd	6.2141e-05	-2.80735	0.597	0.655	1
Wrap53	6.29198e-05	-0.409325	0.464	0.539	1
Slc25a39	6.36849e-05	-5.07306	0.963	0.967	1
Ythdf3	6.42515e-05	-0.943016	0.596	0.66	1
Otub1	6.43582e-05	-0.838618	0.924	0.929	1
Nln	6.44638e-05	-0.469036	0.683	0.754	1
Vwa5a	6.46763e-05	-0.727064	0.075	0.13	1
Slc9a3r1	6.50267e-05	-0.305695	0.762	0.819	1
Leo1	6.50744e-05	6.10334	0.395	0.481	1
Arhgdia	6.50952e-05	-4.08209	0.989	0.985	1
Myl7	6.51466e-05	0.264903	0.287	0.207	1
Tuba1b	6.54386e-05	-8.93171	0.937	0.885	1
Capn7	6.55386e-05	-1.29499	0.503	0.582	1
Atp9b	6.57903e-05	-0.35973	0.317	0.408	1
Clptm1l	6.63959e-05	-2.18625	0.666	0.711	1
Arhgap19	6.66886e-05	-1.10324	0.51	0.582	1
Btg2	6.69623e-05	-2.0599	0.561	0.646	1
Gas2l3	6.74002e-05	-0.883939	0.392	0.468	1
Glce	6.76883e-05	-0.303867	0.688	0.75	1
Gatm	6.82288e-05	3.9944	0.22	0.298	1
Acsf2	6.84417e-05	-0.322375	0.274	0.359	1
Rrn3	6.84951e-05	-0.934566	0.836	0.861	1
Txndc17	6.85984e-05	-0.806539	0.652	0.716	1
Stoml2	6.8601e-05	-0.674137	0.721	0.789	1
2410002F23Rik	6.89753e-05	-1.11316	0.786	0.843	1
Rnf31	6.91158e-05	-0.349868	0.079	0.136	1
Znhit6	6.93536e-05	-6.09851	0.808	0.86	1
Sipa1l1	6.95208e-05	0.370491	0.904	0.908	1
Phf21a	7.02629e-05	-1.23937	0.717	0.775	1
Mast3	7.06537e-05	-0.910635	0.233	0.313	1
Cep350	7.07082e-05	-7.20605	0.693	0.75	1
Ppp1r13b	7.11527e-05	-0.429919	0.368	0.446	1
Limd2	7.1511e-05	-4.12395	0.64	0.691	1
Sod1	7.20186e-05	-16.633	0.999	0.999	1
Slc38a2	7.20726e-05	-7.67273	0.434	0.505	1
Smad3	7.23633e-05	-0.469503	0.218	0.295	1
Idh1	7.24341e-05	-2.88424	0.786	0.694	1
Coro1b	7.26616e-05	-0.86717	0.71	0.769	1
Fcho2	7.27663e-05	4.31378	0.816	0.859	1
Atxn7	7.27977e-05	-0.43132	0.665	0.723	1
Rpl14	7.28154e-05	-2.61845	0.998	0.997	1
Map4k5	7.29409e-05	-0.796837	0.341	0.422	1
Patl1	7.32046e-05	-2.39589	0.802	0.843	1
Thop1	7.33581e-05	-4.83384	0.749	0.784	1
Hmgxb3	7.34308e-05	-0.718391	0.393	0.48	1
Cep78	7.36603e-05	-0.339567	0.408	0.49	1
Cacna2d1	7.39837e-05	-0.633818	0.287	0.367	1
Xaf1	7.48318e-05	-56.5885	0.534	0.447	1
Cnot8	7.48365e-05	-0.745902	0.528	0.61	1
Ubl3	7.50061e-05	-0.931951	0.413	0.492	1
Cwf19l2	7.50166e-05	-0.448434	0.413	0.506	1
Tlk1	7.51875e-05	-2.25533	0.775	0.84	1
Vim	7.52381e-05	-14.6661	0.071	0.125	1
Mapk8	7.52952e-05	-2.74271	0.797	0.854	1
Suv39h2	7.52965e-05	-1.70452	0.704	0.737	1
Dmxl1	7.53357e-05	0.527047	0.518	0.592	1
Mfge8	7.76371e-05	-0.751935	0.762	0.768	1
2023-03-07	7.78012e-05	-0.29179	0.921	0.924	1
U2surp	7.8166e-05	-4.72227	0.976	0.98	1
Rnf121	7.91771e-05	-0.61598	0.337	0.414	1
Herc3	7.92942e-05	-1.82148	0.453	0.539	1
Pnisr	7.96714e-05	-1.16601	0.979	0.979	1
Nlk	7.99238e-05	-2.45286	0.451	0.528	1
Tcp1	8.00991e-05	-7.49267	0.998	0.994	1
Dhx32	8.04932e-05	-0.494941	0.468	0.553	1
Pcgf3	8.07137e-05	-4.48254	0.859	0.891	1
Aarsd1	8.11488e-05	-2.36612	0.255	0.335	1
Srsf2	8.13512e-05	29.1718	0.997	0.996	1
Eif3a	8.14263e-05	0.82421	0.997	0.994	1
Nfxl1	8.21797e-05	-2.02269	0.556	0.629	1
Ptpdc1	8.22038e-05	-1.07676	0.68	0.732	1
Abhd2	8.22078e-05	-1.26673	0.589	0.648	1
Arfgap2	8.24613e-05	-0.91687	0.55	0.625	1
Nr2c2	8.30617e-05	-0.616054	0.365	0.446	1
Prkcsh	8.31006e-05	-1.06823	0.562	0.634	1
Snrk	8.34623e-05	-0.289934	0.36	0.452	1
Zdhhc18	8.38128e-05	-0.517309	0.3	0.389	1
Rbl1	8.38568e-05	-0.956803	0.486	0.556	1
Adi1	8.39565e-05	0.787754	0.62	0.524	1
[truncated: 5,453 more rows]

## Sheet: state3
gene	p_val	avg_log2FC	pct.1	pct.2	p_val_adj
Mrfap1	5.73756e-14	-11.6987	0.918	0.988	1.49395e-09
Gm12166	1.09768e-13	-1.20234	0.09	0.395	2.85813e-09
Psmb6	7.05679e-12	-11.8712	0.893	0.957	1.83745e-07
Ganab	2.75135e-11	-0.839018	0.854	0.957	7.16396e-07
Mesdc2	3.67206e-11	-2.81688	0.013	0.21	9.5613e-07
Gm4316	4.46812e-11	-5.54167	0.047	0.284	1.16341e-06
Hn1	5.40691e-11	-21.7028	0.03	0.247	1.40785e-06
Gstm2	1.11075e-10	-36.5917	0.017	0.216	2.89217e-06
Tceb1	3.37116e-10	-7.0533	0.021	0.216	8.77784e-06
Eef1g	3.52656e-10	-12.8838	0.983	0.988	9.18247e-06
Itfg1	3.97763e-10	-3.25493	0.395	0.679	1.0357e-05
Spata7	4.14388e-10	-65.4455	0.524	0.685	1.07898e-05
Gltscr2	4.59725e-10	-2.49414	0.021	0.216	1.19703e-05
Gnb2l1	4.97653e-10	-13.5853	0.039	0.247	1.29579e-05
Pebp1	6.08592e-10	-12.2506	0.987	0.994	1.58465e-05
Fam134a	6.51495e-10	-6.30848	0.03	0.228	1.69636e-05
Atp9a	7.70545e-10	-6.06002	0.601	0.784	2.00634e-05
Gm8730	8.21949e-10	-2.15235	0.034	0.241	2.14019e-05
Vprbp	9.88692e-10	-6.39535	0.03	0.228	2.57436e-05
AI314180	1.06555e-09	-2.77498	0.034	0.241	2.77449e-05
Ptprf	1.14368e-09	-3.61449	0.94	0.944	2.97792e-05
Mllt4	1.49847e-09	-6.16758	0.034	0.235	3.90171e-05
Dlat	1.59052e-09	-1.81899	0.472	0.728	4.14139e-05
Shfm1	1.89087e-09	-11.3265	0.034	0.235	4.92345e-05
Fam103a1	2.02992e-09	-2.14486	0.021	0.204	5.2855e-05
Lsm4	2.04766e-09	0.940344	0.893	0.975	5.33169e-05
2810474O19Rik	2.14866e-09	-5.33119	0.03	0.222	5.59468e-05
Fam134c	2.23309e-09	-3.4252	0.03	0.222	5.81453e-05
Fam195b	2.29462e-09	-3.3133	0.03	0.222	5.97474e-05
2810403A07Rik	2.49757e-09	-3.97341	0.026	0.21	6.50318e-05
Cirh1a	2.50211e-09	-11.6197	0.039	0.235	6.51499e-05
2700094K13Rik	2.7314e-09	-17.8046	0.039	0.235	7.11202e-05
Mrpl15	2.92772e-09	-6.62467	0.82	0.926	7.6232e-05
Zcchc11	3.63333e-09	-1.67759	0.039	0.235	9.46047e-05
Tex13	3.82226e-09	-7.89983	0.034	0.222	9.95239e-05
E430025E21Rik	3.85987e-09	-3.08269	0.026	0.21	0.000100503
Erdr1	3.87306e-09	-13.6758	0.034	0.222	0.000100847
Hdgfrp3	3.90971e-09	6.00114	0.034	0.228	0.000101801
Tceb2	4.08304e-09	-17.2518	0.039	0.235	0.000106314
2010107E04Rik	4.32085e-09	-19.1099	0.039	0.228	0.000112506
Smek2	4.33215e-09	-5.13392	0.03	0.216	0.000112801
0610007P14Rik	4.57409e-09	-2.51221	0.039	0.235	0.0001191
Atp5b	4.73127e-09	-19.3987	0.991	1	0.000123193
Nop16	5.2695e-09	-2.19758	0.657	0.846	0.000137207
2023-09-15	5.50243e-09	-3.42466	0.034	0.222	0.000143272
Aard	6.2615e-09	-20.7221	0.026	0.204	0.000163037
Myeov2	6.4055e-09	-6.816	0.039	0.228	0.000166786
Adgrl1	6.57697e-09	-0.698553	0.927	0.969	0.000171251
Gm10116	6.75716e-09	-9.04562	0.034	0.222	0.000175943
Selk	7.05963e-09	4.15377	0.039	0.228	0.000183819
Tmem57	7.10864e-09	-2.15062	0.034	0.222	0.000185095
Ufd1l	7.13795e-09	-4.25156	0.034	0.222	0.000185858
2310036O22Rik	7.51725e-09	-6.49293	0.039	0.228	0.000195734
Raver1	7.56268e-09	-0.764584	0.013	0.173	0.000196917
Mina	7.70685e-09	-6.64055	0.026	0.198	0.000200671
2700060E02Rik	8.05409e-09	-1.18344	0.034	0.222	0.000209712
Olfr1423	9.63549e-09	28.3296	0.906	0.685	0.000250889
Ncapd2	9.74113e-09	-8.60712	0.931	0.944	0.000253639
Mdh2	9.89935e-09	-10.6556	1	1	0.000257759
Rps11	1.01622e-08	-62.1079	1	1	0.000264604
Rtfdc1	1.08232e-08	-6.77954	0.021	0.191	0.000281815
Prune	1.09611e-08	-5.49979	0.039	0.222	0.000285405
Gm10263	1.10173e-08	0.28193	0.034	0.222	0.000286869
Csnk1g2	1.1155e-08	-5.91617	0.708	0.926	0.000290453
2510039O18Rik	1.14041e-08	-1.86282	0.451	0.728	0.00029694
Dnajc19	1.14627e-08	-4.32635	0.438	0.71	0.000298465
Gyltl1b	1.94825e-08	-3.98836	0.03	0.204	0.000507287
Rhobtb3	2.00253e-08	-1.22231	0.296	0.574	0.000521418
Hfm1	2.0383e-08	-1.1618	0.103	0.333	0.000530732
Nhp2l1	2.1571e-08	-5.99971	0.039	0.222	0.000561667
Rps26-ps1	2.18377e-08	3.49158	0.034	0.216	0.000568609
A830080D01Rik	2.26577e-08	-2.33888	0.03	0.204	0.00058996
Rpl4	2.29116e-08	-3.21423	1	1	0.000596573
Asun	2.37961e-08	-1.29166	0.017	0.173	0.000619603
Hn1l	2.61813e-08	-3.51058	0.034	0.21	0.000681709
Rqcd1	2.6388e-08	-1.7481	0.039	0.216	0.000687091
AU019823	2.82217e-08	-0.560948	0.021	0.185	0.000734837
D15Ertd621e	2.99819e-08	-3.37767	0.034	0.21	0.000780668
Srp54b	3.13907e-08	-1.71526	0.034	0.21	0.000817352
Fam60a	3.38697e-08	-4.57996	0.039	0.216	0.000881899
Gm10076	3.82129e-08	-4.00174	0.901	0.957	0.000994987
Pdia6	3.86278e-08	-3.50598	0.815	0.926	0.00100579
Chd3os	4.02313e-08	1.95618	0.039	0.216	0.00104754
G3bp2	4.43899e-08	-10.3351	0.966	0.975	0.00115582
Prmt10	4.519e-08	-1.5205	0.021	0.179	0.00117666
Ppp2r4	4.5431e-08	-2.51246	0.034	0.204	0.00118293
Rbmxl1	4.86792e-08	-7.9053	0.506	0.698	0.00126751
2310035C23Rik	4.89607e-08	-2.97932	0.03	0.198	0.00127484
Ctage5	5.44704e-08	-4.37871	0.039	0.21	0.0014183
Lpin2	5.65166e-08	-0.431306	0.717	0.846	0.00147158
1110037F02Rik	6.13139e-08	-4.64011	0.034	0.204	0.00159649
Cyc1	6.35364e-08	-3.11717	0.828	0.92	0.00165436
Suv420h1	6.39545e-08	-1.3291	0.034	0.204	0.00166525
Ppp5c	6.43922e-08	-1.18093	0.27	0.525	0.00167664
1110008F13Rik	6.80063e-08	-3.36998	0.034	0.204	0.00177075
Igf1r	6.80338e-08	-1.41548	0.901	0.926	0.00177146
Psmb5	7.14929e-08	-2.9492	0.798	0.907	0.00186153
Fam175a	7.38605e-08	-1.98518	0.013	0.154	0.00192318
B3gnt7	8.473e-08	6.72222	0.506	0.247	0.0022062
mt-Nd4l	9.66583e-08	2.33489	1	0.981	0.00251679
Trim28	1.049e-07	-12.0406	0.996	0.994	0.00273138
Rpl13-ps3	1.1214e-07	0.833684	0.039	0.21	0.0029199
Slmo2	1.1657e-07	-0.263153	0.034	0.204	0.00303525
Gm10094	1.16888e-07	-0.541391	0.017	0.16	0.00304354
H3f3b	1.20604e-07	-14.9513	0.996	1	0.0031403
Fam21	1.22001e-07	-10.0699	0.034	0.198	0.00317667
Rps2	1.26663e-07	12.4599	1	0.975	0.00329805
Spcs1	1.30063e-07	-1.33549	0.438	0.679	0.00338657
Neurl4	1.31311e-07	-1.26088	0.193	0.432	0.00341908
Hmga1-rs1	1.31502e-07	-1.12482	0.017	0.16	0.00342405
Rps19	1.39339e-07	3.8036	1	1	0.0036281
Aspscr1	1.4324e-07	-1.21394	0.734	0.877	0.00372969
Wbp5	1.45375e-07	3.70859	0.026	0.179	0.00378526
l7Rn6	1.45798e-07	-1.12616	0.017	0.16	0.00379629
Jkamp	1.52618e-07	-1.52848	0.682	0.833	0.00397387
Tmem55b	1.63607e-07	-2.07747	0.021	0.167	0.00426001
Rps10	1.68408e-07	12.1931	0.558	0.704	0.00438501
Fam178a	1.71603e-07	-2.59189	0.039	0.204	0.00446821
Gm13251	1.73787e-07	-2.54615	0.009	0.136	0.00452506
Rpl13a	1.74364e-07	10.9223	0.421	0.623	0.00454009
Nudc	1.76441e-07	-9.25283	1	0.988	0.00459418
Zswim6	1.82748e-07	-5.60319	0.03	0.185	0.00475839
2010107G23Rik	1.89624e-07	-3.97805	0.034	0.191	0.00493742
Csde1	1.90584e-07	1.71494	0.996	1	0.00496243
Whsc1l1	2.04768e-07	-2.02178	0.03	0.185	0.00533176
Fam175b	2.13152e-07	-2.13214	0.013	0.148	0.00555006
Pvrl3	2.17451e-07	-0.751445	0.009	0.136	0.005662
Gm9843	2.21969e-07	-3.54033	0.039	0.204	0.00577964
Fdx1l	2.27728e-07	-1.13314	0.026	0.173	0.00592957
Vimp	2.29544e-07	-2.95549	0.021	0.167	0.00597688
Cnot1	2.33942e-07	1.60858	0.931	0.975	0.00609139
Atp5sl	2.50694e-07	-3.35332	0.026	0.173	0.00652757
Rcor2	2.53382e-07	-2.91508	0.502	0.747	0.00659755
Taok2	2.56476e-07	-2.3412	0.502	0.691	0.00667813
Glo1	2.84501e-07	-4.85515	0.927	0.957	0.00740784
Hiat1	2.85184e-07	-2.27953	0.026	0.173	0.00742561
2700029M09Rik	2.88531e-07	-4.46819	0.026	0.173	0.00751276
Abl2	2.96019e-07	-6.68306	0.592	0.759	0.00770774
Smek1	3.02954e-07	-5.6999	0.039	0.198	0.00788832
Sgol2a	3.07823e-07	-13.8434	0.03	0.179	0.00801509
Uqcrq	3.13801e-07	-7.25673	0.94	0.988	0.00817076
Whsc1	3.51537e-07	-4.12566	0.039	0.198	0.00915332
Shroom3	3.66599e-07	-0.974468	0.429	0.667	0.00954551
Inha	3.69867e-07	-16.4241	0.043	0.204	0.00963059
Mrpl38	3.9854e-07	-2.03376	0.704	0.833	0.0103772
Elp3	3.98781e-07	-3.46411	0.464	0.685	0.0103835
Prosc	4.01046e-07	-0.928947	0.021	0.16	0.0104424
Cept1	4.46386e-07	-1.52864	0.27	0.494	0.011623
2810417H13Rik	4.54281e-07	10.169	0.013	0.142	0.0118286
Emc10	4.57353e-07	-1.73227	0.884	0.907	0.0119086
Ict1	4.61115e-07	-1.59335	0.021	0.16	0.0120065
Rab14	4.77773e-07	-8.52149	0.927	0.963	0.0124403
Peo1	4.79481e-07	-0.862066	0.009	0.13	0.0124847
Erh	5.05377e-07	-10.2752	0.953	0.975	0.013159
1810026J23Rik	5.16075e-07	-1.46639	0.03	0.179	0.0134376
Rragd	5.19248e-07	-5.47533	0.901	0.914	0.0135202
Wsb2	5.24225e-07	-6.06613	0.631	0.796	0.0136498
Yif1b	5.26633e-07	-1.78942	0.399	0.605	0.0137125
Adrbk1	5.26894e-07	-1.57807	0.017	0.148	0.0137193
Eif3d	5.61315e-07	-9.88373	0.944	0.981	0.0146155
Cpsf3l	6.07637e-07	-1.05652	0.034	0.185	0.0158216
Aldh1a1	6.70461e-07	40.7254	0.026	0.167	0.0174575
Akap11	6.97723e-07	-2.78848	0.94	0.963	0.0181673
Cyr61	7.01763e-07	-12.0661	0.09	0.272	0.0182725
Gigyf1	7.39572e-07	-5.77761	0.918	0.932	0.019257
Gm11273	7.74941e-07	-1.09817	0.176	0.383	0.0201779
Pcnxl3	7.94328e-07	-1.4244	0.021	0.154	0.0206827
Gm7324	8.00369e-07	0.750971	0.223	0.043	0.02084
Gars	8.24963e-07	-11.3741	0.966	0.951	0.0214804
Hax1	8.71676e-07	-1.75702	0.605	0.772	0.0226967
Pygb	9.00739e-07	-3.01004	0.588	0.735	0.0234535
B230354K17Rik	9.1272e-07	-2.10072	0.021	0.154	0.0237654
Utp11l	9.55886e-07	-2.24555	0.039	0.191	0.0248894
2410089E03Rik	9.77036e-07	0.842669	0.039	0.191	0.0254401
Prkrir	1.02913e-06	-1.02378	0.009	0.123	0.0267964
N6amt2	1.0568e-06	-0.496891	0.004	0.111	0.0275169
Ppp2r5d	1.06879e-06	-3.33763	0.618	0.79	0.0278292
2810428I15Rik	1.08207e-06	-0.583953	0.013	0.136	0.0281749
Setd8	1.0835e-06	-3.64381	0.034	0.179	0.0282123
Clu	1.09304e-06	-53.9041	0.056	0.216	0.0284606
Zmym3	1.10763e-06	-13.2941	0.966	0.963	0.0288406
Selt	1.11468e-06	-1.77731	0.026	0.16	0.029024
Rnf40	1.13575e-06	-1.70842	0.712	0.864	0.0295727
Ndufs5	1.21778e-06	-3.58173	0.884	0.969	0.0317085
Park7	1.25226e-06	-1.08887	0.906	0.926	0.0326065
Alkbh5	1.26305e-06	-4.39933	0.991	1	0.0328872
Xpo1	1.29225e-06	-13.5946	1	1	0.0336476
Ept1	1.31423e-06	-1.84802	0.021	0.154	0.0342198
Atp6v1h	1.32213e-06	-4.35319	0.824	0.92	0.0344257
Ankfy1	1.3506e-06	-25.0502	0.764	0.914	0.0351668
Ipo8	1.35976e-06	-2.96766	0.524	0.747	0.0354054
Ctsf	1.37017e-06	-1.38685	0.554	0.741	0.0356766
Cct5	1.37196e-06	-15.7763	0.991	0.994	0.035723
Fam73a	1.37317e-06	-0.630981	0.017	0.142	0.0357546
Gar1	1.37622e-06	-5.44043	0.867	0.926	0.035834
2410016O06Rik	1.3904e-06	-1.76811	0.017	0.142	0.0362031
Kctd10	1.42527e-06	-2.34361	0.773	0.864	0.0371112
Eef2	1.46732e-06	-40.9135	1	1	0.0382061
Rpl28	1.5159e-06	-9.18033	1	1	0.0394711
Gareml	1.55035e-06	-1.26077	0.017	0.142	0.0403679
Dnase1l2	1.55595e-06	0.59221	0.292	0.093	0.0405139
5730508B09Rik	1.5711e-06	-2.18265	0.026	0.16	0.0409082
mt-Nd6	1.57339e-06	-10.2851	0.712	0.84	0.0409679
Huwe1	1.67679e-06	-14.3496	0.987	0.994	0.0436602
Qtrtd1	1.68274e-06	-1.90969	0.013	0.13	0.0438152
Faf1	1.75527e-06	-4.2381	0.695	0.846	0.0457036
Prkar1a	1.77038e-06	-4.84763	1	1	0.046097
Polr3b	1.77753e-06	-3.67491	0.747	0.864	0.0462834
Snhg6	1.84779e-06	-2.84692	0.734	0.852	0.0481128
Ctbp1	1.86305e-06	-2.09217	0.519	0.722	0.0485102
Nfe2l1	1.86836e-06	-1.34624	0.79	0.87	0.0486483
Casc5	1.88166e-06	2.8295	0.021	0.148	0.0489946
Srrm2	1.89869e-06	-17.8359	0.996	0.994	0.0494382
Ngfrap1	1.92863e-06	3.07016	0.013	0.13	0.0502176
Rpn2	1.96343e-06	-1.0278	0.73	0.883	0.0511239
Smo	2.0292e-06	-0.819007	0.12	0.315	0.0528363
Ube2e1	2.09399e-06	-0.333758	0.597	0.809	0.0545233
Rpl11	2.09935e-06	-7.4939	0.996	0.994	0.0546629
Pnrc1	2.12083e-06	-3.83439	0.85	0.901	0.0552221
Erbb2ip	2.1487e-06	2.85035	0.026	0.16	0.0559477
Fasn	2.24897e-06	-2.49771	0.768	0.821	0.0585587
0610011F06Rik	2.30111e-06	-0.771454	0.009	0.117	0.0599163
Gm10093	2.35364e-06	-0.489582	0.009	0.117	0.061284
Slc35a1	2.40233e-06	-1.38634	0.142	0.333	0.0625519
Gm11639	2.42085e-06	0.515981	0.155	0.012	0.0630341
Larp1	2.44738e-06	-6.18613	1	0.994	0.0637248
Hyou1	2.71138e-06	-3.91119	0.811	0.87	0.070599
Apoa1bp	2.77551e-06	-2.68586	0.026	0.154	0.0722688
Gon4l	2.873e-06	-8.71065	0.94	0.944	0.0748071
Hnrnpk	3.05956e-06	-18.6679	1	1	0.0796649
Cwf19l2	3.22143e-06	-2.16276	0.335	0.556	0.0838795
Ankrd50	3.33126e-06	-1.80259	0.309	0.531	0.0867393
Rpl36al	3.40293e-06	-11.0797	0.352	0.519	0.0886054
Tsc22d3	3.4663e-06	-11.1846	0.936	0.951	0.0902556
BC030336	3.4825e-06	-0.872202	0.026	0.154	0.0906773
Abhd17a	3.58859e-06	-1.27371	0.511	0.704	0.0934397
Btf3l4	3.6526e-06	-1.12552	0.446	0.648	0.0951063
Zfp951	3.69576e-06	-1.90673	0.193	0.395	0.0962303
Srsf5	3.77102e-06	-4.88409	0.991	0.975	0.0981898
Gtf2h4	3.95016e-06	-1.11931	0.33	0.543	0.102854
Sgpl1	3.9519e-06	-8.20503	0.948	0.963	0.1029
Lrrc47	4.07376e-06	-2.80776	0.833	0.926	0.106073
1810043H04Rik	4.19779e-06	-3.65289	0.034	0.167	0.109302
Clba1	4.26536e-06	0.497932	0.373	0.154	0.111061
Apitd1	4.30962e-06	-0.317399	0.013	0.123	0.112214
Tubgcp5	4.32035e-06	-2.37896	0.571	0.716	0.112493
Zdhhc5	4.32393e-06	-0.674463	0.661	0.821	0.112586
Tti2	4.36276e-06	-0.93093	0.318	0.537	0.113598
Rsrp1	4.4039e-06	5.81627	0.773	0.87	0.114669
Lgmn	4.48681e-06	-1.60244	0.567	0.747	0.116828
D930015E06Rik	4.49408e-06	-1.12396	0.03	0.16	0.117017
Fut8	4.51346e-06	-0.429789	0.189	0.389	0.117521
Prrc2b	4.51491e-06	2.76084	0.918	0.951	0.117559
Slc3a2	4.52734e-06	-5.60918	0.966	0.951	0.117883
Golga7	4.5643e-06	0.515581	0.918	0.988	0.118845
Mid1	4.70921e-06	-2.47011	0.077	0.235	0.122619
Rnf103	4.75991e-06	-0.881502	0.215	0.426	0.123938
Gna13	4.76587e-06	3.78084	0.897	0.951	0.124094
Vapa	4.87214e-06	4.82991	0.996	0.981	0.126861
Ndufv1	4.90093e-06	-6.23842	0.923	0.981	0.12761
Gpbp1	4.90596e-06	-3.25201	0.991	0.994	0.127741
Suv420h2	4.9924e-06	-0.395812	0.021	0.142	0.129992
Lgr4	5.11667e-06	-0.474851	0.056	0.204	0.133228
Ankrd17	5.69106e-06	-8.66571	0.996	0.994	0.148184
Son	5.76818e-06	-6.29453	1	1	0.150192
Rps14	5.82705e-06	10.589	1	1	0.151725
Faap100	5.94219e-06	-0.88014	0.279	0.475	0.154723
Echdc1	5.94972e-06	-1.4539	0.433	0.623	0.154919
Lbr	6.14662e-06	-12.0574	0.966	0.951	0.160046
2610507B11Rik	6.19814e-06	-5.08554	1	1	0.161387
Ehmt2	6.25017e-06	3.42576	0.961	0.957	0.162742
Ppp1r15b	6.30251e-06	-4.03815	0.803	0.877	0.164105
Rpl18	6.32888e-06	5.69608	1	0.994	0.164791
Trappc5	6.46847e-06	-1.53357	0.433	0.648	0.168426
Trip12	6.49085e-06	6.68913	1	1	0.169009
Prrc2c	6.50757e-06	-20.7417	0.996	1	0.169444
Gatad2b	6.57123e-06	2.13623	0.944	0.944	0.171102
Pramef12	6.6885e-06	-7.51988	0.871	0.901	0.174155
Ppan	6.81494e-06	-1.78488	0.631	0.784	0.177447
Nadk2	6.96525e-06	-6.02024	0.785	0.901	0.181361
Lsm8	7.53335e-06	-5.21318	0.987	0.975	0.196153
Pacrgl	7.572e-06	0.268997	0.034	0.167	0.19716
Glg1	7.70784e-06	8.85966	0.948	0.957	0.200697
Glyr1	7.73381e-06	-4.45328	0.936	0.969	0.201373
Polr2a	7.74386e-06	-1.08526	0.979	0.969	0.201635
Minos1	7.91906e-06	-3.54664	0.987	0.988	0.206196
Hnrnpl	7.95194e-06	-9.11479	0.996	0.994	0.207053
Fn1	8.01467e-06	-3.81148	0.854	0.938	0.208686
Nsun5	8.04794e-06	-0.8656	0.451	0.66	0.209552
Ap3s1	8.11884e-06	-1.27591	0.674	0.802	0.211398
Zfp773	8.1856e-06	-0.742458	0.082	0.241	0.213137
Fam179b	8.73032e-06	-2.0402	0.021	0.136	0.22732
Ndufa4	8.90506e-06	-2.67703	0.923	0.957	0.23187
Cacul1	8.94579e-06	-5.51198	0.91	0.963	0.23293
Zzef1	9.00415e-06	-0.991576	0.318	0.512	0.23445
Glce	9.0198e-06	-9.1162	0.661	0.79	0.234857
Pom121	9.15803e-06	-1.98205	0.76	0.864	0.238457
9430016H08Rik	9.43336e-06	-0.490318	0.021	0.136	0.245626
Atp13a1	9.83444e-06	-0.90015	0.386	0.599	0.256069
Mast2	9.87339e-06	-1.53556	0.639	0.753	0.257083
Pdss2	1.01545e-05	-0.466721	0.103	0.272	0.264402
Crebbp	1.01837e-05	-10.3006	0.966	0.981	0.265164
Hdgfrp2	1.03421e-05	-0.561918	0.021	0.136	0.269288
Numa1	1.09422e-05	-5.20373	0.923	0.944	0.284914
Ankrd11	1.10503e-05	-2.54729	0.948	0.951	0.287727
Usp48	1.12278e-05	1.08758	0.824	0.92	0.292348
Gm16586	1.13854e-05	-0.776549	0.009	0.105	0.296454
4930427A07Rik	1.13893e-05	-0.468362	0.009	0.105	0.296555
Atxn7l3b	1.19137e-05	1.31096	0.893	0.951	0.310208
Mrpl48	1.19379e-05	-2.00681	0.781	0.852	0.31084
Nsmaf	1.20138e-05	-0.69117	0.567	0.741	0.312814
Ccdc53	1.229e-05	-0.601071	0.021	0.136	0.320006
C330027C09Rik	1.26195e-05	-3.32396	0.026	0.142	0.328587
Sgol1	1.27636e-05	-1.52906	0.017	0.123	0.33234
Ndufb7	1.28168e-05	-2.42314	0.712	0.802	0.333724
Tm9sf3	1.37389e-05	-9.6597	0.97	0.951	0.357734
Leprot	1.37746e-05	-1.50801	0.773	0.883	0.358663
Psmb7	1.3829e-05	-3.09973	0.991	1	0.36008
Vwa9	1.38357e-05	-0.479658	0.017	0.123	0.360254
1600002H07Rik	1.38626e-05	-1.31323	0.026	0.142	0.360955
Naa30	1.43485e-05	-1.92039	0.528	0.698	0.373605
Hnrnpf	1.48401e-05	-16.1096	1	1	0.386406
Cox5a	1.50952e-05	-6.00621	0.97	0.994	0.393048
Zfp68	1.51514e-05	-0.678611	0.429	0.636	0.394511
Parp12	1.55533e-05	-1.68419	0.571	0.722	0.404976
Tnrc6a	1.56621e-05	-11.9488	0.996	0.975	0.40781
Apopt1	1.58459e-05	-1.10622	0.172	0.358	0.412595
Akap8	1.58983e-05	-10.3916	0.91	0.938	0.41396
Naa15	1.60922e-05	-4.69536	0.974	0.981	0.419009
Chtop	1.61839e-05	-3.92866	0.961	0.963	0.421397
B630005N14Rik	1.64898e-05	-1.19562	0.03	0.148	0.429362
Deb1	1.69363e-05	-0.346169	0.017	0.123	0.440987
Hddc2	1.71238e-05	-1.25619	0.318	0.519	0.445869
Mrps16	1.7764e-05	-2.85137	0.906	0.926	0.462538
Xrcc6bp1	1.78516e-05	-0.78257	0.013	0.111	0.46482
Rpia	1.8016e-05	-1.70345	0.858	0.889	0.469101
Slc7a1	1.82502e-05	-1.42801	0.464	0.642	0.475199
Parp8	1.91078e-05	-1.94266	0.365	0.562	0.497528
Mov10l1	1.9117e-05	-9.65799	0.94	0.944	0.497767
Dot1l	1.91991e-05	-3.72625	0.781	0.858	0.499905
Usp7	1.95531e-05	-7.43378	0.991	0.981	0.509124
Dpy30	1.97491e-05	-2.07505	0.871	0.963	0.514228
Caprin1	2.03298e-05	-6.7651	0.983	0.975	0.529347
Papola	2.14415e-05	-10.3969	0.979	0.975	0.558295
Gm10146	2.15803e-05	-0.777804	0.021	0.13	0.561907
Bre	2.15803e-05	-0.610408	0.013	0.111	0.561908
Atp8b2	2.17704e-05	-1.70291	0.391	0.593	0.566859
Lrpprc	2.22948e-05	-3.12549	0.936	0.963	0.580511
Pdpk1	2.31408e-05	-0.724665	0.451	0.654	0.60254
Atp5h	2.36563e-05	-2.20106	0.987	1	0.615962
Rps18-ps3	2.38097e-05	-1.19096	0.026	0.136	0.619956
Mapk10	2.38486e-05	-1.69948	0.695	0.84	0.620969
Hnrnph1	2.40826e-05	-1.19294	0.931	0.944	0.627063
Ugp2	2.42117e-05	-1.96171	0.601	0.753	0.630424
Jarid2	2.43178e-05	-0.358707	0.936	0.963	0.633186
Trim71	2.44069e-05	-9.14002	0.996	0.981	0.635507
Gstm1	2.44686e-05	-10.6233	0.339	0.519	0.637114
Rasa1	2.48963e-05	-3.04091	0.854	0.957	0.648249
Safb	2.49456e-05	-2.72098	0.948	0.963	0.649532
Rpl10a	2.50855e-05	10.5609	1	0.994	0.653176
Puf60	2.51185e-05	-12.4628	0.991	1	0.654035
Maz	2.53994e-05	-5.41743	0.974	0.975	0.66135
Cadm1	2.56597e-05	-3.99478	0.948	0.957	0.668127
Sfswap	2.61611e-05	-4.8541	0.88	0.932	0.681183
Dus1l	2.65647e-05	-0.519106	0.386	0.593	0.691691
Uba1y	2.68298e-05	-4.78448	0.953	0.981	0.698594
Rps27a	2.71332e-05	21.1075	1	1	0.706494
Celf1	2.73247e-05	-2.30839	0.979	0.988	0.711479
Ddx6	2.76515e-05	-6.43529	0.991	1	0.71999
Usf1	2.92859e-05	-6.24853	0.687	0.802	0.762547
Slc35b4	2.92959e-05	-1.81094	0.524	0.722	0.762806
Prmt5	2.95868e-05	-4.73747	0.863	0.938	0.770382
Vdac3-ps1	2.95963e-05	-0.769144	0.026	0.136	0.770629
Nudt5	2.97953e-05	-4.62394	0.751	0.883	0.77581
Nol4l	3.01218e-05	-4.85187	0.536	0.66	0.784312
Zpr1	3.0175e-05	-2.20113	0.755	0.883	0.785697
Vars	3.05769e-05	-2.6368	0.897	0.932	0.796161
Laptm4a	3.05769e-05	2.36062	0.996	0.988	0.796162
Zbtb16	3.09597e-05	-15.8235	0.966	0.963	0.80613
Zdhhc13	3.11836e-05	-0.77063	0.403	0.605	0.811957
Rps15a	3.13423e-05	-19.2527	1	1	0.81609
1500011B03Rik	3.20245e-05	-3.62392	0.567	0.741	0.833855
Rpl23a-ps3	3.33155e-05	-0.509992	0.017	0.117	0.86747
Arid1a	3.34379e-05	-2.04211	0.957	0.988	0.870655
Eed	3.46169e-05	-2.79224	0.721	0.79	0.901354
Fem1c	3.48617e-05	-0.786849	0.519	0.71	0.907729
Ddost	3.5099e-05	-6.16129	0.991	0.975	0.913907
Faf2	3.53827e-05	-2.14997	0.678	0.827	0.921294
Cep85	3.60815e-05	-11.421	0.876	0.914	0.93949
Foxo1	3.72295e-05	-9.67671	0.974	0.975	0.969383
Aftph	3.73048e-05	-1.81782	0.644	0.802	0.971342
Rbbp6	3.73651e-05	-9.17067	0.996	0.988	0.972912
Rpusd4	3.73991e-05	-0.732601	0.249	0.444	0.973798
Abcd1	3.7999e-05	-0.386521	0.052	0.179	0.989419
Tmcc3	3.82615e-05	-1.65633	0.159	0.327	0.996253
3110043O21Rik	3.86807e-05	-0.623561	0.021	0.123	1
Pddc1	3.87253e-05	-0.46576	0.03	0.142	1
Rbm25	3.93705e-05	0.966181	1	1	1
Sdf4	4.08291e-05	-0.847038	0.687	0.833	1
Sepw1	4.17342e-05	-1.39849	0.03	0.142	1
Rrs1	4.18396e-05	0.334767	0.635	0.753	1
Dcp2	4.18794e-05	-1.2497	0.631	0.827	1
Rnf44	4.21517e-05	-10.5038	0.996	1	1
Zfp462	4.30949e-05	-3.97481	0.798	0.864	1
Cand1	4.31893e-05	-2.14572	0.777	0.883	1
Mpc2	4.38019e-05	-21.5066	0.991	0.988	1
Prtg	4.39689e-05	-3.61556	0.33	0.494	1
Wash1	4.42018e-05	-1.71695	0.034	0.148	1
Atp2a2	4.42094e-05	-3.07984	0.845	0.895	1
Ubtf	4.45931e-05	-8.95167	0.936	0.944	1
1700015G11Rik	4.50183e-05	0.647915	0.112	0.006	1
Usp42	4.51982e-05	-0.72413	0.798	0.833	1
Wdr60	4.54863e-05	-0.717021	0.361	0.568	1
Srp9	4.61968e-05	0.667146	0.876	0.907	1
Gtpbp6	4.67088e-05	-1.01722	0.395	0.593	1
Spint1	4.77547e-05	-0.369631	0.682	0.809	1
U2af1l4	4.78125e-05	-1.28468	0.039	0.154	1
Stat3	4.85668e-05	0.835326	0.807	0.901	1
Ccs	4.98119e-05	-0.419673	0.064	0.198	1
2610305D13Rik	5.05008e-05	-1.18988	0.034	0.148	1
Rad23b	5.14749e-05	-9.26107	0.944	0.975	1
Card10	5.16648e-05	-1.60081	0.399	0.605	1
2023-03-06	5.23825e-05	-0.885193	0.567	0.716	1
Mau2	5.39298e-05	-1.88971	0.502	0.654	1
Ccdc88a	5.40303e-05	-2.91766	0.897	0.944	1
Hiatl1	5.41989e-05	-2.21571	0.03	0.136	1
Slc12a7	5.48827e-05	-3.07596	0.682	0.796	1
Mesdc1	5.5152e-05	-2.33239	0.017	0.111	1
Rps23	5.53757e-05	-24.5576	1	1	1
P4hb	5.55308e-05	3.27266	0.996	0.981	1
Otud4	5.5577e-05	-10.8472	0.948	0.988	1
Wbscr22	5.58954e-05	-0.616648	0.026	0.13	1
Csnk1d	5.70317e-05	-7.30949	0.94	0.975	1
9030624J02Rik	5.71981e-05	-1.6607	0.026	0.13	1
Brat1	5.75827e-05	-4.97965	0.584	0.698	1
Ccdc6	5.76574e-05	-19.2145	0.987	0.969	1
Cdk16	5.95849e-05	-4.46928	0.712	0.846	1
Nupl1	6.0611e-05	-0.40023	0.026	0.13	1
BC022687	6.125e-05	-0.408166	0.017	0.111	1
Tjp1	6.21264e-05	-11.2527	0.91	0.932	1
Brf1	6.23004e-05	-3.64748	0.712	0.802	1
Ube2d3	6.2673e-05	-8.5844	0.983	0.975	1
Ammecr1	6.28565e-05	-6.01349	0.644	0.827	1
Snx18	6.30557e-05	-4.31261	0.858	0.92	1
Gpatch8	6.31484e-05	-2.3816	0.897	0.938	1
Rbfa	6.36558e-05	-1.17801	0.464	0.617	1
Mrpl45	6.44315e-05	-2.46208	0.768	0.914	1
Pianp	6.6901e-05	0.882027	0.515	0.302	1
Golph3	6.71283e-05	-1.31583	0.777	0.84	1
Txndc16	6.76141e-05	-1.54603	0.73	0.79	1
Ddx52	7.03133e-05	-7.22271	0.884	0.944	1
Wdr89	7.03734e-05	-6.92654	0.991	0.981	1
Tgoln1	7.05945e-05	0.378286	0.906	0.926	1
Vwa5a	7.13347e-05	-0.560258	0.056	0.179	1
Kmt2e	7.16964e-05	-0.554211	0.777	0.883	1
Arglu1	7.19509e-05	-3.24426	0.953	0.938	1
Bscl2	7.23744e-05	4.45105	0.129	0.296	1
Magohb	7.35561e-05	-0.558115	0.369	0.543	1
Phf21a	7.40331e-05	-1.94924	0.747	0.846	1
Chek1	7.40763e-05	-0.87445	0.734	0.815	1
Mrpl33	7.5067e-05	-3.31554	0.91	0.951	1
Enc1	7.60211e-05	-7.74157	0.923	0.938	1
Fam46c	7.69236e-05	1.41581	0.026	0.13	1
Tssc1	7.82887e-05	-0.708659	0.034	0.142	1
Supt5	7.84944e-05	-4.33491	0.974	0.988	1
Papd7	7.86828e-05	0.764303	0.026	0.13	1
Spred1	7.91173e-05	-2.45121	0.725	0.802	1
Bod1	7.92746e-05	-3.43647	0.936	0.975	1
Mef2d	8.00331e-05	-2.03765	0.764	0.858	1
Lifr	8.27042e-05	-0.992696	0.167	0.333	1
Il13ra1	8.27817e-05	-1.93518	0.197	0.37	1
Atp6v0b	8.31533e-05	-1.75074	0.811	0.883	1
Stab2	8.40515e-05	-0.787871	0.193	0.358	1
Dusp9	8.43323e-05	-3.22467	0.575	0.735	1
Srf	8.43767e-05	-2.5536	0.807	0.895	1
Slc12a9	8.52986e-05	-1.36372	0.206	0.37	1
Pelo	8.55464e-05	-0.725926	0.021	0.117	1
Plxnb1	8.65677e-05	-1.12703	0.283	0.457	1
Fbxl3	8.67376e-05	-1.36798	0.678	0.741	1
Kdm7a	8.80258e-05	-16.9657	0.631	0.71	1
Dync1h1	8.80833e-05	-4.9998	0.944	0.969	1
Pfn2	8.86607e-05	-1.56583	0.356	0.531	1
Ankle2	8.91287e-05	-0.52491	0.67	0.784	1
Klf8	9.10714e-05	-0.580522	0.575	0.685	1
Farsa	9.11161e-05	-3.19273	0.755	0.87	1
Grsf1	9.17814e-05	-2.39861	0.918	0.938	1
Hmbs	9.36985e-05	-2.09186	0.549	0.698	1
Prdx4	9.41783e-05	-4.65103	0.811	0.901	1
Rpa2	9.4605e-05	-9.11611	0.957	0.957	1
Tmem33	9.46531e-05	-2.83884	0.498	0.654	1
Hnrnpa1	9.55352e-05	-4.34141	1	1	1
Hhex	9.56238e-05	-1.94577	0.494	0.648	1
R3hdm1	9.64654e-05	-2.99897	0.906	0.944	1
PISD	9.69687e-05	-0.396836	0.03	0.136	1
Pura	9.86037e-05	-5.70637	0.691	0.778	1
Ccdc127	9.99333e-05	-3.83357	0.665	0.815	1
Gm5786	0.000101351	-0.405348	0.021	0.117	1
Stk16	0.000103328	-0.96702	0.386	0.556	1
Kif5b	0.000103414	-2.58422	0.807	0.87	1
BC004004	0.00010379	-0.776792	0.464	0.66	1
Rpl13a-ps1	0.000105925	-1.55962	0.571	0.71	1
Cep350	0.000105961	-2.00552	0.695	0.772	1
Pafah1b1	0.000106708	-6.27884	1	1	1
Tmem30b	0.000107587	-0.526983	0.133	0.29	1
Calr	0.000110006	-4.89499	0.987	0.969	1
Cttn	0.00011076	0.433531	0.691	0.821	1
Aff3	0.000113156	-1.51651	0.511	0.654	1
Dmrt1	0.000115731	6.95229	0.996	0.981	1
Kmt2d	0.0001173	-2.99207	0.871	0.92	1
Gm14698	0.000117395	-3.45576	0.069	0.191	1
Eif4g2	0.000117885	-4.85392	1	0.994	1
Rbm39	0.000118002	-22.1549	1	1	1
Fam73b	0.000120721	-0.552656	0.017	0.105	1
Ptov1	0.000120788	-4.96809	0.803	0.883	1
Isyna1	0.000120946	-17.1301	0.991	1	1
Med13	0.000121391	-1.54734	0.614	0.728	1
RP23-4H17.3	0.000121508	-2.50542	0.026	0.123	1
Espl1	0.000121538	-1.51968	0.803	0.833	1
Mtif2	0.00012251	-4.28828	0.541	0.704	1
Tab2	0.000122909	-0.661125	0.549	0.716	1
Stam2	0.000123535	-1.22009	0.657	0.79	1
Tmed2	0.000129809	-7.36754	0.97	0.981	1
Wrb	0.000130521	-1.55208	0.614	0.759	1
N4bp2	0.000131297	-3.4457	0.777	0.852	1
Larp4	0.00013205	0.727124	0.931	0.932	1
Iars2	0.000132464	-3.74702	0.687	0.821	1
Anapc2	0.000133531	-2.60025	0.708	0.864	1
Ski	0.000133665	-10.991	0.97	0.963	1
Gpbp1l1	0.000134171	-0.675054	0.768	0.833	1
Ankrd6	0.000136088	-0.729252	0.18	0.34	1
E2f5	0.000136262	-0.894545	0.631	0.772	1
Purb	0.00013641	-3.60549	0.88	0.92	1
Xpo7	0.000136602	-3.91618	0.936	0.944	1
Sdc4	0.000138819	7.67225	1	0.994	1
Gbas	0.000140892	-2.80039	0.03	0.13	1
Cox19	0.000141611	-1.5869	0.597	0.728	1
Git2	0.000141782	-2.04166	0.622	0.833	1
Dcun1d5	0.000142118	-4.74405	0.807	0.889	1
Eif3e	0.000142597	2.99019	0.931	0.957	1
Tuba3a	0.000144759	-34.9493	0.996	0.981	1
Atp5a1	0.000147853	-33.8396	0.996	1	1
Lrig1	0.000148052	-0.943502	0.275	0.438	1
Ranbp3	0.000149276	-2.2487	0.717	0.79	1
Gm13247	0.000149791	-1.35011	0.017	0.105	1
Phactr4	0.000153451	2.7587	0.841	0.889	1
Lats2	0.000153575	-1.7567	0.712	0.809	1
Rhbdf2	0.000155106	-0.610395	0.163	0.321	1
Tfrc	0.000156538	-2.0266	0.807	0.883	1
Hsph1	0.000156849	-7.17262	0.79	0.852	1
Foxj3	0.000156917	-3.73446	0.734	0.833	1
Erlin1	0.000157198	-1.61839	0.575	0.735	1
Kdm6b	0.000158195	-3.92591	0.742	0.833	1
Rad52	0.00015936	-0.666955	0.142	0.296	1
Gtf2h2	0.000160948	-0.439164	0.639	0.796	1
Tex10	0.000162635	-1.63258	0.983	0.981	1
B4galt3	0.000163232	-1.19169	0.318	0.481	1
Mpc1	0.000164856	-0.541518	0.206	0.377	1
Mrpl17	0.000166984	-1.4358	0.712	0.815	1
Malsu1	0.000168734	-2.73596	0.803	0.858	1
Atp5f1	0.000168744	-8.75813	0.961	0.988	1
Lemd2	0.000169134	-0.870619	0.189	0.352	1
Apex1	0.000172073	-7.47391	0.987	0.988	1
Mtx2	0.000172378	-2.88938	0.803	0.889	1
Stk35	0.000174574	-6.47429	0.863	0.914	1
Eif3f	0.000175586	-6.22887	0.957	0.988	1
Pacs1	0.000175603	-3.12865	0.794	0.889	1
Cgn	0.000175656	-1.8966	0.245	0.401	1
Gm10260	0.000175987	-8.77641	0.511	0.654	1
Bsdc1	0.000181452	-0.719691	0.382	0.549	1
Smco4	0.000183156	-1.04913	0.361	0.531	1
Atoh8	0.000183866	-3.05793	0.335	0.506	1
Matr3	0.000184144	-4.38198	0.996	1	1
Tnpo3	0.000186358	-1.94962	0.914	0.938	1
Blcap	0.000186711	-0.905492	0.24	0.401	1
Pin1	0.000187319	-3.35489	0.893	0.932	1
Cad	0.000187472	-6.99638	0.957	0.951	1
Grb2	0.000187865	-5.11351	0.785	0.833	1
Selenos	0.000190443	1.04293	0.695	0.481	1
Nfatc3	0.000190624	-1.02855	0.82	0.87	1
Cdc42se2	0.00019386	1.93383	0.794	0.877	1
Prkcsh	0.000196972	-0.91336	0.494	0.648	1
Rpap1	0.000198748	4.83791	0.554	0.716	1
Naa35	0.000200347	-6.40341	0.931	0.957	1
Tbc1d22a	0.000204269	-0.62185	0.283	0.457	1
Mrps14	0.000204378	-2.18266	0.914	0.975	1
Trabd	0.00020484	-0.398957	0.124	0.272	1
Pi4k2b	0.000207994	-0.932239	0.391	0.549	1
Ncoa6	0.000208011	-2.38168	0.528	0.716	1
Ywhah	0.0002082	-3.09076	0.738	0.84	1
Atf4	0.000208372	-6.45762	0.906	0.938	1
Spopl	0.000209296	-0.271991	0.193	0.364	1
Vcp	0.000218143	0.706739	1	0.994	1
Tmppe	0.000219685	0.792228	0.043	0.148	1
Tbc1d2b	0.000221868	-1.02349	0.3	0.463	1
Znfx1	0.000223205	-1.49831	0.442	0.593	1
Mageb4	0.000225959	-6.83604	0.991	0.969	1
Tulp3	0.000226687	-0.75991	0.691	0.778	1
Psmd3	0.000227891	-1.52753	0.773	0.883	1
Prpf8	0.000229937	-5.09845	0.974	0.957	1
Uba1	0.000230195	-7.71876	1	0.988	1
Rfc5	0.000231848	-1.72016	0.777	0.846	1
Stk11	0.000238372	-3.06403	0.695	0.765	1
Trrap	0.000239758	-7.96344	0.94	0.963	1
Cep120	0.000239953	0.433086	0.605	0.741	1
Ece2	0.000243369	-0.440943	0.026	0.117	1
Cacna2d1	0.000243516	-0.714255	0.21	0.377	1
Arpc2	0.00024473	8.08779	1	0.994	1
Nudcd1	0.000245188	-0.699389	0.348	0.5	1
Prpf31	0.000246488	-1.16615	0.652	0.759	1
Chd8	0.000247126	-2.41704	0.897	0.932	1
Cul9	0.000252104	-0.663936	0.107	0.241	1
Ndufb8	0.000254713	-1.97416	0.815	0.907	1
D17Wsu92e	0.000255567	-2.18539	0.845	0.914	1
Pik3r2	0.000257395	-0.549285	0.597	0.728	1
Kansl3	0.000257435	-1.56508	0.515	0.679	1
Cops8	0.000259855	-1.1168	0.927	0.963	1
Hnrnpul2	0.000261957	0.659691	0.987	0.994	1
Vcpip1	0.000262445	-1.84006	0.777	0.846	1
Cab39	0.000263273	0.989264	0.888	0.944	1
Ubn2	0.00026539	-1.04946	0.803	0.846	1
Sf3a1	0.000267819	-2.54715	0.738	0.852	1
Abca2	0.000268462	-1.24542	0.399	0.599	1
Tmem8b	0.000272106	-0.645065	0.167	0.321	1
Mb21d2	0.000272886	-1.57195	0.369	0.543	1
Rpl32	0.000273912	-17.8365	1	1	1
Gm9008	0.000274935	-1.23776	0.077	0.198	1
Fus	0.000275257	-25.0283	1	0.994	1
Copa	0.000276293	-2.80911	0.979	0.975	1
Mt2	0.000277266	-94.2995	0.996	0.994	1
Spg11	0.000279494	-5.2343	0.464	0.58	1
Smad5	0.000279882	-1.27939	0.421	0.605	1
Dhx33	0.000280012	0.374614	0.657	0.809	1
Mettl14	0.000280231	-2.19143	0.584	0.735	1
Qrich1	0.000284029	-8.21233	0.927	0.951	1
Sik3	0.000284142	-0.296374	0.687	0.846	1
Dnaja3	0.000288888	0.39056	0.433	0.605	1
E330009J07Rik	0.000293607	-0.741633	0.124	0.265	1
Ep400	0.000293903	-10.541	0.974	0.994	1
Gabpb2	0.000294057	0.504522	0.833	0.864	1
Fyn	0.000294668	-4.04332	0.923	0.981	1
Rb1cc1	0.000302523	0.750424	0.88	0.901	1
Tex15	0.000306899	-27.932	1	0.981	1
Gli3	0.000307117	-1.30187	0.498	0.679	1
Arih1	0.000311227	-5.49512	0.897	0.932	1
Samd1	0.000311351	2.3279	0.91	0.932	1
Pias4	0.000312577	-0.768072	0.639	0.772	1
Tnfrsf12a	0.000314546	-0.725617	0.09	0.216	1
Tmbim6	0.000314769	2.13728	0.974	0.963	1
Gdpd1	0.000315194	-3.47356	0.918	0.938	1
Gpr19	0.000315835	-0.299411	0.142	0.296	1
Rictor	0.000316669	-2.45773	0.807	0.87	1
Herc1	0.00031856	-7.78841	0.983	0.988	1
Brwd3	0.00032005	-16.6895	0.781	0.858	1
Abcb6	0.000323801	-1.50425	0.339	0.5	1
Sppl3	0.00032593	-0.943716	0.815	0.901	1
Ints10	0.000327001	-0.730565	0.562	0.741	1
Gatad2a	0.000327656	-3.59526	0.991	0.969	1
Smdt1	0.000329012	-9.76188	0.876	0.901	1
Ier5l	0.000329014	-0.702992	0.094	0.222	1
Zyg11b	0.000335305	-1.92642	0.798	0.87	1
Zfp292	0.000338191	-0.316155	0.944	0.938	1
Srsf1	0.000338587	-10.3587	0.983	0.994	1
Csnk2b	0.000338631	-6.95022	0.957	0.951	1
Slc12a2	0.000343589	-0.26458	0.944	0.932	1
Bnc2	0.000344038	-10.8739	0.721	0.765	1
Fam98a	0.000344516	-3.55088	0.781	0.809	1
Kif1bp	0.00034641	-1.78663	0.455	0.617	1
Gga3	0.000348238	-1.0467	0.464	0.605	1
Coq10b	0.000350485	-0.879531	0.652	0.765	1
Zfp780b	0.000350555	-0.399908	0.064	0.179	1
Kdm4a	0.000351122	-1.28586	0.219	0.389	1
Tmem184a	0.000354596	-5.99321	0.086	0.21	1
Dlst	0.000356448	-0.971573	0.489	0.667	1
Lonp1	0.000356964	-2.35008	0.562	0.685	1
Ints4	0.000364325	-1.13365	0.579	0.679	1
Dars	0.000365375	-3.22767	0.764	0.864	1
Tnks2	0.000365851	-3.57057	0.974	0.944	1
Spns2	0.000366107	-1.06738	0.069	0.185	1
Rbm19	0.00036723	-1.46791	0.288	0.451	1
1110004E09Rik	0.000370566	-1.32048	0.034	0.13	1
Rpl37a	0.000373966	-63.2073	1	1	1
Ube2j2	0.000375207	-5.70696	0.923	0.901	1
Fbl	0.000375415	-1.96953	0.991	0.981	1
Suco	0.000376539	-1.00086	0.665	0.79	1
Cdk4	0.00037697	-0.573558	1	0.994	1
Cpe	0.000381904	-8.57697	0.021	0.105	1
Gatsl2	0.000383605	-0.541377	0.021	0.105	1
Ppp2cb	0.000385104	1.70437	0.687	0.759	1
Npffr1	0.000388004	-0.422313	0.039	0.136	1
Cdh15	0.000392201	0.71264	0.33	0.173	1
Etnk1	0.000392503	-8.05592	0.794	0.87	1
Slc9a1	0.000395849	-0.879544	0.369	0.531	1
Ssr3	0.000396211	-3.69513	0.828	0.901	1
Spin1	0.000397069	-3.98663	0.953	0.975	1
Hint1	0.000398028	1.4428	0.983	0.975	1
Cry1	0.000400767	-0.392698	0.644	0.747	1
Zcchc6	0.000402322	-0.559157	0.021	0.105	1
Zfp942	0.000404701	-0.853702	0.391	0.543	1
Setd7	0.000406195	-1.70903	0.352	0.512	1
Ddi2	0.000406407	-2.7465	0.751	0.821	1
Urb1	0.000407973	-1.52261	0.644	0.735	1
Cnot2	0.000411183	-2.03783	0.867	0.901	1
Axin1	0.000411508	-0.25194	0.67	0.815	1
Ecd	0.000415272	-1.71232	0.575	0.704	1
Osbp	0.000416684	-2.30431	0.369	0.519	1
Bag1	0.000429513	-2.19495	0.867	0.938	1
Cox7a2	0.000431932	-0.816267	0.974	0.963	1
Ppp6r3	0.000435918	1.34271	0.721	0.883	1
Picalm	0.000438639	-4.97281	0.888	0.957	1
Oaz2	0.000440045	-1.60035	0.674	0.784	1
Dync1i2	0.000442454	-28.9218	0.953	0.963	1
Zbtb46	0.000446262	-0.428112	0.155	0.302	1
Ppp3r1	0.000446558	-7.92566	0.82	0.901	1
Oaz1	0.000450557	-3.43496	1	1	1
Hnrnpab	0.00045625	-23.0173	1	1	1
Crk	0.000456833	-0.659456	0.584	0.704	1
Hspd1	0.000458161	-9.34246	1	0.994	1
Ankrd12	0.000458923	3.44721	0.948	0.938	1
Ogt	0.000461018	-8.41209	0.708	0.84	1
Phb2	0.000461315	-0.385532	0.987	0.975	1
Ei24	0.000463255	-0.268279	0.652	0.809	1
Pgrmc2	0.000463894	-0.402981	0.515	0.648	1
Rangap1	0.000465931	-1.66917	0.867	0.901	1
Nek7	0.00046752	-0.435564	0.21	0.364	1
Gltscr1l	0.000468274	0.287902	0.034	0.13	1
Trio	0.00046867	-0.846457	0.489	0.617	1
Ints5	0.000469491	-0.483661	0.215	0.364	1
Zfhx3	0.000477469	-3.36498	0.601	0.735	1
Slc35g1	0.000478277	-1.44101	0.258	0.432	1
Timm10	0.000478859	-1.2011	0.343	0.506	1
Zfp384	0.000482065	-0.509529	0.554	0.71	1
Mapk1	0.000487245	4.63468	0.979	0.975	1
Ndufb9	0.000489331	-21.7978	0.979	0.975	1
Dock3	0.000493241	0.534183	0.562	0.722	1
Sapcd2	0.000493909	-1.31959	0.262	0.42	1
Rbm46	0.000500944	3.89696	0.845	0.926	1
Gstp1	0.000505559	-0.508322	0.103	0.228	1
Pigt	0.000505622	-6.25219	0.854	0.895	1
Ahctf1	0.000506537	-6.30742	0.837	0.852	1
Auts2	0.000506547	-1.61403	0.678	0.802	1
Afg3l2	0.000507651	-1.33114	0.721	0.846	1
Mmd	0.000509323	-2.2875	0.339	0.475	1
Ap2m1	0.00051034	-6.3038	1	0.988	1
Jmy	0.000514287	-0.523681	0.764	0.796	1
Sec62	0.00051592	-6.31193	0.996	0.944	1
Chmp1a	0.000520004	-2.23173	0.923	0.895	1
Gpr89	0.000525556	-0.811635	0.262	0.42	1
Myo18a	0.000526495	2.74588	0.571	0.667	1
Nup188	0.000528108	-0.341768	0.88	0.926	1
Pex7	0.000528722	-1.06028	0.365	0.519	1
Slc40a1	0.000529384	-0.573786	0.082	0.198	1
Pbrm1	0.00053751	-11.2097	0.953	0.981	1
Il1rap	0.000537634	-0.278657	0.043	0.142	1
Zranb1	0.000543326	-0.396383	0.923	0.957	1
Ccdc115	0.000546742	-1.13858	0.313	0.469	1
Cdon	0.000548202	-0.398027	0.236	0.401	1
Rpl8	0.000550288	-16.0718	1	1	1
Atp1b1	0.000551918	0.747172	0.652	0.747	1
Uqcrfs1	0.000556608	0.413879	0.678	0.809	1
Aplp2	0.000559722	3.50593	0.961	0.944	1
Polr2e	0.000561799	-1.6121	0.923	0.926	1
Evl	0.00056802	-1.28359	0.438	0.586	1
Ppib	0.000568136	-6.1613	0.914	0.907	1
Adnp2	0.000568798	-0.929915	0.554	0.66	1
Gm26944	0.000570949	-0.315449	0.06	0.167	1
Polr3h	0.000571511	-0.830192	0.644	0.765	1
Cox4i1	0.000571822	16.786	1	1	1
Tbc1d20	0.000576902	-2.70511	0.845	0.895	1
Ptbp1	0.000579509	-9.65973	0.957	0.957	1
Ctsd	0.000582802	-2.13816	0.695	0.809	1
Ccnt1	0.000584174	-2.172	0.82	0.889	1
Slc31a1	0.000587897	-1.19751	0.489	0.623	1
Dusp5	0.000589253	0.91594	0.953	0.889	1
Zfp706	0.000589973	-0.578706	0.597	0.704	1
Cops2	0.00059078	-1.35847	0.863	0.914	1
Rpl34	0.000591329	-26.4928	1	0.994	1
Pcmt1	0.00059282	-1.97755	0.76	0.864	1
Armcx4	0.00059317	-0.427566	0.06	0.167	1
Mprip	0.00059838	-2.01158	0.867	0.907	1
Ndufa13	0.00060124	-2.83181	0.923	0.938	1
Xpot	0.000601602	-4.87297	0.927	0.926	1
Rpn1	0.00060529	-3.21914	0.983	0.944	1
Tmem245	0.000607387	7.59144	0.785	0.864	1
Mmadhc	0.000607789	-0.256231	0.648	0.765	1
Pcm1	0.000611182	-7.44947	0.979	0.963	1
Gm364	0.000611364	-7.3543	0.674	0.759	1
2023-03-08	0.000615163	-1.438	0.549	0.685	1
Hp1bp3	0.000617506	-3.56943	0.961	0.975	1
Dynlrb1	0.000618679	-1.64121	0.97	0.951	1
Mtr	0.000631639	-8.73317	0.871	0.895	1
Dido1	0.000634539	-0.74518	0.494	0.654	1
Nup210	0.00063464	-0.932466	0.472	0.599	1
Mob1a	0.000639572	-1.53282	0.884	0.877	1
Aph1a	0.000642433	-1.22646	0.442	0.58	1
Galnt1	0.000647265	-2.09396	0.807	0.852	1
Pds5a	0.000647706	-6.29329	0.85	0.907	1
F2r	0.000648686	-0.501151	0.082	0.198	1
Tmed7	0.000654008	-1.00942	0.554	0.722	1
Ergic1	0.000654255	-2.06981	0.489	0.617	1
Ola1	0.000657806	-2.12414	0.906	0.914	1
Mrpl12	0.000662922	-1.01484	0.502	0.654	1
Rbm38	0.000666959	-0.898903	0.597	0.728	1
Uso1	0.00067449	-3.35077	0.73	0.858	1
Map4k2	0.000675053	-1.29423	0.635	0.79	1
Marcksl1	0.000675183	0.545074	1	1	1
Ncapd3	0.000676248	-3.69393	0.837	0.926	1
Pwp2	0.000677725	-1.22863	0.296	0.451	1
Gnai3	0.000678388	-0.962026	0.755	0.84	1
Lpcat2	0.000683256	-0.259387	0.073	0.185	1
Comt	0.000683616	64.3969	0.773	0.809	1
Tmem206	0.000685681	-0.391533	0.116	0.247	1
Sf3b2	0.000687257	-10.4827	0.996	0.994	1
Mlf2	0.000687311	-4.66688	0.807	0.827	1
Rps3	0.000693175	-1.96703	1	1	1
Trpc4ap	0.000694008	-2.18063	0.76	0.833	1
Nav2	0.000696234	-0.750027	0.618	0.741	1
Trp53i13	0.00069828	-0.735509	0.137	0.265	1
Tyro3	0.000699694	-6.15924	0.283	0.426	1
Pds5b	0.000700149	-9.99495	0.858	0.901	1
Phf12	0.000700458	-3.97843	0.734	0.833	1
Appbp2	0.00070334	-4.49627	0.957	0.969	1
Mapkbp1	0.000704355	-1.1847	0.391	0.537	1
Get4	0.000711741	-4.99851	0.944	0.969	1
Wdr7	0.000712551	-1.15074	0.202	0.34	1
Slc2a1	0.00072196	-3.04092	0.403	0.543	1
Hspa5	0.000724194	-20.2425	0.991	0.975	1
Ankrd10	0.000725165	-2.53056	0.794	0.852	1
Gdi2	0.000725304	-7.0285	0.961	0.944	1
Stat5b	0.000729843	-0.691787	0.133	0.259	1
Rpl3	0.000734801	-9.19026	1	0.994	1
Peg10	0.000738067	4.99857	0.21	0.358	1
Med9	0.000739064	-1.60044	0.339	0.457	1
Mga	0.000740478	-2.34519	0.991	0.988	1
Edc3	0.000746297	-1.78125	0.678	0.778	1
Dgkd	0.000746504	-2.82256	0.747	0.815	1
Fastk	0.000749426	-0.950214	0.335	0.494	1
Med28	0.000751662	-5.53101	0.794	0.858	1
Strap	0.000753889	-0.353679	0.884	0.901	1
Smu1	0.000754255	-0.450687	0.781	0.846	1
Tiprl	0.000754435	-0.362153	0.674	0.809	1
Rfx7	0.000764768	-2.04407	0.695	0.796	1
Cox14	0.000767177	-0.449301	0.742	0.852	1
Ints1	0.000767274	-2.17025	0.558	0.673	1
Apex2	0.000772245	-0.283874	0.258	0.414	1
Atp5g1	0.000782425	55.3803	0.996	1	1
Tsc22d1	0.00078706	-12.5178	0.923	0.938	1
Sel1l	0.000792309	-1.28221	0.506	0.636	1
Dut	0.000793331	1.37544	0.901	0.907	1
Ewsr1	0.000796046	-12.123	0.996	1	1
Smyd3	0.000796698	-0.676657	0.575	0.679	1
Clk2	0.000797903	-1.09325	0.545	0.685	1
Taok1	0.000800042	-11.3824	0.88	0.889	1
Mcm3ap	0.000801402	-1.31438	0.678	0.796	1
Myl12b	0.000801728	0.706677	0.361	0.506	1
Irak1	0.000806233	-8.95394	0.536	0.648	1
Clpb	0.000806491	-2.04481	0.687	0.753	1
Camkv	0.000822451	-0.482191	0.193	0.34	1
Zcchc14	0.000829402	-14.2263	0.704	0.802	1
Ube2q1	0.00082966	-3.19903	0.944	0.957	1
Kdm5a	0.000833545	-5.15635	0.957	0.975	1
Fam210a	0.000838065	-1.70831	0.498	0.642	1
Rps13	0.000841572	35.3991	1	1	1
Galk1	0.0008417	-1.67022	0.541	0.648	1
Cnot10	0.000848137	-2.51302	0.811	0.846	1
Trim27	0.000860658	-4.08829	0.773	0.821	1
Ap3d1	0.000861483	-2.49889	0.82	0.87	1
Cdc23	0.000866442	-2.88646	0.614	0.741	1
Daam2	0.000874406	-1.27688	0.06	0.16	1
Bcan	0.000876748	-0.515285	0.047	0.142	1
Gadd45gip1	0.000876857	-1.12456	0.399	0.549	1
Setdb2	0.000878773	-2.13394	0.391	0.525	1
Uqcrh	0.000880216	-2.02689	1	0.994	1
Ube3b	0.000881811	-0.986709	0.545	0.667	1
Orc3	0.000882414	-3.16016	0.588	0.716	1
Topbp1	0.000883102	-2.78651	0.811	0.864	1
Sf3b1	0.000891819	-10.6146	1	1	1
Ccdc117	0.000892251	-1.05568	0.768	0.858	1
Rbbp7	0.000909886	-4.458	0.991	0.988	1
Dtx2	0.000912335	-10.0199	0.708	0.796	1
Ptk2	0.000912807	-10.807	0.948	0.944	1
Eif4ebp1	0.000915071	-2.1482	0.747	0.809	1
Cul4a	0.000915802	-3.37249	0.794	0.833	1
Preb	0.000927816	-1.50566	0.541	0.704	1
Ccndbp1	0.000929938	-1.87495	0.515	0.673	1
Slc30a1	0.0009364	-1.19397	0.502	0.642	1
Stk10	0.000941217	-2.02916	0.275	0.414	1
Tardbp	0.000948921	-4.70812	0.996	0.994	1
Tomm20	0.000950752	-2.37294	0.961	0.975	1
Camk2n1	0.000951868	14.8197	0.82	0.864	1
Hpf1	0.000952012	-1.97914	0.854	0.654	1
Ssh3	0.000959267	0.272658	0.167	0.056	1
Bcr	0.00096174	-2.85913	0.614	0.765	1
Dcaf6	0.000963261	-0.563105	0.815	0.889	1
Polr1b	0.000970666	-1.69481	0.494	0.63	1
Klhdc3	0.000972185	-8.06603	0.97	0.938	1
Rtel1	0.000976875	-1.32884	0.455	0.593	1
Macf1	0.000981093	-2.36665	0.845	0.926	1
Vps52	0.000981757	-1.06966	0.459	0.586	1
Jade1	0.000985838	-1.28128	0.94	0.932	1
Smad2	0.000993385	-1.56945	0.833	0.889	1
Tmem39a	0.00099805	-1.65358	0.695	0.796	1
Dhps	0.000998578	-2.36953	0.532	0.611	1
Psmd7	0.00100423	0.784571	0.996	0.988	1
Kat2a	0.00100937	-1.65894	0.738	0.802	1
Zfp280b	0.00101028	-2.06981	0.442	0.593	1
Hyal2	0.00101193	-0.55787	0.262	0.407	1
Spen	0.00101224	-8.09471	0.918	0.932	1
Cartpt	0.001014	2.67425	0.408	0.259	1
D2Wsu81e	0.00101408	-0.275455	0.026	0.105	1
Ndn	0.00102173	-0.420452	0.258	0.401	1
Tpbg	0.00102238	-0.402757	0.27	0.42	1
Tet3	0.00102423	-2.08553	0.408	0.543	1
Rbm5	0.00102753	-4.36113	0.854	0.901	1
Tmtc4	0.00102954	-3.54995	0.918	0.901	1
Epc2	0.0010331	0.652873	0.541	0.667	1
Mrpl57	0.0010364	-1.43492	0.764	0.809	1
Ncor2	0.0010398	-7.83901	0.957	0.994	1
Pim3	0.00104433	-0.732921	0.502	0.66	1
Ing3	0.00104834	-2.61246	0.717	0.809	1
Arih2	0.00105005	-2.7762	0.7	0.778	1
Tsr1	0.0010624	-9.46786	0.863	0.938	1
Rbm8a	0.00106565	-18.0983	1	0.988	1
Mfsd5	0.00106647	-1.07202	0.446	0.58	1
Iars	0.00107111	-2.72284	0.85	0.877	1
Rprd2	0.00107551	3.1003	0.811	0.889	1
Gm12355	0.00107754	-0.503058	0.305	0.463	1
Mogs	0.00108318	-1.64846	0.167	0.29	1
Eif6	0.00108486	-7.66386	0.966	0.988	1
Snx27	0.0010896	-3.76923	0.824	0.864	1
Nudt3	0.00110019	4.13896	0.863	0.914	1
Zdhhc9	0.001102	-0.810636	0.408	0.543	1
Rnpep	0.00110414	12.4599	0.052	0.148	1
Supt20	0.00110539	-9.11202	0.845	0.895	1
9230110C19Rik	0.00111713	-1.96595	0.03	0.111	1
Adcy10	0.00112295	-0.52497	0.167	0.315	1
Eid1	0.0011252	-0.752794	0.76	0.84	1
Eva1b	0.00113058	-0.467103	0.421	0.605	1
Dazap1	0.001138	-1.63917	0.948	0.938	1
Akt1	0.00114361	-2.35718	0.545	0.679	1
Cd2ap	0.00114458	0.769766	0.957	0.969	1
Dock7	0.00114745	-1.15671	0.85	0.864	1
Prrc2a	0.00115021	-3.11841	0.884	0.895	1
Hccs	0.00115064	-8.34865	0.927	0.907	1
Zfp142	0.00115734	-0.773404	0.571	0.716	1
Cep104	0.00115794	-0.550542	0.185	0.327	1
Bicc1	0.00115857	-2.94317	0.605	0.698	1
Chchd7	0.00116141	-4.9115	0.682	0.809	1
Rif1	0.00116169	-4.84816	0.991	1	1
Anapc1	0.00116396	-6.22341	0.961	0.932	1
Rybp	0.00116465	-1.1677	0.867	0.914	1
Eno1	0.00116629	6.39171	0.91	0.944	1
Rplp2	0.00116654	-6.31164	1	1	1
Carnmt1	0.00116674	-0.392289	0.189	0.333	1
Atp6v0d1	0.00116978	-2.22712	0.794	0.802	1
Clns1a	0.00117563	-2.32116	0.751	0.815	1
Commd7	0.00118609	-2.30176	0.614	0.679	1
Kdelr2	0.00118942	-0.676341	0.554	0.704	1
U2surp	0.00118996	-18.0069	1	0.988	1
Gemin5	0.00119158	-4.50724	0.777	0.809	1
Zmym1	0.00120517	-2.00225	0.871	0.914	1
Mllt10	0.00120665	-1.97569	0.794	0.84	1
Nom1	0.00120904	-1.06909	0.536	0.667	1
Esyt2	0.00121122	-2.31182	0.584	0.71	1
Mrps25	0.0012116	-2.37642	0.468	0.605	1
Onecut2	0.00121394	0.864337	0.236	0.111	1
Zdhhc12	0.00121932	-0.509581	0.15	0.284	1
Fam173b	0.00122155	-0.643433	0.245	0.401	1
Naa38	0.00122838	-0.642243	0.97	0.938	1
Irf3	0.00123009	-2.38901	0.433	0.593	1
Lrp6	0.00123134	-4.1902	0.652	0.796	1
Ddx17	0.00124218	-6.7332	0.871	0.92	1
Manbal	0.00124287	-0.397141	0.266	0.414	1
Scd2	0.00124955	-20.6717	0.567	0.71	1
Snx1	0.00124979	-2.6003	0.618	0.759	1
Fbxo22	0.00125334	-0.965768	0.627	0.71	1
Cct3	0.00125376	-4.61305	1	0.988	1
Rpl23a	0.00125718	-14.951	1	0.994	1
Ostc	0.00126598	-3.02555	0.798	0.889	1
Tmem14c	0.00126889	-1.92412	0.863	0.84	1
Arl1	0.00127325	-3.80183	0.82	0.852	1
Setd4	0.00127585	-0.508814	0.112	0.235	1
Dnaaf2	0.00127694	-1.07282	0.116	0.235	1
Smarca4	0.00127906	-13.6089	0.987	0.988	1
Plxna1	0.00127921	-3.88073	0.691	0.821	1
Slk	0.00130678	-2.13551	0.961	0.963	1
Akap9	0.00131094	-14.8543	0.854	0.87	1
Tpr	0.00131364	2.29075	1	1	1
Pcif1	0.00131734	-4.29962	0.742	0.827	1
Fbxw11	0.00131932	-2.36791	0.678	0.79	1
Serbp1	0.00132079	-6.7499	1	0.994	1
Gfod2	0.00132183	4.51472	0.155	0.29	1
Ube2e3	0.00132267	-10.8462	0.97	0.975	1
Npepps	0.00132644	8.07649	0.85	0.895	1
Maea	0.00132822	-2.06683	0.712	0.796	1
Vps54	0.00132869	-0.928016	0.567	0.704	1
Zfp335	0.00134096	-1.14311	0.275	0.426	1
Ssfa2	0.00134251	-1.18556	0.215	0.346	1
Ica1	0.0013453	-1.09649	0.614	0.71	1
Usp47	0.00134916	-3.23872	0.785	0.864	1
Dcaf15	0.00135451	-2.23758	0.549	0.673	1
Ptcd1	0.00135994	-0.649984	0.202	0.34	1
Snx12	0.0013646	-0.317529	0.858	0.87	1
Pkn2	0.00137052	-3.11258	0.67	0.778	1
Cic	0.00137213	-2.02144	0.897	0.92	1
Acp6	0.00138256	-17.7005	0.639	0.741	1
Atf1	0.00138281	-2.71423	0.876	0.932	1
Gm36899	0.00138305	0.29905	0.232	0.105	1
Uggt1	0.00138744	-4.36102	0.639	0.71	1
AY074887	0.00138955	2.44865	0.06	0.16	1
Pik3r4	0.00139076	-1.33617	0.425	0.556	1
Pkd2l1	0.00139207	-0.342567	0.498	0.648	1
Sdhb	0.00139407	-0.522117	0.815	0.864	1
Srebf1	0.00139456	-1.18006	0.609	0.722	1
Capn5	0.00139771	0.34069	0.197	0.08	1
Rps27l	0.00139996	0.817171	0.858	0.889	1
Ints7	0.00140268	-1.0833	0.815	0.846	1
Rest	0.00140795	-9.68766	0.97	0.994	1
Appl2	0.00141403	-1.64371	0.536	0.679	1
Polr3e	0.0014146	-1.58118	0.425	0.549	1
Pes1	0.00141742	-2.85032	0.85	0.883	1
Nrf1	0.00141865	-1.67575	0.644	0.759	1
Chst12	0.00141988	1.39675	0.245	0.383	1
Cks1brt	0.00142055	-0.282223	0.137	0.265	1
Rnf220	0.00142346	-2.80203	0.923	0.92	1
Ube2r2	0.00142892	-3.56966	0.953	0.981	1
Sec24a	0.00144366	-1.44792	0.3	0.444	1
Fras1	0.00144609	0.684616	0.043	0.13	1
Abhd17c	0.00145213	-1.18582	0.631	0.765	1
Actr5	0.00145355	-0.488776	0.094	0.204	1
Polr2m	0.00146383	-0.846125	0.923	0.944	1
Arfgap1	0.00148897	-0.97747	0.562	0.691	1
Mepce	0.00149184	-2.0158	0.661	0.772	1
Pkm	0.00149322	-17.9963	0.996	1	1
AC160336.1	0.00149726	0.376784	0.305	0.16	1
Cry2	0.00150007	-0.885674	0.343	0.481	1
Smyd2	0.00150821	-1.13231	0.725	0.79	1
Nab1	0.00151028	-1.12125	0.511	0.667	1
Cyth2	0.0015106	-2.2272	0.781	0.821	1
Mrpl54	0.00151298	-0.625548	0.691	0.778	1
Dhrs3	0.00151366	-0.962416	0.103	0.216	1
Fnip2	0.00151683	-3.54962	0.734	0.735	1
Galnt12	0.00151861	-1.17188	0.339	0.488	1
Lrrc41	0.00152422	-2.26397	0.476	0.63	1
Lrp1	0.00154117	-0.61977	0.399	0.537	1
Six4	0.00154513	0.903082	0.322	0.469	1
Rnf149	0.00154838	0.401128	0.966	0.988	1
Kif22	0.00155477	-0.935118	0.506	0.605	1
Ccnyl1	0.00156005	-1.98626	0.734	0.778	1
Pgd	0.00156396	5.38638	0.923	0.957	1
Mob2	0.00156683	-0.570043	0.489	0.642	1
Srsf6	0.00157007	-1.09247	0.987	0.994	1
Celf3	0.00157414	0.474636	0.176	0.068	1
Sdccag3	0.00157564	-1.50903	0.614	0.698	1
Akirin1	0.00157891	0.649309	0.953	0.926	1
Nhp2	0.00159307	-8.04455	0.974	0.975	1
Erbb3	0.00160567	-0.475505	0.309	0.463	1
Hmox1	0.00161132	7.26359	0.815	0.716	1
Emg1	0.00161356	-2.16932	0.957	0.969	1
Cops9	0.00161783	-0.849938	0.815	0.58	1
Pdcd11	0.00162002	-0.383378	0.888	0.926	1
Hspe1	0.00162216	3.991	1	0.988	1
Slc38a2	0.00163311	1.62905	0.403	0.525	1
Pphln1	0.00163895	-14.4798	0.97	0.969	1
Dock6	0.0016409	-0.903103	0.421	0.58	1
Zbtb44	0.00164124	-0.629628	0.884	0.907	1
B4galt1	0.00164171	-4.71945	0.914	0.92	1
Abcc1	0.00164914	-0.845408	0.451	0.605	1
Uhmk1	0.00164985	-1.0191	0.459	0.605	1
Ncor1	0.00165469	-3.96852	0.833	0.889	1
Akr7a5	0.00165765	-1.47024	0.648	0.772	1
Lhfpl2	0.00166141	-0.81946	0.258	0.407	1
Sema6d	0.00166155	-1.41553	0.421	0.562	1
Tenm4	0.00166163	-1.78444	0.047	0.136	1
Cyfip1	0.00166467	-0.977679	0.498	0.654	1
Fam20b	0.00166633	-2.3538	0.481	0.642	1
Gsto1	0.00166784	2.3577	0.627	0.475	1
Zdhhc21	0.00166916	-0.392162	0.545	0.648	1
Foxo4	0.00166965	0.834549	0.609	0.71	1
Srsf10	0.00168112	-10.4925	1	1	1
1810010H24Rik	0.00168359	-1.09058	0.056	0.148	1
Bmpr1a	0.00168865	-1.47306	0.833	0.877	1
Foxk2	0.00169111	-1.09077	0.395	0.549	1
Pisd	0.00169364	-1.44535	0.472	0.605	1
Chrac1	0.00170395	-0.676173	0.416	0.543	1
Foxk1	0.00171203	-0.388127	0.245	0.395	1
Lrrc1	0.00171545	-1.81055	0.554	0.667	1
Hadhb	0.00171762	-7.76606	1	0.994	1
Atf7	0.00171856	-2.7352	0.73	0.802	1
Cd24a	0.00172198	-4.64481	0.635	0.469	1
Maged1	0.00173986	-10.6849	0.983	0.988	1
Eaf1	0.0017399	-2.59088	0.751	0.802	1
Sf3b3	0.00175143	-10.9356	0.996	0.988	1
Ddx39b	0.00176117	-2.06029	0.996	1	1
Lclat1	0.00176373	-0.701782	0.391	0.525	1
Arfrp1	0.00176739	-1.09984	0.464	0.623	1
Gse1	0.00176846	-2.46108	0.67	0.784	1
Rnf4	0.00177035	-5.02905	0.97	0.969	1
Ilk	0.00177185	-5.06056	0.339	0.506	1
Acap3	0.00177364	-0.297572	0.215	0.358	1
Col14a1	0.00178146	-0.423602	0.056	0.148	1
Scap	0.00178884	-0.543923	0.773	0.889	1
Dgat2	0.00179143	-1.74028	0.605	0.704	1
Irf2bp2	0.00179619	-2.45411	0.79	0.901	1
Gtf2e1	0.00180677	-0.87133	0.588	0.704	1
Tnrc6c	0.00181612	-2.31124	0.91	0.938	1
Top1	0.00182002	-3.80834	0.953	0.951	1
Mcrip1	0.00182179	-3.14019	0.906	0.691	1
Wdr74	0.00182596	-2.62078	0.167	0.29	1
Mex3a	0.00182952	-2.78052	0.841	0.901	1
Dcps	0.00182989	-0.411839	0.339	0.506	1
Slc11a2	0.00183015	-2.26982	0.3	0.444	1
Pfdn6	0.00184632	-2.54495	0.742	0.815	1
Reln	0.00184672	-1.54382	0.382	0.537	1
Shroom2	0.00185835	-0.775213	0.189	0.333	1
Gclm	0.00186244	-2.82022	0.961	0.951	1
Rtcb	0.00189035	-4.46807	0.918	0.944	1
Psap	0.0019185	2.17254	0.987	0.957	1
Rock2	0.00192504	-1.47581	0.961	0.969	1
Ppid	0.00193251	-2.77395	0.936	0.988	1
Mak16	0.00194016	-0.407666	0.811	0.833	1
Slc9b1	0.00194629	-0.855561	0.541	0.66	1
Isoc1	0.00195128	-3.03057	0.867	0.895	1
Brk1	0.00195689	1.52853	0.987	0.981	1
Dda1	0.00196311	-0.883744	0.455	0.562	1
Saraf	0.00198466	-0.49411	0.472	0.611	1
Ppp4r1	0.00198732	-0.717934	0.828	0.864	1
Nrep	0.00199789	1.82548	0.163	0.29	1
Tmcc1	0.00201081	-0.791793	0.515	0.63	1
Wdr47	0.00201209	-0.756372	0.296	0.444	1
Zfp830	0.0020121	-1.95292	0.455	0.574	1
Tmem186	0.0020164	-0.6254	0.245	0.383	1
Emc8	0.002032	-3.77342	0.91	0.944	1
Diexf	0.00203752	-1.15816	0.395	0.525	1
Gstm7	0.00204752	6.84938	0.09	0.198	1
Fam173a	0.00204809	-1.15233	0.27	0.407	1
Noc2l	0.00205393	1.74545	0.906	0.907	1
D2hgdh	0.00205441	-0.523343	0.112	0.228	1
Xpnpep1	0.00206872	-1.3228	0.494	0.636	1
Nisch	0.00207369	-3.40632	0.845	0.901	1
Atp2c1	0.00207402	-1.66839	0.567	0.648	1
Sptssa	0.00207436	-2.13609	0.382	0.512	1
Rad54l2	0.00208392	-0.695091	0.545	0.66	1
Erp44	0.00208913	-0.79777	0.335	0.475	1
Tmem109	0.00209646	-0.522347	0.189	0.321	1
Cdk11b	0.00210065	-6.95121	0.91	0.957	1
Crls1	0.00210119	-0.900103	0.266	0.401	1
Gabarapl1	0.00210161	-1.98327	0.588	0.716	1
Naa25	0.00210559	-3.8134	0.545	0.642	1
Tktl2	0.00210638	-0.609099	0.369	0.5	1
Gramd1b	0.00210817	-0.464538	0.189	0.327	1
Fat1	0.00212415	0.507477	0.562	0.685	1
Gna12	0.00213034	-0.354062	0.648	0.747	1
Cops4	0.00213156	-0.564715	0.833	0.963	1
Gm37065	0.00213191	-30.0962	0.313	0.451	1
Gata4	0.00213291	-4.3142	0.039	0.117	1
Ctc1	0.00213806	-0.775037	0.305	0.444	1
Pgm2	0.00213984	-1.3986	0.884	0.926	1
Rpl35a	0.00214369	9.57459	1	1	1
Sptbn1	0.0021437	-2.94194	0.867	0.914	1
Tatdn2	0.00215177	-2.07669	0.485	0.586	1
Gnl3	0.00215264	-4.39018	0.996	0.975	1
Tomm40	0.00215525	-2.94421	0.893	0.932	1
Snx5	0.00215773	-7.49151	0.987	0.994	1
Mdn1	0.00216713	-10.7024	0.996	0.988	1
Gramd3	0.00218053	-0.922507	0.309	0.451	1
Hspbap1	0.00218296	-1.70577	0.588	0.71	1
Bbs10	0.00218572	-0.541329	0.185	0.315	1
Lemd3	0.00218771	-2.03593	0.635	0.716	1
Tcf20	0.00219438	-0.75113	0.592	0.698	1
Ptp4a2	0.00219704	-1.68024	0.966	0.963	1
Sema6c	0.00219907	-2.86346	0.094	0.198	1
Secisbp2l	0.00220312	-1.98795	0.588	0.698	1
Bcat1	0.00220409	0.430656	0.189	0.08	1
Itsn1	0.00220742	-1.28636	0.592	0.691	1
Ckap5	0.00221029	-14.932	0.953	0.957	1
Drosha	0.002211	-16.7492	0.983	0.981	1
Pum1	0.00221292	-2.65704	0.97	0.981	1
Erp29	0.00221721	-1.93319	0.627	0.741	1
Atp2b1	0.00221816	3.74152	0.91	0.92	1
Eftud2	0.00221855	-1.17026	0.931	0.932	1
Sipa1l1	0.0022238	-2.47444	0.897	0.895	1
Rps17	0.00222398	13.899	1	0.994	1
Josd1	0.00222457	-5.47342	0.644	0.784	1
Emd	0.00223336	-7.73482	0.824	0.92	1
Rap1b	0.00224772	-10.291	0.97	0.975	1
Ndel1	0.00225239	-1.62773	0.833	0.883	1
Ncbp2	0.00225422	-2.67187	0.897	0.901	1
Zfp516	0.00225705	-1.02244	0.416	0.556	1
Maf1	0.00225966	-0.941556	0.309	0.457	1
Cdca7l	0.00226257	-3.59451	0.893	0.895	1
Hacd3	0.0022646	-2.54388	0.708	0.747	1
Snrnp27	0.00226506	-1.186	0.85	0.87	1
Creb1	0.00226712	-2.31542	0.592	0.685	1
Naa50	0.00227403	-4.94441	0.983	0.963	1
Atpaf2	0.0022768	46.9131	0.528	0.66	1
Dennd1b	0.00227917	-1.147	0.172	0.296	1
St3gal4	0.00229897	1.38932	0.146	0.272	1
Map2k2	0.00230506	-4.76452	0.815	0.901	1
Eif4g1	0.00230761	-3.60266	0.996	1	1
Mtch1	0.00232955	0.536254	0.854	0.914	1
Srsf4	0.00234253	-3.45114	0.841	0.901	1
Yeats2	0.00234329	8.02573	0.7	0.778	1
Usp16	0.00235303	-1.37153	0.811	0.864	1
Rplp1	0.00235393	83.152	1	1	1
Lig4	0.00235469	-0.451477	0.227	0.364	1
Cbx1	0.00235828	1.93144	0.88	0.895	1
Socs6	0.00238701	-0.255707	0.296	0.444	1
9530068E07Rik	0.00238934	-0.67572	0.515	0.66	1
Brox	0.00239119	-3.50334	0.464	0.617	1
Eea1	0.00240593	2.08231	0.678	0.784	1
App	0.00241124	-10.9993	0.172	0.296	1
Sec24b	0.00241223	-0.425388	0.159	0.278	1
Brd4	0.00241603	-6.82568	1	1	1
Klf7	0.00241687	0.738428	0.931	0.938	1
Chka	0.00241725	1.72017	0.438	0.586	1
Dync1li1	0.00241912	-0.509242	0.824	0.864	1
Setdb1	0.00243049	-4.59997	0.927	0.926	1
Elovl5	0.00243618	-19.154	0.914	0.938	1
Laptm4b	0.00243964	-0.520306	0.124	0.235	1
Drg1	0.00245031	-2.1692	0.936	0.932	1
Exoc3	0.00245052	-4.11777	0.833	0.877	1
Zfp652	0.00245651	-0.598536	0.412	0.543	1
Bccip	0.00246468	-0.705625	0.498	0.623	1
Utp20	0.00247329	-2.82825	0.948	0.957	1
Mapk8	0.00247413	-3.06771	0.773	0.864	1
Tob2	0.0024916	1.84575	0.515	0.63	1
Apbb1	0.00249211	-0.986786	0.27	0.407	1
Itgb1	0.00249847	-6.39849	0.97	0.951	1
Dph7	0.00250441	-0.408495	0.09	0.191	1
Clptm1l	0.00251539	-1.92943	0.631	0.753	1
Arhgdia	0.00252136	0.772786	0.996	1	1
Kcp	0.00252263	-0.433645	0.103	0.21	1
Memo1	0.0025242	-1.15028	0.76	0.833	1
Map2k1	0.00252867	-3.24202	0.863	0.92	1
Ccdc50	0.00253967	-1.24571	0.648	0.809	1
Psmc2	0.00254641	-1.95535	0.961	0.963	1
Stxbp3	0.00254744	-0.737903	0.288	0.444	1
Arhgef7	0.00255125	-1.88783	0.871	0.87	1
Acsf2	0.00255299	-0.530274	0.275	0.426	1
2210016F16Rik	0.00255974	-1.57	0.485	0.593	1
9930021J03Rik	0.00256105	-4.12957	0.82	0.883	1
Trap1	0.00256216	-3.38988	0.708	0.821	1
Prr14l	0.00257156	-2.91307	0.648	0.772	1
Parvb	0.00257584	-1.69479	0.455	0.309	1
Cmip	0.00258815	-2.42348	0.275	0.395	1
Rab10	0.00258974	-2.61766	0.983	0.988	1
Zfp217	0.00259085	1.37161	0.991	0.969	1
Gps1	0.00259478	-5.69061	0.871	0.883	1
Rasa2	0.00261194	-6.73817	0.918	0.907	1
Cacfd1	0.00262965	-3.43577	0.536	0.623	1
Stoml2	0.00263118	-3.33868	0.773	0.815	1
Vrk1	0.00263494	-1.21011	0.622	0.728	1
Cers5	0.00264835	-1.73001	0.674	0.716	1
AV099323	0.00265734	0.5565	0.258	0.136	1
4933434E20Rik	0.00265902	-5.75427	0.918	0.907	1
Slc25a32	0.0026617	-0.47449	0.275	0.42	1
Rpl12	0.00266507	0.976978	1	1	1
Setx	0.00268212	4.60695	0.987	0.981	1
Rps6ka3	0.00268655	-1.94022	0.571	0.722	1
Pan2	0.00269639	-1.68433	0.85	0.883	1
Lrrcc1	0.00269731	-1.15525	0.609	0.765	1
St5	0.00269766	-1.23424	0.549	0.654	1
Psme2	0.00269903	-1.49942	0.558	0.673	1
Pitpnc1	0.00270236	-2.36404	0.575	0.716	1
Syde2	0.00270321	-0.607742	0.279	0.42	1
Anapc11	0.00271224	-0.84806	0.923	0.938	1
Gpd1l	0.00272091	-0.403103	0.322	0.469	1
Minpp1	0.00272377	-2.96669	0.622	0.722	1
Phtf2	0.00273928	-2.41023	0.742	0.778	1
Txnrd1	0.00273931	8.78608	0.85	0.728	1
Susd6	0.00273971	-0.540303	0.369	0.506	1
Tm9sf2	0.00275	-3.08017	0.828	0.914	1
Wbp1l	0.00276449	-0.513002	0.27	0.407	1
Tmem50b	0.00278368	-0.591634	0.137	0.253	1
Fbxo28	0.00278675	-1.97005	0.738	0.802	1
Qser1	0.00279282	-0.411277	0.858	0.907	1
Nus1	0.00279466	-2.00837	0.657	0.778	1
Zfp60	0.00279581	-2.54415	0.494	0.623	1
Brd2	0.00281679	4.27287	0.991	0.994	1
Slc25a3	0.00281778	4.44402	0.996	0.994	1
Rev3l	0.00283041	-0.336803	0.674	0.796	1
Zmpste24	0.00284112	-0.297919	0.356	0.494	1
Acvr1	0.00285007	-0.725203	0.189	0.321	1
Cables2	0.00286198	-0.446448	0.21	0.34	1
Ccdc92	0.00286268	0.40009	0.579	0.685	1
Ireb2	0.00286308	-2.74784	0.876	0.951	1
Psma3	0.00286402	0.562923	0.944	0.963	1
Sqstm1	0.00286903	-3.4101	0.987	0.963	1
Gm45716	0.00287255	0.670813	0.91	0.698	1
Gsr	0.00287778	-10.922	0.996	0.988	1
Gdi1	0.00288365	-0.431722	0.562	0.685	1
Idh3a	0.00288443	0.888659	0.695	0.772	1
Slc9a6	0.00288954	-2.60214	0.382	0.512	1
Slc25a11	0.00288961	-0.8932	0.498	0.636	1
Fam110b	0.00289338	-0.347397	0.077	0.173	1
Stag3	0.0029159	-2.22429	0.897	0.907	1
Racgap1	0.00292338	-6.61538	0.755	0.833	1
Tbl1x	0.00292942	-0.66311	0.931	0.951	1
Myo10	0.00293246	-2.59516	0.528	0.611	1
C330007P06Rik	0.00293676	-0.944366	0.163	0.284	1
Vps53	0.00293727	-60.076	0.631	0.747	1
Srrm1	0.00295268	-6.2915	1	1	1
Fbxw7	0.00296352	-2.5208	0.734	0.815	1
Chml	0.0029739	-1.33687	0.67	0.772	1
Zmym5	0.00298206	3.85944	0.983	0.957	1
Ube2o	0.00298834	-0.522192	0.931	0.914	1
Luzp1	0.00299431	-1.10782	0.575	0.685	1
Polg	0.00300427	-2.53087	0.742	0.79	1
Pign	0.00300447	-0.613713	0.361	0.488	1
Ralgapb	0.00301532	-1.14836	0.511	0.642	1
Hgs	0.00301692	-0.412593	0.532	0.654	1
Bclaf3	0.00302384	-1.75244	0.927	0.691	1
Ankrd40	0.0030422	-1.36477	0.494	0.611	1
Psat1	0.00304315	-2.38886	0.807	0.883	1
Fam71e1	0.00304573	-0.626484	0.142	0.253	1
Fam126b	0.00306038	-2.73274	0.429	0.556	1
Sdc1	0.00306094	-0.575564	0.176	0.296	1
Lin7c	0.00307153	-2.08005	0.687	0.747	1
Casd1	0.00308157	-0.315316	0.069	0.16	1
Ndufb3	0.00308318	-0.604437	0.888	0.92	1
Nup214	0.00309173	-1.53457	0.738	0.784	1
Rxra	0.00309697	-2.34855	0.373	0.494	1
Top2b	0.0031164	-4.74902	0.245	0.377	1
Sec22b	0.00312006	-1.41919	0.661	0.747	1
Crtc2	0.0031264	-0.563786	0.399	0.543	1
Nsmf	0.00314022	-1.03517	0.133	0.247	1
Serpine1	0.00316814	0.863615	0.506	0.377	1
Galnt11	0.00317347	-1.23119	0.365	0.481	1
Mta2	0.0031752	-1.94074	0.94	0.951	1
Stradb	0.00317551	-0.825785	0.163	0.284	1
Efr3a	0.00317558	-1.96377	0.815	0.877	1
2010300C02Rik	0.00318161	-1.99065	0.476	0.58	1
Atp5l	0.00319476	-1.8927	1	0.994	1
Mex3c	0.00320484	-1.16477	0.378	0.512	1
Cep164	0.00320487	0.488823	0.468	0.599	1
Slc7a8	0.00320817	-0.329306	0.069	0.16	1
Rtf1	0.0032229	-0.752897	0.914	0.957	1
Hspa1b	0.0032274	-2.39826	0.386	0.519	1
Mib1	0.00323826	2.1185	0.579	0.716	1
Nacc1	0.00324528	-0.585519	0.798	0.852	1
Msi2	0.00324543	1.15178	0.957	0.975	1
Akr1a1	0.00326123	-4.11225	0.974	0.988	1
Dpp7	0.00327265	-0.615545	0.176	0.296	1
Nop53	0.0032844	-1.68387	0.755	0.586	1
Serpinh1	0.00328873	-0.756561	0.236	0.37	1
Lmbrd1	0.00330064	-0.610383	0.24	0.37	1
Uqcrc1	0.00330624	-4.46204	0.811	0.877	1
S100a10	0.00331025	-0.399684	0.06	0.148	1
Fzd6	0.00332305	-0.273244	0.09	0.191	1
Arhgap44	0.00334291	0.351946	0.524	0.642	1
Ube2i	0.00334836	-7.64727	0.996	1	1
Patz1	0.00336655	0.408324	0.863	0.858	1
Zscan26	0.00336933	-0.546921	0.309	0.438	1
Det1	0.00338055	-0.768583	0.236	0.364	1
Wdr18	0.00339909	-0.903936	0.695	0.778	1
Foxn3	0.00340679	-4.32119	0.691	0.759	1
Klhl7	0.00341627	-0.430734	0.193	0.321	1
Tbc1d13	0.00341922	-1.57087	0.532	0.63	1
Anapc4	0.00342081	-2.68659	0.948	0.944	1
Rnf20	0.00343794	-1.381	0.554	0.673	1
Cnot7	0.00344873	-1.17204	0.755	0.802	1
Hmg20b	0.00345022	-1.03394	0.197	0.315	1
Actr3	0.00345473	-1.7597	0.996	0.994	1
Maged2	0.00345593	-0.437943	0.189	0.315	1
Fbxo9	0.00347889	-0.670721	0.755	0.877	1
Arfgap2	0.00350893	-0.877537	0.524	0.667	1
Wipf2	0.00352277	-0.965921	0.833	0.87	1
Tbccd1	0.00352567	-0.49399	0.197	0.321	1
Rpl29	0.00353503	-9.23809	0.996	0.994	1
Rpl17	0.00353695	-31.2635	1	1	1
Zbtb24	0.00354437	-0.811992	0.258	0.395	1
Mob4	0.00356275	-2.06672	0.614	0.759	1
Surf4	0.00356572	-2.07003	0.845	0.895	1
Med16	0.00357198	49.9646	0.408	0.525	1
Yap1	0.00357675	0.394795	0.755	0.827	1
Mbd3	0.00358918	-0.563176	0.442	0.593	1
Mcrs1	0.00359136	-0.941681	0.691	0.778	1
Mast3	0.00362052	-0.575384	0.21	0.34	1
Rab5a	0.0036276	-2.7108	0.738	0.815	1
Arhgef15	0.00363013	-6.79233	0.532	0.654	1
Rbpj	0.00363098	-0.682191	0.777	0.877	1
Uqcc2	0.00363314	0.437159	0.893	0.932	1
2010110K18Rik	0.00364607	-0.267563	0.064	0.154	1
Trp53	0.00365661	-1.25303	0.682	0.79	1
Sec63	0.00366078	-2.09023	0.936	0.932	1
Bptf	0.00367092	-5.9178	0.974	0.969	1
Tecr	0.00367793	-10.3054	0.953	0.963	1
Fam208b	0.00367932	-1.74535	0.923	0.957	1
Map2k4	0.00370598	-0.614343	0.549	0.654	1
Ythdc1	0.00370683	-2.83271	0.893	0.926	1
Zscan21	0.00371057	-0.564734	0.416	0.537	1
Psme4	0.00373234	-0.33891	0.76	0.846	1
Acat2	0.00374107	1.22007	0.725	0.79	1
Smpd4	0.00374486	-1.83913	0.622	0.716	1
Slc20a2	0.00374626	-0.782962	0.322	0.444	1
Plekha7	0.00375137	-0.416587	0.193	0.321	1
Il6st	0.00375849	-0.689132	0.416	0.519	1
Hnrnpr	0.00380227	-2.91637	0.893	0.932	1
Bpnt1	0.00380306	-0.83274	0.313	0.438	1
Raf1	0.00381123	-0.777532	0.579	0.685	1
0610037L13Rik	0.00382053	-0.714614	0.412	0.556	1
Tanc2	0.00382406	-2.45741	0.871	0.889	1
Wwtr1	0.00383735	-4.12376	0.227	0.364	1
Tmem165	0.00384386	-0.652136	0.532	0.673	1
Samd10	0.00385219	-2.62084	0.455	0.562	1
Copb2	0.0038558	-3.30323	0.987	0.981	1
Ppp1ca	0.00386096	-18.0243	0.991	0.981	1
1810013L24Rik	0.00386424	-2.90477	0.751	0.833	1
Tmem42	0.00387558	-0.270788	0.202	0.327	1
Socs7	0.00387595	-2.90055	0.639	0.765	1
Ddx41	0.00389628	-1.46938	0.811	0.852	1
Errfi1	0.00389942	-2.7352	0.567	0.642	1
Fnbp4	0.00390997	-1.49339	0.717	0.802	1
Nabp1	0.0039167	-6.91378	0.532	0.648	1
Zmynd15	0.00393545	-0.8821	0.438	0.29	1
Smad3	0.00394314	-0.941401	0.249	0.37	1
Eefsec	0.00394632	-0.565561	0.356	0.5	1
Usp31	0.00395387	-1.08734	0.365	0.475	1
Slc25a25	0.00395666	-0.66675	0.283	0.414	1
Gpc4	0.00398196	-1.0521	0.395	0.531	1
Spire2	0.0040006	1.3215	0.369	0.253	1
Sorbs1	0.0040194	-0.605925	0.185	0.302	1
Ripk4	0.0040257	-1.98045	0.528	0.63	1
Erg28	0.00402938	-4.32015	0.906	0.698	1
Zdhhc3	0.00406231	-0.476089	0.742	0.815	1
Pnpla8	0.00406636	-1.27151	0.893	0.926	1
Rpl27	0.00407252	7.95217	1	0.994	1
Asf1a	0.00408646	-1.64601	0.794	0.846	1
Senp8	0.00409054	-0.571502	0.266	0.389	1
Mcm2	0.00409191	-2.93428	0.97	0.957	1
Kbtbd7	0.00410114	-0.400786	0.18	0.302	1
Rrnad1	0.0041102	-1.81837	0.429	0.549	1
Ctdsp2	0.00411798	-2.11186	0.906	0.938	1
BC037034	0.0041205	-0.966723	0.382	0.506	1
Msh6	0.00412194	-3.68295	0.863	0.858	1
Fam193a	0.00412469	0.380992	0.867	0.914	1
Fancm	0.00413109	-0.833723	0.416	0.562	1
Alg9	0.00414398	-2.05822	0.3	0.451	1
Smg7	0.00414448	-3.44938	0.944	0.957	1
Map3k9	0.0041466	-0.712718	0.219	0.333	1
Lin9	0.00417689	-1.56735	0.416	0.556	1
Prdx2	0.00418567	-0.482742	0.717	0.827	1
Dvl2	0.0041864	-3.17255	0.914	0.957	1
Ranbp2	0.00419323	-3.75873	0.966	0.938	1
Arfip2	0.00420741	-0.802211	0.361	0.488	1
Cars2	0.00420869	-1.10205	0.356	0.488	1
Dcun1d3	0.00421238	-0.587826	0.236	0.352	1
Mmp17	0.00421459	-0.346293	0.099	0.198	1
Yod1	0.00421911	-0.635471	0.219	0.333	1
Ptprd	0.0042299	-0.776814	0.245	0.364	1
Urgcp	0.00423831	-0.323486	0.133	0.241	1
Sys1	0.00424533	-5.41489	0.858	0.883	1
Pde4c	0.00424604	-4.84388	0.687	0.753	1
Ptcd2	0.00426534	-0.554982	0.33	0.469	1
Zfp281	0.00427519	1.30401	0.747	0.802	1
Upf2	0.00427649	-4.39366	0.82	0.907	1
Phf20	0.0042911	-14.593	0.957	0.951	1
Ankrd13c	0.00430431	-1.2569	0.657	0.741	1
Glipr2	0.00430705	0.699301	0.253	0.136	1
Uhrf1bp1	0.0043089	-0.894227	0.446	0.562	1
Tsen2	0.0043137	-0.70973	0.249	0.377	1
Csnk1a1	0.00431928	-9.42607	0.996	1	1
Nxf1	0.00431932	-3.17429	0.901	0.926	1
Vsp35l	0.00433464	0.289541	0.528	0.358	1
Ppp1r13b	0.00434845	-1.5031	0.348	0.463	1
Phip	0.00438631	0.860477	0.867	0.926	1
Setd5	0.00439215	6.49748	0.94	0.963	1
Ppp2r1b	0.00443599	-0.310453	0.785	0.889	1
Rpa1	0.00443774	-1.62082	0.82	0.889	1
Obsl1	0.00443812	-1.9869	0.142	0.253	1
Tnpo2	0.00443976	2.06701	0.897	0.901	1
Kmt2b	0.00444908	-4.77189	0.906	0.92	1
Arxes1	0.00445232	-0.307849	0.107	0.21	1
Cdk5	0.00448384	-0.517885	0.335	0.475	1
Tank	0.00452021	-0.505679	0.129	0.235	1
Col18a1	0.00453125	-2.29545	0.189	0.302	1
Stmn1	0.0045313	-10.623	1	0.981	1
Simc1	0.00453416	-0.546886	0.112	0.216	1
Fibp	0.00454456	-1.72318	0.674	0.778	1
Kmt2a	0.00454745	10.5738	0.957	0.944	1
Uqcrb	0.00455263	1.83392	0.996	0.975	1
Vps11	0.00455648	-3.45731	0.652	0.728	1
Actr1a	0.00456979	-0.903324	0.438	0.58	1
Sigmar1	0.00457044	-1.51844	0.318	0.438	1
Sap18	0.00457421	-2.55738	0.845	0.889	1
Trmt1	0.0045887	-0.881603	0.691	0.79	1
Ube3a	0.0046003	-2.8647	0.725	0.833	1
Ip6k1	0.00460039	-0.565436	0.67	0.79	1
Gm10273	0.00460278	-0.924223	0.373	0.488	1
Fam193b	0.00460578	-0.411436	0.356	0.512	1
Araf	0.00462844	-2.05821	0.7	0.765	1
Csrnp2	0.00463031	-1.41763	0.408	0.506	1
Map4	0.00463565	4.61755	0.979	0.963	1
Bclaf1	0.00464139	-13.5223	0.996	1	1
Arpc5l	0.00464433	-6.31295	0.923	0.969	1
Usp8	0.0046465	-3.62	0.876	0.944	1
Txlna	0.00466924	2.49155	0.936	0.938	1
Txnl1	0.00467038	-0.40778	0.987	0.969	1
Vasn	0.00467339	-0.633022	0.086	0.179	1
Exoc5	0.00468206	-1.49776	0.631	0.716	1
Map3k4	0.00468897	-3.24539	0.7	0.815	1
Ccdc136	0.00469111	-0.58655	0.67	0.772	1
Epb41l4b	0.00469417	-1.81354	0.914	0.932	1
Washc5	0.0047161	-2.68046	0.811	0.617	1
Nrarp	0.00472002	-1.15819	0.266	0.389	1
Ttc27	0.00473145	-2.46969	0.627	0.735	1
Usp12	0.00473763	-1.2896	0.498	0.605	1
Mmachc	0.00474105	-1.0183	0.155	0.272	1
Src	0.00474556	0.305869	0.511	0.63	1
Safb2	0.00475446	-0.928822	0.781	0.846	1
Crybb3	0.00477751	-0.349913	0.039	0.111	1
Sin3b	0.00478475	-2.49663	0.961	0.994	1
Ppp4r3b	0.00479708	-1.8876	0.768	0.599	1
Slc39a10	0.00481121	-0.631573	0.489	0.605	1
Klhl13	0.00481453	-0.429687	0.094	0.191	1
Rps16	0.00483191	-2.28452	1	1	1
Prdx1	0.00485354	-10.6171	1	1	1
Cdc16	0.00488215	-1.39998	0.785	0.84	1
Eif4a3	0.00488491	-6.04674	0.996	0.981	1
Ormdl2	0.00488498	-3.63035	0.82	0.846	1
Smpd1	0.00488499	-0.580774	0.069	0.154	1
Fars2	0.0048914	-1.04341	0.27	0.389	1
Ipo7	0.00490209	-3.95616	0.639	0.735	1
Pus1	0.00496343	-0.306367	0.33	0.463	1
Taf5	0.00496699	-1.63081	0.742	0.821	1
Mast4	0.00497328	1.03828	0.485	0.611	1
Shcbp1	0.00498545	-0.367354	0.24	0.37	1
Nosip	0.00499498	-0.654077	0.545	0.691	1
Prkci	0.0050269	-1.571	0.691	0.735	1
Wdfy3	0.00503541	-1.65288	0.76	0.765	1
Mov10	0.00505727	-2.09489	0.876	0.889	1
Pdpr	0.00507987	-1.28603	0.528	0.623	1
Ndufa11	0.00509115	-3.2944	0.785	0.809	1
Adgrv1	0.00509575	-0.419798	0.103	0.204	1
Lamp2	0.00510394	-2.97293	0.918	0.963	1
Rhot2	0.00510414	-0.767861	0.824	0.914	1
Atn1	0.00511473	-0.572918	0.734	0.846	1
Nfib	0.00512585	-1.81892	0.391	0.506	1
Fmnl2	0.00512695	-0.353018	0.318	0.451	1
Man2a1	0.00512751	-3.81279	0.524	0.642	1
Sgta	0.00514077	-3.57332	0.876	0.914	1
Polr3f	0.00514391	-3.1408	0.695	0.778	1
Wdr26	0.00517492	-3.44458	0.948	0.975	1
Numb	0.00520672	-1.06163	0.545	0.667	1
Akap1	0.00520763	-3.64361	0.67	0.722	1
Baiap2	0.00520915	-1.18611	0.498	0.63	1
Htatsf1	0.00521362	-3.88107	0.871	0.926	1
Bnip2	0.00521364	-1.77666	0.837	0.87	1
Snx8	0.00523482	-1.32365	0.67	0.722	1
Bahcc1	0.00525647	-2.24832	0.91	0.926	1
Klf13	0.00526498	-4.86991	0.627	0.759	1
Rbm6	0.00526538	-0.713886	0.97	0.951	1
Ammecr1l	0.00526764	-1.78844	0.841	0.883	1
Usp2	0.00528877	-3.70998	0.635	0.716	1
Ppp2ca	0.00529529	1.10881	0.931	0.969	1
Rasgef1b	0.00532931	-1.54381	0.24	0.358	1
Wdr75	0.00534233	-3.96351	0.991	0.994	1
Pfas	0.00534619	-6.27305	0.764	0.858	1
Ermard	0.00535546	-0.349409	0.227	0.358	1
Sil1	0.0053825	-0.301735	0.142	0.253	1
Spata13	0.00538843	-4.28333	0.412	0.537	1
Prep	0.00539063	0.905518	0.936	0.938	1
Gatm	0.0054015	-69.5825	0.219	0.34	1
Dnm1l	0.00540254	-2.62906	0.811	0.827	1
Nrd1	0.00540443	0.811572	0.914	0.944	1
Ehd1	0.00540624	-5.9232	0.738	0.821	1
Btbd1	0.00541181	-5.07144	0.867	0.895	1
Cstf2t	0.00542294	-1.22542	0.794	0.815	1
Igfbp3	0.00542831	-0.402359	0.047	0.123	1
Mrto4	0.00544607	-1.38259	0.751	0.821	1
Dolk	0.00544764	-0.5559	0.06	0.142	1
Micu2	0.00545578	-4.70551	0.734	0.784	1
Fktn	0.00547713	-0.652127	0.107	0.21	1
Dnajc16	0.00548402	-1.24013	0.305	0.414	1
2023-03-07	0.00548544	-1.39662	0.91	0.926	1
Birc2	0.00549557	0.827586	0.682	0.784	1
Apbb2	0.00549888	-1.52279	0.365	0.5	1
Itgb1bp1	0.0055046	-0.280358	0.073	0.16	1
Prpf38b	0.00550592	-0.887149	0.961	0.969	1
Rragc	0.00551106	-0.406091	0.348	0.488	1
Cc2d1a	0.0055112	-0.435687	0.313	0.444	1
Bloc1s2	0.0055538	-0.665389	0.609	0.716	1
Efcab2	0.00556467	0.881571	0.176	0.08	1
Smim4	0.005568	-0.362203	0.627	0.716	1
Ift52	0.00558165	-1.02457	0.446	0.531	1
Smoc2	0.00559587	-1.53369	0.67	0.778	1
Wdr11	0.00559822	-0.898299	0.425	0.58	1
Ptdss1	0.00561178	-0.774706	0.468	0.617	1
A130010J15Rik	0.00562469	-0.327485	0.3	0.432	1
Fam169a	0.00563434	-2.15664	0.837	0.846	1
Ankrd13a	0.00564772	-1.58467	0.498	0.605	1
Traf4	0.00565353	-1.95495	0.433	0.543	1
Ubp1	0.00565514	-1.63046	0.884	0.901	1
Dhx16	0.00566553	-3.13143	0.687	0.765	1
Calu	0.00566665	-2.83519	0.974	0.926	1
Ext1	0.00568219	-2.47481	0.515	0.63	1
Rnf11	0.00568636	-0.508768	0.627	0.753	1
Mrps7	0.00569173	-2.40969	0.571	0.66	1
Vbp1	0.00572834	-0.849102	0.506	0.611	1
Mrps24	0.0057347	-0.827795	0.511	0.605	1
Iffo2	0.00573568	-0.412829	0.082	0.173	1
Rapgef2	0.00573978	-0.425044	0.558	0.673	1
Msl2	0.00574584	-0.416467	0.185	0.296	1
Prpf39	0.00574725	-1.13132	0.657	0.759	1
Bahd1	0.00575207	-1.87839	0.648	0.772	1
Mthfd1	0.00575703	-0.469136	0.429	0.574	1
Tarbp2	0.005761	-2.20572	0.755	0.827	1
Tcf3	0.00576581	-8.03011	0.94	0.938	1
Tsnax	0.00578838	-1.61443	0.901	0.895	1
Patl1	0.00579506	-1.28514	0.764	0.796	1
Gpn1	0.00580305	-2.85872	0.73	0.821	1
Rce1	0.00580833	-0.935804	0.575	0.698	1
Dld	0.00583636	-1.92038	0.459	0.574	1
Dnajc2	0.00584193	-11.132	0.996	0.981	1
Ensa	0.00585713	-2.55429	0.979	0.969	1
Bmi1	0.00586091	-1.56998	0.773	0.809	1
Golph3l	0.0058677	-1.56804	0.502	0.611	1
Pik3c3	0.00587963	-2.3324	0.661	0.79	1
Arhgap12	0.00590018	0.340953	0.429	0.549	1
Mettl16	0.00591309	0.413158	0.863	0.889	1
Pgpep1	0.00591628	-0.280767	0.326	0.469	1
Nr1h2	0.00593072	-3.48793	0.661	0.741	1
Sugp2	0.00594219	-0.926835	0.506	0.611	1
Diablo	0.00594436	0.295066	0.828	0.858	1
Gtf3c2	0.00595607	-4.533	0.914	0.92	1
Adprh	0.00595832	-1.18395	0.867	0.907	1
Med12	0.00596628	-1.55953	0.695	0.784	1
Sumo1	0.00598238	-0.408423	0.725	0.815	1
Gart	0.00602148	-2.50107	0.738	0.778	1
Klhl12	0.00603427	-3.6043	0.803	0.889	1
Rnft1	0.00604289	-0.768614	0.536	0.642	1
Chid1	0.00604984	-0.482568	0.21	0.327	1
Zfp740	0.00607126	-1.35271	0.742	0.79	1
Aimp2	0.00607419	-5.38373	0.785	0.87	1
Rab8a	0.00608111	-1.23407	0.472	0.611	1
Ppfibp1	0.00608227	-0.673533	0.708	0.833	1
AK010878	0.00612088	0.818383	0.034	0.105	1
Rhpn2	0.00613668	1.01177	0.27	0.401	1
Gjb2	0.00614223	-1.04337	0.292	0.414	1
Ube2d1	0.00615369	-0.326216	0.262	0.389	1
Tbk1	0.006165	-0.48544	0.489	0.593	1
Pgap1	0.00616547	-0.617155	0.459	0.58	1
Cpeb1	0.00616926	-6.18573	0.687	0.765	1
Hectd1	0.00616939	6.57308	0.901	0.907	1
Mrpl28	0.00617942	-1.10337	0.528	0.66	1
Shank3	0.00620221	-0.688973	0.438	0.574	1
Zswim5	0.00621344	-0.833959	0.275	0.383	1
Nr1d2	0.00621448	-0.564277	0.661	0.753	1
Rsbn1l	0.00621943	-1.11079	0.687	0.747	1
Pdp1	0.00622979	-0.702613	0.536	0.66	1
Ajuba	0.00624642	-2.41395	0.339	0.438	1
Clcn3	0.00629178	-2.87215	0.498	0.623	1
Rapgef6	0.00630064	0.47741	0.876	0.895	1
Slc25a39	0.00630566	-7.99182	0.953	0.957	1
Smtnl2	0.00632257	-0.514368	0.146	0.253	1
Fbxl14	0.00632795	-1.52061	0.536	0.623	1
Gpr107	0.00634321	-0.457443	0.485	0.58	1
Aebp2	0.00634779	-0.601663	0.79	0.815	1
Bzw1	0.00635656	-11.0664	1	1	1
Cnpy3	0.00635822	-0.767259	0.597	0.691	1
Mkln1	0.00636301	-0.930343	0.794	0.858	1
Lrrc56	0.00636972	-0.276646	0.073	0.16	1
Cct7	0.00639583	-11.7316	0.979	0.988	1
Dcaf7	0.00640205	-2.82719	0.815	0.877	1
Ythdc2	0.00641312	-1.28947	0.219	0.34	1
Il17rd	0.00643281	-1.10099	0.554	0.623	1
Eif5b	0.00645042	-6.19996	1	0.994	1
1700023F02Rik	0.00646872	0.278458	0.103	0.031	1
Slc30a6	0.00647908	-0.544192	0.305	0.432	1
Sun1	0.00648372	-1.78126	0.588	0.679	1
Hivep2	0.00648634	-1.31507	0.498	0.605	1
Fubp1	0.00649639	-13.8407	0.991	0.994	1
Serinc5	0.00649989	-1.61224	0.403	0.5	1
Slc5a6	0.00650816	-0.478963	0.305	0.432	1
Atf2	0.00651475	-2.54699	0.768	0.846	1
Eif4e	0.00654883	-5.39956	0.979	0.988	1
Neu1	0.00655505	-2.22063	0.227	0.333	1
Gpat2	0.00657017	-4.67494	0.897	0.932	1
Ephb1	0.00659774	-0.581001	0.202	0.321	1
Utp4	0.00660369	-13.2591	0.961	0.753	1
C2cd5	0.00660435	-0.935912	0.528	0.63	1
Ap3s2	0.00660894	-2.30346	0.828	0.864	1
Gm20045	0.00661196	-0.782676	0.112	0.21	1
Dip2a	0.00663968	-0.452973	0.197	0.321	1
Slc39a6	0.00668098	-1.24948	0.785	0.815	1
Siah2	0.00668866	-1.29915	0.309	0.426	1
Mdm4	0.00669906	-1.17673	0.773	0.858	1
Map3k15	0.00670177	-3.52602	0.687	0.765	1
Lamp1	0.00672935	-1.88685	0.996	0.981	1
Rnf145	0.00672968	-0.946625	0.588	0.679	1
Kif1c	0.00675108	-9.50846	0.85	0.877	1
Adipor1	0.00676855	1.46994	0.815	0.864	1
Mynn	0.00677015	-1.30151	0.459	0.58	1
Glb1l3	0.00677422	-0.588723	0.146	0.253	1
Tmem87b	0.00680071	-6.75178	0.708	0.772	1
Tefm	0.00680552	-0.884849	0.429	0.556	1
Mrps21	0.00681081	1.97206	0.841	0.889	1
Dync1li2	0.00681219	-1.25947	0.811	0.852	1
Znhit6	0.00681577	-7.05434	0.841	0.87	1
Creld2	0.00682354	-2.21319	0.944	0.932	1
Cflar	0.00682802	-7.35851	0.433	0.543	1
Rnf216	0.00689833	-0.605537	0.927	0.907	1
Pctp	0.0069039	-1.74006	0.468	0.574	1
Ppp4r2	0.00692953	-5.94325	0.996	0.994	1
Fkbp9	0.00694762	-0.596339	0.528	0.63	1
Megf9	0.00696068	-0.359683	0.12	0.222	1
Cited2	0.0069637	-3.22207	0.545	0.667	1
Sec61b	0.00705901	-1.77113	0.691	0.741	1
Phtf1	0.00706539	-0.861028	0.429	0.543	1
2700038G22Rik	0.0070824	12.509	0.343	0.463	1
Osgin2	0.0070847	-0.413731	0.408	0.556	1
Bub1b	0.00710157	-4.52136	0.67	0.71	1
Ndc1	0.00710299	-0.378029	0.695	0.79	1
Itga6	0.00713989	18.7743	0.807	0.883	1
Pabpn1	0.00715691	-0.553497	0.296	0.42	1
Egln1	0.00717772	-2.79569	0.708	0.79	1
Coasy	0.00719091	-0.424659	0.335	0.451	1
Dohh	0.00720946	-0.310673	0.725	0.815	1
Fmr1nb	0.00722534	-1.3789	0.433	0.543	1
Ahcyl2	0.00725055	-0.66742	0.545	0.654	1
Klhl20	0.00729462	-0.728826	0.549	0.642	1
Sbno1	0.00730533	-30.3686	1	0.994	1
Wdr48	0.00730719	-0.610867	0.824	0.858	1
Eps15	0.00730923	-3.49023	0.944	0.951	1
Trnau1ap	0.00731202	-0.261734	0.27	0.395	1
Traf3	0.0073184	0.323107	0.386	0.525	1
Abhd16a	0.00733611	-0.807641	0.536	0.654	1
Ppp2r2a	0.00734986	0.387077	0.97	0.975	1
Ndufb10	0.00737096	-2.47518	0.661	0.759	1
Pcnp	0.00737796	1.42659	0.824	0.895	1
Piezo1	0.00739987	-0.322133	0.386	0.519	1
Usp32	0.00741331	-0.303481	0.455	0.574	1
Fads1	0.00741727	-1.17216	0.326	0.438	1
Ntrk2	0.00743836	0.565128	0.227	0.123	1
Xab2	0.007452	-1.39231	0.725	0.796	1
Sparc	0.00753251	-50.5667	0.142	0.241	1
Ptpn4	0.00754819	-0.546481	0.511	0.605	1
Ndufb6	0.00758694	1.3792	0.931	0.944	1
Psd3	0.00759038	-1.00814	0.399	0.512	1
Eif4enif1	0.00759815	-1.37186	0.751	0.84	1
Ucp2	0.00759943	-15.1255	0.266	0.395	1
Mmgt2	0.00760682	-1.71914	0.502	0.617	1
Uap1l1	0.00760689	-0.369082	0.219	0.333	1
Add3	0.00761485	-0.685139	0.73	0.784	1
Brd3	0.00761701	-7.66321	0.979	0.988	1
Zfyve28	0.00761881	-0.678109	0.155	0.259	1
Gclc	0.0076422	-10.7076	0.888	0.901	1
2310011J03Rik	0.0076491	-0.405288	0.202	0.315	1
Nudcd2	0.00765292	-3.62163	0.712	0.728	1
Tonsl	0.0076748	-1.06961	0.558	0.66	1
Phgdh	0.00767675	-4.38408	0.918	0.914	1
Ccdc152	0.00770263	-1.05303	0.305	0.438	1
Ndufs1	0.0077107	0.687679	0.897	0.914	1
4833439L19Rik	0.0077245	-1.66503	0.811	0.858	1
Mmgt1	0.00773004	-0.43372	0.322	0.426	1
Morc2a	0.00774666	-0.689543	0.648	0.747	1
Ppip5k1	0.00775091	-8.00701	0.416	0.537	1
Glis2	0.00777852	-0.823659	0.236	0.358	1
Uros	0.0077881	-0.724394	0.322	0.451	1
Zfp867	0.00780008	-0.52657	0.103	0.191	1
Mtor	0.00781941	-6.58721	0.901	0.87	1
Ints9	0.00782745	-1.50091	0.614	0.716	1
Rsrc2	0.00785928	-0.471451	0.914	0.957	1
Ufm1	0.00789556	-0.36493	0.279	0.395	1
Rhot1	0.00789815	-1.34205	0.695	0.765	1
Mtcl1	0.00796591	-0.303747	0.086	0.173	1
Smad1	0.00798787	-1.7939	0.506	0.611	1
Ahdc1	0.00800372	-2.93488	0.648	0.759	1
Ophn1	0.00801479	-0.418488	0.18	0.29	1
AC127341.3	0.00804145	-1.01224	0.142	0.247	1
Rhd	0.00805028	-0.954396	0.378	0.241	1
Ftsj3	0.00806596	-3.10152	0.854	0.821	1
Nup153	0.00807039	1.50143	0.867	0.932	1
Smn1	0.0080814	-2.6436	0.867	0.889	1
Gle1	0.00811232	0.734266	0.863	0.901	1
Ddx42	0.00815174	-1.52299	0.97	0.957	1
Psma5	0.00817271	1.64175	0.966	0.969	1
Cbfb	0.00824938	-5.29703	0.871	0.914	1
Nploc4	0.0082653	-1.46016	0.884	0.938	1
Hmgxb3	0.00829146	-0.579458	0.365	0.469	1
Tuba3b	0.00831198	-29.2824	0.991	0.981	1
Selenow	0.00832318	4.70284	0.85	0.66	1
Lmnb1	0.0083464	-4.60179	0.845	0.864	1
Unc119	0.00835241	-0.749675	0.339	0.457	1
Antxr1	0.00835324	-0.428243	0.047	0.117	1
D630045J12Rik	0.00835741	-0.350911	0.408	0.543	1
Map3k12	0.00836213	-0.646713	0.305	0.426	1
Tmem29	0.00837118	-0.805787	0.592	0.698	1
Ubqln2	0.00839795	-2.20401	0.485	0.599	1
Ndufa6	0.00841919	0.363702	0.803	0.852	1
Apc	0.00843405	8.01633	0.923	0.932	1
Slc12a6	0.00844502	-2.90704	0.571	0.667	1
Rab3ip	0.00846323	-1.06875	0.764	0.79	1
Ube2g2	0.00847147	-1.09791	0.442	0.574	1
Rps15	0.00847414	-19.6359	0.996	1	1
Zfp711	0.00849855	-0.755066	0.335	0.475	1
Raly	0.00853293	-2.05245	0.948	0.957	1
Gm3376	0.00853695	2.18198	0.742	0.574	1
Rpl35	0.0085416	-30.8209	1	1	1
Mafg	0.00860338	-0.892689	0.91	0.914	1
Pkn1	0.00862585	-0.57293	0.172	0.278	1
Tdg	0.00863675	1.42813	0.584	0.438	1
Zfp850	0.00864536	-2.97331	0.356	0.488	1
Brpf1	0.00865568	-3.1286	0.7	0.765	1
Lmln	0.00868803	-0.363924	0.249	0.364	1
Mcts1	0.00869177	-0.851909	0.163	0.259	1
Dap3	0.00871159	-3.0293	0.858	0.895	1
Ubxn7	0.00873186	-0.588243	0.738	0.796	1
Pepd	0.00876	-0.34012	0.232	0.346	1
Uspl1	0.0087692	-0.528691	0.545	0.648	1
Abi2	0.00878061	-0.899632	0.494	0.586	1
Atg7	0.00882253	-0.799115	0.262	0.37	1
Ldhb	0.00882469	23.8911	0.253	0.37	1
Ddb2	0.00884723	-0.379416	0.395	0.531	1
Zfand6	0.00885221	-1.75724	0.901	0.951	1
Naa60	0.00886338	-0.904122	0.33	0.463	1
Mbtps1	0.00886799	-0.32523	0.867	0.907	1
Crtc1	0.00888749	-0.508251	0.318	0.438	1
Qars	0.00889507	-2.2377	0.738	0.833	1
Ptpn11	0.00890042	-0.684261	0.687	0.772	1
Rapgef1	0.00893973	-1.53813	0.343	0.444	1
Tram1l1	0.0089484	-0.336543	0.107	0.204	1
Zkscan17	0.00895162	-0.362805	0.142	0.241	1
Cmc2	0.0089584	-0.579008	0.472	0.562	1
Bcl2l2	0.00896581	-0.278673	0.159	0.265	1
Gapvd1	0.00897758	-1.48758	0.502	0.611	1
Hoxb8	0.00899077	0.939888	0.077	0.16	1
Psmd2	0.00900828	-9.61504	0.996	0.994	1
Usp36	0.00903217	-2.71782	0.704	0.809	1
Kdm2a	0.00903429	44.1287	0.948	0.944	1
Atp9b	0.00904193	-1.24918	0.326	0.426	1
Rnf208	0.00906558	0.364786	0.193	0.099	1
Atp1a1	0.00908406	5.3169	0.734	0.772	1
Rfxap	0.00908464	-1.42256	0.279	0.395	1
Car5b	0.00910108	-0.451627	0.064	0.142	1
Abraxas2	0.00911627	1.00102	0.584	0.426	1
Garnl3	0.00912746	-26.493	0.506	0.611	1
Ret	0.00912911	-9.34333	0.944	0.901	1
Zfp91	0.00913843	-6.2139	0.961	0.994	1
Zdhhc7	0.00914521	-0.312573	0.069	0.148	1
Ankra2	0.00917364	-0.376906	0.202	0.315	1
Heatr5a	0.00917742	-0.852075	0.515	0.654	1
Brsk2	0.00917953	-0.445509	0.343	0.463	1
Cfap298	0.00918295	2.37669	0.579	0.444	1
Pkp4	0.00919314	-1.23122	0.408	0.512	1
Ushbp1	0.00920302	-0.258614	0.06	0.136	1
Gas2l1	0.0092071	-3.00153	0.768	0.821	1
Rars2	0.00921319	-1.29708	0.352	0.457	1
Flot2	0.00923732	-2.61756	0.704	0.778	1
Atf7ip	0.00925834	-5.5293	0.747	0.809	1
Mycn	0.00927765	-4.31204	0.627	0.728	1
Synrg	0.00928182	3.75192	0.588	0.722	1
Erc2	0.00930932	0.333681	0.223	0.123	1
Akr1b10	0.00931061	-0.76843	0.137	0.241	1
Ddx3x	0.00932225	-11.6026	0.957	0.981	1
Alad	0.00934348	-2.60655	0.858	0.87	1
Opa1	0.00935446	1.23935	0.614	0.494	1
Malat1	0.00937309	-9.13868	0.906	0.938	1
Prelid1	0.00937417	-0.667265	0.953	0.944	1
Cpsf1	0.00937982	-3.36985	0.893	0.877	1
Smarcad1	0.00938518	-3.81519	0.665	0.759	1
Rnf10	0.00939637	4.93508	0.888	0.901	1
Stard7	0.00942413	0.277711	0.747	0.815	1
Rab40c	0.00944467	-1.81353	0.451	0.58	1
Afg3l1	0.00945079	-0.490809	0.558	0.63	1
Gid4	0.00946752	-0.686238	0.416	0.525	1
Sh3bp1	0.0094905	-3.7431	0.549	0.654	1
Sar1a	0.00953609	-2.80004	0.987	0.975	1
Depdc5	0.00953697	-1.46249	0.549	0.642	1
Tmco4	0.00953853	-0.311775	0.06	0.136	1
Haus4	0.00953985	-2.74992	0.897	0.914	1
Rbm18	0.00954117	-0.634969	0.815	0.877	1
Plpp3	0.00954642	-2.51526	0.167	0.265	1
Ap1g1	0.00956016	-3.77165	0.897	0.914	1
Tmem199	0.009564	-0.593585	0.67	0.728	1
Abcd3	0.00956759	-1.37217	0.459	0.549	1
Acly	0.00959273	-12.5969	0.987	1	1
Knstrn	0.00961933	-0.38281	0.369	0.5	1
Eif3a	0.00962196	-16.8812	1	0.994	1
Calm1	0.0096235	-6.34559	0.991	0.988	1
Nans	0.00967248	-1.52005	0.837	0.895	1
Mbd2	0.00967862	-1.74474	0.794	0.821	1
Rae1	0.00968964	-5.92839	0.974	0.981	1
Fam241b	0.0097059	-0.601123	0.751	0.586	1
Myo19	0.00972092	-0.422888	0.219	0.333	1
Med21	0.00973042	-1.34722	0.773	0.864	1
Vdac1	0.00973261	1.49068	0.343	0.463	1
Ttc17	0.00973315	-1.474	0.631	0.735	1
Wdr92	0.00975536	-0.762326	0.365	0.469	1
Derl2	0.00977366	-0.266208	0.416	0.556	1
Ppp2r2d	0.00978624	0.599164	0.794	0.858	1
Fry	0.00979183	-0.950447	0.468	0.543	1
Mrpl3	0.00979449	-1.91221	0.893	0.926	1
Usp10	0.00979714	0.476419	0.391	0.512	1
Parg	0.00980622	1.93544	0.91	0.92	1
Copg2	0.0098206	-2.10224	0.755	0.809	1
Helz	0.0098211	-4.93056	0.833	0.914	1
Fdft1	0.00983353	-2.47948	0.91	0.901	1
Esyt3	0.00988116	-0.469995	0.124	0.216	1
Zfp622	0.00988348	-2.08104	0.803	0.852	1
Wbp1	0.00988999	-0.411533	0.365	0.494	1
Dag1	0.00993034	-10.1562	0.966	0.963	1
Lrig2	0.00994634	-0.313237	0.378	0.512	1
Rabep1	0.0100039	-3.36522	0.948	0.938	1
Atad3a	0.0100309	0.510365	0.665	0.735	1
Fam49b	0.0100436	-0.874932	0.931	0.895	1
Sos1	0.0101004	-0.289395	0.674	0.772	1
Fbxo33	0.0101088	-1.03259	0.433	0.537	1
Stt3b	0.0101197	-1.6108	0.815	0.846	1
Zfp318	0.0101366	-0.600978	0.966	0.944	1
Rbm12	0.0101807	-0.870958	0.567	0.667	1
Stub1	0.0102064	-1.69566	0.678	0.722	1
Chuk	0.010221	-1.24088	0.901	0.889	1
Mef2a	0.0102221	-0.491758	0.489	0.623	1
Zc3h7b	0.0103066	-2.3303	0.828	0.877	1
Hsd17b7	0.0103456	-3.76675	0.734	0.753	1
Zfp523	0.0104357	-0.386938	0.33	0.444	1
Sesn1	0.0104521	-0.657248	0.369	0.494	1
Inpp5a	0.0104563	-0.495798	0.288	0.401	1
Magt1	0.0104844	-1.7639	0.481	0.623	1
Mxra7	0.010486	-0.57011	0.661	0.765	1
Abhd17b	0.0105007	-1.2247	0.343	0.469	1
Per3	0.0105371	-0.729216	0.339	0.463	1
Cenpt	0.0105613	-1.33617	0.695	0.728	1
Zfp207	0.0105673	-13.1431	1	0.969	1
Zfp275	0.0106118	-1.16147	0.155	0.247	1
Ubfd1	0.010622	-3.83442	0.94	0.926	1
Reps1	0.0106384	-1.01664	0.515	0.611	1
Cnot3	0.0106399	-3.32928	0.953	0.957	1
Dnm2	0.0106607	0.328356	0.7	0.79	1
Mbnl1	0.0106761	-11.5575	0.382	0.488	1
Golgb1	0.0106835	-7.57256	0.85	0.92	1
Sltm	0.0107131	-5.82768	0.845	0.901	1
Adam23	0.0107284	-1.62045	0.103	0.191	1
Fxr1	0.0107586	0.732018	0.991	0.988	1
Mgat2	0.010763	-0.610305	0.189	0.296	1
Ndufaf7	0.010795	-0.439728	0.352	0.463	1
Mbp	0.0107998	-0.509449	0.137	0.228	1
Hmgb3	0.0108035	-4.35732	0.974	0.988	1
Thoc5	0.0108403	-0.960732	0.403	0.549	1
Pum2	0.0108605	-2.57017	0.953	0.926	1
6030458C11Rik	0.0108739	-0.505679	0.652	0.728	1
Cnot8	0.0109283	-1.13186	0.532	0.642	1
Trim44	0.0109528	-2.04736	0.609	0.691	1
Kmt2c	0.0109608	-16.1629	0.974	0.969	1
Thbs1	0.0109699	-0.279596	0.073	0.154	1
Myl6	0.010978	-0.614517	0.871	0.895	1
Khsrp	0.0110098	-2.37983	0.97	1	1
Ncoa2	0.01101	-0.604437	0.519	0.63	1
Amot	0.0110118	-0.835116	0.442	0.549	1
Rab24	0.0110232	-0.534323	0.433	0.549	1
Impad1	0.0110368	-0.621673	0.369	0.488	1
Taf6l	0.0110478	-3.989	0.768	0.802	1
Map3k7	0.0110546	-1.83727	0.73	0.821	1
Stk38l	0.0110843	-1.49618	0.845	0.883	1
Prr5	0.0111411	-3.44286	0.876	0.889	1
Sycp2	0.0112109	-8.55003	0.944	0.957	1
Myo1c	0.011223	-1.02663	0.494	0.586	1
Col1a1	0.0112361	-10.3705	0.665	0.747	1
Micall1	0.0112377	-0.558279	0.305	0.414	1
Mysm1	0.0112569	-1.75898	0.768	0.79	1
Tubb4b	0.0112617	-29.3767	0.996	0.994	1
Usp30	0.0112966	-0.57993	0.227	0.333	1
Slc35f2	0.011305	-3.63917	0.841	0.864	1
Ssbp1	0.0113226	1.53901	0.983	0.981	1
Sub1	0.011324	4.09954	1	1	1
Ttc34	0.0113278	-0.540808	0.403	0.506	1
Calm3	0.0113279	-10.5792	0.906	0.932	1
Nfkb1	0.0113559	-0.466363	0.129	0.222	1
Fgfr1op2	0.011361	-0.490323	0.845	0.883	1
Kat6a	0.0113617	-5.79178	0.948	0.932	1
Piezo2	0.0113781	0.340598	0.142	0.062	1
Gm11808	0.0113953	-4.69502	0.996	1	1
Hdac4	0.0114108	-3.10755	0.532	0.63	1
Sox4	0.011438	-31.0412	0.996	0.994	1
Zfp236	0.0114488	-0.875128	0.412	0.531	1
Poldip3	0.0114748	-5.84204	0.987	0.969	1
Ngdn	0.0114771	-0.685705	0.592	0.698	1
Sart3	0.011489	-1.94666	0.815	0.852	1
Fcer1g	0.0114991	-43.8248	0.408	0.29	1
Trip11	0.0115022	-0.362688	0.536	0.636	1
E130308A19Rik	0.0115064	-1.7846	0.695	0.772	1
Reck	0.011562	-1.44429	0.27	0.377	1
Dmtf1	0.0115664	-0.778048	0.601	0.735	1
Sgo2a	0.0116041	-2.94749	0.845	0.642	1
Rpl10	0.0116126	1.82965	0.76	0.796	1
Nck2	0.0116327	-0.595553	0.369	0.469	1
Xpo6	0.0116425	-6.67837	0.858	0.889	1
2900026A02Rik	0.0116571	-1.0398	0.717	0.833	1
Lnx2	0.0116819	-0.434977	0.309	0.426	1
Zdhhc20	0.0117317	-0.802576	0.528	0.642	1
Ube3c	0.011744	-0.331147	0.674	0.747	1
Tia1	0.0117579	-1.2539	0.579	0.679	1
Aldh7a1	0.0117655	-1.735	0.554	0.648	1
Mta3	0.0117753	-2.78089	0.76	0.802	1
Tlr3	0.0117824	-0.683857	0.133	0.228	1
Ube2f	0.011784	-2.08061	0.725	0.765	1
Fpgs	0.011786	-0.80875	0.584	0.648	1
Arhgef1	0.0117953	-3.67756	0.631	0.698	1
[truncated: 6,067 more rows]

## Sheet: state4
gene	p_val	avg_log2FC	pct.1	pct.2	p_val_adj
Neurl4	9.56292e-12	-3.1923	0.099	0.592	2.48999e-07
Rps14	7.35101e-10	-16.646	1	1	1.91406e-05
Gm12166	1.03765e-09	-1.96381	0.132	0.541	2.70183e-05
Ganab	1.18423e-08	-2.7559	0.813	0.969	0.000308349
Psmb6	1.19688e-08	-10.9292	0.857	0.99	0.000311643
Rpl18	2.07018e-08	-25.0005	1	1	0.000539033
Rps19	2.12534e-08	-27.548	1	1	0.000553395
Nfat5	2.27903e-08	-0.571739	0.736	0.929	0.000593413
Dlat	2.82229e-08	-2.70998	0.429	0.786	0.000734868
Erh	3.74819e-08	-11.7296	0.923	0.99	0.000975955
Rps11	1.20548e-07	-48.8336	1	1	0.00313882
Gm10076	1.77706e-07	-5.14937	0.868	0.949	0.00462711
Srrm2	1.88288e-07	-15.6715	0.989	1	0.00490265
Zzef1	2.48567e-07	-1.84779	0.132	0.469	0.00647218
Mdh2	2.89511e-07	-12.6828	1	1	0.00753829
Rpl11	2.9726e-07	-7.24669	0.989	1	0.00774004
Eed	4.1994e-07	-3.44992	0.714	0.878	0.0109344
Pom121	4.20203e-07	-3.64135	0.703	0.857	0.0109412
Laptm4a	4.50551e-07	-11.7213	0.989	1	0.0117315
Aard	5.04788e-07	-22.2392	0	0.245	0.0131437
Spen	5.36921e-07	-4.38827	0.956	0.98	0.0139803
Eef2	5.77712e-07	-18.7221	1	1	0.0150425
Smek1	9.53114e-07	-8.22738	0.033	0.296	0.0248172
Ctage5	9.95544e-07	-5.96929	0.022	0.286	0.025922
Atp5b	1.14956e-06	-5.64975	0.989	0.99	0.0299323
Gstm2	1.18577e-06	-35.17	0.022	0.276	0.0308751
Rbpj	1.34898e-06	-2.97366	0.758	0.949	0.0351247
Ppp6r3	1.45611e-06	-6.37455	0.659	0.908	0.0379141
Ndufb9	1.46656e-06	-3.49855	1	0.969	0.0381862
Rplp2	1.68839e-06	-47.502	1	1	0.0439623
Rpl32	1.88785e-06	-24.4453	1	1	0.0491558
Fam21	1.93814e-06	-8.79009	0.033	0.286	0.0504653
Ndufb7	2.0044e-06	-3.06661	0.604	0.827	0.0521905
Rqcd1	2.1509e-06	-7.15834	0.033	0.286	0.0560052
Eef1g	2.38873e-06	-28.5774	0.989	1	0.0621976
Mllt4	2.60994e-06	-9.48324	0.044	0.296	0.0679577
2010107E04Rik	2.64496e-06	-28.6035	0.044	0.296	0.0688694
Vprbp	2.68669e-06	-4.22152	0.022	0.265	0.0699561
2810474O19Rik	2.91072e-06	-3.93104	0.033	0.286	0.0757893
l7Rn6	3.16828e-06	-1.5151	0	0.214	0.0824956
Nop16	3.23823e-06	-4.78182	0.758	0.867	0.0843171
Myeov2	3.48571e-06	-5.47859	0.033	0.286	0.0907609
Gm10263	3.56481e-06	-12.8922	0.044	0.296	0.0928206
Rpl28	3.97096e-06	-22.9676	1	1	0.103396
Nfe2l1	4.4913e-06	5.45499	0.78	0.918	0.116944
Hn1	4.93799e-06	-14.4558	0.033	0.276	0.128575
Ncapd2	5.06835e-06	-8.01867	0.912	0.949	0.13197
Uqcrq	5.32599e-06	-9.81447	0.967	0.99	0.138678
Mrfap1	5.59156e-06	-8.9027	0.934	0.99	0.145593
Wdr89	5.6876e-06	-27.6807	0.978	0.99	0.148094
2023-09-15	6.36252e-06	-6.38156	0.044	0.286	0.165667
Tmem57	6.61486e-06	-19.463	0.044	0.286	0.172238
Desi2	6.65759e-06	-3.85911	0.516	0.745	0.17335
Ankrd17	6.75212e-06	-11.1869	0.989	1	0.175812
1810043H04Rik	6.76056e-06	-2.8139	0.022	0.245	0.176031
Spata7	6.83641e-06	-21.533	0.495	0.724	0.178006
Ppp2r4	6.85332e-06	-5.23323	0.033	0.265	0.178447
Ppp2cb	7.29613e-06	-6.93557	0.637	0.816	0.189977
Zswim6	7.32234e-06	-5.06156	0.044	0.286	0.190659
Dhps	7.33555e-06	-2.50428	0.451	0.745	0.191003
Nomo1	8.01881e-06	-3.9489	0.791	0.929	0.208794
2610524H06Rik	8.15276e-06	-3.26823	0.495	0.745	0.212281
Rhobtb3	8.88985e-06	-1.6355	0.242	0.531	0.231474
Gm4316	9.06747e-06	-2.68962	0.033	0.265	0.236099
A830080D01Rik	9.07064e-06	-4.86379	0.033	0.265	0.236181
Gareml	9.23765e-06	-3.7216	0.011	0.224	0.24053
Taok1	9.73522e-06	-0.937051	0.802	0.949	0.253486
Crls1	9.73915e-06	-2.11349	0.154	0.439	0.253588
Wdr5	1.01216e-05	-1.78939	0.923	0.98	0.263546
Nhp2l1	1.03467e-05	-7.30869	0.055	0.296	0.269406
Erp29	1.03618e-05	-0.685039	0.637	0.816	0.269802
Spint1	1.05906e-05	-1.76626	0.582	0.827	0.275759
Cirbp	1.07813e-05	-1.77161	0.967	1	0.280722
Rbmxl1	1.10918e-05	-0.549255	0.593	0.806	0.288809
Shfm1	1.12567e-05	-13.9373	0.044	0.276	0.293101
Mkks	1.16289e-05	-1.71259	0.22	0.52	0.302792
Rpl13-ps3	1.17649e-05	-5.9081	0.044	0.286	0.306336
Sec63	1.18234e-05	-2.66	0.89	0.99	0.307859
2700060E02Rik	1.21204e-05	-6.21479	0.044	0.276	0.315591
Raver1	1.30589e-05	-2.21778	0.022	0.235	0.340027
Parp12	1.32463e-05	-2.39592	0.582	0.796	0.344908
9430016H08Rik	1.35239e-05	-1.90127	0.011	0.214	0.352135
2810403A07Rik	1.36862e-05	-3.91393	0.033	0.255	0.356362
Prune	1.3827e-05	-9.05564	0.044	0.276	0.360027
2310036O22Rik	1.3948e-05	-15.3569	0.055	0.286	0.363178
Srf	1.40639e-05	-1.45538	0.714	0.898	0.366197
Eif3f	1.42183e-05	-9.88597	0.945	0.969	0.370215
Mt2	1.4318e-05	-86.9067	1	1	0.372812
Cirh1a	1.47805e-05	-13.3129	0.055	0.296	0.384855
Rps26-ps1	1.48233e-05	-8.52468	0.055	0.286	0.38597
Fam60a	1.50063e-05	-10.2	0.055	0.286	0.390735
Larp1	1.50126e-05	-6.92964	0.989	1	0.390899
Adgrl1	1.52612e-05	-1.39102	0.934	0.98	0.397372
Gnb2l1	1.52758e-05	-26.5825	0.066	0.296	0.397751
Mrpl15	1.53763e-05	-4.48645	0.725	0.908	0.400369
1810026J23Rik	1.62498e-05	-3.98237	0.011	0.214	0.423112
Tceb2	1.63942e-05	-15.276	0.066	0.296	0.426873
Atp1a1	1.74539e-05	-2.3928	0.681	0.847	0.454464
Gm7324	1.75021e-05	0.667656	0.242	0.031	0.455719
Tmed10	1.79125e-05	0.509761	0.912	0.939	0.466404
Arl3	1.80609e-05	-1.47985	0.209	0.5	0.470271
1110008F13Rik	1.85185e-05	-7.41652	0.033	0.255	0.482186
Ndel1	1.86916e-05	-3.04955	0.824	0.888	0.486692
Setd8	1.94668e-05	-6.43077	0.033	0.255	0.506877
2700094K13Rik	1.95668e-05	-27.6347	0.066	0.296	0.509481
Gatad2b	2.08271e-05	-3.35624	0.923	0.99	0.542296
Zcchc11	2.09221e-05	-8.66169	0.055	0.286	0.544769
AI314180	2.11541e-05	-7.24744	0.066	0.296	0.550809
Erdr1	2.16046e-05	-4.34535	0.044	0.276	0.56254
Edc3	2.18588e-05	-1.99885	0.604	0.837	0.569159
Wash1	2.28458e-05	-1.74604	0.011	0.204	0.594859
Glg1	2.36393e-05	-6.06164	0.967	0.98	0.61552
RP23-4H17.3	2.3644e-05	-15.0359	0.011	0.204	0.615641
Rbbp6	2.42072e-05	13.5655	0.989	1	0.630307
Ctsf	2.42107e-05	-3.36889	0.549	0.816	0.630398
Hn1l	2.51832e-05	-7.5584	0.044	0.265	0.655721
Emc10	2.52894e-05	-3.73908	0.835	0.949	0.658485
Arhgdia	2.56133e-05	-3.0466	0.978	0.99	0.666919
Gm8730	2.5859e-05	-14.3309	0.066	0.296	0.673316
AU019823	2.61355e-05	-1.48752	0.022	0.224	0.680515
Suco	2.65249e-05	2.87876	0.637	0.827	0.690656
Fam103a1	2.66291e-05	-4.99984	0.022	0.224	0.693369
Ipo4	2.7209e-05	-2.91328	0.78	0.939	0.708468
Ildr2	2.75796e-05	-1.27298	0.022	0.224	0.718118
2310035C23Rik	2.78616e-05	-1.73684	0.022	0.224	0.72546
Pebp1	2.86888e-05	-10.3054	0.989	0.99	0.746999
Hdgfrp3	2.89141e-05	-7.33754	0.044	0.265	0.752864
Faap20	2.98583e-05	-2.07789	0.407	0.694	0.77745
Tmem115	3.03396e-05	-0.51315	0.022	0.224	0.789983
Tmem55b	3.04891e-05	-2.70077	0.022	0.224	0.793875
Pcnxl3	3.49015e-05	-3.60766	0.044	0.265	0.908765
Atp2a2	3.51605e-05	-4.32311	0.846	0.929	0.915509
Tceb1	3.56992e-05	-5.70224	0.055	0.276	0.929535
Gpbp1	3.59557e-05	-4.3318	0.978	0.969	0.936216
Gm10260	3.63662e-05	-9.13349	0.495	0.694	0.946903
Mageb4	3.74408e-05	-3.09652	0.978	0.99	0.974883
Slc25a4	3.82244e-05	-3.50881	0.56	0.765	0.995286
Chd3os	4.23347e-05	-7.08032	0.055	0.276	1
Gm10116	4.31536e-05	-6.35349	0.055	0.286	1
Tnks2	4.36124e-05	-1.99398	0.978	0.99	1
Slc12a2	4.36487e-05	-5.7187	0.89	0.939	1
D2Wsu81e	4.46131e-05	-1.16081	0.011	0.194	1
D15Ertd621e	4.50213e-05	-7.56435	0.066	0.286	1
Zfp207	4.55115e-05	-16.2891	0.989	0.99	1
Samd1	4.56625e-05	-9.19209	0.879	0.959	1
Hiat1	4.66362e-05	-3.7549	0.033	0.235	1
Gyltl1b	4.85546e-05	-3.2749	0.055	0.276	1
Slmo2	4.94752e-05	-2.07812	0.044	0.255	1
Cpsf3l	5.08337e-05	-1.12624	0.033	0.245	1
BC003331	5.10042e-05	-1.32441	0.011	0.194	1
Selk	5.12186e-05	-4.27149	0.066	0.296	1
Cnot10	5.21026e-05	-4.41396	0.758	0.918	1
Srp54b	5.37769e-05	-9.32215	0.044	0.255	1
Mesdc2	5.58479e-05	-1.77224	0.022	0.214	1
Ipo8	5.60136e-05	-1.87408	0.473	0.735	1
Ddi2	5.79596e-05	-1.9943	0.571	0.827	1
Gatsl2	5.86617e-05	-0.932609	0.011	0.194	1
Olfr1423	5.92698e-05	23.1907	0.824	0.602	1
1110037F02Rik	6.13563e-05	-3.48598	0.055	0.265	1
Pafah1b2	6.24987e-05	0.844817	0.945	0.949	1
Arglu1	6.39045e-05	-5.23319	0.967	0.969	1
Golph3	6.43497e-05	-3.25247	0.725	0.837	1
Nsun5	6.48068e-05	-3.72527	0.429	0.704	1
Rpl37a	6.60711e-05	-25.587	1	1	1
Cadm1	6.9617e-05	-3.67805	0.912	0.959	1
Kif5b	7.16638e-05	-3.81181	0.813	0.918	1
Kif5a	7.18076e-05	-0.856479	0.231	0.51	1
Acp6	7.19635e-05	10.4851	0.593	0.776	1
Cry2	7.34751e-05	-1.50881	0.275	0.541	1
Pi4kb	7.39431e-05	-1.12442	0.176	0.429	1
Gm11273	7.47763e-05	-1.00208	0.121	0.367	1
Specc1l	7.48264e-05	-1.84342	0.538	0.755	1
Gabpb2	7.49832e-05	-1.98116	0.692	0.888	1
Zfp518a	7.53713e-05	-5.85369	0.945	0.959	1
Rps27a	7.57992e-05	-52.6377	1	1	1
Zfos1	7.59e-05	-5.42352	0.055	0.265	1
Cep104	7.79465e-05	-1.26711	0.143	0.398	1
Tmem87b	7.82311e-05	-1.88831	0.714	0.888	1
Fam134a	7.86123e-05	-9.48509	0.066	0.276	1
1600002H07Rik	7.93729e-05	-1.92786	0.011	0.184	1
Cdv3	8.02745e-05	-5.04171	0.769	0.918	1
2610305D13Rik	8.10008e-05	0.723372	0.033	0.235	1
Tex13	8.18957e-05	-7.7955	0.066	0.286	1
Vps51	8.42112e-05	-0.686004	0.143	0.398	1
Smek2	8.42296e-05	-3.07557	0.055	0.265	1
Tmem194	8.58151e-05	-2.56185	0.022	0.204	1
Wbp5	8.58854e-05	-35.17	0.022	0.204	1
Glyr1	8.76688e-05	-5.87606	0.923	0.98	1
Rpl13a	8.76807e-05	-24.4641	0.418	0.633	1
Mga	8.85632e-05	-11.6042	0.967	1	1
Lsm4	8.87674e-05	-6.48166	0.89	0.918	1
Supt5	8.89293e-05	-6.46926	0.934	1	1
2023-03-06	8.91216e-05	-1.08223	0.418	0.673	1
Nsd1	8.92478e-05	0.346564	0.934	0.99	1
Gm13247	9.0501e-05	-0.698667	0.022	0.204	1
Cct5	9.07186e-05	-9.83017	1	1	1
H3f3b	9.09395e-05	2.984	1	1	1
Wdr43	9.15095e-05	1.37175	0.989	1	1
Zfp597	9.38866e-05	-2.2868	0.747	0.898	1
Ufd1l	9.43128e-05	-2.62908	0.055	0.265	1
Scai	9.56991e-05	-0.959661	0.374	0.684	1
Ptprf	9.58096e-05	-1.12584	0.934	0.99	1
Fam178a	9.73847e-05	-1.42888	0.055	0.265	1
Ndufs5	9.91056e-05	-5.23275	0.846	0.99	1
Mina	9.94816e-05	-6.30803	0.055	0.255	1
Fam195b	9.96992e-05	-10.3514	0.055	0.255	1
Lgmn	0.000101108	-2.09874	0.56	0.765	1
Gnaq	0.000102507	-1.2169	0.44	0.673	1
Prmt10	0.000103915	-1.45574	0.022	0.204	1
Gucy2c	0.000106331	-0.841884	0	0.153	1
Rsrc2	0.000107988	-2.43744	0.978	0.949	1
Supt6	0.000117925	-3.57303	0.912	0.98	1
2510039O18Rik	0.000120285	-3.01563	0.396	0.694	1
Taz	0.000121011	-0.85063	0.088	0.316	1
Nagpa	0.000121407	-1.05597	0.253	0.541	1
Gm14698	0.000122415	-1.24599	0.055	0.265	1
Pank3	0.000122654	-2.97917	0.681	0.796	1
Pura	0.000123839	1.27704	0.615	0.867	1
Fam172a	0.000125107	-0.836427	0.176	0.439	1
Ppan	0.000126385	-2.4012	0.637	0.806	1
Whsc1l1	0.000126833	-1.81933	0.044	0.245	1
Pdzd11	0.000130091	-0.942732	0.407	0.704	1
mt-Nd4l	0.000130779	-32.2795	0.989	0.99	1
Rnf44	0.000132591	-6.63964	0.989	1	1
Atp5j	0.00013605	-8.08423	0.923	0.99	1
Ralbp1	0.000139639	0.944689	0.923	1	1
0610007P14Rik	0.000140229	-5.61235	0.055	0.255	1
Fam73a	0.000141578	-0.92793	0.011	0.173	1
Wbscr22	0.000142968	-1.21944	0.011	0.173	1
Dpy19l3	0.000144309	-1.19106	0.209	0.49	1
E430025E21Rik	0.000145119	-2.47796	0.044	0.235	1
Skil	0.000148393	-0.649791	0.758	0.918	1
Hyou1	0.000149861	1.35503	0.901	0.959	1
Atp6v0d1	0.000150945	-2.86945	0.747	0.857	1
2010107G23Rik	0.000154149	-7.79533	0.033	0.214	1
Gltscr2	0.000155638	-4.4098	0.044	0.235	1
Polr2f	0.000156512	-7.6743	0.967	0.98	1
9030624J02Rik	0.000159487	-1.49197	0.033	0.214	1
Gltscr1l	0.000162575	-1.20536	0.011	0.173	1
Hexa	0.000163227	-1.05926	0.495	0.735	1
Ccdc53	0.000164086	-1.51758	0.022	0.194	1
Lrrcc1	0.000169634	-3.26263	0.527	0.776	1
A230046K03Rik	0.000170089	0.97053	0.033	0.224	1
Plekha5	0.00017145	-1.41958	0.527	0.714	1
Rfwd2	0.000173334	-2.57409	0.033	0.214	1
Rnf111	0.000178888	-1.22095	0.407	0.612	1
Mlc1	0.000179235	-0.478562	0.044	0.235	1
Morc1	0.000180072	-4.41381	0.791	0.888	1
Abi2	0.000181146	-2.5111	0.451	0.663	1
Utp11l	0.000184123	-2.29287	0.055	0.255	1
Erbb2ip	0.00018544	-1.78942	0.022	0.194	1
Tssc1	0.000189774	-0.602179	0	0.143	1
Map2k2	0.000193302	-3.3017	0.769	0.908	1
Msi2	0.000198889	-1.87277	0.978	1	1
Leo1	0.000199187	-0.393316	0.286	0.551	1
Ctns	0.000200047	-1.42027	0.264	0.541	1
Sssca1	0.000201972	-1.35192	0.352	0.582	1
2023-03-02	0.000202775	-7.37896	0.187	0.439	1
Zbtb16	0.000206129	-11.4175	0.978	0.969	1
Zbtb44	0.000207189	-8.38601	0.846	0.929	1
Ept1	0.000209942	-0.58646	0.033	0.214	1
Rcc2	0.000211245	-3.58977	1	0.99	1
Ncoa5	0.000211287	-1.13128	0.297	0.551	1
Traf3	0.000212627	1.48161	0.407	0.643	1
Wnk3	0.000214376	-0.871685	0.077	0.286	1
Eif6	0.000217653	-3.07537	0.989	0.98	1
Aph1a	0.00021821	-1.54542	0.385	0.622	1
Caprin1	0.000218543	-12.4545	0.945	0.99	1
Rps2	0.000219916	-9.99144	1	1	1
Son	0.000221013	-5.08609	0.989	1	1
Rpl17	0.000221645	-72.0239	1	1	1
Smim10l1	0.000223335	-1.53276	0.341	0.582	1
Csnk1g2	0.000224579	-1.42272	0.725	0.857	1
Sgol2a	0.000224752	-16.1411	0.044	0.224	1
Arfgef2	0.000228333	-1.07317	0.176	0.398	1
Cept1	0.000229691	-0.97785	0.154	0.388	1
Trip12	0.000230022	-10.5602	1	1	1
Tgoln1	0.000233229	-4.41821	0.956	0.98	1
Setd2	0.000235399	-1.47536	0.846	0.929	1
Gm9843	0.000235647	-4.48425	0.055	0.245	1
Prdx3	0.000236181	-2.75128	0.33	0.602	1
Rabl3	0.000241362	-0.863162	0.604	0.806	1
2410016O06Rik	0.000244104	-1.26732	0.011	0.163	1
Stk16	0.000244151	-1.42254	0.33	0.571	1
Ttc34	0.000248356	-1.1048	0.363	0.612	1
Ankrd11	0.000255718	1.13203	0.967	0.969	1
AI662270	0.000256133	-0.620559	0.011	0.163	1
Rpl23a-ps3	0.000258585	-0.803229	0.011	0.163	1
Mbtd1	0.000259108	-2.48869	0.923	0.98	1
Tcf24	0.000260267	-1.7092	0.253	0.49	1
Fam134c	0.000261707	-2.54708	0.055	0.245	1
Dip2b	0.000264224	-0.694953	0.637	0.827	1
Fndc3b	0.000267357	-1.90981	0.352	0.582	1
Utp20	0.000270072	-5.23251	0.934	0.969	1
Usp31	0.000271866	-1.92428	0.319	0.592	1
Ogt	0.000273099	-26.481	0.637	0.888	1
Zfp318	0.000273405	112.448	0.989	0.959	1
Whsc1	0.000273884	-2.77937	0.066	0.265	1
PISD	0.000275297	-1.919	0.022	0.184	1
Wdr90	0.000275336	-0.647296	0.11	0.327	1
Brpf1	0.000276674	-3.37687	0.604	0.786	1
Snapc3	0.000277363	-1.85215	0.286	0.531	1
Psd3	0.000278741	-1.74239	0.308	0.541	1
Srsf1	0.000279137	-10.9236	0.967	1	1
Ddx39	0.000281081	-6.29622	0.857	0.918	1
Zmym3	0.000282068	-18.5842	0.978	0.98	1
Rps16	0.0002958	-24.4189	1	1	1
Ubn1	0.000298952	-3.44605	0.934	0.959	1
Fbxo42	0.000299132	-1.31185	0.319	0.551	1
Rps10	0.000299235	-32.6247	0.56	0.765	1
Mov10l1	0.000311295	-6.50248	0.923	0.949	1
Fdx1l	0.000312296	-1.81893	0.022	0.184	1
Casc3	0.000315833	-3.58893	0.835	0.969	1
Ell	0.000316329	-1.84748	0.473	0.653	1
Stag2	0.000320157	1.96041	0.725	0.847	1
Kif1bp	0.000322151	-0.631445	0.407	0.633	1
Gnb4	0.000322661	-1.49718	0.484	0.755	1
Plekha1	0.000323405	-4.42518	0.868	0.898	1
Ptpn12	0.000328785	-2.80031	0.868	0.918	1
Ptch1	0.000331165	-4.26027	0.637	0.857	1
Adrbk2	0.00033424	-0.351172	0	0.133	1
Gm10093	0.000335901	-0.504447	0	0.133	1
Trim71	0.000337103	3.67392	0.978	1	1
Ggnbp1	0.000338002	-0.983534	0.11	0.327	1
Ccdc127	0.000339507	-2.20803	0.582	0.776	1
Ninl	0.000341963	-1.30811	0.648	0.827	1
Pik3r3	0.000345587	0.341174	0.769	0.878	1
Ogfod1	0.000354141	-0.576375	0.264	0.52	1
Polr1b	0.000355515	-1.08277	0.495	0.714	1
Lpcat1	0.000357777	-3.70628	0.44	0.653	1
Clec16a	0.000358538	-0.951692	0.198	0.429	1
Aftph	0.000359951	-2.17894	0.67	0.816	1
Hnrnpf	0.000362588	-35.6161	1	1	1
Zswim5	0.000365411	-0.845647	0.275	0.531	1
Tmem245	0.000366955	-28.747	0.769	0.898	1
Surf4	0.000374613	-4.34993	0.78	0.888	1
Rps15a	0.000374735	-31.1901	1	1	1
Itfg1	0.000375567	-1.93282	0.484	0.663	1
Cacul1	0.000376077	-4.24681	0.89	0.98	1
Arid3a	0.000394673	-1.74317	0.429	0.673	1
Lman2	0.000398559	-2.70895	0.78	0.857	1
Wac	0.000404706	-7.03083	0.934	0.929	1
Apoa1bp	0.000407778	-3.81352	0.055	0.235	1
Igf1r	0.000412402	-11.1493	0.89	0.949	1
Elp3	0.000414436	-4.71449	0.451	0.704	1
Bptf	0.000419526	-2.70062	0.956	0.99	1
Rpl4	0.00041973	-30.1896	1	1	1
Cse1l	0.000427343	-4.50732	0.945	0.959	1
Ndufv1	0.000428656	-12.3583	0.934	0.929	1
Bid	0.000429002	-0.895427	0.308	0.561	1
Serpinh1	0.000429668	-1.34714	0.176	0.398	1
Ddhd2	0.000438915	-3.82113	0.791	0.929	1
Katnal1	0.000440232	-0.372537	0.044	0.224	1
Wdr1	0.000441126	-7.90388	0.956	0.98	1
Fnta	0.000441248	-2.10495	0.538	0.673	1
Ccdc88a	0.000446921	-10.7568	0.934	0.939	1
Xpo1	0.000447759	1.98733	1	1	1
Spint5	0.000448495	1.43129	0.571	0.337	1
AI846148	0.000448815	-2.46816	0.011	0.153	1
U2af1l4	0.000457349	-0.678648	0.011	0.153	1
Hrsp12	0.000457418	-2.47689	0.011	0.153	1
Alg11	0.000458269	-0.845013	0.242	0.48	1
Gm16586	0.000461344	-0.512689	0.011	0.153	1
Inadl	0.000461413	-0.635858	0.011	0.153	1
Gna13	0.000462472	-0.284708	0.868	0.959	1
1700018B24Rik	0.000467719	-1.88374	0.648	0.878	1
Sdhb	0.000474143	-7.58067	0.758	0.918	1
Camta2	0.000475099	-1.31361	0.286	0.51	1
Kbtbd8	0.000480932	-0.893879	0.165	0.378	1
Hiatl1	0.000484082	-1.91254	0.022	0.173	1
9230110C19Rik	0.000492838	-1.84557	0.022	0.173	1
Fam175a	0.000492933	-3.70514	0.022	0.173	1
Lonp1	0.000507499	-2.21106	0.56	0.755	1
Zfp428	0.000508109	-1.94339	0.516	0.704	1
Tnpo1	0.000512765	-2.0191	0.956	0.99	1
Mid1	0.000513362	-2.84302	0.077	0.265	1
Lmbr1l	0.000514639	-1.42792	0.396	0.653	1
Zfp433	0.000528195	-0.752082	0.022	0.173	1
Syvn1	0.000529732	-1.15076	0.33	0.571	1
Rbfa	0.000530458	-0.957473	0.407	0.622	1
Ap1g1	0.000530779	-4.04649	0.835	0.949	1
Tex101	0.000530928	-0.720208	0.692	0.837	1
Man2c1	0.000531317	-1.04692	0.121	0.327	1
Tex9	0.000539392	0.280523	0.604	0.796	1
Oasl1	0.000540686	-0.754726	0.033	0.194	1
Fam120b	0.000542042	-0.31629	0.374	0.622	1
Rps13	0.000543202	-25.2997	1	1	1
Pphln1	0.000543625	-11.2443	0.967	0.969	1
Uggt1	0.000547324	-2.89267	0.56	0.755	1
Slc7a1	0.000547722	-1.47444	0.516	0.765	1
Bcor	0.000550657	-1.62493	0.132	0.357	1
Wwp2	0.000553284	-1.4317	0.56	0.714	1
Hmga1	0.000556562	-5.60099	0.846	0.939	1
Aff3	0.000570714	-4.11617	0.462	0.653	1
Rnf149	0.00057288	-21.9424	0.967	1	1
Ubac2	0.000578117	-1.34185	0.692	0.857	1
Dock3	0.000580901	-2.33775	0.495	0.714	1
Deb1	0.000591042	-0.568461	0	0.122	1
Fam63a	0.000591882	-0.534766	0	0.122	1
Nlrp4c	0.000592073	-2.34221	0.769	0.847	1
Luc7l3	0.000598844	-2.83437	0.967	0.969	1
Rpl8	0.000605865	-40.2773	1	1	1
Farsa	0.000608343	-2.59307	0.758	0.898	1
Zc3hc1	0.000617662	-2.60077	0.571	0.796	1
Polr2e	0.000622745	-6.24687	0.879	0.949	1
Sparc	0.000623822	-47.9354	0.121	0.316	1
Frs2	0.000634295	-0.877168	0.473	0.714	1
Pde4c	0.000637322	2.93038	0.571	0.735	1
Sec22b	0.000646641	-0.618398	0.626	0.837	1
Eno1	0.000648876	-9.07567	0.868	0.959	1
Rtfdc1	0.000653818	-1.22321	0.033	0.194	1
Sh3bp1	0.000656882	-8.09091	0.462	0.684	1
Pin1	0.000658056	-4.45276	0.901	0.969	1
G3bp2	0.000663701	-16.1126	0.989	0.98	1
Ptbp1	0.000666548	-12.8482	0.912	0.99	1
Pogk	0.000674524	-1.6943	0.462	0.684	1
Itpr3	0.000676129	-2.60478	0.363	0.592	1
Fktn	0.000679651	-0.645085	0.066	0.245	1
Capn10	0.000679878	-1.74821	0.286	0.5	1
Ube2j2	0.00068079	-8.31834	0.934	0.959	1
Cops2	0.000680979	-4.53208	0.725	0.908	1
Camsap1	0.000686499	-4.53486	0.89	0.939	1
Pdia5	0.000689801	-3.24084	0.505	0.704	1
Nfatc3	0.000698479	0.466279	0.791	0.918	1
Rnf10	0.000711984	-7.93304	0.879	0.939	1
Grina	0.000713983	-0.956049	0.121	0.327	1
Map3k15	0.000717813	-1.83473	0.692	0.837	1
Btbd1	0.00073457	-1.42382	0.824	0.878	1
Snhg6	0.000740297	-1.76794	0.637	0.796	1
Fam71e1	0.000748273	-1.02124	0.099	0.296	1
Csrnp2	0.000748663	-1.23748	0.33	0.561	1
Ntrk2	0.000759886	0.25645	0.286	0.092	1
Pja2	0.000765131	-1.44055	0.385	0.622	1
Gars	0.000765744	-7.06697	0.956	0.99	1
Phb2	0.000766704	-6.04106	0.989	0.98	1
Hnrnpa1	0.000773435	-17.6781	1	1	1
Gpn3	0.000774781	-2.62258	0.791	0.939	1
Rtn3	0.000775287	-1.9029	0.879	0.98	1
Zfp407	0.000778738	1.08729	0.198	0.439	1
Tjp1	0.000780688	-0.867758	0.956	0.949	1
BC022687	0.000782532	-1.64898	0.011	0.143	1
Kctd2	0.000786042	-1.03843	0.253	0.469	1
Ttc3	0.000786758	3.11328	0.967	0.99	1
Rps18-ps3	0.000790067	-0.745871	0.011	0.143	1
BC030336	0.000790358	-1.10419	0.011	0.143	1
Rpusd4	0.000790579	-0.710782	0.176	0.398	1
Rpl34	0.000790891	-17.272	1	1	1
Lamb1	0.00079318	-2.34373	0.626	0.806	1
Ttc14	0.000794775	-5.88212	0.835	0.929	1
Pcnxl4	0.000797807	-0.705057	0.011	0.143	1
Vdac3-ps1	0.000798042	-0.914196	0.011	0.143	1
3110043O21Rik	0.0007981	-1.23715	0.011	0.143	1
Hnrnpk	0.00080569	-1.41277	1	1	1
Bicd2	0.000816756	-4.09034	0.67	0.837	1
Tyw1	0.000817549	-1.10876	0.462	0.694	1
Tmem261	0.000819771	-0.575192	0.011	0.143	1
Dgat2	0.000824747	-0.361429	0.582	0.765	1
Cic	0.000825861	-8.80966	0.868	0.908	1
5830416I19Rik	0.000826654	-0.529169	0.011	0.143	1
Ube2d3	0.000827599	-1.46436	0.989	0.98	1
Smg7	0.000828276	0.864937	0.879	0.969	1
Vav2	0.000829368	-1.99147	0.44	0.622	1
Lpin2	0.000830336	-4.59409	0.725	0.867	1
Atp5sl	0.000832723	-3.78104	0.011	0.143	1
Zfp518b	0.00083705	-1.58707	0.582	0.816	1
Ict1	0.000845956	-1.23949	0.022	0.163	1
Spcs3	0.00085196	-1.45416	0.407	0.602	1
Rpl10a	0.000857149	-19.4737	1	1	1
Tcf3	0.000873333	-21.3333	0.868	0.99	1
D930015E06Rik	0.00087699	-1.57685	0.022	0.163	1
Fam175b	0.000879816	-1.34445	0.044	0.204	1
Gm42903	0.000880005	0.468149	0.176	0.031	1
Dnajc3	0.000888686	-3.23493	0.703	0.827	1
Noc3l	0.000891432	-2.58901	0.692	0.888	1
Nudt9	0.000894724	-1.27174	0.242	0.459	1
Efr3a	0.000896153	-4.41911	0.89	0.939	1
Hars2	0.000908055	-0.739058	0.176	0.388	1
Rbm39	0.000912725	-25.685	1	1	1
Mgea5	0.000913808	-1.7508	0.978	1	1
Zswim8	0.000918921	-0.601912	0.231	0.439	1
Echdc1	0.000922053	-2.43982	0.473	0.704	1
Bet1l	0.00092608	-0.764164	0.253	0.48	1
Abcb8	0.000927617	-1.03495	0.242	0.469	1
Adss	0.000928214	1.60304	0.89	0.918	1
Prkar1a	0.000929897	-5.39433	1	1	1
Rxra	0.000933515	-1.08732	0.385	0.592	1
Bnip2	0.000934944	-1.62011	0.835	0.939	1
Bre	0.000938232	-0.424276	0.011	0.143	1
Papd7	0.000947092	-2.14145	0.022	0.163	1
Klhdc3	0.000952561	-6.22145	0.967	0.969	1
Faf1	0.000954181	-0.435529	0.725	0.816	1
Gmfb	0.000957223	-3.65332	0.912	0.98	1
Epn1	0.000957807	-2.50238	0.692	0.806	1
Suv420h1	0.000958234	-2.98057	0.033	0.184	1
Dhx15	0.000977521	-8.68382	0.989	0.99	1
Cc2d1a	0.000980583	-0.940174	0.242	0.459	1
Fam179b	0.000986778	-1.18528	0.033	0.184	1
Zcchc14	0.000990156	-3.68318	0.725	0.837	1
Ankrd10	0.00100354	-7.45108	0.824	0.888	1
Cul7	0.00101149	-1.38209	0.56	0.724	1
AW549877	0.00101537	-0.37809	0.341	0.592	1
Gm13151	0.00101796	-0.745256	0.022	0.163	1
9430020K01Rik	0.00103528	-0.310956	0	0.112	1
Gm13157	0.00103968	-1.30963	0	0.112	1
Sgol1	0.00103984	-2.53086	0	0.112	1
Bola2	0.0010413	-1.82293	0.813	0.929	1
Mgat4a	0.00104254	0.523469	0.604	0.796	1
BC037034	0.0010502	-3.70654	0.33	0.561	1
Dido1	0.00105033	-0.996503	0.484	0.673	1
Bcat1	0.00105309	0.591881	0.275	0.092	1
Zbed4	0.00106049	-1.56729	0.538	0.694	1
Eef1a1	0.00106118	-175.902	1	1	1
Clu	0.00106511	-39.3521	0.088	0.255	1
Pdik1l	0.00106641	-1.35859	0.143	0.337	1
2023-03-08	0.00108543	-3.61724	0.593	0.765	1
Tmem131	0.00109038	-0.715523	0.56	0.745	1
B230219D22Rik	0.00109164	-1.62317	0.802	0.878	1
Armcx2	0.00109286	-5.9005	0.176	0.367	1
Aspscr1	0.00109539	-1.90634	0.813	0.898	1
Sf3b2	0.00109724	-4.13988	1	1	1
Ndufa4	0.00110115	-4.19009	0.868	0.939	1
Arpc2	0.00111637	-3.69137	1	0.99	1
Atf7ip	0.00111849	-2.3744	0.736	0.857	1
Rragd	0.00112403	-9.55991	0.813	0.929	1
P4hb	0.00112752	-1.78137	0.989	0.99	1
Srebf2	0.00113562	-15.2592	0.989	0.98	1
Sdf4	0.00114381	-2.60298	0.714	0.816	1
Psmc2	0.00115198	-4.46193	0.923	0.98	1
Rpl35	0.00116214	-1.32059	1	1	1
Ppp5c	0.00116397	-1.34108	0.286	0.5	1
Qser1	0.00117537	-0.286596	0.824	0.959	1
Iars2	0.00118124	-2.32402	0.714	0.796	1
B230354K17Rik	0.00118627	-1.69909	0.055	0.214	1
Sptbn1	0.00118736	-2.9944	0.802	0.878	1
Ahi1	0.00119241	-4.02422	0.374	0.571	1
Slc25a44	0.00119519	-0.618569	0.143	0.337	1
Btf3l4	0.00120364	-7.96308	0.44	0.592	1
Herc1	0.00120751	-10.7083	0.989	0.98	1
Ankrd12	0.00120878	-6.44441	0.956	0.98	1
Dgcr8	0.00121645	-2.90963	0.56	0.765	1
Rrs1	0.00123076	-2.07706	0.648	0.827	1
Mapk14	0.00123936	-4.48321	0.681	0.837	1
Ppp1r15b	0.00125728	-2.18271	0.692	0.816	1
Trappc8	0.0012599	-4.93984	0.681	0.827	1
Rpap1	0.00126432	-1.77278	0.571	0.724	1
Matr3	0.00127348	-10.2028	1	1	1
Itgb1	0.0012781	4.72634	0.945	0.959	1
Atrn	0.00128381	-20.0606	0.418	0.633	1
Eif4e3	0.00129414	-0.665665	0.055	0.214	1
Dnajb11	0.00130338	-1.69767	0.758	0.888	1
Usp35	0.00131645	-0.391008	0.066	0.235	1
Rps3	0.00131909	-32.6122	1	1	1
Hspbap1	0.00132225	-1.74173	0.516	0.704	1
Mrps30	0.00132684	1.34798	0.813	0.888	1
Pgrmc1	0.00133483	-5.2414	0.187	0.398	1
Inha	0.0013362	-14.9217	0.044	0.194	1
2700029M09Rik	0.00133822	-2.24038	0.066	0.224	1
Fut8	0.00133871	-0.891291	0.187	0.398	1
Thada	0.00134387	-0.874355	0.396	0.663	1
Flot2	0.00134456	-6.33061	0.692	0.837	1
Snx14	0.00136361	-2.54005	0.44	0.643	1
Mcts1	0.00137599	-0.332727	0.099	0.286	1
Rpl14	0.00139026	-12.9213	1	1	1
Smg1	0.00139267	-7.07845	0.956	0.98	1
Nfx1	0.00139457	-1.38435	0.451	0.684	1
Setx	0.00140277	-10.133	0.978	1	1
Gm10709	0.00141177	-0.525134	0.011	0.133	1
Ankfy1	0.00141355	33.2889	0.791	0.888	1
Sec11a	0.00141786	0.478618	0.879	0.888	1
Tnpo3	0.00141894	-3.54423	0.912	0.959	1
Msantd2	0.00144655	-0.858006	0.352	0.551	1
0610011F06Rik	0.00145029	-0.377106	0.011	0.133	1
Birc6	0.00146166	-5.68123	0.945	1	1
Rab11fip5	0.00147408	-0.269247	0.011	0.133	1
Tm9sf3	0.0014773	3.73367	0.967	0.99	1
Sash1	0.00148274	-1.36114	0.11	0.296	1
Dnph1	0.00148298	-6.07647	0.637	0.765	1
Phf21a	0.0014831	-1.74157	0.714	0.867	1
Uba1	0.0014847	-16.9158	0.989	1	1
Ccnl2	0.00149129	-1.8621	0.868	0.959	1
Adam9	0.00149306	-0.872489	0.286	0.51	1
Clock	0.00149694	-3.28495	0.473	0.653	1
Larp4b	0.0014975	-1.64406	0.769	0.898	1
Zfp281	0.00150212	-2.11865	0.835	0.857	1
Gid4	0.00150217	-1.64734	0.385	0.602	1
Otud5	0.00150516	-4.47955	0.78	0.878	1
Phf20	0.00150532	-8.00299	0.912	1	1
Atp6v1h	0.00150562	-3.79277	0.835	0.908	1
Csde1	0.00151276	-7.25414	0.989	1	1
Swsap1	0.00151944	-0.336299	0.088	0.265	1
Znfx1	0.00152488	-2.64762	0.407	0.592	1
Nup153	0.00152912	-4.94744	0.89	0.939	1
Casc5	0.00153438	-5.07324	0.011	0.133	1
Dpcd	0.00153533	-0.808479	0.044	0.194	1
Cep85	0.00153632	-3.20702	0.912	0.959	1
Fam46c	0.00153807	-1.05494	0.033	0.173	1
Praf2	0.00154067	-1.16334	0.209	0.408	1
Usp5	0.00154321	0.678314	0.934	0.959	1
Ddx17	0.00154649	-7.99868	0.835	0.918	1
Gbas	0.0015508	-1.48311	0.022	0.153	1
Gle1	0.0015617	-2.57259	0.835	0.929	1
Tmem256	0.00156476	-1.12223	0.396	0.592	1
Zfp871	0.00156595	-2.08093	0.363	0.582	1
Rps4x	0.00157386	-1.2427	0.945	0.99	1
Tmem248	0.00157431	-4.80438	0.901	0.939	1
Tnks1bp1	0.00160493	-3.47153	0.615	0.714	1
Sin3b	0.00162211	-3.07968	0.956	0.969	1
Otud4	0.00162416	-9.99806	0.978	0.98	1
Csrp2bp	0.00162604	-0.406554	0.011	0.133	1
Dph7	0.00162647	-0.666488	0.066	0.224	1
Eif4g2	0.00162939	-1.8476	1	0.99	1
Mrpl2	0.00163217	-3.07777	0.725	0.857	1
Kdm7a	0.00164899	-1.0718	0.604	0.847	1
Diaph2	0.00165132	-0.57183	0.033	0.173	1
Rnf141	0.00165489	-1.43648	0.571	0.755	1
Mapk1	0.00167022	-1.39038	0.978	0.98	1
Cables2	0.00167345	-0.45909	0.187	0.398	1
Polr3b	0.00167741	-4.18552	0.824	0.867	1
Smim7	0.00168386	-4.40025	0.703	0.796	1
Snx19	0.00168507	-0.336818	0.022	0.153	1
Fam208b	0.00168628	-11.6514	0.934	0.98	1
Tbc1d30	0.00168979	-0.527373	0.033	0.173	1
Ip6k1	0.00169653	-1.47868	0.703	0.786	1
Eif3i	0.00170419	-14.6243	1	0.98	1
Bag5	0.0017063	-0.367479	0.088	0.265	1
Rtn4ip1	0.00170784	-0.486535	0.143	0.337	1
Dynlt1a	0.00171171	-0.283378	0.022	0.153	1
Xrcc6bp1	0.00173299	-0.664462	0.022	0.153	1
1110004E09Rik	0.00174188	-3.65341	0.033	0.173	1
Ncor2	0.00174237	-9.18501	0.967	0.99	1
Taf1b	0.00176771	-1.64942	0.549	0.745	1
Adarb1	0.00176811	-0.793262	0.451	0.653	1
Chek1	0.00178954	-5.58662	0.626	0.765	1
Btbd9	0.00179444	-0.892073	0.549	0.765	1
Ermard	0.0017983	-1.07374	0.176	0.378	1
S100a10	0.0018044	-0.384672	0.044	0.194	1
Nudc	0.00180792	-7.18008	1	1	1
Fchsd2	0.00180923	-2.26924	0.495	0.684	1
Sp1	0.00181032	-4.46585	0.956	0.969	1
Gmps	0.0018142	-2.82889	0.956	0.98	1
Abca16	0.00181424	-0.435684	0	0.102	1
C330027C09Rik	0.00181759	-1.61314	0.044	0.194	1
DHRSX	0.00181765	-0.398698	0	0.102	1
Eif2b2	0.00181868	-1.10832	0.363	0.571	1
Gm43733	0.00181884	-0.885734	0	0.102	1
1190002N15Rik	0.00182003	-0.939071	0.473	0.684	1
Rpl3	0.00182292	-7.71214	1	0.99	1
Rbm15b	0.00183112	-0.744773	0.374	0.582	1
Wt1	0.00183216	-0.743775	0.055	0.214	1
Atp9a	0.00183331	-3.14225	0.615	0.786	1
Rps6	0.00186132	-7.10654	1	1	1
Ski	0.00186289	-13.1064	0.956	0.99	1
1500011B03Rik	0.0018711	-1.14801	0.604	0.714	1
Akirin1	0.00187231	-5.6785	0.945	0.98	1
Eftud1	0.00187394	-0.368456	0.022	0.153	1
Rabgap1	0.00187896	0.254279	0.725	0.857	1
Dph5	0.00189138	-0.592318	0.099	0.276	1
Nat8f4	0.00189861	0.325227	0.143	0.02	1
Snx5	0.0019033	-10.6719	0.978	1	1
Eftud2	0.00190869	1.88476	0.89	0.929	1
Thra	0.00191108	-0.785026	0.088	0.255	1
Jmy	0.00191217	-6.93283	0.703	0.837	1
Pacrgl	0.00193845	-1.92806	0.055	0.204	1
Ythdf3	0.00194731	-0.882453	0.549	0.694	1
Atf4	0.00194843	-12.7883	0.89	0.939	1
Serinc5	0.00195361	-4.43871	0.286	0.469	1
Ddx6	0.0019585	-1.03074	1	1	1
Cacna1h	0.00196767	-2.26201	0.56	0.724	1
Nab1	0.00197471	-3.70203	0.505	0.704	1
Lamp1	0.00198924	-10.8034	0.978	0.99	1
Mrpl19	0.00199281	-0.295417	0.418	0.643	1
Ammecr1l	0.00200352	-2.09466	0.835	0.888	1
Arhgef7	0.00200497	-7.45797	0.857	0.908	1
Hmga1-rs1	0.00200858	-1.51143	0.033	0.173	1
Cox11	0.00200893	-1.42872	0.725	0.837	1
Setd5	0.00202252	-9.95373	0.934	0.959	1
Nupl1	0.00202529	-1.24558	0.022	0.153	1
Lemd2	0.00202671	0.473879	0.11	0.306	1
Hspa5	0.0020311	8.69028	1	0.99	1
Itpka	0.0020484	-0.825144	0.044	0.194	1
Psmf1	0.00205289	-1.28704	0.56	0.735	1
2410015M20Rik	0.00205865	-1.42433	0.648	0.806	1
Slc22a17	0.00205953	-1.34135	0.33	0.531	1
Surf6	0.0020732	-3.37533	0.78	0.878	1
Serpine1	0.00207641	1.14447	0.484	0.276	1
Nisch	0.00209769	-2.16354	0.769	0.888	1
Rpl31	0.00210125	-11.252	1	1	1
Prkrir	0.00211064	-0.429183	0.022	0.153	1
Elovl6	0.00211624	1.96894	0.714	0.816	1
Ndufb10	0.00212714	-0.566118	0.615	0.776	1
Spryd3	0.00213436	-2.39885	0.505	0.663	1
Pdcl	0.00213775	-1.71318	0.231	0.429	1
Fbl	0.00214432	2.5027	0.989	0.99	1
Rpl19	0.00215459	-11.3561	1	1	1
Mbnl2	0.00216267	-2.38973	0.374	0.582	1
Celf1	0.0021675	-6.41073	0.956	0.98	1
Brd3	0.00217418	-12.0876	0.978	0.99	1
Hook1	0.00218856	-1.86709	0.868	0.929	1
Prmt5	0.00219276	-4.65007	0.879	0.898	1
Gpr107	0.00219717	-2.24292	0.44	0.663	1
Chmp2a	0.00220574	-0.274361	0.846	0.929	1
Trp53rkb	0.00220912	-1.34526	0.407	0.612	1
Immt	0.00222028	-1.21427	0.846	0.878	1
Fbxw7	0.00222155	-0.283793	0.67	0.837	1
Rexo1	0.00222531	-0.804549	0.275	0.49	1
Npepps	0.00222539	-2.36321	0.846	0.939	1
Aimp2	0.00222978	-0.76448	0.769	0.837	1
Phip	0.00223213	-4.15677	0.89	0.959	1
Golga7	0.00224414	-8.25421	0.923	0.969	1
Fdps	0.00224744	-1.37009	0.11	0.286	1
Foxo1	0.00224837	-8.0543	0.978	0.949	1
Six4	0.00224939	-4.72481	0.253	0.49	1
Cenpu	0.00225034	0.31212	0.374	0.173	1
Prr14l	0.00225947	-1.57547	0.604	0.776	1
Fiz1	0.00226217	-1.19392	0.418	0.602	1
Gar1	0.00227586	-4.58753	0.868	0.918	1
Rasa3	0.00229584	-1.25375	0.451	0.653	1
Creld2	0.00230532	-3.5438	0.901	0.99	1
Nedd4l	0.00231349	-0.7129	0.385	0.602	1
Uhmk1	0.00232839	-2.16981	0.44	0.643	1
Ptprd	0.00233137	-1.22604	0.143	0.316	1
Ddx3x	0.00234103	-5.0895	0.967	0.959	1
Rpl23	0.00236332	11.1302	1	1	1
Hnrnpab	0.00236392	11.6418	1	1	1
Tomm40	0.00237103	-4.63069	0.89	0.929	1
Foxj3	0.00237954	-4.51016	0.714	0.806	1
Drosha	0.00239615	-1.46662	0.989	0.98	1
Gm2000	0.00239852	-5.0612	0.813	0.929	1
Usp53	0.00240186	-1.42346	0.527	0.714	1
Tonsl	0.0024325	-2.5746	0.549	0.673	1
Mapk8ip3	0.00243996	-0.432613	0.275	0.5	1
2210404O09Rik	0.00244181	-0.554477	0.011	0.122	1
Rps5	0.00244736	-73.9131	1	1	1
1700019B21Rik	0.00246656	-0.745167	0.011	0.122	1
Hikeshi	0.00246749	2.45879	0.791	0.592	1
Nedd4	0.0024827	1.2981	0.989	1	1
U2surp	0.00250546	-9.99039	0.978	1	1
Adck4	0.00251207	-0.541474	0.011	0.122	1
Commd5	0.00251207	-0.662309	0.011	0.122	1
Esr1	0.00251207	-0.848879	0.011	0.122	1
Rbm25	0.00251846	-13.0186	1	0.99	1
Slc35f2	0.00252645	1.28228	0.769	0.878	1
Gm5786	0.00253415	-0.357862	0.011	0.122	1
Cisd2	0.00254088	-2.53841	0.714	0.816	1
Timm8a2	0.00254589	-0.439305	0.11	0.286	1
Lims1	0.00255218	-0.884848	0.429	0.673	1
Klhl11	0.00255821	-0.793717	0.198	0.398	1
Cdca7l	0.00256403	-4.06828	0.835	0.959	1
Gna12	0.00256606	-4.16561	0.714	0.827	1
2410089E03Rik	0.00257454	-7.61077	0.066	0.214	1
Arid1a	0.00257898	-4.06938	0.967	0.99	1
Glis2	0.00258139	-0.988683	0.187	0.378	1
Gm10069	0.0025829	0.338842	0.176	0.041	1
Traf4	0.00258682	-0.460299	0.352	0.571	1
Hbp1	0.00259415	-10.4995	0.978	1	1
Ece2	0.00259489	-2.11839	0.011	0.122	1
Cd2ap	0.00260488	-6.82487	1	0.98	1
Gstp1	0.00261751	-0.606219	0.077	0.235	1
B630005N14Rik	0.00263027	-0.605619	0.022	0.143	1
Platr17	0.00263429	0.315947	0.352	0.153	1
Wrn	0.00264161	-1.41884	0.187	0.378	1
Gm26909	0.00264497	-43.1739	0.725	0.48	1
Ovca2	0.00264598	-0.416303	0.099	0.276	1
Blvra	0.00264754	-0.554944	0.198	0.398	1
Vcp	0.00264906	-8.70107	1	1	1
Zdhhc8	0.00265281	-7.7819	0.341	0.541	1
Rpl12	0.00266997	-6.4814	1	1	1
Tnrc6a	0.00269661	-6.38324	0.989	1	1
Sptan1	0.00271398	-7.26019	1	0.99	1
Sel1l	0.00273165	-1.92333	0.451	0.653	1
Rmnd5a	0.00274993	-2.26612	0.703	0.837	1
Eif3g	0.00276776	4.11184	0.989	0.99	1
Snhg11	0.00276955	-4.92928	0.736	0.827	1
Syne2	0.00277127	-4.43756	0.681	0.816	1
Ndufb8	0.00277352	-1.16966	0.846	0.949	1
Rab14	0.00279393	5.52582	0.934	0.98	1
Dus1l	0.00280096	-0.996808	0.451	0.622	1
Mtpn	0.00282566	-4.34609	0.934	0.969	1
Rab1a	0.00283945	-3.87606	0.978	0.99	1
Pdia6	0.002845	-0.990882	0.901	0.898	1
Mapk8ip1	0.002848	-1.35673	0.209	0.408	1
P3h3	0.00285169	-1.54858	0.077	0.235	1
Klf8	0.00285794	-2.23076	0.516	0.704	1
Zfhx3	0.0028636	-7.73244	0.56	0.704	1
Nipbl	0.002869	4.98454	0.923	0.969	1
Numa1	0.00287453	-3.67008	0.835	0.918	1
Taf4b	0.00287636	-1.34004	0.703	0.888	1
Pcmt1	0.00289193	-0.599759	0.626	0.837	1
Rnf139	0.00289342	-1.09339	0.341	0.531	1
Anapc2	0.00290106	-2.73824	0.725	0.857	1
Trim8	0.00290116	0.612369	0.154	0.031	1
Nck2	0.0029029	-1.33001	0.231	0.429	1
Rims1	0.0029105	-1.39656	0.022	0.143	1
Armc6	0.00291293	-1.99671	0.352	0.551	1
Comt	0.00292043	-21.4634	0.736	0.827	1
Lta4h	0.00295882	-1.49742	0.593	0.714	1
Nsun6	0.00296921	-0.925611	0.319	0.51	1
Gm36028	0.00298952	1.22881	0.352	0.163	1
Larp4	0.00299561	-2.10326	0.956	0.959	1
Bpnt1	0.00302195	-1.0731	0.253	0.449	1
Col4a1	0.00303479	-0.668033	0.11	0.276	1
Dld	0.00304222	-3.10489	0.374	0.531	1
Ctdsp1	0.00306066	-1.11344	0.637	0.816	1
Stam2	0.00306755	1.92915	0.659	0.776	1
Abtb2	0.00307265	-0.90685	0.198	0.388	1
Dtd1	0.00308658	-1.59974	0.352	0.592	1
Pum1	0.00308943	-4.05895	0.967	0.99	1
Gbf1	0.00309436	-1.32533	0.341	0.5	1
Zfp664	0.00309855	4.45499	0.769	0.878	1
Chml	0.00312026	-1.61679	0.637	0.765	1
Psmd3	0.00313259	-1.98639	0.747	0.837	1
Eif4ebp2	0.00313627	-0.304397	0.967	0.969	1
Mettl9	0.00313937	-0.527956	0.747	0.847	1
Zswim4	0.00314456	-1.0076	0.516	0.714	1
Usp47	0.00314809	-2.23897	0.78	0.878	1
Nono	0.00314924	-7.01312	0.945	0.98	1
Pla2g6	0.00315334	-1.62468	0.396	0.592	1
Serbp1	0.00316205	-1.40634	1	1	1
Garnl3	0.00316653	-33.0737	0.484	0.622	1
Reep6	0.00317388	-0.697316	0.286	0.48	1
Puf60	0.00319266	-10.1108	1	1	1
Dync2h1	0.00319336	0.653708	0.495	0.694	1
Nup214	0.00322143	-0.412821	0.703	0.837	1
Calm3	0.00322598	-3.56973	0.879	0.959	1
Notch2	0.00324017	-0.653285	0.396	0.592	1
Srsf5	0.00324287	-5.96992	0.978	0.99	1
Ankrd54	0.00324322	-0.803881	0.165	0.347	1
Lrrc42	0.00324866	-3.66615	0.89	0.959	1
Trp53bp1	0.00326668	-0.984066	0.868	0.929	1
Nt5c3	0.00326833	-1.87798	0.516	0.735	1
Rpn2	0.00327561	-4.19358	0.747	0.837	1
Marf1	0.0032782	0.6343	0.758	0.837	1
Aldh1a2	0.00328812	-0.408809	0.264	0.48	1
Picalm	0.00328857	-7.96725	0.868	0.898	1
Prkdc	0.00332645	-4.16669	0.582	0.735	1
Polr2j	0.00334683	0.705593	0.956	0.908	1
Tada1	0.00335459	-1.14216	0.242	0.449	1
Csnk1g1	0.00338845	-2.12232	0.714	0.786	1
Pdzd8	0.00339185	0.99768	0.56	0.755	1
Clns1a	0.00339531	-1.49909	0.802	0.898	1
Mrpl49	0.00344026	-0.909598	0.681	0.765	1
Kat5	0.00344288	-1.17542	0.275	0.48	1
Srsf10	0.00344665	-2.78038	0.989	0.98	1
Clstn1	0.00346711	-3.03632	0.626	0.735	1
Cog8	0.00347272	-0.518156	0.374	0.571	1
Adprh	0.00347677	-2.75404	0.846	0.898	1
Brwd3	0.0034855	-8.39207	0.703	0.857	1
Ajuba	0.00348804	-0.728925	0.264	0.459	1
Strap	0.00349247	-4.40311	0.868	0.939	1
Parg	0.00349392	-3.43231	0.846	0.959	1
Alg14	0.0035081	-0.83812	0.275	0.49	1
Gfod2	0.00350867	-0.856212	0.154	0.347	1
Cope	0.00352546	-3.16009	0.484	0.643	1
Smdt1	0.00352556	-0.489597	0.769	0.847	1
Ormdl3	0.00352771	-2.43462	0.681	0.786	1
Sec16a	0.00353261	-1.52229	0.286	0.48	1
Hmgcs1	0.00354885	-54.2293	0.846	0.98	1
Manf	0.00355018	-1.23067	0.78	0.888	1
Cpeb1	0.00359517	-1.47729	0.648	0.776	1
Rpl9	0.00360601	-9.92422	1	1	1
Tmtc4	0.00360916	-1.88225	0.89	0.969	1
Cramp1l	0.00362192	-1.39282	0.769	0.867	1
Chka	0.003628	0.505519	0.429	0.612	1
Atad3a	0.00363745	0.274406	0.593	0.776	1
Degs1	0.00365813	-1.08631	0.198	0.398	1
Tdh	0.00366318	-0.535799	0.066	0.214	1
Zdhhc3	0.00370458	-3.94637	0.725	0.857	1
2023-03-07	0.00370835	-0.987039	0.901	0.969	1
Hnrnpr	0.00371134	-2.25431	0.978	0.969	1
Emc3	0.00371609	-1.65638	0.571	0.735	1
Pelp1	0.00373609	-3.86283	0.725	0.878	1
Saraf	0.00375737	-0.935631	0.407	0.582	1
Cdc16	0.00378265	-9.55418	0.747	0.837	1
Cry1	0.00378298	-0.963963	0.681	0.724	1
Igbp1b	0.00378441	-0.795489	0.088	0.245	1
Lactb	0.00378825	2.8042	0.407	0.214	1
Sepw1	0.00381092	2.43964	0.055	0.204	1
Mrpl3	0.0038209	-1.60278	0.879	0.929	1
Tgfbr1	0.00382307	-0.687332	0.297	0.5	1
Zmiz1	0.00382775	-2.21167	0.308	0.49	1
Wrb	0.00383621	-2.33637	0.725	0.827	1
Clptm1	0.00384277	-2.2187	0.714	0.878	1
Qars	0.00387802	-3.2875	0.769	0.847	1
Isyna1	0.00388913	-15.6169	0.989	1	1
Tanc2	0.00388996	-2.70881	0.879	0.949	1
Pkm	0.00391491	-12.1772	1	1	1
Gnb2	0.00392805	-1.7947	0.758	0.847	1
Gdi1	0.00393647	-2.56533	0.538	0.704	1
Jph1	0.00393834	-0.407898	0.198	0.388	1
Pet2	0.00396209	-5.08684	0.648	0.776	1
Cyr61	0.00396836	-37.985	0.099	0.255	1
Ints3	0.00398616	-2.48204	0.418	0.612	1
Mpc1	0.00400075	-2.28397	0.187	0.357	1
Slc35g1	0.00401105	-0.487515	0.308	0.5	1
Prmt6	0.00402462	-0.565653	0.407	0.633	1
Bnc2	0.00403205	-5.09214	0.681	0.765	1
Sema6c	0.00403258	-0.422458	0.088	0.245	1
Asun	0.00403535	-1.24403	0.044	0.173	1
Eif4g1	0.00404343	5.06264	0.978	1	1
2023-03-05	0.00405437	-1.84315	0.78	0.908	1
Wdr35	0.00405935	-0.505111	0.187	0.398	1
Ehmt2	0.00406463	-8.54555	0.945	0.969	1
Tbl1x	0.00407438	5.06837	0.879	0.959	1
Adrbk1	0.00408677	-1.49446	0.044	0.173	1
Akap11	0.00411436	-3.85454	0.978	0.98	1
Drg1	0.004122	-2.39583	0.978	0.949	1
Arhgef11	0.00412466	-6.38059	0.582	0.776	1
Hectd1	0.00415119	-0.478985	0.89	0.918	1
Abl2	0.00418711	-5.89261	0.659	0.735	1
Pcgf3	0.00419773	-1.52901	0.879	0.918	1
Sumf2	0.00420602	-0.444376	0.297	0.51	1
Zfp87	0.00422963	-1.129	0.176	0.347	1
Aldh1a1	0.00424777	-131.805	0.033	0.153	1
Slmo1	0.00429201	-0.908773	0.011	0.112	1
Cdyl	0.00432345	-1.77811	0.582	0.755	1
Hnrnph1	0.00433421	-19.6502	0.967	0.949	1
Ncstn	0.00435117	-2.71402	0.604	0.827	1
Rpl21	0.00435299	-12.5488	1	1	1
Sqle	0.00435471	-1.44421	0.648	0.776	1
mt-Nd6	0.00436746	-6.91316	0.659	0.806	1
AI504432	0.00437224	-0.390772	0.011	0.112	1
Lnp	0.00437224	-0.390772	0.011	0.112	1
Ifi30	0.00437995	-1.74695	0.044	0.173	1
Ube4b	0.00439495	-13.4641	0.978	1	1
Nosip	0.00440787	-1.93946	0.495	0.622	1
Sox4	0.00441426	-4.02373	1	1	1
Lmln	0.00441681	-0.482357	0.187	0.367	1
Gspt2	0.0044245	-0.292651	0.473	0.653	1
Rnf219	0.004436	-1.14866	0.396	0.541	1
Gm43938	0.0044501	-0.283969	0.011	0.112	1
Tfg	0.00445521	-6.57237	0.934	0.98	1
Wdr11	0.00445908	-1.19991	0.385	0.561	1
Zfp977	0.0044845	0.373019	0.165	0.041	1
Bcorl1	0.00449114	-0.357477	0.505	0.724	1
Fibp	0.0044972	-1.5237	0.626	0.735	1
Hras	0.00450006	-1.87896	0.341	0.52	1
Tmppe	0.00450035	-0.80787	0.044	0.173	1
Prdm4	0.00455055	-1.07824	0.407	0.582	1
Nxf1	0.0045565	0.874803	0.923	0.949	1
Ltbp1	0.00456013	-0.736426	0.033	0.153	1
Tns2	0.00456013	-0.736426	0.033	0.153	1
Wdr3	0.00457283	-3.56911	0.956	0.959	1
Chmp7	0.00458418	0.474314	0.626	0.806	1
Snx8	0.00458608	-1.29125	0.626	0.745	1
4930452B06Rik	0.004591	-1.3246	0.198	0.378	1
Kif1c	0.00459649	-4.90678	0.813	0.929	1
Psmd1	0.0046019	-4.69844	0.956	1	1
Fam49a	0.00460402	-1.02583	0.121	0.276	1
2810428I15Rik	0.00464674	-1.35527	0.022	0.133	1
Asah1	0.00464749	-1.53281	0.538	0.653	1
Tcp1	0.00465871	-14.3088	1	1	1
Cyp46a1	0.00468109	-1.00863	0.099	0.255	1
Vps52	0.00471415	-1.45051	0.418	0.592	1
Pvrl3	0.0047379	-1.46384	0.011	0.112	1
Ndn	0.00474105	-0.705072	0.253	0.429	1
Ranbp9	0.00475557	-3.68894	0.604	0.765	1
Epha8	0.00477533	-0.837145	0.033	0.153	1
Manbal	0.00478955	-0.467542	0.165	0.347	1
Osbpl2	0.00481491	-1.66712	0.549	0.694	1
D5Ertd579e	0.00482053	-1.13113	0.407	0.561	1
Cmas	0.00482297	-6.84707	0.945	0.949	1
Clstn2	0.00483648	-0.401664	0.022	0.133	1
Cttn	0.00484131	3.22432	0.637	0.776	1
Ppib	0.00486195	-2.7963	0.868	0.929	1
Dync1h1	0.00489307	-9.68992	0.945	0.949	1
Kat2b	0.00489895	-0.519632	0.209	0.408	1
Hspe1	0.00490135	-34.9472	1	1	1
3110083C13Rik	0.0049162	-0.686405	0.011	0.112	1
Gata4	0.0049162	-0.350615	0.022	0.133	1
Mex3d	0.00492385	-1.88276	0.363	0.541	1
Rps21	0.0049316	-2.96946	1	1	1
Morc2a	0.00493743	-2.48403	0.593	0.704	1
Tlcd1	0.0049411	-0.251604	0.33	0.551	1
Stxbp2	0.00494149	-1.10845	0.451	0.633	1
Serinc1	0.00494662	-0.489149	0.56	0.755	1
Zyg11b	0.00495195	-5.65	0.791	0.878	1
Tshz2	0.00495712	-0.706535	0.033	0.153	1
Trak2	0.00497484	0.332992	0.231	0.449	1
Timm44	0.00498208	-1.84133	0.747	0.827	1
Fam162a	0.00498663	-1.41829	0.868	0.847	1
Aaas	0.00498851	-0.376395	0.846	0.878	1
BC052040	0.00499093	-0.34935	0.121	0.286	1
Gab3	0.00500002	-0.80903	0.385	0.551	1
Ywhah	0.00500528	-1.7585	0.703	0.806	1
Grtp1	0.00501195	-0.582147	0.198	0.378	1
Stab2	0.00501578	-0.456072	0.132	0.306	1
Nmd3	0.0050205	-0.794004	0.637	0.735	1
Josd1	0.00502381	-2.23204	0.626	0.755	1
Slc22a21	0.00502704	-0.665274	0.11	0.265	1
Rev3l	0.00505256	-3.16923	0.626	0.786	1
Armcx5	0.00506176	-0.830774	0.451	0.592	1
Myl6	0.00507531	-11.3303	0.824	0.939	1
Galnt12	0.00510107	-1.69499	0.363	0.531	1
Trpm7	0.00510522	-3.02672	0.802	0.867	1
Gm10094	0.00512151	-1.38012	0.033	0.153	1
Gpaa1	0.00512669	-1.21709	0.505	0.663	1
Adprm	0.0051587	-0.82497	0.209	0.388	1
Kpnb1	0.00521254	-18.5804	1	1	1
Gsto2	0.00521597	-1.12564	0.187	0.367	1
Ric8	0.00524667	-0.623352	0.022	0.133	1
Gse1	0.00526748	-2.75229	0.659	0.796	1
Minpp1	0.00526995	-1.64543	0.571	0.786	1
Mrgbp	0.00529195	0.62871	0.648	0.786	1
Schip1	0.00529243	-0.507406	0.022	0.133	1
Mob2	0.00529625	-1.42399	0.451	0.612	1
Nbeal1	0.00529778	-3.39632	0.857	0.888	1
Vimp	0.00533665	-1.25743	0.033	0.153	1
Fasn	0.00536929	-4.25118	0.725	0.837	1
Prrc2a	0.00537881	-11.1996	0.901	0.969	1
Dhdds	0.00538426	-1.50601	0.56	0.694	1
Arrdc3	0.00540378	-15.7122	0.923	0.949	1
Grwd1	0.00541141	-0.927347	0.473	0.633	1
Stx5a	0.00542206	-1.87526	0.637	0.796	1
Klhdc10	0.00542523	-1.95007	0.692	0.816	1
Camsap2	0.0054408	-1.26169	0.462	0.612	1
Atp5f1	0.00544742	-26.0185	0.989	0.99	1
Patl2	0.00546069	0.527702	0.319	0.153	1
BC023829	0.0054704	-0.415724	0.022	0.133	1
Ppp1ca	0.00547477	-13.6206	0.989	1	1
Pgpep1	0.00549105	-0.951719	0.297	0.48	1
Ywhag	0.00549381	-1.6182	0.868	0.929	1
Atp5a1	0.00550581	-0.822691	1	1	1
Ccndbp1	0.0055169	-1.59533	0.593	0.714	1
Rpl7a	0.00556729	-9.89611	1	0.99	1
Fam193b	0.00559738	-1.9823	0.297	0.469	1
Aunip	0.00561121	-1.35306	0.495	0.612	1
Stat3	0.00561459	3.06764	0.813	0.878	1
Mb21d2	0.00562096	-0.964834	0.275	0.439	1
Rabac1	0.0056391	-1.02236	0.319	0.51	1
Tmem30a	0.00564371	-2.07971	0.582	0.694	1
Cdk5rap1	0.00567845	-1.3473	0.264	0.439	1
Mast4	0.00568735	-1.24468	0.451	0.633	1
Smarca4	0.00570437	-0.289936	0.967	1	1
Smyd3	0.00571151	-1.17339	0.505	0.653	1
Ptdss2	0.00572792	-1.5038	0.67	0.776	1
Odr4	0.00574673	1.45997	0.626	0.429	1
Zw10	0.00575388	-3.48965	0.571	0.663	1
Atf7	0.00575552	-1.20407	0.637	0.806	1
Cebpa	0.00576329	-0.684382	0.132	0.296	1
Maea	0.00577076	4.23231	0.725	0.776	1
Zfp646	0.0057756	-1.75867	0.44	0.622	1
Lap3	0.00578661	-0.909135	0.582	0.704	1
Huwe1	0.00579301	-2.60788	1	0.99	1
Vrk3	0.00579421	-2.11035	0.582	0.724	1
Mcts2	0.00580279	-0.956411	0.264	0.439	1
Fam219a	0.00583089	-0.933876	0.165	0.337	1
Plekhg2	0.00583988	0.675729	0.681	0.847	1
Slc35b4	0.00586656	-1.17592	0.659	0.745	1
Leng8	0.0058719	-2.81594	0.835	0.929	1
Tcf25	0.00588786	-4.41557	0.967	0.969	1
Dhx8	0.00589057	-2.49698	0.736	0.847	1
Gcc1	0.00593369	-0.533055	0.154	0.316	1
Slc25a13	0.00593538	-0.512511	0.253	0.449	1
Rfx5	0.00595867	-0.347115	0.352	0.52	1
Dmrtb1	0.00596412	-0.404301	0.066	0.204	1
Dnase1l2	0.00597498	0.638163	0.264	0.102	1
Mocs1	0.00599658	-0.450069	0.11	0.265	1
Arel1	0.00600879	-1.03666	0.297	0.469	1
Samd8	0.00601975	-0.397538	0.418	0.561	1
Phtf2	0.00602598	3.02943	0.725	0.827	1
Qrsl1	0.00604604	-2.00126	0.538	0.663	1
Atp2b4	0.00607585	-6.74429	0.495	0.673	1
Calu	0.00607949	4.51282	0.923	0.939	1
Atl2	0.00609543	-0.375958	0.495	0.653	1
Rpl6l	0.00609834	-0.487992	0.033	0.153	1
Isoc1	0.00609958	-6.76504	0.868	0.939	1
Chd4	0.00610368	-23.4847	1	1	1
Piwil2	0.00612324	-5.5369	0.978	0.98	1
Lpgat1	0.00618168	-2.09251	0.505	0.622	1
Brap	0.00619844	0.593365	0.758	0.878	1
Rbm19	0.00620032	-3.10805	0.275	0.439	1
Ddx19b	0.0062008	-3.17139	0.659	0.806	1
Pum2	0.00621903	-3.13828	0.923	0.908	1
Taf5	0.00628425	-3.73764	0.626	0.827	1
Ar	0.00630791	-0.442987	0.055	0.184	1
Kif5c	0.00632513	-2.57202	0.308	0.48	1
Zfp451	0.00633138	-3.21986	0.956	0.969	1
Zfp609	0.00635232	-3.06362	0.857	0.908	1
Git1	0.00635808	1.13745	0.714	0.847	1
Gm12088	0.00637342	0.821441	0.121	0.02	1
Uggt2	0.0063751	-0.414415	0.055	0.184	1
Tcf19	0.00638129	-0.621202	0.121	0.276	1
Cuta	0.00638508	-4.81026	0.637	0.704	1
Aplp2	0.00639733	-1.86333	0.945	0.969	1
Fbxo45	0.00642887	-1.12369	0.484	0.653	1
Klhl15	0.00642972	-4.2248	0.527	0.663	1
Etf1	0.00644672	-9.40893	1	1	1
Lbr	0.00644792	7.27986	0.967	0.959	1
Usp9x	0.00645493	-1.08628	0.978	0.969	1
Tor1aip1	0.00645674	2.31731	0.78	0.816	1
Ift46	0.00647526	-0.746125	0.549	0.694	1
Mbtps1	0.00652987	-2.09593	0.857	0.908	1
Slc35f5	0.00654341	-0.416631	0.242	0.439	1
Uba3	0.00654734	-1.46415	0.626	0.755	1
Ddb1	0.0065666	-0.275808	0.989	0.98	1
Mospd3	0.00660431	-2.93846	0.824	0.908	1
Cdc42ep4	0.00660692	-1.66934	0.275	0.469	1
Elp5	0.00661267	-0.954818	0.747	0.765	1
Las1l	0.00662173	-1.1838	0.549	0.704	1
Aen	0.00666274	-1.39984	0.626	0.765	1
Olfml2b	0.00667141	-0.478959	0.088	0.235	1
Rps15	0.00667937	-2.78759	1	1	1
Arpc3	0.00668638	-2.27536	0.923	0.959	1
Cpxm1	0.0066942	-0.893419	0.187	0.367	1
Figla	0.00669542	-0.561227	0.143	0.306	1
Bloc1s5	0.00673863	-0.683289	0.253	0.418	1
Tmem120a	0.00676976	-1.13001	0.385	0.571	1
Uba5	0.00678981	1.13684	0.648	0.816	1
Ap2a1	0.00682547	-1.96575	0.802	0.908	1
Rangap1	0.00683883	-4.83235	0.879	0.878	1
Slc9a3r1	0.00684491	-1.60891	0.637	0.714	1
Amfr	0.00684958	-0.453363	0.231	0.418	1
Gm7292	0.00685733	0.443836	0.176	0.051	1
Rpsa	0.00690329	-21.5357	1	1	1
Unc5b	0.00690393	-0.725171	0.044	0.163	1
Gigyf1	0.00693792	-2.29586	0.857	0.959	1
Mosmo	0.00696391	3.50418	0.538	0.327	1
Dars	0.00696715	-5.4881	0.769	0.878	1
Ncoa2	0.00703117	-1.88812	0.473	0.622	1
Ubxn8	0.00704248	1.20237	0.692	0.531	1
Tsc2	0.00706002	-3.81879	0.725	0.806	1
Rusc2	0.00708047	-0.550964	0.132	0.286	1
Unc13b	0.00709	-1.8845	0.527	0.673	1
Tdrkh	0.00709929	-3.47422	0.67	0.806	1
Ensa	0.00711167	-11.6337	0.989	0.98	1
Zfp850	0.00711298	-0.987429	0.385	0.571	1
Tes	0.00711421	-0.869824	0.264	0.449	1
Agpat5	0.00714846	-2.9367	0.868	0.918	1
Dazap1	0.0071496	-3.45762	0.912	0.969	1
Bnc1	0.00718892	2.45698	0.418	0.582	1
Ado	0.00722377	-3.84986	0.725	0.898	1
Mrps14	0.00722915	-5.0602	0.923	0.959	1
Igsf3	0.00723219	-17.6778	0.934	0.918	1
Noc2l	0.00723586	-2.72029	0.901	0.939	1
Cct8	0.00725162	-18.196	1	1	1
Pidd1	0.00725374	-1.15312	0.352	0.52	1
Prkar2b	0.00726905	-3.35126	0.791	0.857	1
Fam53c	0.007272	-3.76322	0.934	0.969	1
Col6a2	0.00730646	-0.530081	0.044	0.163	1
Ube2r2	0.00730721	-4.50792	0.923	0.949	1
Rad9a	0.00732253	-0.657877	0.165	0.337	1
Lsm14a	0.00732302	-2.4428	0.879	0.898	1
Igfbpl1	0.00735588	-0.721311	0.154	0.306	1
Fmn2	0.00736617	0.285563	0.352	0.184	1
Selt	0.00737615	-1.63268	0.011	0.102	1
Pxdn	0.00737851	-1.27781	0.286	0.459	1
Enc1	0.00738091	-1.33487	0.923	0.959	1
Dad1	0.00739241	-4.12812	0.879	0.949	1
2610020H08Rik	0.00744551	-0.598934	0.011	0.102	1
Gsg2	0.00744632	-0.715236	0.011	0.102	1
Prss35	0.00744648	-25.0976	0.011	0.102	1
Ppp1r13b	0.00746399	-0.949878	0.33	0.52	1
Gm5751	0.00749001	-0.652551	0.033	0.143	1
Hdgfrp2	0.00749001	-0.929969	0.033	0.143	1
Phlpp1	0.00751311	-0.355285	0.044	0.163	1
Tmem167b	0.00751809	-1.06642	0.363	0.541	1
Suclg1	0.00752	-1.58926	0.923	0.929	1
Dda1	0.00755718	-1.10318	0.341	0.52	1
Npw	0.00758552	-0.371711	0.011	0.102	1
Sall4	0.00762356	-10.8273	1	0.98	1
Lyrm5	0.00765453	-0.318587	0.011	0.102	1
Grb14	0.0076547	-0.458659	0.011	0.102	1
Lipo2	0.0076547	-0.458659	0.011	0.102	1
Yy1	0.0076597	-1.41714	0.714	0.857	1
Lrfn4	0.00767217	-0.402383	0.121	0.276	1
Fkbp9	0.00767786	-2.80683	0.495	0.673	1
Ctsa	0.00769318	-1.22763	0.604	0.724	1
Ube2e1	0.00770089	0.865801	0.593	0.745	1
4930427A07Rik	0.0077223	-0.408697	0.011	0.102	1
Dst	0.00772374	-5.71082	0.648	0.755	1
Ube2z	0.0077398	-7.56679	0.901	0.949	1
Dpf2	0.00776851	-8.29617	0.945	0.949	1
Slc35a4	0.00781336	-2.33609	0.527	0.684	1
Sorbs1	0.00782806	-0.308016	0.11	0.265	1
Fto	0.00784496	-2.4023	0.527	0.694	1
Sgpl1	0.00784663	-0.348528	0.923	0.969	1
Peo1	0.00784839	-0.64778	0.022	0.122	1
Dscr3	0.00787212	-0.833392	0.198	0.357	1
Polr2a	0.00787558	-10.3739	0.989	0.98	1
Tex14	0.00788358	-2.76866	0.934	0.918	1
Cdk12	0.0078868	0.647778	0.912	0.959	1
Anapc11	0.00789183	-2.51921	0.901	0.929	1
Pfn2	0.00791108	-3.59845	0.374	0.561	1
Zfp68	0.0079277	-0.793237	0.462	0.612	1
Pddc1	0.00793426	-0.790932	0.033	0.143	1
Arxes1	0.00793723	-0.251701	0.044	0.163	1
Spidr	0.00794806	-2.59379	0.495	0.694	1
Tmed2	0.00798059	-1.38394	0.989	0.99	1
Smarcc1	0.00798137	-8.54262	1	0.99	1
Bnip3	0.00798885	-7.71805	0.648	0.755	1
Nr6a1	0.00799741	-1.58844	0.484	0.663	1
Apex1	0.00800039	1.14001	0.956	0.99	1
Sult5a1	0.00805293	0.45402	0.418	0.224	1
Itgb1bp1	0.00806143	-0.327874	0.099	0.245	1
Tmem216	0.00806569	-0.667658	0.165	0.327	1
Lrp1	0.00807406	-0.969414	0.352	0.51	1
Myh9	0.00807744	-2.76542	0.857	0.918	1
Pnkd	0.00808604	2.41795	0.725	0.837	1
Rnf220	0.00809203	-5.82673	0.912	0.949	1
Ube2i	0.00810138	-5.64932	0.989	1	1
Lmnb1	0.00810799	-6.02013	0.813	0.908	1
Irak1	0.00811822	1.77033	0.538	0.704	1
Psme2	0.00812512	-4.06515	0.549	0.694	1
Prosc	0.00812865	-0.602627	0.011	0.102	1
Rrbp1	0.00816268	-7.61973	0.945	0.98	1
Fras1	0.00817964	-1.34499	0.044	0.163	1
Ttc19	0.00818164	-3.65902	0.769	0.878	1
Ehmt1	0.00820356	-2.56146	0.714	0.837	1
Zfp292	0.00821587	-10.0024	0.923	0.949	1
Oat	0.00821869	-1.26679	0.407	0.561	1
Atp5h	0.0082362	-7.76111	0.978	0.969	1
Stxbp3	0.00824488	-1.16233	0.286	0.449	1
Abcb1b	0.00825105	-0.383093	0.022	0.122	1
Gpm6b	0.00825105	-0.383093	0.022	0.122	1
Jmjd6	0.00825247	-1.23829	0.604	0.776	1
Htt	0.00826883	-1.20581	0.363	0.49	1
3110002H16Rik	0.00828507	-0.352042	0.011	0.102	1
Mfn2	0.00833054	-2.0744	0.604	0.673	1
Qtrtd1	0.00838022	-1.14249	0.033	0.143	1
Zfp638	0.0083809	-10.5952	0.879	0.898	1
E130012A19Rik	0.00838613	-0.331371	0.022	0.122	1
Ushbp1	0.00838661	-0.291374	0.033	0.143	1
Mark3	0.00839609	-5.78279	0.813	0.867	1
Pmepa1	0.00840822	-0.529208	0.352	0.52	1
Rcor2	0.00843573	-7.90143	0.593	0.735	1
Epn2	0.00845121	-4.7373	0.967	0.939	1
Fam72a	0.00847413	-0.667397	0.11	0.255	1
Atp8b5	0.00847978	-0.744812	0.154	0.306	1
Cct3	0.00850277	-7.12539	1	1	1
Gm561	0.00852124	-0.277725	0.022	0.122	1
Slk	0.00852487	3.77588	0.901	0.98	1
Paip2b	0.00852762	-4.99283	0.462	0.653	1
Fn1	0.00853973	-9.61289	0.857	0.939	1
Zfp335	0.0085714	-0.765105	0.198	0.367	1
Dcaf13	0.00858515	-4.00461	0.956	1	1
Thg1l	0.00858559	-0.763448	0.275	0.449	1
Hadhb	0.00858906	-4.21117	0.978	1	1
Ubr4	0.00864593	-8.58864	0.978	0.969	1
Ahdc1	0.00867807	-1.44478	0.56	0.765	1
Kidins220	0.00869024	-1.43081	0.33	0.49	1
Phlpp2	0.00870147	-2.21048	0.648	0.735	1
Txlna	0.00871576	-2.61663	0.934	0.949	1
Rab5a	0.00873115	-1.24191	0.714	0.816	1
Trio	0.00874717	-1.38624	0.429	0.571	1
Pgd	0.0088675	-5.05783	0.923	0.969	1
Nup160	0.00887126	-0.524334	0.571	0.694	1
Ctr9	0.00889125	-9.03388	0.736	0.857	1
Psme4	0.00889464	-2.31155	0.747	0.857	1
Grsf1	0.00891849	-2.93469	0.912	0.918	1
Tarbp1	0.00891868	0.304377	0.187	0.061	1
Shq1	0.00891924	0.32946	0.626	0.745	1
Wdfy1	0.00894097	-2.31025	0.418	0.612	1
Aldh7a1	0.00897138	-2.47691	0.516	0.612	1
Grb2	0.00897727	-5.53403	0.791	0.816	1
Raf1	0.00902016	-0.641312	0.571	0.724	1
Stag3	0.00902616	-12.2027	0.868	0.959	1
Dzip3	0.00903061	-3.5494	0.615	0.796	1
Efna2	0.00904536	-1.59718	0.308	0.49	1
Nlk	0.00907115	-2.1032	0.462	0.602	1
Kmt5a	0.00907147	-2.84133	0.659	0.408	1
Fam188a	0.00907913	-0.752741	0.022	0.122	1
Kdm2a	0.00915833	27.5179	0.956	0.959	1
Fubp1	0.00917243	-18.634	1	1	1
Med13	0.00919897	-1.62634	0.582	0.714	1
Dpy19l1	0.00921705	-1.53641	0.429	0.571	1
Pick1	0.00921935	-0.420331	0.22	0.398	1
1110001J03Rik	0.00922802	-0.398207	0.022	0.122	1
Asna1	0.00922852	5.78533	0.879	0.929	1
Glud1	0.00926335	-4.94581	0.736	0.796	1
Kmt2b	0.00927009	0.724785	0.89	0.918	1
Osbpl3	0.00927529	-0.666039	0.308	0.5	1
Togaram1	0.00928197	0.47963	0.549	0.347	1
Hpcal1	0.00930881	-0.838192	0.143	0.286	1
Tbc1d20	0.00932213	-2.13429	0.813	0.929	1
Minos1	0.00933459	10.3521	0.978	0.99	1
Brwd1	0.00933601	-12.6541	0.978	1	1
Aco2	0.0093391	-5.34155	0.945	0.98	1
Npc1	0.00938064	-0.652789	0.286	0.469	1
Hdac11	0.00938818	-0.310668	0.066	0.194	1
Sema7a	0.00938818	-0.310668	0.066	0.194	1
Slc5a3	0.0094316	-1.59981	0.418	0.592	1
Upf2	0.00945361	-3.3587	0.824	0.888	1
Evl	0.00945814	-0.937777	0.429	0.622	1
Gabarapl2	0.00948054	1.35852	0.945	0.878	1
Rrp9	0.00952716	-1.93001	0.78	0.837	1
Adipor1	0.00953915	-0.436984	0.758	0.867	1
Nepro	0.00956449	-0.727387	0.297	0.48	1
Casp2	0.00964401	-2.89238	0.747	0.867	1
Ube2h	0.00964952	-12.6562	0.901	0.888	1
Ppp6c	0.0096582	-6.26158	0.813	0.918	1
Tusc2	0.0096722	-4.74152	0.571	0.735	1
Bicc1	0.00971125	-4.43523	0.571	0.755	1
Acat1	0.00971366	-1.08294	0.846	0.918	1
Dyrk1a	0.00976686	-1.68149	0.857	0.939	1
Gtf3c4	0.00977674	-0.687545	0.209	0.388	1
Epb41l5	0.00978983	-1.28241	0.912	0.929	1
Usp21	0.00980709	-1.35569	0.473	0.612	1
Pithd1	0.00981293	-2.81193	0.473	0.571	1
Atpaf2	0.00983089	-7.06421	0.549	0.724	1
Rpn1	0.00983825	-2.8139	0.967	0.918	1
Zpr1	0.00986683	-2.40092	0.813	0.837	1
Eif4a3	0.00988736	-5.21578	1	1	1
Ptpn2	0.00990875	-1.8387	0.791	0.867	1
Eef2k	0.00992874	-1.61855	0.264	0.418	1
Igfbp2	0.00993463	-5.03859	0.319	0.49	1
Cmtm4	0.00993797	-0.927385	0.341	0.5	1
Galnt11	0.009954	-0.720882	0.341	0.51	1
Hsph1	0.00995523	-1.59737	0.835	0.908	1
Rpl35a	0.00995736	20.2785	1	1	1
Fnip2	0.00996784	-5.43449	0.736	0.806	1
Ap2s1	0.00996886	-2.813	0.571	0.714	1
Mmd	0.010037	-2.4718	0.396	0.52	1
Gapvd1	0.0100427	-3.17618	0.571	0.633	1
Slc29a2	0.0100446	-1.82351	0.264	0.418	1
Ccm2	0.0100484	-0.624768	0.484	0.684	1
Clip4	0.0100581	-0.628331	0.242	0.418	1
Nkd1	0.0101278	-0.389246	0.154	0.316	1
Atp1b2	0.0101534	-7.71745	0.396	0.582	1
Ufl1	0.0101735	-2.12701	0.549	0.684	1
Nlrx1	0.0101741	0.417453	0.451	0.286	1
Magohb	0.010195	-0.65532	0.473	0.622	1
Srrd	0.0102437	-1.10827	0.242	0.388	1
Rad18	0.0102562	-6.58696	0.868	0.929	1
Socs4	0.0102806	-0.266244	0.418	0.602	1
Zfp35	0.0102898	-0.686178	0.44	0.592	1
Dnaaf5	0.0103192	-0.717249	0.505	0.673	1
D11Wsu47e	0.0103435	-1.19082	0.33	0.5	1
Gm48168	0.0103463	0.694223	0.846	0.582	1
Spock2	0.0103733	-1.61908	0.055	0.173	1
Preb	0.0103735	-1.58412	0.56	0.735	1
Gstm1	0.0103811	-29.1416	0.363	0.51	1
Nfasc	0.0103899	-0.31889	0.121	0.276	1
Castor2	0.0103955	-1.67363	0.495	0.316	1
Zfp948	0.0104022	-0.63602	0.286	0.459	1
Csf2ra	0.0104095	-1.85298	0.451	0.633	1
Mboat7	0.0104227	-0.624361	0.462	0.612	1
Cnih1	0.0104407	0.261515	0.396	0.561	1
Grik3	0.0104806	-0.871021	0.077	0.204	1
Tsc22d3	0.0104923	-9.91958	0.978	0.99	1
Hspd1	0.010506	-20.9311	1	1	1
Ppp2r2a	0.0105458	-2.26477	0.956	0.98	1
Fam193a	0.0105524	-5.86405	0.879	0.888	1
Capza2	0.0106057	-3.01304	0.868	0.929	1
Commd10	0.0106188	-3.31911	0.758	0.898	1
Rnaseh2b	0.0106534	-1.60132	0.582	0.673	1
Mapkapk2	0.010722	-0.943511	0.758	0.837	1
Mob4	0.0107233	-3.49907	0.582	0.673	1
Mfsd5	0.0107375	-0.814739	0.396	0.561	1
Crbn	0.0107611	-3.4942	0.681	0.806	1
Slc39a7	0.0108188	-3.90334	0.846	0.939	1
Mycn	0.010827	1.18273	0.593	0.765	1
Calr	0.0108496	-0.538656	1	0.99	1
Rc3h2	0.010863	-1.83089	0.67	0.796	1
Eif3l	0.0108803	-4.66925	1	1	1
Pcnt	0.0109018	-1.34811	0.571	0.694	1
Zfp444	0.0109056	-0.902088	0.253	0.408	1
Rhpn2	0.0109066	-0.478998	0.198	0.367	1
Fmr1nb	0.0109105	-0.670998	0.396	0.541	1
Fignl1	0.0109437	-1.90394	0.615	0.765	1
Ccdc71l	0.0109495	-0.627438	0.253	0.408	1
Tmem63b	0.0109631	-0.397927	0.143	0.296	1
Sun1	0.0109884	-0.461159	0.593	0.714	1
Tardbp	0.0110164	-10.2847	1	1	1
Wrnip1	0.0110474	0.704972	0.681	0.837	1
Bclaf1	0.0111419	-1.24095	1	1	1
Lrp5	0.0111457	-0.294387	0.198	0.378	1
Katnbl1	0.0111747	-0.558528	0.198	0.357	1
Vopp1	0.011179	-0.521811	0.22	0.378	1
Ppfia1	0.0111952	-2.80209	0.923	0.959	1
Utp11	0.0112439	-7.98073	0.835	0.622	1
Fancd2	0.0112753	-2.37593	0.67	0.724	1
Sema6d	0.0112949	-1.23445	0.549	0.663	1
Cbx5	0.0113003	-0.936676	0.868	0.939	1
Prkx	0.0113325	0.421341	0.341	0.5	1
Poc1a	0.0113349	-1.03407	0.407	0.582	1
Gm45716	0.0113677	-1.33697	0.89	0.633	1
Eif4b	0.0113723	-0.324131	0.956	0.99	1
Nol4l	0.0113901	-7.66012	0.637	0.755	1
Dus2	0.0113909	-0.399747	0.077	0.204	1
Dxo	0.0113956	-3.6935	0.747	0.847	1
Ctdspl2	0.0114019	-1.72159	0.692	0.806	1
Nipa2	0.0114105	3.36323	0.846	0.918	1
Crebzf	0.0114309	-1.01089	0.363	0.541	1
Prpf19	0.0114418	-8.94634	0.835	0.908	1
Faap100	0.0115339	-0.985935	0.264	0.439	1
Dnajc19	0.0115773	-1.37619	0.484	0.663	1
Cers6	0.0116132	-5.18112	0.714	0.776	1
AC149090.1	0.011624	1.61185	0.527	0.316	1
Ahsa1	0.011627	-2.24261	0.648	0.765	1
Srsf3	0.0116286	-0.723382	1	1	1
Fnbp4	0.0116303	1.72857	0.67	0.837	1
Scamp3	0.0116476	-1.01705	0.626	0.724	1
Knop1	0.011668	-4.86896	0.978	0.98	1
Rab3d	0.0116735	-0.330845	0.055	0.173	1
Rps23	0.0116786	-33.0715	1	1	1
Sumo3	0.011711	-4.35555	0.989	0.99	1
Ubxn2b	0.0117497	-0.387101	0.121	0.265	1
Ift140	0.0117618	0.266793	0.648	0.449	1
Txnl1	0.0117782	-2.48395	0.956	0.99	1
Hint1	0.0117885	1.07212	0.989	1	1
Nup93	0.0118023	-0.98558	0.945	0.939	1
Rps18	0.0118088	-9.69813	1	1	1
Rbms2	0.0118206	-0.641157	0.703	0.786	1
Pgap1	0.011836	-0.763465	0.462	0.633	1
Dmc1	0.0118506	-0.667071	0.363	0.52	1
Ralgds	0.0118962	-0.980852	0.385	0.561	1
Fntb	0.0119143	-0.600271	0.33	0.49	1
Hic2	0.011954	-5.9083	0.857	0.857	1
Mef2d	0.0120271	0.999977	0.78	0.908	1
Nudt10	0.0120562	-0.282323	0.055	0.173	1
Scnn1a	0.0120609	-1.03056	0.11	0.245	1
Lonp2	0.0120724	1.65582	0.637	0.49	1
Pnn	0.0121236	-3.3318	1	1	1
Elavl2	0.0121379	-1.16384	0.813	0.888	1
Sbk1	0.0121527	-0.998685	0.857	0.939	1
Zc3hav1l	0.0121532	-0.933401	0.275	0.449	1
F11r	0.0121561	4.77545	0.934	0.98	1
Plod3	0.0121613	-0.567894	0.165	0.316	1
Maz	0.0121616	8.3529	0.989	0.98	1
Vps35	0.0121805	-3.54388	0.484	0.643	1
Hnrnpll	0.0121839	-0.857758	0.703	0.857	1
Tecr	0.0121875	0.940215	0.956	0.98	1
Ebag9	0.0121904	-0.379147	0.154	0.316	1
Ndufa6	0.0122346	-0.742648	0.802	0.908	1
Rars2	0.0122476	-0.596232	0.33	0.5	1
C030034I22Rik	0.012267	-1.22177	0.352	0.51	1
Rnf38	0.0122738	-0.374579	0.714	0.806	1
Mrps16	0.0122826	-2.70513	0.89	0.949	1
Cmip	0.0123012	-6.13839	0.264	0.408	1
Rps6ka2	0.0123387	-0.588662	0.044	0.153	1
Apopt1	0.0123454	-3.28958	0.198	0.347	1
Naa35	0.0123494	-0.933259	0.934	0.969	1
Pou2f2	0.0123612	-3.41	0.297	0.469	1
Fam206a	0.012376	-2.37776	0.626	0.786	1
Crebbp	0.0124375	-1.05891	1	0.969	1
Pip5k1c	0.0124491	-1.91344	0.813	0.959	1
Stk3	0.0124935	0.555024	0.198	0.367	1
Baz1b	0.0124985	-5.13924	0.989	0.98	1
Trim28	0.0125706	-5.74677	0.978	0.99	1
Sap130	0.0125759	-4.22634	0.516	0.694	1
Mob1b	0.012582	-0.92046	0.791	0.806	1
Scamp1	0.0125978	-0.993315	0.407	0.561	1
Eif4a2	0.0126276	-8.19188	0.78	0.847	1
Scap	0.0126378	-5.04499	0.747	0.867	1
Tbc1d22a	0.0126396	-0.925659	0.275	0.429	1
Prkaca	0.0126527	0.494462	0.736	0.827	1
Baz2a	0.0126743	-4.70232	0.945	0.959	1
Rpl36al	0.012725	-15.2612	0.352	0.449	1
2610507B11Rik	0.0127305	2.87889	1	0.99	1
Prrc2c	0.0127632	7.05126	1	1	1
5730508B09Rik	0.0127893	-1.76311	0.044	0.153	1
Kcnt1	0.0128196	-1.09443	0.209	0.378	1
Brix1	0.0129005	3.22336	0.978	0.99	1
Palm3	0.0129072	-0.739421	0.154	0.296	1
Vars2	0.0129257	0.455012	0.275	0.449	1
Zfp758	0.0129295	-0.703561	0.066	0.184	1
Slc30a7	0.0129514	-1.01767	0.418	0.561	1
Cactin	0.0129527	-0.701889	0.33	0.49	1
Msh6	0.012985	-4.03408	0.78	0.908	1
Ccdc174	0.0130027	-0.983026	0.538	0.673	1
Ap3m2	0.0130299	-0.506428	0.253	0.408	1
Slc25a3	0.0130376	-73.44	1	0.99	1
Atp2c1	0.0130443	-1.41958	0.538	0.684	1
Suv420h2	0.0130696	-1.49928	0.033	0.133	1
Gt(ROSA)26Sor	0.0130982	-1.09955	0.44	0.602	1
Gm9008	0.013153	-1.71714	0.066	0.184	1
Ddx46	0.0131538	-8.13193	0.978	0.99	1
Arl5a	0.0131992	-2.37672	0.725	0.776	1
Cln6	0.01322	-1.15378	0.297	0.449	1
B3galnt2	0.0132226	-0.83907	0.209	0.347	1
Mdn1	0.0132412	-14.3178	1	1	1
Prkcsh	0.0132705	-2.07659	0.527	0.694	1
Mfge8	0.0132716	1.19809	0.692	0.867	1
Ilkap	0.0132732	-0.990563	0.615	0.786	1
Nhp2	0.0132938	1.23272	0.978	0.969	1
Vdac1	0.0133118	-5.42605	0.308	0.449	1
Gclc	0.0133325	-9.75993	0.879	0.929	1
Tmed8	0.013387	-0.58887	0.198	0.347	1
Yipf3	0.0133889	-1.7153	0.637	0.765	1
Usp19	0.0134285	2.4382	0.989	0.99	1
Paxbp1	0.0134373	-2.3935	0.736	0.847	1
Snx12	0.013444	-2.18053	0.769	0.878	1
Mynn	0.0134502	-0.926547	0.451	0.612	1
Pes1	0.0135837	-4.7317	0.813	0.857	1
Lmbr1	0.0135856	-1.11043	0.352	0.51	1
Itfg2	0.0136567	-1.91697	0.319	0.49	1
Celsr1	0.0136588	-0.459356	0.033	0.133	1
Erlin1	0.0136853	-1.37462	0.582	0.704	1
Acin1	0.0136865	0.417329	0.978	0.99	1
Pds5a	0.013693	-3.47391	0.879	0.898	1
Slc5a6	0.0137197	-0.602343	0.33	0.49	1
Eef1b2	0.0137583	-12.3125	1	1	1
Lpcat2	0.0137619	-0.414856	0.022	0.112	1
Vwa9	0.0137636	-0.662523	0.022	0.112	1
Shroom3	0.013781	-1.19131	0.429	0.582	1
Pfdn5	0.0137924	3.71862	0.912	0.98	1
Rmnd1	0.0138168	-0.267219	0.385	0.541	1
Lman1	0.0138236	-2.41857	0.945	0.949	1
Mettl16	0.013841	-1.30426	0.89	0.918	1
Abhd17a	0.0138531	-1.23677	0.505	0.663	1
Serinc3	0.013889	-21.6385	0.978	0.929	1
Gm10772	0.0139181	-0.389736	0.066	0.184	1
Dag1	0.0139666	0.543285	0.956	0.969	1
Atxn1	0.0139879	-0.36428	0.022	0.112	1
Vkorc1l1	0.0139902	-0.399526	0.396	0.561	1
Klhl21	0.0139953	-5.38167	0.516	0.663	1
Henmt1	0.0140424	-0.804758	0.341	0.48	1
Pprc1	0.0140432	-5.88905	0.978	0.99	1
Usp14	0.0140905	1.23435	0.978	0.98	1
Fam98c	0.0141053	-0.539757	0.044	0.153	1
Dcaf8	0.0141319	-0.470679	0.89	0.969	1
Nipsnap3b	0.0141427	-2.19147	0.374	0.51	1
Jpt2	0.0141443	0.520084	0.824	0.612	1
Ccz1	0.0141511	1.86203	0.593	0.724	1
Abcc5	0.014178	-2.26467	0.615	0.694	1
Rap1b	0.014185	-3.55627	0.978	0.98	1
Fam135a	0.0141986	-3.52658	0.659	0.796	1
Celf2	0.0142164	1.53824	0.802	0.888	1
Fndc4	0.0142445	-0.419894	0.11	0.245	1
Slc23a2	0.014321	-4.73477	0.736	0.816	1
Ssr4	0.0143735	-0.509404	0.352	0.551	1
Gpat2	0.0144032	-5.55029	0.857	0.929	1
Cpsf3	0.0144109	2.14529	0.868	0.939	1
Golgb1	0.0144164	0.290336	0.89	0.949	1
Slc25a32	0.0144234	-0.638944	0.308	0.469	1
Igfbp3	0.0144412	-0.257477	0.022	0.112	1
Cnih4	0.0144469	-1.1039	0.835	0.888	1
Ccdc6	0.0144991	-11.0455	0.989	1	1
Nup37	0.0145038	-4.27905	0.791	0.837	1
Tmx1	0.0145282	-0.537336	0.418	0.592	1
Ndufs1	0.0145302	-3.732	0.857	0.898	1
Tpbg	0.0145572	-0.51801	0.275	0.439	1
Cbx2	0.0145981	-2.3366	0.791	0.847	1
Sec24c	0.0146174	2.54039	0.681	0.776	1
Smurf1	0.0146254	-0.766474	0.593	0.755	1
Zmynd19	0.0146426	-4.78446	0.868	0.929	1
Nup62	0.0146448	-2.47464	0.989	0.98	1
Emc6	0.0146508	1.91151	0.967	0.969	1
Gdi2	0.0146676	-1.43307	0.945	0.959	1
Naa15	0.0146872	-11.178	0.956	1	1
Mrps18b	0.0147297	-2.61216	0.714	0.776	1
Sphk1	0.0147602	-1.68889	0.319	0.153	1
Fbxl14	0.014779	-1.34258	0.582	0.704	1
Fgfr1op	0.0147884	-2.69361	0.835	0.867	1
Tob1	0.0148605	2.59571	0.308	0.48	1
Znhit6	0.0148966	0.584733	0.813	0.898	1
Eif3m	0.0149088	-4.54446	0.934	0.98	1
Gm13251	0.0149221	-1.14246	0.033	0.133	1
Ash2l	0.0149325	-5.11237	0.934	0.939	1
Tapbp	0.0149593	-9.49108	0.692	0.724	1
Ngfrap1	0.0149807	-0.938358	0.022	0.112	1
Egln2	0.0149901	-1.64435	0.56	0.704	1
Mpg	0.0150266	-0.698573	0.341	0.5	1
Dbt	0.0150699	-1.04468	0.132	0.265	1
Zfp334	0.0151666	-1.34999	0.429	0.571	1
E2f5	0.0151759	-1.63307	0.681	0.745	1
Bckdk	0.0151892	0.276238	0.418	0.561	1
Chac2	0.0153196	-0.342803	0.033	0.133	1
Washc3	0.0153828	1.83199	0.78	0.571	1
Ric1	0.0153857	-0.388359	0.132	0.276	1
Arl8b	0.0153991	-0.852663	0.505	0.673	1
Ndufaf7	0.0154052	-1.22137	0.341	0.469	1
Vrk1	0.0154245	0.855477	0.538	0.663	1
Recql4	0.0154287	-0.38528	0.165	0.316	1
Mia3	0.0154542	-1.73366	0.538	0.735	1
Slc11a2	0.0154792	-0.694295	0.308	0.48	1
Mrpl42	0.0154952	-7.10353	0.923	0.939	1
Pikfyve	0.0155204	-1.69864	0.637	0.735	1
Chd6	0.0155851	-2.66407	0.868	0.959	1
Etfb	0.0156394	-0.32471	0.066	0.184	1
Ankrd50	0.0156819	-1.29923	0.352	0.48	1
Uqcc2	0.0156849	-4.15096	0.89	0.929	1
Acadl	0.0157245	-2.97523	0.407	0.551	1
Sart3	0.0157298	-1.41664	0.758	0.867	1
Ap1b1	0.0157401	-3.21936	0.758	0.847	1
Kif21a	0.0157438	-0.966442	0.121	0.255	1
Stim2	0.0158167	-0.33453	0.11	0.245	1
Zfp26	0.0158372	-0.942796	0.516	0.704	1
Fbxl19	0.015861	-2.67497	0.736	0.816	1
Tusc3	0.0158832	-0.589569	0.429	0.582	1
Prnp	0.0158887	-0.323132	0.253	0.418	1
Dram2	0.015971	-0.583883	0.099	0.224	1
Tuft1	0.0159763	-1.51231	0.44	0.612	1
G3bp1	0.0159833	-16.5568	0.978	1	1
P2rx4	0.015989	113.687	0.121	0.286	1
Klf13	0.0159931	-2.67105	0.703	0.765	1
Alyref	0.0160128	-6.22285	0.989	1	1
Papss1	0.0160251	-0.487085	0.516	0.622	1
Pabpc1	0.0160546	-33.07	1	1	1
Cox6c	0.0160698	15.9728	0.989	1	1
Fam184a	0.0160835	-0.504235	0.187	0.337	1
Uhrf2	0.0160967	-3.18924	0.736	0.796	1
Purb	0.0161224	-11.5354	0.89	0.929	1
Zfyve1	0.0161321	-0.56574	0.451	0.622	1
Gdap2	0.0161526	-0.759897	0.187	0.337	1
Fxr1	0.0161583	-2.77509	0.967	0.99	1
Fkbp10	0.0161645	-0.66086	0.055	0.163	1
Ddx52	0.0161718	-1.36098	0.901	0.969	1
Akr1e1	0.016211	-0.334521	0.143	0.286	1
Kmt2e	0.0162275	-4.04832	0.791	0.898	1
Ranbp3	0.0162437	-1.42935	0.604	0.724	1
Ssbp4	0.0162491	-0.274219	0.451	0.582	1
Psme1	0.0162651	-2.46716	0.912	0.949	1
Sdc4	0.016271	-30.6904	0.989	1	1
Specc1	0.016277	1.65013	0.571	0.714	1
Txndc5	0.0162911	-3.77069	0.484	0.622	1
Rcn1	0.0163084	-0.995362	0.231	0.378	1
Tspan33	0.0163097	-2.50654	0.374	0.541	1
Sbf1	0.0164381	-1.22559	0.495	0.612	1
Zfp706	0.0164624	-1.72212	0.681	0.755	1
Gcnt2	0.0164881	-0.587283	0.077	0.194	1
Uqcrh	0.0165411	-1.60578	0.989	0.99	1
N4bp2	0.0165441	0.679544	0.692	0.867	1
Setd1a	0.0165517	1.18588	0.802	0.918	1
Phf23	0.0165704	-2.8575	0.934	0.969	1
Pign	0.0165828	-0.427959	0.286	0.449	1
Ctu2	0.0165982	-0.745248	0.473	0.592	1
Tex10	0.0166145	-2.36795	0.978	1	1
Paf1	0.0166162	-0.969829	0.648	0.755	1
Atg9a	0.0166246	-0.861724	0.121	0.255	1
Kctd18	0.0166311	-5.25367	0.78	0.847	1
Jade1	0.0166386	-1.09463	0.923	0.939	1
Prkci	0.0166395	-1.48053	0.637	0.786	1
Hadh	0.0166493	-14.8485	0.363	0.531	1
Tex16	0.0166844	0.636019	0.473	0.643	1
Gmeb1	0.0166875	-1.56176	0.385	0.571	1
Slc25a28	0.0167087	-0.415539	0.242	0.408	1
Clcn6	0.0167485	-0.843124	0.473	0.602	1
Golga4	0.01677	-1.05471	0.78	0.796	1
Cep295	0.0167823	-4.40817	0.802	0.847	1
Bet1	0.0168682	-0.871332	0.451	0.622	1
Rab3ip	0.0169026	-4.89375	0.714	0.878	1
Park7	0.0169142	-5.48369	0.89	0.908	1
Fars2	0.0169257	-1.29846	0.198	0.337	1
Chrac1	0.0169637	-0.388798	0.33	0.52	1
Cfap300	0.0169756	1.52219	0.505	0.337	1
Arhgef17	0.0170412	-1.11294	0.363	0.551	1
Rbm12b1	0.0170427	-0.985538	0.132	0.265	1
Maf1	0.0170833	-1.00215	0.253	0.398	1
Abca5	0.0171298	-0.680854	0.132	0.265	1
Trappc4	0.0171841	-1.55379	0.824	0.908	1
Tmem185b	0.0171986	-1.69396	0.462	0.571	1
Cldnd1	0.0172078	-0.505017	0.484	0.643	1
Brd2	0.0172146	-8.09403	0.978	1	1
Cd47	0.0172225	-0.66257	0.33	0.48	1
Ccdc28b	0.017223	-0.330177	0.055	0.163	1
Tbl2	0.0172553	-1.15003	0.33	0.49	1
Rundc3b	0.0172685	-1.15397	0.538	0.663	1
Pcgf1	0.0172688	-0.966104	0.253	0.398	1
Snapc1	0.0172891	-1.55527	0.582	0.704	1
Usp24	0.0173606	-2.97561	0.747	0.857	1
Usp26	0.0173682	-18.4807	0.967	1	1
A230050P20Rik	0.0174275	-1.25773	0.088	0.214	1
Tpp1	0.0174348	-1.47352	0.055	0.163	1
Mapk10	0.0174749	-0.306444	0.703	0.796	1
Ttc28	0.0175363	-0.353187	0.242	0.112	1
Gm10658	0.0175422	0.316004	0.121	0.031	1
Shroom2	0.017569	-0.560216	0.22	0.378	1
Dkk3	0.0175718	-0.818763	0.264	0.418	1
Arrdc1	0.0175888	-0.385889	0.099	0.224	1
Lsr	0.0176162	-0.900718	0.242	0.378	1
Wars	0.0176472	-0.759076	0.286	0.429	1
Tsc22d2	0.0176581	-1.96759	0.703	0.888	1
Suz12	0.0176842	-2.56931	0.868	0.898	1
Srpr	0.0177111	-4.11265	0.967	0.969	1
Uspl1	0.017729	-0.981177	0.44	0.612	1
Gm11712	0.0177704	-0.279314	0.055	0.163	1
Gli3	0.0177756	0.757119	0.571	0.673	1
Unc45b	0.0178175	0.500036	0.264	0.133	1
Pcp4l1	0.0178181	-2.67554	0.495	0.633	1
Crcp	0.0178302	-0.5311	0.264	0.439	1
Ephb4	0.0178466	0.348249	0.066	0.184	1
Dctn4	0.0179016	-5.36192	0.945	0.939	1
Ankib1	0.0179422	-1.87411	0.549	0.673	1
Aacs	0.017955	-1.24794	0.527	0.694	1
Gclm	0.0179867	-6.95553	0.923	0.99	1
Bcas3	0.0181354	-1.66626	0.736	0.776	1
Carf	0.018216	-1.20284	0.11	0.235	1
Gk5	0.0182389	-0.699657	0.286	0.429	1
Smcr8	0.0182506	-0.540888	0.143	0.286	1
Tmem39b	0.0183201	-1.13444	0.747	0.816	1
Ddah2	0.0183379	-4.9034	0.209	0.367	1
Dnajc9	0.0183662	-2.61193	0.714	0.806	1
Hmbs	0.0183761	-0.437244	0.582	0.684	1
Uqcrc1	0.0184154	-3.99167	0.89	0.939	1
Brd1	0.0184947	-8.98058	0.923	0.918	1
Rpl10	0.0185037	-2.44566	0.758	0.857	1
Fkbp8	0.0185459	-1.3989	0.549	0.704	1
Nav1	0.0185706	1.67346	0.571	0.714	1
Tep1	0.018604	-0.335361	0.077	0.194	1
Txn2	0.0186262	1.24261	0.879	0.949	1
Slc9a6	0.0186311	-1.56583	0.495	0.663	1
Ube2k	0.0186707	-4.30107	0.989	0.98	1
Rpl27	0.0186996	-11.0467	1	1	1
Gata2	0.0187604	0.376268	0.242	0.112	1
Papola	0.0187619	-10.3957	1	1	1
Atp8b2	0.0187937	-1.8527	0.462	0.571	1
Acox1	0.0187979	-1.14161	0.231	0.398	1
Diexf	0.0188058	-2.50816	0.352	0.5	1
Mtbp	0.0188433	-0.413488	0.33	0.49	1
Vps50	0.018855	-0.580391	0.495	0.602	1
Golga5	0.0189265	-1.95074	0.615	0.765	1
4932422M17Rik	0.0189712	0.940514	0.22	0.102	1
Ubtf	0.0189789	2.02474	0.934	0.98	1
Lamtor2	0.0189833	-1.80558	0.516	0.653	1
Klhl18	0.0189834	-0.27098	0.165	0.316	1
Syncrip	0.0189997	-9.59618	0.978	1	1
Brsk1	0.0190038	-0.417123	0.044	0.143	1
Gm10146	0.019005	-0.834435	0.044	0.143	1
Scamp5	0.0190203	-1.27096	0.626	0.724	1
Cct7	0.0190564	-0.438155	1	0.99	1
Mrpl16	0.019075	-1.83224	0.571	0.724	1
Wdr75	0.0190807	-14.5658	0.978	1	1
Srsf6	0.0192997	-2.84259	0.967	1	1
Cd7	0.019315	-0.589785	0.11	0.235	1
Dpm1	0.0193245	-0.54939	0.242	0.398	1
Zfp598	0.0193449	-1.65723	0.549	0.643	1
Mphosph10	0.0193664	-0.773879	0.791	0.878	1
Card10	0.0194335	-1.12484	0.473	0.582	1
Etaa1	0.0194784	-6.28985	0.78	0.847	1
Dbn1	0.0194848	-2.13075	0.505	0.643	1
Rap2b	0.0194918	-0.534327	0.341	0.52	1
Fbxo21	0.0195164	-7.55386	0.857	0.918	1
Tmem208	0.0195167	-0.544168	0.275	0.429	1
Man2a1	0.0195184	-0.435117	0.462	0.622	1
Unc5a	0.0195426	-1.5204	0.308	0.469	1
Samd4b	0.0195472	-8.92583	0.813	0.918	1
Uvssa	0.0195611	-1.32203	0.286	0.439	1
Mrps6	0.0195711	-2.1993	0.615	0.735	1
Lrig2	0.0195847	-1.4977	0.308	0.459	1
Nckap1	0.0196033	-1.71134	0.352	0.48	1
Nsmce4a	0.0196168	-1.50813	0.484	0.643	1
Hax1	0.0196449	-1.33338	0.681	0.745	1
Gstm7	0.0197088	-3.51178	0.066	0.173	1
Alg12	0.0197357	0.255262	0.495	0.337	1
Gspt1	0.0197375	-5.81528	0.956	1	1
Lrrc17	0.0197395	-10.4091	0.582	0.704	1
Ywhaq	0.0197467	2.39399	0.978	1	1
Usp50	0.0197705	-0.530775	0.209	0.378	1
Dcun1d5	0.0197824	1.40728	0.835	0.918	1
Lats2	0.0197901	-2.76658	0.747	0.796	1
Cltb	0.0197974	-0.866754	0.319	0.48	1
Gtf2h1	0.0198241	-1.32594	0.89	0.888	1
Rab10	0.0198288	-4.69129	0.989	0.98	1
Rasa2	0.0198313	-4.94776	0.901	0.949	1
Cyba	0.0198327	-0.703304	0.209	0.347	1
Pdcd11	0.0198806	0.947938	0.956	0.969	1
Trnt1	0.0198887	0.512915	0.615	0.755	1
Dicer1	0.0198922	-1.45377	0.868	0.929	1
Pdcd4	0.0198925	0.34599	0.934	0.98	1
Pgls	0.0199293	-1.07469	0.714	0.816	1
Rpl29	0.0199518	-5.45011	1	0.99	1
Napg	0.0199812	-0.977787	0.681	0.776	1
0610037L13Rik	0.0200232	-1.15692	0.385	0.541	1
Lemd3	0.020026	-1.02804	0.571	0.704	1
Polr2m	0.0200576	-3.91255	0.934	0.918	1
Prune1	0.0200584	-2.5882	0.791	0.592	1
Chd1	0.0200674	-6.99261	0.648	0.684	1
Mier3	0.0201795	-1.79881	0.363	0.531	1
Atn1	0.0202605	-1.29949	0.626	0.796	1
Rwdd1	0.0202632	-3.90096	0.791	0.827	1
Cdc14b	0.0202821	-3.1216	0.516	0.684	1
Tfrc	0.0202971	-1.50692	0.791	0.847	1
Eprs	0.0202994	-2.33046	0.989	1	1
Plxnb1	0.020309	-2.13446	0.363	0.48	1
Yod1	0.0203284	-1.03957	0.22	0.378	1
Tmem199	0.0203417	-0.774113	0.692	0.765	1
Map2k5	0.0204692	-0.695952	0.154	0.286	1
Oxnad1	0.0205413	0.309626	0.308	0.163	1
Tmco3	0.0205426	-0.284953	0.132	0.265	1
Urb2	0.0205523	-0.958632	0.747	0.857	1
Tceal9	0.0205552	2.24671	0.648	0.469	1
Pramef12	0.020577	-3.53199	0.835	0.888	1
Ppp1r1b	0.020587	-0.265821	0.044	0.143	1
Rtl6	0.020587	-0.265821	0.044	0.143	1
Trim45	0.0206461	-0.503063	0.165	0.306	1
Dgcr14	0.0206555	-0.732372	0.033	0.122	1
Zak	0.0206558	-1.53637	0.033	0.122	1
Exd2	0.020673	-1.03343	0.385	0.541	1
Slc7a6	0.0206904	-1.35488	0.242	0.378	1
Kctd20	0.0207	1.59049	0.813	0.898	1
Yipf2	0.0207514	-0.770876	0.209	0.347	1
Ube2j1	0.0207687	-0.818396	0.714	0.806	1
Pot1a	0.0208052	-2.23735	0.703	0.796	1
Ncor1	0.020869	0.594968	0.846	0.929	1
4833439L19Rik	0.0209315	-4.28525	0.813	0.857	1
Tspan9	0.0209646	-0.63756	0.198	0.347	1
Fam98a	0.021002	-4.57132	0.824	0.857	1
Disp1	0.0210093	-1.09512	0.374	0.531	1
Eif4h	0.0210179	-1.74034	0.901	0.98	1
Gm12184	0.0210304	-0.379244	0.11	0.235	1
Traf5	0.0211157	-0.578844	0.033	0.122	1
Ptprs	0.0211365	-0.357595	0.725	0.796	1
Oaz1	0.0211374	-8.5492	1	1	1
Gtf2h2	0.0211915	-0.718437	0.626	0.745	1
Homez	0.0212106	-1.58057	0.352	0.5	1
Col5a1	0.0212153	-0.723035	0.352	0.52	1
Klc1	0.0212294	1.09207	0.462	0.592	1
Tom1l2	0.0212433	-1.12917	0.209	0.367	1
Rit1	0.0212663	-0.422791	0.099	0.224	1
Prkn	0.0212807	1.20132	0.275	0.143	1
Exosc3	0.0213593	-1.56062	0.516	0.612	1
Ehd4	0.0213804	-1.22123	0.593	0.684	1
Mkln1	0.0213923	-2.01847	0.703	0.847	1
Zfp874b	0.0214002	-0.629362	0.121	0.245	1
Lig3	0.0214267	0.358884	0.802	0.827	1
Pclaf	0.0215072	7.47781	0.791	0.561	1
Capza1	0.021528	-0.597831	0.912	0.939	1
Sec11c	0.021722	-2.90193	0.286	0.439	1
Uso1	0.0218374	-1.26164	0.824	0.898	1
Crtap	0.0218526	-0.74181	0.198	0.337	1
Atp8a1	0.0218539	-0.653178	0.154	0.286	1
Zfp870	0.0219043	-0.773605	0.341	0.48	1
Hs6st1	0.0219253	-0.318096	0.055	0.163	1
Bach2	0.0219473	-0.853693	0.121	0.245	1
A530017D24Rik	0.0219527	-0.49649	0.066	0.173	1
Grcc10	0.0219527	-0.49649	0.066	0.173	1
Cdk4	0.0220036	-2.33723	0.978	1	1
Zswim7	0.0220074	-1.16519	0.473	0.673	1
Lmtk3	0.0220567	-0.488968	0.033	0.122	1
Gm7694	0.022057	-0.894791	0.033	0.122	1
Vim	0.022057	-2.47542	0.033	0.122	1
Snrnp27	0.0221261	-3.59651	0.846	0.888	1
Arih1	0.0221734	6.99819	0.857	0.939	1
Slc40a1	0.0221814	-0.495888	0.088	0.204	1
Yipf5	0.0221996	-0.682029	0.495	0.633	1
Ptov1	0.0222101	-0.722532	0.791	0.898	1
Uimc1	0.0222187	2.48326	0.879	0.898	1
Ube2g1	0.0222237	-1.81567	0.78	0.796	1
Usp42	0.0222487	-0.389726	0.747	0.816	1
2410002F23Rik	0.0222731	-2.91853	0.791	0.888	1
Rab29	0.022291	-1.22159	0.099	0.224	1
Rab9	0.0223446	-1.00329	0.582	0.694	1
Camk2n1	0.0223564	10.7642	0.879	0.918	1
Stag1	0.0223728	5.4164	0.912	0.969	1
Col18a1	0.0224034	-3.42519	0.198	0.337	1
Tmpo	0.0224059	-1.73168	0.945	0.99	1
4931406C07Rik	0.0224241	22.1129	0.418	0.571	1
Rbm7	0.0224763	0.534165	0.835	0.878	1
Atl1	0.0224816	-0.459131	0.143	0.286	1
Apitd1	0.0225997	-0.729722	0.033	0.122	1
Asxl1	0.0226134	-0.915991	0.78	0.806	1
Kdm2b	0.0226272	-2.29346	0.857	0.888	1
Ppt1	0.0226448	-0.572213	0.176	0.316	1
Dot1l	0.0226908	-7.52749	0.791	0.847	1
Megf9	0.0227304	-0.39967	0.066	0.173	1
Gabarapl1	0.022748	-1.59527	0.593	0.684	1
Dtl	0.0227571	-1.82645	0.901	0.816	1
Adnp2	0.0227664	-2.46951	0.593	0.735	1
Morc3	0.0228099	1.62059	0.912	0.918	1
Heatr1	0.022825	-5.59633	0.923	0.98	1
Mpc2	0.0229431	-24.557	0.989	0.99	1
Cdk8	0.0229589	-2.53074	0.857	0.908	1
Malsu1	0.022967	-3.23365	0.791	0.827	1
Shb	0.0229909	-2.62775	0.648	0.724	1
Gm7808	0.0230189	-0.251711	0.033	0.122	1
Flnb	0.0230494	-1.4705	0.374	0.52	1
Wbp2	0.0230976	-5.01925	0.967	0.959	1
Denr	0.0231386	2.34577	1	0.98	1
Zdhhc16	0.0232531	-3.04884	0.56	0.673	1
4930402H24Rik	0.0233181	-1.27388	0.451	0.561	1
Asxl3	0.0233577	-0.418086	0.132	0.265	1
Fem1a	0.0233596	-0.41609	0.121	0.245	1
Lrrc41	0.0233762	-3.45435	0.462	0.612	1
Ggnbp2	0.0234308	1.58344	1	1	1
Ddx19a	0.023438	-1.89918	0.604	0.724	1
Grrp1	0.023442	-0.466175	0.033	0.122	1
Mllt10	0.0235111	0.571064	0.769	0.878	1
Yipf4	0.0235122	0.520789	0.648	0.796	1
Mlf2	0.0235208	0.359838	0.78	0.837	1
Slc12a7	0.0235259	-0.842046	0.637	0.796	1
Triml1	0.0235561	-0.354206	0.066	0.173	1
Frmd4b	0.0235596	-0.345219	0.022	0.102	1
Nudt8	0.0235607	-0.480457	0.022	0.102	1
Hsd17b3	0.023561	-5.10446	0.022	0.102	1
Exoc5	0.023603	-1.28032	0.571	0.714	1
Cdc20	0.0236228	-6.62529	0.769	0.867	1
Tubgcp4	0.0236268	-1.57527	0.626	0.786	1
Peg10	0.023805	-0.694915	0.187	0.327	1
2810417H13Rik	0.023824	-6.03555	0.033	0.122	1
Hebp1	0.0238692	0.312811	0.132	0.041	1
Vpreb1	0.0238692	0.312811	0.132	0.041	1
Gm19583	0.023922	-0.54652	0.121	0.255	1
Tmbim4	0.0239223	-1.08043	0.275	0.398	1
Cbx1	0.0239242	1.0727	0.89	0.908	1
Mblac2	0.0239348	-0.292095	0.022	0.102	1
Rptoros	0.0239348	-0.292095	0.022	0.102	1
Tgfb1i1	0.0239348	-0.292095	0.022	0.102	1
N6amt2	0.0239352	-0.432167	0.022	0.102	1
Ttyh1	0.0239352	-0.432167	0.022	0.102	1
Dmtf1	0.023972	-0.801037	0.659	0.776	1
Them4	0.0239915	0.334675	0.396	0.245	1
Tet3	0.0241411	-1.79124	0.484	0.622	1
Mafg	0.0241543	1.9019	0.901	0.949	1
Oxr1	0.0241729	-1.22615	0.67	0.765	1
Mum1l1	0.0242613	0.52657	0.78	0.878	1
Esf1	0.0242778	-3.75746	1	1	1
Stx11	0.0243111	-0.716057	0.022	0.102	1
Gorasp1	0.0243826	-0.457494	0.099	0.214	1
Med12	0.0244052	-5.70259	0.725	0.806	1
Xiap	0.0244488	-1.64039	0.747	0.765	1
Copg1	0.0244893	-1.57154	0.824	0.878	1
Gm7967	0.0245133	-0.694102	0.165	0.296	1
Rnf41	0.0245568	-2.2903	0.549	0.663	1
Stxbp5	0.0245595	-0.483326	0.165	0.296	1
Ap1ar	0.0245683	-3.26228	0.89	0.918	1
Dennd4c	0.0245891	-1.29031	0.33	0.469	1
Ogdhl	0.0245904	-1.87897	0.813	0.663	1
Ppp2r5d	0.0246879	0.508545	0.582	0.694	1
Arhgap32	0.0246953	-3.44382	0.747	0.847	1
Commd7	0.0247349	-1.11725	0.538	0.663	1
Espl1	0.0247665	1.26787	0.714	0.765	1
Gm10762	0.0247813	-0.503178	0.11	0.235	1
Fmnl3	0.0248964	-0.907447	0.681	0.847	1
Mettl1	0.0249124	-0.703594	0.538	0.724	1
Tomm20	0.0249251	-4.62602	0.901	0.969	1
Cd81	0.0249529	-10.9939	0.582	0.663	1
Gatc	0.0249696	-0.266435	0.132	0.265	1
Sdccag3	0.0250051	0.465967	0.56	0.765	1
Atp5mpl	0.0250099	-0.740852	0.934	0.704	1
Rars	0.0250449	-7.35741	0.978	0.98	1
Commd8	0.0250588	-1.87893	0.484	0.612	1
Psmd6	0.0250638	-0.723039	0.626	0.735	1
Camk2d	0.0250761	-1.03359	0.132	0.245	1
Ralgapa1	0.0251042	-1.00758	0.56	0.663	1
Tmem50a	0.0251243	-5.12841	0.912	0.949	1
Poc5	0.0251296	-0.816821	0.253	0.429	1
Arf5	0.0251929	1.24926	0.923	0.949	1
Nxn	0.0252044	3.40431	0.33	0.49	1
Mogs	0.0252091	-0.541846	0.209	0.347	1
Lamp2	0.0252702	-7.20074	0.934	0.918	1
Zbed5	0.0252762	-4.27576	0.791	0.898	1
Gmnn	0.0254384	3.0492	0.934	0.806	1
Mxd4	0.025484	0.634725	0.681	0.796	1
Aplf	0.0254959	-0.371198	0.385	0.551	1
Zfp652	0.0255504	-1.44203	0.44	0.52	1
Pdss2	0.0255538	-0.529225	0.099	0.214	1
Mertk	0.0255768	-0.275573	0.022	0.102	1
Zfp605	0.0256044	-0.572335	0.077	0.184	1
Usp28	0.0256174	-0.625773	0.901	0.969	1
Eif2b1	0.0256421	-1.10677	0.615	0.735	1
Rragc	0.0257244	-1.37602	0.286	0.429	1
Rtraf	0.0257499	1.56109	0.912	0.673	1
Plxdc2	0.0257534	0.468707	0.33	0.184	1
Arid5a	0.025822	-0.75053	0.176	0.316	1
Tfap4	0.0258243	-0.688436	0.308	0.449	1
Prdx4	0.02586	-3.83145	0.813	0.939	1
Fbn2	0.0258888	-1.12273	0.527	0.684	1
Cntfr	0.0258938	-1.18284	0.253	0.388	1
Dph3	0.0259611	-2.22782	0.802	0.918	1
Zcchc6	0.0259858	-1.72407	0.022	0.102	1
Acly	0.026008	-4.81452	0.978	1	1
Dmrt1	0.0260126	-19.9771	0.989	1	1
Vcpip1	0.026029	-7.82531	0.813	0.867	1
Nfyc	0.0260705	-3.84055	0.857	0.857	1
Cdon	0.0261242	-1.30276	0.253	0.408	1
Zbtb5	0.0261429	-0.661392	0.198	0.337	1
Ccnt2	0.0261949	5.06816	0.714	0.806	1
Six1	0.0263133	-2.02847	0.066	0.173	1
Taldo1	0.026357	-4.12833	0.956	0.98	1
Sae1	0.0263677	0.973541	1	0.99	1
Abl1	0.0263771	-2.50634	0.462	0.633	1
Dhx33	0.0263883	-2.50983	0.78	0.786	1
Zc3h13	0.0264146	-3.89414	0.835	0.878	1
Wsb2	0.0264582	-0.555576	0.648	0.806	1
Snx17	0.0264726	-1.55599	0.495	0.612	1
Foxq1	0.0265268	-0.361427	0.055	0.153	1
Nudt13	0.0265275	-0.488592	0.055	0.153	1
Pitpnb	0.0265336	-2.63574	0.857	0.949	1
AC165953.2	0.026643	0.323317	0.176	0.071	1
Srp68	0.0268144	-2.71909	0.637	0.704	1
Klhl28	0.0268194	-0.555601	0.231	0.378	1
Cad	0.0268279	-6.09234	0.978	0.99	1
Snx7	0.0268528	-0.519727	0.132	0.255	1
Ykt6	0.0268596	-2.80828	0.824	0.806	1
Gtf2h3	0.0268702	-1.55234	0.857	0.918	1
Wdr7	0.0268726	-0.28957	0.198	0.357	1
Prr3	0.0268829	-0.438111	0.33	0.48	1
Chrdl1	0.0269175	-0.381306	0.121	0.245	1
Nkain1	0.0270611	-0.787661	0.132	0.255	1
Ptcd1	0.0270686	-0.438206	0.187	0.327	1
Cnot9	0.0271518	3.14009	0.901	0.694	1
Eml5	0.0271843	-0.815659	0.451	0.612	1
Srp9	0.0271857	-2.07925	0.879	0.898	1
Pced1a	0.0271954	-1.26347	0.308	0.429	1
Erg	0.0272399	-2.14995	0.593	0.714	1
Neto2	0.0272426	-1.11048	0.495	0.633	1
Add3	0.027288	-1.04813	0.681	0.796	1
Kcnu1	0.0273524	-0.311673	0.055	0.153	1
Ing5	0.0274053	-1.17127	0.451	0.582	1
Rpa2	0.0274095	-5.78347	0.923	0.98	1
Gm12355	0.0274371	-0.869618	0.275	0.408	1
Camkk2	0.0274546	-0.272338	0.593	0.714	1
Sgtb	0.027458	-0.974589	0.22	0.347	1
Selenok	0.027553	-2.32026	0.934	0.704	1
Fmnl2	0.0275536	-1.41131	0.341	0.469	1
Pnpo	0.0275591	-0.709879	0.549	0.653	1
Runx3	0.027572	-1.80618	0.121	0.245	1
Slc4a5	0.02758	-1.54159	0.396	0.561	1
[truncated: 6,442 more rows]

## Sheet: state5
Gene	p_val	avg_log2FC	pct.1	pct.2	p_val_adj
Rps2	4.38171e-76	23.1766	1	0.988	1.14091e-71
Mrfap1	6.35819e-69	-5.34287	0.945	0.99	1.65555e-64
Tceb2	7.91221e-58	-10.7522	0.05	0.377	2.06018e-53
Gnb2l1	1.08595e-57	-29.1534	0.051	0.378	2.8276e-53
2010107E04Rik	2.29218e-57	-11.4746	0.05	0.372	5.96838e-53
Shfm1	3.68852e-56	-10.8958	0.045	0.359	9.60417e-52
Hn1	4.02931e-56	-17.1042	0.043	0.352	1.04915e-51
Zcchc11	4.40359e-56	-16.2912	0.047	0.357	1.14661e-51
2700094K13Rik	1.06926e-55	-14.1135	0.046	0.358	2.78413e-51
Tex13	1.80708e-55	-9.73741	0.049	0.365	4.70529e-51
Olfr1423	3.88101e-55	47.1186	0.898	0.564	1.01054e-50
Gm8730	1.45564e-53	-4.79379	0.05	0.364	3.7902e-49
2310036O22Rik	1.59639e-53	-12.0416	0.05	0.362	4.15668e-49
Srp54b	1.80423e-53	-3.62002	0.042	0.347	4.69785e-49
Ctage5	6.95448e-53	-10.1049	0.046	0.344	1.81081e-48
Tmem57	7.92958e-53	-6.76436	0.049	0.356	2.06471e-48
Cirh1a	8.27314e-53	-11.0223	0.051	0.359	2.15416e-48
Fam178a	1.45866e-52	-12.5167	0.043	0.34	3.79807e-48
Nhp2l1	1.75469e-52	-7.62585	0.049	0.357	4.56885e-48
Whsc1	3.09716e-52	-7.09629	0.046	0.342	8.06438e-48
Tceb1	4.06331e-52	-6.00552	0.041	0.34	1.05801e-47
Myeov2	1.91403e-51	-5.26462	0.043	0.342	4.98376e-47
2023-09-15	8.79501e-51	-1.96156	0.045	0.34	2.29005e-46
Rqcd1	9.77978e-51	-8.39252	0.045	0.339	2.54646e-46
Rpl13-ps3	1.00435e-50	-8.2578	0.049	0.351	2.61512e-46
Hdgfrp3	1.45075e-50	-4.85118	0.05	0.351	3.77745e-46
Mllt4	1.8983e-50	-13.6402	0.045	0.338	4.94279e-46
1110008F13Rik	3.34963e-50	-2.33836	0.039	0.329	8.72175e-46
Rps26-ps1	3.69713e-50	-6.33301	0.045	0.335	9.62659e-46
Gm7324	4.02652e-50	1.13453	0.253	0.025	1.04842e-45
Rps10	5.87682e-50	1.90918	0.533	0.744	1.53021e-45
Setd8	1.84504e-49	-4.63136	0.038	0.325	4.80411e-45
Fam60a	2.11659e-49	-5.92944	0.049	0.339	5.51117e-45
Smek2	3.0292e-49	-8.5627	0.042	0.327	7.88743e-45
Fam134a	3.28994e-49	-7.41424	0.041	0.327	8.56635e-45
Smek1	3.54137e-49	-8.08866	0.049	0.334	9.22102e-45
AI314180	3.83573e-49	-6.27953	0.051	0.346	9.98746e-45
0610007P14Rik	4.65333e-49	-10.421	0.045	0.336	1.21163e-44
Selk	5.17453e-49	-0.906604	0.047	0.343	1.34734e-44
Gm10263	8.14547e-49	-4.93419	0.043	0.329	2.12092e-44
D15Ertd621e	2.00822e-48	-6.06267	0.046	0.335	5.22899e-44
Vprbp	2.9799e-48	-4.78887	0.041	0.323	7.75907e-44
Chd3os	3.75811e-48	-2.55141	0.05	0.338	9.78538e-44
2700060E02Rik	5.4095e-48	-4.91029	0.043	0.326	1.40853e-43
Fam195b	6.01696e-48	-5.35326	0.045	0.328	1.5667e-43
1810043H04Rik	1.18852e-47	-5.41379	0.039	0.316	3.09466e-43
Hn1l	3.3813e-47	-2.86642	0.041	0.322	8.80424e-43
A830080D01Rik	3.44191e-47	-4.982	0.035	0.307	8.96205e-43
Ppp2r4	3.77345e-47	-3.93116	0.039	0.313	9.8253e-43
Slmo2	5.36118e-47	-3.78525	0.039	0.313	1.39594e-42
Neurl4	8.31246e-47	-1.76263	0.147	0.455	2.1644e-42
Fam21	1.22493e-46	0.419226	0.045	0.32	3.18948e-42
E430025E21Rik	3.08445e-46	-1.95307	0.034	0.301	8.03129e-42
Ufd1l	9.36519e-46	-2.93057	0.039	0.311	2.43851e-41
Hiat1	5.34732e-45	-6.19318	0.035	0.298	1.39234e-40
Fam103a1	1.68571e-44	-1.46407	0.03	0.288	4.38926e-40
Suv420h1	2.21513e-44	-5.52658	0.033	0.288	5.76775e-40
2810403A07Rik	3.20151e-44	-2.31812	0.042	0.305	8.3361e-40
Gm9843	4.56213e-44	0.262657	0.043	0.314	1.18789e-39
Mina	5.41615e-44	-5.01412	0.042	0.303	1.41026e-39
Zswim6	5.86787e-44	-4.09698	0.042	0.304	1.52788e-39
Psmb6	5.91284e-43	-23.7812	0.835	0.955	1.53958e-38
Elp3	9.42911e-43	-2.6641	0.382	0.671	2.45515e-38
1810026J23Rik	9.56456e-43	-1.67957	0.042	0.297	2.49042e-38
Prune	1.02116e-42	-4.31169	0.037	0.288	2.65891e-38
Clu	1.30216e-42	-37.0962	0.067	0.333	3.39056e-38
Apoa1bp	2.78688e-42	-2.16129	0.037	0.288	7.25647e-38
Gm12166	3.03907e-42	-1.54035	0.104	0.379	7.91312e-38
Gm10116	3.63638e-42	-2.21424	0.043	0.298	9.4684e-38
2510039O18Rik	8.21447e-42	-3.12143	0.504	0.745	2.13888e-37
Utp11l	8.72089e-42	-42.2079	0.046	0.309	2.27075e-37
Rpl36al	1.13994e-41	-12.6053	0.345	0.596	2.96818e-37
Cyr61	1.21434e-41	-42.7805	0.072	0.332	3.16189e-37
C330027C09Rik	1.47237e-41	-9.38926	0.035	0.281	3.83375e-37
Tmem55b	2.26317e-41	-1.67598	0.037	0.283	5.89284e-37
2310035C23Rik	2.93701e-41	-3.16201	0.038	0.286	7.64738e-37
2810474O19Rik	3.18226e-41	-11.6227	0.046	0.3	8.28597e-37
1110037F02Rik	4.49419e-41	-4.15176	0.033	0.274	1.1702e-36
AU019823	8.3895e-41	-4.45502	0.035	0.278	2.18446e-36
Fdx1l	2.64791e-40	-1.83261	0.024	0.253	6.89462e-36
Hiatl1	4.89553e-40	-3.4243	0.028	0.259	1.2747e-35
Zfos1	5.03461e-40	-4.88248	0.045	0.292	1.31091e-35
RP23-4H17.3	6.38914e-40	-8.15692	0.035	0.276	1.6636e-35
Sgol2a	8.59447e-40	-3.97754	0.035	0.274	2.23783e-35
Raver1	1.744e-39	-2.19904	0.035	0.271	4.54103e-35
Sepw1	2.15605e-39	-1.96449	0.042	0.288	5.61393e-35
Whsc1l1	2.22626e-39	-3.04173	0.034	0.266	5.79674e-35
2700029M09Rik	1.19113e-38	-0.597247	0.043	0.284	3.10148e-34
Rps19	1.81683e-38	-36.6987	0.99	0.996	4.73067e-34
Gltscr2	3.1136e-38	-1.39394	0.039	0.276	8.10719e-34
Adrbk1	4.44264e-38	-1.94989	0.029	0.255	1.15677e-33
Aard	6.45688e-38	-2.45545	0.052	0.293	1.68124e-33
2410016O06Rik	7.04536e-38	-2.21101	0.029	0.251	1.83447e-33
Dlat	3.92283e-37	-3.10247	0.395	0.652	1.02143e-32
Fam134c	5.26641e-37	-2.69883	0.042	0.271	1.37127e-32
Cpsf3l	8.69107e-37	-2.45952	0.035	0.261	2.26298e-32
2410089E03Rik	9.12393e-37	-4.3889	0.037	0.263	2.37569e-32
Mesdc2	1.18431e-36	-2.63199	0.038	0.263	3.0837e-32
Nupl1	1.39522e-36	-3.16024	0.033	0.251	3.63287e-32
Casc5	1.44365e-36	-5.32528	0.026	0.241	3.75898e-32
Rpl13a	1.7637e-36	-34.1211	0.467	0.655	4.59231e-32
A230046K03Rik	3.40111e-36	-3.45231	0.033	0.253	8.85581e-32
Gbas	3.92253e-36	-1.68778	0.021	0.231	1.02135e-31
Selenok	9.32611e-36	9.47517	0.923	0.606	2.42833e-31
Rfwd2	9.51812e-36	-2.3924	0.033	0.251	2.47833e-31
D930015E06Rik	1.07212e-35	-2.18363	0.031	0.25	2.79158e-31
Selt	1.29125e-35	-2.72842	0.026	0.237	3.36214e-31
Gm4316	1.80786e-35	-2.31279	0.03	0.242	4.7073e-31
Ndufb7	2.453e-35	-2.93163	0.689	0.849	6.38711e-31
Wbp5	3.45159e-35	6.09128	0.031	0.245	8.98725e-31
Gstm2	3.77881e-35	0.5005	0.041	0.261	9.83926e-31
Atp2a2	5.99448e-35	-12.1256	0.894	0.946	1.56084e-30
Asun	1.43705e-34	-2.4631	0.031	0.241	3.74178e-30
PISD	1.70965e-34	-3.99717	0.042	0.263	4.45159e-30
AI846148	2.04609e-34	-2.95613	0.031	0.239	5.32762e-30
Rtfdc1	2.93293e-34	-2.05837	0.029	0.236	7.63677e-30
l7Rn6	2.9408e-34	-2.07344	0.03	0.237	7.65725e-30
Vimp	3.3732e-34	-2.02261	0.031	0.242	8.78314e-30
Pbrm1	4.50365e-34	-9.42957	0.945	0.973	1.17266e-29
Pcnxl3	5.67616e-34	-2.33826	0.028	0.232	1.47796e-29
Fam175b	6.60229e-34	-2.11557	0.033	0.24	1.7191e-29
Eef1g	1.18138e-33	-17.7234	0.98	0.983	3.07608e-29
Comt	1.21436e-33	35.1223	0.753	0.895	3.16194e-29
Gm10094	1.69229e-33	-2.21909	0.034	0.242	4.40639e-29
Taf4a	1.7111e-33	-1.5261	0.028	0.229	4.45536e-29
Prmt10	1.74346e-33	-2.60651	0.039	0.251	4.53962e-29
1600002H07Rik	8.88392e-33	-1.72466	0.028	0.225	2.3132e-28
Laptm4a	9.13263e-33	-9.24011	0.99	0.986	2.37796e-28
Itfg1	2.52248e-32	-2.22508	0.37	0.621	6.56802e-28
Hmga1-rs1	2.61366e-32	-2.68297	0.041	0.249	6.80544e-28
Erg28	2.84796e-32	0.558622	0.913	0.585	7.41552e-28
Hdgfrp2	2.86457e-32	-1.57811	0.024	0.215	7.45877e-28
Gm45716	3.88238e-32	-1.78453	0.862	0.553	1.01089e-27
Gm8797	4.21234e-32	10.0023	0.995	0.966	1.09681e-27
Wash1	8.22298e-32	-2.03869	0.03	0.225	2.1411e-27
2810417H13Rik	1.30201e-31	-5.952	0.031	0.233	3.39016e-27
Ptprf	1.55337e-31	-4.19498	0.976	0.972	4.04466e-27
Rpl6	1.96936e-31	0.499945	1	0.997	5.12783e-27
Erh	2.84565e-31	-4.92856	0.951	0.973	7.40951e-27
Xrcc6bp1	4.85936e-31	-4.06546	0.028	0.22	1.26528e-26
Btf3l4	8.39011e-31	-5.15958	0.466	0.664	2.18462e-26
2810428I15Rik	9.9246e-31	-3.33089	0.022	0.205	2.58417e-26
Erbb2ip	1.31555e-30	-2.31438	0.021	0.203	3.42542e-26
Prkrir	1.69104e-30	-3.39724	0.021	0.203	4.40313e-26
Eif3d	2.47106e-30	-2.48365	0.938	0.968	6.43415e-26
Pvrl3	2.90204e-30	-1.96702	0.029	0.215	7.55632e-26
Fam179b	3.21746e-30	-2.16636	0.031	0.223	8.37761e-26
Ncapd2	4.93756e-30	-6.8474	0.906	0.947	1.28564e-25
Sgol1	4.98641e-30	-2.13199	0.022	0.203	1.29836e-25
Bclaf3	5.74999e-30	2.40706	0.903	0.584	1.49718e-25
Pacrgl	5.90876e-30	-4.67222	0.037	0.232	1.53852e-25
1110001J03Rik	7.28098e-30	-1.44742	0.01	0.178	1.89582e-25
C330006A16Rik	7.83859e-30	-1.10825	0.016	0.187	2.04101e-25
5730508B09Rik	9.04875e-30	-2.92624	0.028	0.21	2.35611e-25
Wdr89	1.23423e-29	-7.43464	0.986	0.991	3.2137e-25
Ept1	1.74159e-29	-1.9577	0.03	0.213	4.53475e-25
Ganab	2.16618e-29	-4.65394	0.852	0.922	5.64029e-25
Nsun5	2.37006e-29	-1.25376	0.457	0.684	6.17116e-25
Ict1	2.6978e-29	-4.25297	0.02	0.195	7.02454e-25
B230354K17Rik	3.84816e-29	-4.40675	0.034	0.221	1.00199e-24
2010107G23Rik	5.80487e-29	-9.17167	0.041	0.232	1.51147e-24
Wbscr22	9.41869e-29	-1.17411	0.031	0.214	2.45244e-24
1110004E09Rik	1.08359e-28	-1.27616	0.035	0.22	2.82145e-24
Rpl15	1.17668e-28	47.0143	0.993	0.955	3.06384e-24
Gm10146	1.64948e-28	-1.34834	0.029	0.209	4.29491e-24
3110043O21Rik	2.55319e-28	-1.13905	0.026	0.201	6.64799e-24
Snhg9	3.58195e-28	0.721917	0.969	0.863	9.32669e-24
9430016H08Rik	4.23605e-28	-1.93925	0.025	0.199	1.10298e-23
Tmem194	5.16752e-28	-1.01049	0.025	0.197	1.34552e-23
Pclaf	5.28294e-28	-4.98478	0.766	0.512	1.37557e-23
D2Wsu81e	5.89155e-28	-0.595238	0.028	0.202	1.53404e-23
Atp5sl	6.14342e-28	-6.89871	0.038	0.222	1.59962e-23
Mesdc1	7.86783e-28	-1.69013	0.02	0.187	2.04863e-23
Crls1	8.51517e-28	-1.10442	0.239	0.481	2.21718e-23
Gatsl2	8.85284e-28	-1.30635	0.024	0.196	2.3051e-23
Gm14698	1.3074e-27	-3.10641	0.079	0.278	3.40422e-23
Ngfrap1	1.86283e-27	-5.1278	0.02	0.186	4.85044e-23
Gareml	2.02715e-27	-2.15301	0.021	0.186	5.27828e-23
9030624J02Rik	2.26825e-27	-1.62289	0.039	0.222	5.90607e-23
BC030336	4.47261e-27	-0.878789	0.028	0.199	1.16458e-22
Papd7	5.40805e-27	-1.64778	0.031	0.205	1.40815e-22
Mid1	6.11333e-27	-9.40785	0.112	0.312	1.59179e-22
Apitd1	7.71e-27	-1.18596	0.021	0.184	2.00753e-22
Trim28	7.78576e-27	-11.2822	0.991	0.984	2.02726e-22
Afdn	9.35612e-27	-1.46964	0.933	0.599	2.43615e-22
Chek1	1.30625e-26	-3.99017	0.697	0.831	3.40122e-22
Ctsf	1.86315e-26	-3.87995	0.587	0.75	4.85127e-22
Qtrtd1	2.5212e-26	-1.33458	0.03	0.199	6.5647e-22
Prosc	3.11157e-26	-1.75116	0.022	0.185	8.1019e-22
Gpx1	4.44394e-26	1.0146	0.938	0.821	1.15711e-21
Pelo	4.5828e-26	-0.982987	0.038	0.212	1.19327e-21
Atp5mpl	5.60239e-26	21.087	0.949	0.616	1.45875e-21
Rpl23a-ps3	8.00554e-26	-1.1552	0.021	0.179	2.08448e-21
Tmed2	1.40752e-25	-8.89824	0.958	0.968	3.66491e-21
Brix1	1.74922e-25	6.42157	0.988	0.936	4.55461e-21
Dld	2.36607e-25	-3.54508	0.399	0.609	6.16078e-21
Mcrip1	3.344e-25	1.12556	0.861	0.58	8.70711e-21
Hpf1	3.36326e-25	-0.385925	0.844	0.554	8.75726e-21
Lnp	3.68691e-25	-2.20168	0.02	0.172	9.59998e-21
Rps11	3.78225e-25	-47.3668	1	0.999	9.84821e-21
Uqcrq	5.16667e-25	-4.26947	0.97	0.97	1.3453e-20
BC022687	5.51439e-25	-1.4628	0.028	0.188	1.43584e-20
Pcnxl4	5.78045e-25	-0.600006	0.028	0.187	1.50511e-20
Ncoa5	5.79299e-25	-1.51491	0.299	0.521	1.50838e-20
Deb1	6.66525e-25	-0.99649	0.02	0.172	1.7355e-20
Resf1	7.05634e-25	37.9385	0.903	0.581	1.83733e-20
Rbmxl1	7.33105e-25	-2.72063	0.564	0.732	1.90886e-20
Ppp5c	8.08327e-25	-1.00294	0.28	0.499	2.10472e-20
Fam177a	1.30214e-24	-1.53304	0.025	0.18	3.39051e-20
Pebp1	1.40387e-24	-10.7228	0.984	0.988	3.65541e-20
4930427A07Rik	1.8492e-24	-0.779007	0.014	0.159	4.81495e-20
Ifi30	1.93384e-24	-1.34677	0.029	0.186	5.03534e-20
Ubb	2.05978e-24	-3.34911	0.996	0.981	5.36325e-20
Peo1	2.11115e-24	-0.887894	0.018	0.166	5.49702e-20
Hikeshi	2.13267e-24	1.93809	0.82	0.548	5.55304e-20
Gm10260	2.66849e-24	-9.09824	0.505	0.669	6.94821e-20
Gm13251	2.71465e-24	-2.11832	0.034	0.195	7.06841e-20
Slmo1	3.49613e-24	-1.81036	0.021	0.169	9.10322e-20
Zzef1	6.05041e-24	-2.10014	0.286	0.508	1.5754e-19
Cops9	6.43365e-24	5.38942	0.819	0.535	1.67519e-19
Myl12b	7.08048e-24	-2.24974	0.424	0.62	1.84362e-19
Ccdc53	8.10269e-24	-0.424244	0.03	0.188	2.10978e-19
Rps27	8.68895e-24	10.5956	1	0.991	2.26243e-19
Tmem30a	8.73209e-24	-3.35349	0.593	0.748	2.27366e-19
Rnaset2a	9.03331e-24	-1.10949	0.034	0.192	2.35209e-19
Dnajc19	1.33489e-23	-2.29921	0.476	0.689	3.47578e-19
Maco1	1.99556e-23	4.64088	0.941	0.609	5.19604e-19
Ipo8	2.0506e-23	-1.86815	0.448	0.643	5.33935e-19
Selenoh	2.74015e-23	4.29886	0.942	0.611	7.1348e-19
Trir	2.79281e-23	-4.26693	0.948	0.614	7.27191e-19
Gm10093	2.82681e-23	-0.92153	0.017	0.158	7.36045e-19
9230110C19Rik	3.39871e-23	-1.11698	0.02	0.164	8.84956e-19
Rack1	3.85816e-23	3.41332	0.948	0.617	1.00459e-18
Jpt1	3.93307e-23	3.25932	0.904	0.59	1.02409e-18
Rtraf	3.98985e-23	0.718301	0.886	0.583	1.03888e-18
Suv420h2	4.19582e-23	-3.08403	0.026	0.175	1.09251e-18
Rps18-ps3	6.49394e-23	-0.812346	0.018	0.16	1.69089e-18
Naa30	7.71941e-23	-3.57638	0.556	0.725	2.00998e-18
Gltscr1l	7.75049e-23	-1.66807	0.026	0.173	2.01807e-18
Rtf2	8.49202e-23	2.12076	0.671	0.422	2.21115e-18
3110002H16Rik	8.9884e-23	-0.779796	0.026	0.173	2.3404e-18
Pddc1	9.52383e-23	-0.778584	0.03	0.181	2.47981e-18
Gpbp1	1.01026e-22	-13.4894	0.984	0.981	2.6305e-18
Rnf227	1.05956e-22	3.82604	0.907	0.599	2.75888e-18
Lrrcc1	1.38356e-22	-1.76009	0.5	0.71	3.60252e-18
Hax1	1.56355e-22	-2.66441	0.627	0.788	4.07118e-18
BC003331	1.82102e-22	-0.94061	0.026	0.173	4.74157e-18
Rpl35a	4.37384e-22	-3.56531	1	1	1.13886e-17
Rps14	4.99992e-22	3.37872	1	0.998	1.30188e-17
Ogdhl	5.04463e-22	-0.304197	0.827	0.587	1.31352e-17
Hyou1	5.99024e-22	-3.40695	0.881	0.917	1.55974e-17
Csrp2bp	6.15086e-22	-0.900241	0.026	0.169	1.60156e-17
Vdac3-ps1	7.89249e-22	-0.935553	0.029	0.173	2.05505e-17
Ap1m2	8.0985e-22	0.616116	0.541	0.321	2.10869e-17
Sgo2a	8.53879e-22	-6.73137	0.794	0.525	2.22333e-17
AK010878	8.59724e-22	-44.1644	0.033	0.181	2.23855e-17
9430020K01Rik	1.33855e-21	-0.892656	0.012	0.139	3.48531e-17
Cyb5a	1.48922e-21	-2.27149	0.759	0.579	3.87762e-17
Eif4ebp2	1.75317e-21	1.77084	0.991	0.952	4.56491e-17
Nsd3	2.03164e-21	1.12125	0.741	0.486	5.28998e-17
Eed	2.05803e-21	-5.14124	0.791	0.866	5.3587e-17
Ric8	2.78966e-21	-0.703589	0.017	0.147	7.2637e-17
Ccdc88c	3.41141e-21	2.79198	0.942	0.746	8.88262e-17
Gm7334	3.60255e-21	-0.900136	0.024	0.16	9.38032e-17
Fam73a	3.64457e-21	-0.979602	0.02	0.152	9.48973e-17
Nisch	4.08595e-21	-6.46228	0.852	0.926	1.0639e-16
Ece2	4.58845e-21	-3.10756	0.034	0.177	1.19474e-16
Mogs	5.12782e-21	-1.94494	0.248	0.446	1.33518e-16
Utp11	5.19656e-21	-196.345	0.852	0.573	1.35308e-16
Ndufa4	6.00967e-21	-1.04585	0.917	0.952	1.5648e-16
Aldh1a1	6.34787e-21	-100.142	0.035	0.181	1.65286e-16
Tssc1	1.10928e-20	-0.596874	0.03	0.171	2.88835e-16
2610020H08Rik	1.19861e-20	-1.05885	0.024	0.157	3.12093e-16
Gm11361	1.61631e-20	1.82163	0.715	0.471	4.20855e-16
Sem1	1.9369e-20	-0.914202	0.924	0.608	5.0433e-16
6330416G13Rik	1.94913e-20	-2.07051	0.009	0.127	5.07515e-16
Selenos	1.95481e-20	1.29005	0.682	0.455	5.08993e-16
Wdr7	1.96256e-20	-0.946844	0.196	0.39	5.11011e-16
Ppp2cb	2.04021e-20	-3.44594	0.702	0.819	5.3123e-16
Fam188a	2.07261e-20	-0.717845	0.016	0.14	5.39665e-16
Cnot9	2.15271e-20	-0.973709	0.902	0.595	5.60522e-16
Cplane1	2.20211e-20	0.935613	0.673	0.441	5.73385e-16
Rps7	2.57261e-20	18.8036	0.999	0.99	6.69856e-16
Egln2	2.66789e-20	-2.8559	0.579	0.712	6.94665e-16
Gm13157	2.96996e-20	-0.578733	0.03	0.168	7.73318e-16
Abl2	3.28723e-20	-3.16527	0.642	0.778	8.55929e-16
B630005N14Rik	3.48194e-20	-2.09687	0.028	0.162	9.06627e-16
Bre	4.40466e-20	-1.17133	0.029	0.164	1.14689e-15
Egr4	4.70565e-20	-14.9047	0.976	0.896	1.22526e-15
Aim1l	4.71096e-20	-0.562428	0.017	0.142	1.22664e-15
Nemp1	5.11283e-20	0.897168	0.472	0.255	1.33128e-15
Hdgfl3	5.59967e-20	3.63902	0.94	0.613	1.45804e-15
0610011F06Rik	5.95389e-20	-0.690888	0.016	0.138	1.55027e-15
Rplp1	6.18297e-20	76.9633	1	0.998	1.60992e-15
Ctsd	7.00794e-20	-3.75915	0.672	0.813	1.82473e-15
Fam175a	7.10847e-20	-0.919641	0.025	0.155	1.8509e-15
Gm7292	7.26099e-20	0.374217	0.19	0.055	1.89062e-15
Polr3b	7.39328e-20	-5.20108	0.762	0.857	1.92506e-15
Diexf	7.60102e-20	-1.42774	0.387	0.577	1.97915e-15
Picalm	7.84403e-20	-5.0723	0.906	0.934	2.04243e-15
Wbscr16	8.04464e-20	-0.534313	0.016	0.137	2.09466e-15
Psmd4	8.21921e-20	-0.409584	0.996	0.966	2.14012e-15
Hrsp12	9.01223e-20	-0.542016	0.014	0.135	2.3466e-15
Gltp	9.04036e-20	-0.353864	0.924	0.818	2.35393e-15
2023-03-06	9.97742e-20	-2.44709	0.492	0.661	2.59792e-15
Map3k1	1.43438e-19	-3.37983	0.542	0.728	3.73485e-15
Zyg11b	1.55492e-19	-4.0703	0.786	0.876	4.04869e-15
Gm43733	1.7396e-19	-0.601761	0.016	0.135	4.52957e-15
Prelid3b	1.9692e-19	-1.24107	0.798	0.531	5.1274e-15
Pom121	2.03846e-19	-3.17161	0.777	0.869	5.30775e-15
Rps3	2.43775e-19	-65.0058	1	0.996	6.34742e-15
Utp4	2.49316e-19	-3.87719	0.945	0.617	6.4917e-15
Samd1	2.7517e-19	-6.56924	0.932	0.955	7.16488e-15
Gm5786	2.84906e-19	0.534503	0.025	0.151	7.41838e-15
Adgrl1	2.97433e-19	-4.51948	0.94	0.953	7.74457e-15
Virma	3.32746e-19	1.46242	0.671	0.439	8.66403e-15
Eef2	3.47255e-19	-20.0793	1	0.996	9.04181e-15
Gm10076	3.54459e-19	-8.24438	0.916	0.945	9.2294e-15
Wdcp	3.5628e-19	29.1618	0.819	0.555	9.27683e-15
Xlr5a	3.78922e-19	1.47302	0.867	0.703	9.86637e-15
AC149090.1	3.79638e-19	0.662809	0.579	0.365	9.88501e-15
Pdia6	4.20857e-19	-3.10529	0.877	0.917	1.09583e-14
Rnmtl1	4.35766e-19	-0.689048	0.013	0.128	1.13465e-14
Aldoa	5.33138e-19	4.99702	0.992	0.955	1.38819e-14
Dync1h1	5.75428e-19	-2.51948	0.932	0.943	1.4983e-14
Wdr70	5.82392e-19	1.276	0.651	0.447	1.51643e-14
Sinhcaf	6.105e-19	2.6677	0.944	0.611	1.58962e-14
Rab5if	6.91561e-19	-1.20968	0.853	0.557	1.80069e-14
Dstn	7.26598e-19	43.5763	0.996	0.955	1.89192e-14
mt-Nd3	7.52988e-19	224.118	1	0.994	1.96063e-14
Gsg2	8.88298e-19	-0.770814	0.013	0.126	2.31295e-14
Usp7	1.23365e-18	-4.95103	0.987	0.988	3.21218e-14
Tmem261	1.34544e-18	-0.52475	0.009	0.117	3.50325e-14
Zeb1	1.35147e-18	-1.22291	0.209	0.39	3.51895e-14
Cnot10	1.46671e-18	-2.97527	0.781	0.868	3.81902e-14
Inha	1.73459e-18	-13.9357	0.079	0.231	4.51652e-14
Adck3	1.85576e-18	-0.511729	0.016	0.13	4.83202e-14
Glg1	1.90103e-18	-3.71296	0.959	0.954	4.9499e-14
Tmem194b	2.03467e-18	-0.614211	0.012	0.122	5.29787e-14
Emc10	2.06578e-18	-4.4115	0.841	0.899	5.37887e-14
Vwa9	2.38666e-18	-0.787854	0.022	0.143	6.2144e-14
Celf1	2.38736e-18	-10.5014	0.984	0.98	6.21621e-14
Sf3b4	2.60416e-18	-2.73776	0.999	0.971	6.7807e-14
Fam46c	3.10961e-18	-0.800572	0.014	0.126	8.09681e-14
Atp5k	3.15625e-18	6.39142	0.996	0.98	8.21825e-14
Lgmn	3.22658e-18	-3.53729	0.566	0.698	8.40136e-14
Rtn3	3.98121e-18	-10.217	0.923	0.947	1.03663e-13
Cyc1	5.25167e-18	-8.37292	0.919	0.914	1.36743e-13
Faf1	5.29123e-18	-2.10662	0.726	0.819	1.37773e-13
Rps2-ps6	5.58402e-18	-0.614881	0.013	0.122	1.45397e-13
Ube2d3	5.61213e-18	-5.52709	0.99	0.986	1.46129e-13
Ppp4r3b	6.43078e-18	0.573368	0.806	0.543	1.67445e-13
Cdk8	6.99347e-18	-2.60761	0.803	0.883	1.82096e-13
B3gnt7	7.7016e-18	1.64888	0.415	0.233	2.00534e-13
Rplp0	8.03754e-18	-3.83728	0.999	0.994	2.09282e-13
Fktn	8.27917e-18	-0.805672	0.064	0.21	2.15573e-13
Pianp	8.75972e-18	10.5993	0.396	0.221	2.28085e-13
Zcchc6	9.2116e-18	-0.972944	0.014	0.123	2.39852e-13
Riox2	9.6299e-18	0.537294	0.783	0.532	2.50743e-13
Lsm4	1.00519e-17	-3.25036	0.898	0.927	2.61731e-13
Sin3b	1.05553e-17	-14.0687	0.972	0.971	2.74838e-13
Srsf5	1.10147e-17	0.957302	0.987	0.992	2.86801e-13
mt-Nd4l	1.11115e-17	-37.3578	0.995	0.983	2.89322e-13
2610305D13Rik	1.11358e-17	-1.77269	0.037	0.166	2.89954e-13
Fam73b	1.12303e-17	-0.42202	0.018	0.131	2.92413e-13
Pim1	1.17769e-17	-11.0411	0.99	0.962	3.06648e-13
Tut4	1.23144e-17	6.1529	0.908	0.601	3.20642e-13
Rnf11	1.25258e-17	-4.20957	0.752	0.839	3.26147e-13
Carkd	1.48194e-17	-0.694377	0.013	0.12	3.85867e-13
E4f1	1.64534e-17	-0.435626	0.068	0.213	4.28413e-13
Gm16586	1.65504e-17	-0.837265	0.033	0.158	4.30941e-13
Klhl17	1.89748e-17	-0.366316	0.013	0.12	4.94066e-13
Schip1	1.92321e-17	-0.77557	0.02	0.133	5.00764e-13
Clba1	2.09324e-17	1.27283	0.394	0.213	5.45039e-13
Snu13	2.24675e-17	15.8157	0.949	0.616	5.85008e-13
Serf1	2.27085e-17	17.7849	0.961	0.866	5.91283e-13
Pik3cd	2.36515e-17	3.34383	0.741	0.563	6.15838e-13
Wdr74	2.5752e-17	-1.68632	0.194	0.362	6.70531e-13
Rdx	2.79195e-17	-8.97891	0.843	0.907	7.26968e-13
Igf2	2.81757e-17	9.01854	0.017	0.126	7.33639e-13
Rbm38	2.84155e-17	-3.20817	0.678	0.782	7.39884e-13
Ndufb9	3.0591e-17	7.00916	0.97	0.962	7.96529e-13
Gm13247	3.42111e-17	-1.05808	0.028	0.146	8.90788e-13
Hnrnpk	3.44209e-17	-18.3255	1	0.999	8.9625e-13
Serinc3	3.49562e-17	-9.59668	0.919	0.932	9.1019e-13
Cep83os	3.53322e-17	-0.479819	0.007	0.104	9.19979e-13
Eif4a2	3.93044e-17	-19.2716	0.858	0.908	1.02341e-12
Dgcr14	4.0493e-17	-0.788253	0.02	0.13	1.05436e-12
5730480H06Rik	4.38399e-17	0.355776	0.643	0.413	1.1415e-12
Smo	4.68782e-17	-1.21777	0.227	0.401	1.22061e-12
Tceal9	4.71503e-17	3.87092	0.563	0.339	1.2277e-12
Hcfc2	4.78403e-17	-5.67071	0.757	0.863	1.24567e-12
Csde1	4.85355e-17	-12.0058	1	0.994	1.26377e-12
Gm12355	4.89197e-17	-1.41853	0.283	0.457	1.27377e-12
Map2k2	5.86117e-17	-3.7106	0.815	0.885	1.52613e-12
Ccdc64	6.16694e-17	-0.711345	0.017	0.124	1.60575e-12
Tet3	6.41008e-17	-3.92557	0.634	0.758	1.66906e-12
BC023829	6.42856e-17	-0.283217	0.01	0.111	1.67387e-12
Abca2	6.70055e-17	-1.71038	0.522	0.67	1.74469e-12
Srsf6	7.33048e-17	-3.93886	0.991	0.991	1.90871e-12
Rps24	8.67878e-17	23.6094	1	1	2.25978e-12
Ormdl3	9.54579e-17	-3.61884	0.743	0.856	2.48553e-12
Get4	9.65434e-17	-4.79797	0.961	0.955	2.5138e-12
Cox4i1	9.69557e-17	-25.3624	1	0.994	2.52453e-12
Ufd1	9.85959e-17	1.59834	0.786	0.529	2.56724e-12
Strap	1.00713e-16	-1.22992	0.933	0.945	2.62238e-12
Edn1	1.03713e-16	-29.7197	0.012	0.113	2.70048e-12
Huwe1	1.0462e-16	-9.28283	0.997	0.99	2.72409e-12
Gja1	1.1066e-16	-27.9226	0.018	0.126	2.88136e-12
Riok2	1.15691e-16	0.73094	0.669	0.442	3.01236e-12
3110045C21Rik	1.26363e-16	0.786873	0.391	0.222	3.29024e-12
Gnai1	1.38711e-16	-3.95163	0.192	0.359	3.61175e-12
Rpl36a-ps1	1.40918e-16	0.64101	0.432	0.251	3.66923e-12
1500011B03Rik	1.50929e-16	-2.23416	0.585	0.733	3.92989e-12
Ppp6c	1.61523e-16	-3.02664	0.852	0.913	4.20573e-12
3010026O09Rik	1.69837e-16	-0.462126	0.016	0.12	4.42222e-12
Cables2	1.71939e-16	-1.50885	0.291	0.46	4.47696e-12
Kif1bp	1.79276e-16	-1.2192	0.479	0.645	4.66798e-12
Ralgapa1	2.02085e-16	-2.54492	0.534	0.681	5.26188e-12
Dnaaf2	2.16013e-16	-1.82673	0.154	0.314	5.62454e-12
Ndnl2	2.34262e-16	-0.380886	0.016	0.119	6.09972e-12
Fasn	2.42174e-16	-1.70997	0.828	0.894	6.30573e-12
Bud23	2.75063e-16	0.286895	0.583	0.374	7.16208e-12
Tfrc	2.8799e-16	-8.13313	0.856	0.903	7.49868e-12
Gsto1	2.94847e-16	2.15863	0.68	0.505	7.67722e-12
Taok1	3.07156e-16	-6.40253	0.871	0.928	7.99772e-12
Gm26806	3.0895e-16	0.47906	0.214	0.082	8.04444e-12
Gm49336	3.12131e-16	-0.809603	0.907	0.606	8.12727e-12
Hnrnph1	3.23977e-16	-19.4122	0.945	0.963	8.43571e-12
Mex3d	3.25154e-16	-6.74579	0.56	0.696	8.46636e-12
Slc12a2	3.29667e-16	3.2226	0.928	0.94	8.58386e-12
Parp12	3.44081e-16	-2.64536	0.631	0.762	8.95917e-12
Sft2d1	3.49722e-16	0.82398	0.654	0.472	9.10607e-12
Anxa7	3.51271e-16	9.86984	0.888	0.775	9.14638e-12
Rammet	4.78352e-16	-2.4128	0.699	0.457	1.24553e-11
Ecpas	4.78474e-16	-9.60341	0.912	0.609	1.24585e-11
mt-Nd2	4.81868e-16	17.8128	1	0.995	1.25469e-11
Mael	5.13224e-16	25.0258	0.999	0.983	1.33633e-11
Ap1g1	5.17357e-16	-1.05533	0.908	0.942	1.34709e-11
Tmem64	5.39935e-16	-4.73031	0.702	0.814	1.40588e-11
5830416I19Rik	5.49265e-16	-0.659741	0.042	0.164	1.43018e-11
Eloc	5.50147e-16	-1.95931	0.909	0.601	1.43247e-11
Mlf2	5.74417e-16	-6.70805	0.869	0.914	1.49567e-11
Cecr5	5.97605e-16	-0.793194	0.026	0.136	1.55605e-11
Gstp1	6.19437e-16	-0.632752	0.062	0.193	1.61289e-11
Tsc22d3	6.41097e-16	-20.3103	0.955	0.954	1.66929e-11
Akap11	6.54557e-16	-9.52096	0.954	0.962	1.70434e-11
Nop53	6.95773e-16	-2.42276	0.72	0.494	1.81165e-11
Fam241a	7.14565e-16	0.369306	0.625	0.411	1.86058e-11
Mta1	7.16495e-16	-4.34002	0.801	0.874	1.86561e-11
Gm7808	7.19596e-16	-0.340383	0.012	0.109	1.87369e-11
Rpn2	7.30272e-16	-3.14981	0.822	0.871	1.90148e-11
Xpo1	7.7879e-16	-15.432	0.993	0.984	2.02781e-11
Sparc	8.06468e-16	-187.05	0.134	0.284	2.09988e-11
Myef2	8.77003e-16	-3.66612	0.803	0.859	2.28354e-11
Gm9008	8.8314e-16	-1.95469	0.091	0.231	2.29952e-11
Vezf1	1.06435e-15	-2.26741	0.436	0.595	2.77135e-11
Txnrd1	1.15228e-15	1.43739	0.865	0.756	3.0003e-11
Pum2	1.22924e-15	-1.66093	0.919	0.949	3.20071e-11
Utf1	1.38254e-15	15.9432	0.575	0.396	3.59987e-11
Rps9	1.75466e-15	27.8294	1	0.996	4.5688e-11
mt-Nd6	1.78539e-15	-7.48906	0.675	0.747	4.6488e-11
Dnajc9	1.95392e-15	-4.56692	0.786	0.871	5.08762e-11
Obfc1	2.03384e-15	-0.384928	0.01	0.103	5.29572e-11
Slc9a6	2.15766e-15	-6.91169	0.546	0.676	5.61813e-11
Rnf220	2.25393e-15	-4.49901	0.944	0.959	5.86877e-11
Lyrm5	2.25739e-15	-0.513872	0.02	0.121	5.8778e-11
Crim1	2.29174e-15	-1.71633	0.403	0.574	5.96725e-11
Hnrnpr	2.38181e-15	-4.41032	0.94	0.954	6.20176e-11
Xlr5b	2.43344e-15	1.88272	0.755	0.561	6.3362e-11
Retreg2	2.47098e-15	-2.65267	0.732	0.5	6.43395e-11
Taz	2.55118e-15	-0.667259	0.109	0.254	6.64277e-11
Lsm14a	2.5536e-15	-7.25998	0.886	0.931	6.64906e-11
Atp5b	2.7822e-15	-8.49161	1	0.991	7.2443e-11
N6amt2	2.84488e-15	-0.451222	0.021	0.122	7.4075e-11
Gm10709	2.98235e-15	-0.591067	0.016	0.112	7.76545e-11
Bc1	3.36604e-15	-1.12531	0.945	0.617	8.7645e-11
Parg	3.39122e-15	-1.50172	0.904	0.93	8.83007e-11
Cited1	3.93961e-15	-6.0937	0.331	0.492	1.02579e-10
Gm13151	4.03828e-15	-0.510402	0.02	0.12	1.05149e-10
Tbl3	4.22183e-15	-1.73687	0.65	0.779	1.09928e-10
9130011E15Rik	4.29956e-15	-0.373602	0.013	0.107	1.11952e-10
Numa1	4.51821e-15	-2.24781	0.853	0.893	1.17645e-10
Gbf1	4.52354e-15	-1.21542	0.291	0.461	1.17784e-10
Wnk1	4.98115e-15	-5.53622	0.976	0.976	1.29699e-10
Ccnd2	5.13321e-15	-60.0926	0.95	0.866	1.33658e-10
Sertad4	5.32586e-15	-3.18329	0.646	0.751	1.38675e-10
Gm6768	6.40821e-15	-0.363068	0.012	0.103	1.66857e-10
Ptbp1	7.05518e-15	-18.3762	0.966	0.971	1.83703e-10
Dpcd	7.1029e-15	-0.608157	0.02	0.118	1.84945e-10
Cfap298	7.71714e-15	0.593899	0.623	0.409	2.00939e-10
Dgat2	8.00569e-15	-5.52692	0.713	0.802	2.08452e-10
Clpb	8.31353e-15	-2.66059	0.69	0.794	2.16468e-10
Ypel3	8.94127e-15	-1.0213	0.959	0.879	2.32813e-10
Atp13a1	9.4822e-15	-2.09009	0.403	0.555	2.46897e-10
Gigyf2	9.89506e-15	-27.3632	0.841	0.886	2.57648e-10
Cacul1	1.03156e-14	-3.71869	0.937	0.941	2.68599e-10
Cept1	1.0927e-14	-0.635943	0.231	0.395	2.84517e-10
Usp24	1.14936e-14	-3.9163	0.844	0.893	2.99271e-10
Sugt1	1.31042e-14	3.00155	0.911	0.804	3.41206e-10
Mkks	1.31903e-14	-4.11267	0.277	0.427	3.43449e-10
Spata7	1.43288e-14	-156.419	0.538	0.61	3.73094e-10
Lgr5	1.46863e-14	-0.480387	0.034	0.141	3.82403e-10
Tut7	1.5295e-14	-1.77677	0.493	0.304	3.98251e-10
Ppp1r15b	1.56062e-14	-5.16032	0.812	0.879	4.06354e-10
Faap100	1.56804e-14	-1.38835	0.322	0.475	4.08285e-10
Defb19	1.65584e-14	-2.67213	0.014	0.107	4.31149e-10
Ppp1ca	1.68733e-14	-5.22119	0.991	0.986	4.39346e-10
Zfp433	1.96591e-14	-0.852487	0.043	0.156	5.11883e-10
Ftl1-ps1	2.12259e-14	0.630354	0.825	0.564	5.52679e-10
Selenof	2.14061e-14	-10.9671	0.904	0.602	5.57372e-10
Slc7a1	2.15636e-14	-7.95108	0.579	0.711	5.61473e-10
Pfn2	2.17857e-14	-1.9697	0.471	0.628	5.67257e-10
Kmt2e	2.34041e-14	-9.53701	0.803	0.863	6.09397e-10
Gm26754	2.38342e-14	0.468968	0.396	0.23	6.20594e-10
Ubc	2.54913e-14	2.17813	1	0.998	6.63742e-10
Stmn1	2.76427e-14	-43.7708	0.995	0.991	7.19761e-10
Mosmo	2.77494e-14	0.589564	0.52	0.342	7.2254e-10
Hmgb1	2.82987e-14	-11.0133	1	0.99	7.36841e-10
Stab2	2.87874e-14	-0.785346	0.184	0.339	7.49566e-10
Erp29	2.91523e-14	-2.70137	0.711	0.812	7.59069e-10
Srp68	2.94485e-14	-4.50929	0.668	0.773	7.66781e-10
Gon4l	2.96422e-14	-5.99997	0.877	0.917	7.71823e-10
Stk11	3.27622e-14	-2.471	0.684	0.793	8.53061e-10
Rnf128	3.32512e-14	-1.39254	0.129	0.269	8.65795e-10
Brf1	3.52311e-14	-4.73103	0.723	0.815	9.17348e-10
Bcat1	3.93903e-14	0.645213	0.213	0.09	1.02565e-09
Fam63a	4.34867e-14	-0.394904	0.014	0.104	1.13231e-09
Srsf1	4.70385e-14	-10.7463	0.991	0.983	1.22479e-09
Zfp36	4.79889e-14	-2.27329	0.709	0.535	1.24953e-09
Tyro3	4.87014e-14	-10.2799	0.251	0.41	1.26809e-09
Slf2	4.89125e-14	2.73293	0.837	0.571	1.27358e-09
Pdxp	5.19998e-14	-1.24742	0.614	0.415	1.35397e-09
Ube2w	5.51778e-14	-0.371127	0.655	0.765	1.43672e-09
Prune1	5.70524e-14	-1.67447	0.728	0.498	1.48553e-09
Txnl4a	5.94259e-14	4.0314	0.982	0.919	1.54733e-09
Yy1	6.18039e-14	-4.80073	0.802	0.865	1.60925e-09
Rundc3b	6.2489e-14	-1.5565	0.618	0.732	1.62709e-09
Polr2g	6.28934e-14	4.05539	0.996	0.969	1.63762e-09
Cep85	6.56266e-14	-9.91695	0.898	0.942	1.70879e-09
Cst12	6.66192e-14	-5.45012	0.016	0.106	1.73463e-09
Tm9sf3	6.80462e-14	-6.61771	0.969	0.956	1.77179e-09
Zc3h7a	6.92948e-14	-0.953495	0.503	0.637	1.8043e-09
Fam91a1	7.15655e-14	-1.41771	0.87	0.587	1.86342e-09
Sec23a	7.44822e-14	-4.71862	0.335	0.487	1.93937e-09
Dmrtb1	7.55861e-14	-6.72861	0.239	0.384	1.96811e-09
Gon7	7.59801e-14	-48.5511	0.657	0.431	1.97837e-09
Kmt5b	7.72102e-14	0.739109	0.713	0.478	2.0104e-09
Gars	7.74578e-14	-4.33539	0.986	0.972	2.01685e-09
Ccbl1	7.84802e-14	-0.481833	0.014	0.102	2.04347e-09
Basp1	8.31848e-14	-13.0532	0.068	0.191	2.16597e-09
Pias4	8.69786e-14	-1.61837	0.654	0.755	2.26475e-09
Tmem245	8.81973e-14	-28.2828	0.85	0.866	2.29648e-09
Arfgef2	9.20557e-14	-0.851638	0.278	0.438	2.39695e-09
Rplp2	9.28854e-14	-3.90603	1	0.997	2.41855e-09
Mef2b	9.50653e-14	-1.2053	0.663	0.447	2.47531e-09
Klhl21	9.52192e-14	-1.86184	0.627	0.749	2.47932e-09
AC160336.1	9.65869e-14	0.884892	0.35	0.197	2.51493e-09
Rps6ka6	1.02467e-13	-2.17436	0.412	0.558	2.66805e-09
Rhox8	1.0517e-13	-2.3714	0.014	0.102	2.73842e-09
Slbp	1.19326e-13	-13.6173	0.955	0.963	3.10702e-09
Ntrk2	1.23913e-13	0.853491	0.197	0.081	3.22646e-09
Commd5	1.25151e-13	-0.363562	0.014	0.101	3.25867e-09
Tex13b	1.27603e-13	-7.49766	0.891	0.585	3.32254e-09
Rxra	1.30624e-13	-3.23489	0.415	0.561	3.40118e-09
Papd5	1.31519e-13	-1.87727	0.801	0.878	3.42449e-09
Khdc4	1.33246e-13	0.343489	0.646	0.44	3.46947e-09
Dmac2	1.39665e-13	0.348822	0.633	0.43	3.63661e-09
Pip4p1	1.39955e-13	-1.71674	0.752	0.523	3.64415e-09
Rcn2	1.43772e-13	-6.34734	0.696	0.78	3.74353e-09
Spint5	1.44981e-13	0.496948	0.504	0.335	3.77501e-09
Ndufs5	1.52665e-13	-0.564929	0.854	0.959	3.97509e-09
Ube3a	1.57669e-13	-2.0764	0.799	0.878	4.10539e-09
Atp5f1	1.5799e-13	-10.1653	0.984	0.975	4.11376e-09
Gpkow	1.59231e-13	-2.05999	0.521	0.667	4.14605e-09
Chmp1b	1.64617e-13	0.865173	0.457	0.295	4.28629e-09
Mro	1.76223e-13	4.81594	0.024	0.118	4.5885e-09
Mapk14	1.77602e-13	-3.85403	0.791	0.857	4.62439e-09
Degs1	1.87911e-13	-1.4158	0.358	0.502	4.89282e-09
Aplp2	2.00576e-13	-3.92255	0.921	0.945	5.22259e-09
Otud4	2.04863e-13	-6.15463	0.976	0.984	5.33422e-09
Ccdc85c	2.06914e-13	-0.311917	0.635	0.429	5.38763e-09
Syvn1	2.11083e-13	-0.978973	0.398	0.534	5.49619e-09
Kdelr2	2.11875e-13	-2.07205	0.605	0.721	5.5168e-09
Washc4	2.15842e-13	4.96656	0.783	0.534	5.6201e-09
Mapk8ip3	2.34151e-13	-0.711519	0.333	0.494	6.09682e-09
Dnase1l2	2.4161e-13	0.55163	0.272	0.136	6.29104e-09
Kif1b	2.47274e-13	-4.73515	0.664	0.763	6.43852e-09
Lats2	2.5621e-13	-2.68846	0.804	0.846	6.6712e-09
Rpl37a	2.59401e-13	-35.75	1	0.999	6.75428e-09
Nsd2	2.5987e-13	0.659628	0.896	0.595	6.7665e-09
1700013H16Rik	2.67006e-13	-5.80668	0.322	0.473	6.95231e-09
Tmppe	2.67343e-13	-1.89909	0.07	0.186	6.96108e-09
Prpf19	2.69255e-13	-7.11162	0.896	0.91	7.01087e-09
[truncated: 7,252 more rows]

## Sheet: state6
gene	p_val	avg_log2FC	pct.1	pct.2	p_val_adj
[truncated: 7,866 more rows]

[truncated: 3 more sheets: state7, state8, state9]
