# Supplementary material for: Transcription factor E4F1 dictates spermatogonial stem cell fate decisions by regulating mitochondrial functions and cell cycle progression
Source: Cell Biosci. 2023 Sep 25;13:177. doi: 10.1186/s13578-023-01134-z (PMC10521505; doi:10.1186/s13578-023-01134-z)
Supplement: Supplementary file 7 — Additional file 7: Table S5. Differentially expressed genes in SSCs, progenitors and differentiating spermatogonia. [file 13578_2023_1134_MOESM7_ESM.xlsx]

## Sheet: SSCs
	p_val	avg_log2FC	pct.1	pct.2	p_val_adj
Rps2	1.96693e-126	34.5108	1	0.997	5.1215e-122
Pebp1	1.17896e-110	-16.359	0.991	0.995	3.06977e-106
Psmb6	2.86446e-108	-9.29906	0.851	0.979	7.45849e-104
Ret	2.73787e-92	-11.4254	0.965	0.983	7.12888e-88
Gm12166	1.39158e-91	-1.34078	0.109	0.385	3.6234e-87
Rps19	2.17786e-88	-3.8849	0.994	0.997	5.67072e-84
Neurl4	6.56324e-85	-1.68915	0.203	0.494	1.70894e-80
Gm4316	5.81931e-81	-2.99053	0.032	0.246	1.51523e-76
Whsc1	2.34938e-80	-5.06646	0.075	0.318	6.11733e-76
Tceb2	2.68371e-80	-0.858268	0.097	0.349	6.98785e-76
Gnb2l1	3.21865e-80	-19.6532	0.101	0.351	8.38071e-76
Zcchc11	1.66114e-79	-3.12333	0.089	0.335	4.32527e-75
Dlat	1.68706e-79	-2.60855	0.415	0.685	4.39276e-75
2010107E04Rik	8.29729e-79	-8.76244	0.1	0.348	2.16045e-74
2700094K13Rik	1.28226e-78	-10.4497	0.097	0.344	3.33876e-74
Mllt4	2.13448e-78	-9.75286	0.093	0.337	5.55776e-74
Shfm1	8.98552e-78	-5.33681	0.096	0.339	2.33965e-73
Tmem57	1.15674e-76	-8.28137	0.099	0.342	3.01193e-72
Fam60a	2.06912e-75	-11.2848	0.085	0.324	5.38757e-71
Olfr1423	2.07674e-75	8.88297	0.828	0.555	5.40743e-71
Rps10	6.64341e-75	-3.09397	0.539	0.732	1.72981e-70
Cirh1a	4.98891e-74	-2.20103	0.098	0.342	1.29901e-69
2810474O19Rik	6.33496e-74	-2.59176	0.091	0.327	1.6495e-69
Prune	1.08091e-73	-3.51279	0.074	0.3	2.81448e-69
Rps26-ps1	1.39274e-73	-1.12906	0.085	0.323	3.62642e-69
Gm8730	1.75006e-73	0.789651	0.099	0.345	4.55681e-69
Fam134a	3.83257e-73	-6.98329	0.093	0.33	9.97925e-69
2310036O22Rik	2.51783e-72	-2.00032	0.099	0.343	6.55592e-68
Smek1	2.73057e-72	-1.32893	0.078	0.305	7.10985e-68
Fam195b	4.53137e-72	-2.87622	0.091	0.329	1.17988e-67
AI314180	4.54244e-72	-4.20719	0.096	0.34	1.18276e-67
Fam134c	4.85074e-72	-3.65807	0.08	0.312	1.26304e-67
Erdr1	6.09269e-72	-12.9742	0.077	0.302	1.58641e-67
Myeov2	6.90708e-72	-3.515	0.087	0.32	1.79847e-67
Hdgfrp3	8.20416e-72	-5.73065	0.098	0.344	2.1362e-67
Tex13	2.83329e-71	-7.12536	0.097	0.335	7.37733e-67
2700060E02Rik	1.21209e-70	-2.65113	0.087	0.32	3.15605e-66
D15Ertd621e	2.07757e-70	7.39244	0.093	0.33	5.40957e-66
2022-09-15	5.37383e-70	-7.08047	0.098	0.334	1.39924e-65
Hn1	1.37848e-69	-15.2638	0.073	0.294	3.5893e-65
1110037F02Rik	2.00792e-69	-6.74921	0.082	0.305	5.22822e-65
Gyltl1b	2.37441e-69	-7.04343	0.089	0.32	6.18249e-65
Gltscr2	3.79596e-69	-2.45416	0.07	0.29	9.88392e-65
Sgol2a	4.39988e-69	-6.74185	0.063	0.277	1.14564e-64
Mina	9.67487e-69	-2.8692	0.072	0.291	2.51914e-64
Ctage5	1.1457e-68	-7.26408	0.084	0.307	2.98317e-64
Srp54b	2.0129e-68	-4.88311	0.085	0.309	5.2412e-64
1110008F13Rik	2.51455e-68	-3.57135	0.072	0.29	6.54739e-64
0610007P14Rik	7.27652e-68	-4.18045	0.091	0.321	1.89466e-63
Ppp2r4	1.18935e-67	-4.58901	0.076	0.293	3.09683e-63
Rqcd1	1.44946e-67	4.16658	0.088	0.315	3.77409e-63
Adgrl1	2.95952e-67	-14.0055	0.92	0.963	7.70599e-63
Tceb1	5.13233e-67	-2.47227	0.079	0.296	1.33636e-62
2410089E03Rik	2.55204e-66	-3.44845	0.079	0.297	6.64501e-62
Eef2	6.19138e-66	-45.119	1	1	1.61211e-61
Zzef1	1.75955e-65	-1.78953	0.313	0.563	4.58151e-61
Laptm4a	2.35148e-65	-0.296794	0.994	0.995	6.12279e-61
Nhp2l1	3.62504e-65	-1.66653	0.096	0.327	9.43889e-61
Clu	1.10162e-64	-29.2662	0.105	0.324	2.86839e-60
2810403A07Rik	1.45437e-64	-5.02751	0.077	0.289	3.78689e-60
A830080D01Rik	2.04727e-64	2.14609	0.066	0.272	5.33067e-60
Ptprf	2.31159e-64	-1.74916	0.959	0.981	6.01893e-60
Ipo8	2.69425e-64	-2.87238	0.532	0.758	7.0153e-60
Aard	2.70067e-64	-49.0053	0.049	0.24	7.032e-60
E430025E21Rik	8.66808e-64	-3.51071	0.072	0.281	2.25699e-59
Trip12	1.71724e-63	-18.2622	0.999	0.998	4.47134e-59
Gon4l	2.66964e-63	-7.36146	0.917	0.963	6.9512e-59
Suv420h1	6.94102e-63	-4.89374	0.065	0.265	1.8073e-58
Cyr61	8.60023e-63	-41.9812	0.091	0.3	2.23933e-58
Rpl13-ps3	9.54211e-63	0.350081	0.099	0.327	2.48457e-58
Hn1l	1.78321e-62	1.99595	0.087	0.305	4.64313e-58
Rpl36al	1.30713e-61	-6.62907	0.343	0.559	3.4035e-57
Gm10263	1.36218e-61	-1.44328	0.097	0.323	3.54685e-57
Gm7324	3.48463e-61	0.59711	0.226	0.044	9.07329e-57
Fam21	1.02175e-60	-0.755552	0.089	0.301	2.66044e-56
Slmo2	1.36322e-60	-2.50436	0.079	0.285	3.54956e-56
Tjp1	3.63974e-60	-12.7215	0.978	0.99	9.47716e-56
Gm9843	6.34066e-60	-5.92279	0.09	0.305	1.65098e-55
Fam103a1	6.46714e-60	-2.31744	0.069	0.266	1.68391e-55
2310035C23Rik	1.34262e-59	-2.29896	0.069	0.267	3.49591e-55
Zswim6	1.06629e-58	-0.690522	0.08	0.282	2.77642e-54
Smek2	1.17034e-58	-4.517	0.078	0.28	3.04733e-54
Marveld2	2.12533e-58	-21.9284	0.803	0.897	5.53392e-54
Dnase1l2	2.46695e-58	0.548381	0.256	0.065	6.42345e-54
Wdr89	3.71437e-58	-7.73167	0.984	0.989	9.67147e-54
Klhdc3	3.85585e-58	-6.00996	0.939	0.973	1.00399e-53
Ufd1l	8.23879e-58	-0.25544	0.087	0.295	2.14522e-53
Ganab	8.78245e-58	-1.45007	0.855	0.94	2.28678e-53
Setd8	1.93666e-57	-3.89793	0.061	0.248	5.04269e-53
Fam178a	3.17065e-57	-4.97822	0.078	0.274	8.25575e-53
Rps14	3.62649e-57	-24.3625	1	0.999	9.44266e-53
Ncapd2	3.72018e-57	-2.86419	0.894	0.948	9.68662e-53
Btf3l4	1.08919e-56	-3.19675	0.532	0.712	2.83605e-52
Itfg1	2.41198e-56	-1.69705	0.398	0.635	6.28031e-52
Mrfap1	6.47035e-56	-18.2602	0.888	0.984	1.68475e-51
Gm10116	9.68829e-56	-0.47127	0.087	0.292	2.52264e-51
Gstm2	1.65699e-55	-54.9654	0.06	0.24	4.31447e-51
Tmem55b	2.52015e-55	-2.86892	0.057	0.237	6.56197e-51
Whsc1l1	2.97527e-55	-2.34714	0.074	0.267	7.747e-51
Igf1r	3.21719e-55	-4.98059	0.931	0.971	8.37693e-51
Ndufv1	5.21493e-55	-6.91166	0.939	0.967	1.35786e-50
Lgmn	5.87128e-55	20.2231	0.571	0.769	1.52876e-50
B630005N14Rik	9.33859e-55	-2.07887	0.056	0.233	2.43158e-50
Vprbp	1.18404e-54	-3.68037	0.084	0.277	3.08301e-50
2510039O18Rik	2.69895e-54	-2.64549	0.457	0.684	7.02753e-50
Serinc3	3.51659e-54	9.32276	0.941	0.963	9.15649e-50
Pcnxl3	3.58809e-54	-4.04899	0.068	0.25	9.34266e-50
2010107G23Rik	8.32912e-54	-3.0666	0.081	0.272	2.16874e-49
Hiat1	1.58134e-53	-0.894519	0.056	0.23	4.1175e-49
Mrpl15	1.82127e-53	-2.2194	0.716	0.89	4.74222e-49
Gbas	2.43901e-53	-2.67099	0.064	0.244	6.35069e-49
Ankrd17	2.47837e-53	-9.50697	0.995	0.996	6.45318e-49
Mcam	4.31154e-53	7.1741	0.982	0.989	1.12264e-48
Lrp1	5.34821e-53	-3.71032	0.547	0.734	1.39257e-48
Spata7	5.68052e-53	-116.473	0.465	0.61	1.47909e-48
Gucy2c	7.95375e-53	-0.574247	0.011	0.143	2.071e-48
Rfwd2	9.40662e-53	-1.43771	0.06	0.235	2.4493e-48
Hiatl1	2.0993e-52	-1.88692	0.049	0.216	5.46617e-48
Erbb2ip	3.76816e-52	-1.08947	0.045	0.208	9.81153e-48
Mesdc2	4.54967e-52	-1.5315	0.059	0.232	1.18464e-47
2700029M09Rik	4.58603e-52	0.567839	0.071	0.255	1.19411e-47
BC030336	1.36933e-51	-1.34926	0.041	0.202	3.56545e-47
1810043H04Rik	1.98656e-51	-1.78961	0.058	0.23	5.17262e-47
Polr3b	2.28127e-51	-4.44043	0.716	0.863	5.93996e-47
Erh	6.03408e-51	-5.18085	0.961	0.973	1.57115e-46
Csrp2bp	7.41965e-51	-0.740988	0.029	0.176	1.93193e-46
Cnot10	8.70769e-51	-4.53002	0.791	0.887	2.26731e-46
Adrbk1	9.01957e-51	-1.85131	0.051	0.215	2.34852e-46
1810026J23Rik	1.44493e-50	-2.03961	0.07	0.25	3.7623e-46
Atp5sl	2.55822e-50	-1.64838	0.056	0.222	6.66109e-46
Pphln1	3.3998e-50	-4.09134	0.987	0.994	8.85241e-46
Ict1	4.15514e-50	-1.17939	0.043	0.202	1.08192e-45
Herc1	4.2009e-50	-14.5408	0.994	0.992	1.09383e-45
Fam175b	1.2091e-49	-1.46617	0.059	0.226	3.14826e-45
Tnrc6c	1.8234e-49	-6.57705	0.965	0.981	4.74776e-45
Ube2h	2.73819e-49	2.90409	0.948	0.974	7.1297e-45
Asun	6.64055e-49	-1.54759	0.05	0.209	1.72907e-44
l7Rn6	1.20354e-48	-1.32086	0.031	0.176	3.13378e-44
Srrm2	1.42105e-48	-2.47839	0.999	0.999	3.70013e-44
A230046K03Rik	1.85121e-48	-2.7999	0.068	0.238	4.82017e-44
Pbrm1	2.38941e-48	-16.8145	0.947	0.98	6.22156e-44
Fat1	3.44133e-48	-6.29212	0.594	0.764	8.96054e-44
Pacrgl	5.24117e-48	-1.36255	0.059	0.223	1.3647e-43
Rpl13a	5.55716e-48	20.2116	0.483	0.648	1.44697e-43
Mesdc1	8.42166e-48	-1.73647	0.023	0.16	2.19283e-43
Elp3	1.00821e-47	-1.20694	0.448	0.652	2.62519e-43
Ncor2	1.0692e-47	-5.71237	0.955	0.979	2.78397e-43
Atp9a	1.46528e-47	-3.82699	0.681	0.809	3.8153e-43
Gpbp1	1.72026e-47	-10.0055	0.981	0.993	4.47922e-43
Cpsf3l	2.88892e-47	-1.95874	0.06	0.223	7.52216e-43
Hectd1	5.34585e-47	-10.5071	0.948	0.975	1.39195e-42
Pkd2l1	5.96158e-47	-2.60943	0.515	0.69	1.55228e-42
Ocln	6.89537e-47	-3.33904	0.616	0.768	1.79542e-42
Stab2	7.24248e-47	-1.02128	0.164	0.362	1.8858e-42
B230354K17Rik	1.10723e-46	-0.999235	0.051	0.208	2.88301e-42
Rtfdc1	1.36218e-46	-1.59609	0.058	0.218	3.54683e-42
2410016O06Rik	1.46681e-46	-0.970469	0.034	0.176	3.81929e-42
9030624J02Rik	2.44841e-46	-1.29012	0.06	0.223	6.37516e-42
Gareml	8.42627e-46	-1.65887	0.049	0.2	2.19403e-41
Dync1h1	9.14734e-46	-5.20621	0.95	0.981	2.38178e-41
mt-Nd3	1.08543e-45	31.7794	0.999	0.999	2.82624e-41
Numa1	1.80053e-45	-4.04337	0.901	0.953	4.68821e-41
Prmt10	2.01246e-45	-1.38111	0.065	0.229	5.24005e-41
Zfos1	4.05746e-45	1.2249	0.085	0.264	1.05648e-40
Hdgfrp2	5.05472e-45	-0.966067	0.034	0.173	1.31615e-40
Fdx1l	6.44248e-45	-0.896631	0.054	0.21	1.67749e-40
Apoa1bp	7.55467e-45	-0.935127	0.064	0.226	1.96709e-40
Eif3f	7.7272e-45	-9.58615	0.961	0.983	2.01201e-40
Wash1	8.27151e-45	-1.33321	0.052	0.205	2.15374e-40
Raver1	9.57398e-45	-1.3063	0.053	0.206	2.49287e-40
Strip2	1.69647e-44	-0.881297	0.14	0.329	4.41727e-40
Rpl35a	2.22953e-44	44.5571	1	0.999	5.80525e-40
1600002H07Rik	2.65486e-44	-0.941177	0.036	0.175	6.91273e-40
Rpl11	2.94834e-44	-5.34916	0.984	0.996	7.67689e-40
Ralgapa1	3.51338e-44	-2.03237	0.515	0.687	9.14813e-40
Gm14698	4.82594e-44	-1.63906	0.095	0.263	1.25658e-39
Hnrnpf	9.6929e-44	-34.5799	0.999	1	2.52384e-39
PISD	1.12849e-43	-2.05598	0.081	0.251	2.93835e-39
Dlx3	1.30826e-43	-8.24435	0.521	0.695	3.40644e-39
Gltscr1l	1.39232e-43	-1.21613	0.045	0.188	3.62533e-39
Parp1	1.52098e-43	-29.7237	1	0.999	3.96033e-39
Rpl37a	1.99415e-43	-7.35665	1	1	5.19237e-39
Chd4	2.0854e-43	-38.702	0.999	0.999	5.42995e-39
Emc10	2.14507e-43	-5.25023	0.873	0.929	5.58533e-39
Rpl4	2.50885e-43	-24.3912	1	0.999	6.53254e-39
Rpl17	2.74147e-43	-31.2776	1	1	7.13823e-39
Huwe1	3.39049e-43	-8.59128	0.996	0.996	8.82816e-39
Wbp5	4.38871e-43	-10.0107	0.068	0.226	1.14273e-38
Rest	5.47186e-43	-10.0959	0.981	0.987	1.42476e-38
Aplp2	1.46926e-42	-1.51297	0.975	0.984	3.82566e-38
C330027C09Rik	1.62289e-42	-2.64761	0.051	0.197	4.22568e-38
Aldh1a1	3.5518e-42	-40.285	0.028	0.155	9.24817e-38
Rps15a	7.51573e-42	-20.462	1	1	1.95695e-37
D930015E06Rik	1.51085e-41	-0.990823	0.041	0.178	3.93396e-37
Abl2	1.7318e-41	-2.39074	0.605	0.755	4.50926e-37
Tsc22d3	2.25738e-41	-3.18589	0.966	0.981	5.87776e-37
Drosha	3.07111e-41	-7.77515	0.988	0.991	7.99655e-37
E4f1	3.31344e-41	-0.547802	0.104	0.274	8.62753e-37
Taf4a	4.54133e-41	-0.836767	0.031	0.158	1.18247e-36
U2af1l4	5.13581e-41	-0.701307	0.053	0.197	1.33726e-36
Ppp5c	5.24339e-41	-1.29924	0.301	0.503	1.36528e-36
Trim28	5.8387e-41	-6.67578	0.979	0.988	1.52028e-36
Tmed2	6.13549e-41	-17.8672	0.974	0.986	1.59756e-36
Nupl1	6.49469e-41	-0.896785	0.045	0.184	1.69109e-36
Selt	1.16082e-40	-0.542416	0.04	0.175	3.02254e-36
Ept1	1.26048e-40	-1.30297	0.056	0.201	3.28203e-36
Qtrtd1	1.36497e-40	-1.27996	0.052	0.192	3.55411e-36
Pddc1	1.49459e-40	-0.761983	0.051	0.194	3.89162e-36
1110004E09Rik	1.58342e-40	-0.905094	0.046	0.185	4.12291e-36
Surf4	2.25046e-40	-2.83972	0.852	0.912	5.85973e-36
Gm13251	2.8674e-40	-1.54144	0.05	0.191	7.46615e-36
Mid1	2.90694e-40	-4.8253	0.121	0.289	7.56908e-36
Ski	6.6528e-40	-8.9392	0.969	0.983	1.73226e-35
AI846148	6.94214e-40	-0.836701	0.044	0.179	1.80759e-35
Hmga1-rs1	7.85574e-40	-0.839141	0.066	0.219	2.04548e-35
Gm8797	8.37887e-40	5.78703	0.988	0.965	2.18169e-35
Xpo1	9.55372e-40	-13.8055	0.991	0.996	2.4876e-35
Snhg9	1.35261e-39	5.18202	0.894	0.755	3.52192e-35
Herc2	2.0437e-39	-2.9112	0.905	0.953	5.3214e-35
Isyna1	2.60143e-39	-1.12735	0.994	0.998	6.77361e-35
Atp6v0d1	3.83602e-39	-2.59202	0.759	0.857	9.98822e-35
Kif3c	4.71491e-39	-3.85927	0.532	0.703	1.22767e-34
Zfp335	6.24833e-39	-1.49625	0.357	0.545	1.62694e-34
Smkr-ps	1.21362e-38	-2.23622	0.405	0.593	3.16002e-34
Rps11	1.34715e-38	-7.17745	1	0.999	3.5077e-34
Ep400	2.4441e-38	-11.5763	0.979	0.993	6.36396e-34
Lrrcc1	2.45394e-38	-0.879135	0.539	0.72	6.38958e-34
Cab39	3.15861e-38	-9.9516	0.946	0.966	8.22439e-34
Rpl34	3.2452e-38	-2.8531	1	1	8.44984e-34
Gatsl2	5.65787e-38	-2.53062	0.058	0.199	1.4732e-33
Papd7	7.17253e-38	-0.654177	0.043	0.171	1.86758e-33
Gm10094	9.54352e-38	-1.20696	0.048	0.181	2.48494e-33
Mdh2	1.4895e-37	-3.10298	0.999	0.999	3.87835e-33
Gm10260	1.70881e-37	-2.58088	0.523	0.645	4.4494e-33
Fam175a	2.53866e-37	-0.988475	0.052	0.185	6.61016e-33
Sptbn1	2.93437e-37	-6.96413	0.923	0.962	7.64052e-33
Plvap	4.59478e-37	-5.70161	0.286	0.464	1.19639e-32
Eif3d	4.94068e-37	-4.54288	0.92	0.978	1.28645e-32
Akap9	5.11764e-37	-6.71796	0.877	0.935	1.33253e-32
Ric8	6.37462e-37	-0.873363	0.036	0.158	1.65982e-32
Gm10146	6.6672e-37	-0.647666	0.046	0.175	1.736e-32
Cept1	1.14387e-36	-1.00169	0.276	0.46	2.9784e-32
Tmem261	1.22712e-36	-0.386129	0.012	0.111	3.19517e-32
Bre	1.24865e-36	-0.928779	0.044	0.17	3.25125e-32
Gm10093	1.61612e-36	-1.11466	0.022	0.131	4.20806e-32
Rpl22l1	1.72791e-36	-5.86457	0.995	0.995	4.49912e-32
Dag1	1.98091e-36	-2.0853	0.984	0.984	5.15789e-32
B3gnt7	2.08378e-36	3.10895	0.39	0.207	5.42575e-32
Ppp1ca	2.24409e-36	-24.4237	0.994	0.999	5.84316e-32
Cul7	3.06754e-36	-1.59151	0.66	0.78	7.98725e-32
3110043O21Rik	3.31932e-36	-0.845466	0.03	0.146	8.64285e-32
Ubn2	3.68554e-36	-6.19846	0.876	0.934	9.5964e-32
Pclaf	4.10232e-36	-11.4378	0.796	0.564	1.06816e-31
Gm11273	4.19818e-36	-1.17072	0.163	0.327	1.09312e-31
Glg1	5.36435e-36	-4.32361	0.953	0.974	1.39677e-31
Ndufb7	7.37574e-36	-3.27057	0.626	0.765	1.92049e-31
Mmd	8.54839e-36	4.56342	0.48	0.628	2.22583e-31
Comt	1.29835e-35	-139.901	0.671	0.783	3.38064e-31
Snhg6	2.17581e-35	-2.55272	0.72	0.818	5.66536e-31
BC003331	2.8006e-35	-0.492977	0.054	0.184	7.29221e-31
D2Wsu81e	3.21612e-35	-0.641438	0.048	0.175	8.37412e-31
Igf2	3.22324e-35	-1.70356	0.071	0.212	8.39268e-31
Atp5b	3.77569e-35	-15.7098	0.993	0.996	9.83114e-31
Inha	3.82636e-35	-27.8234	0.052	0.178	9.96307e-31
Ubb	3.98582e-35	-4.45664	0.997	0.996	1.03783e-30
Gm16586	4.0652e-35	-1.67155	0.042	0.163	1.0585e-30
Kmt2d	4.45984e-35	-5.01924	0.881	0.942	1.16125e-30
Iars2	4.79983e-35	-2.58397	0.721	0.824	1.24978e-30
Mllt6	5.58056e-35	-1.07672	0.871	0.939	1.45307e-30
Fam73a	5.70082e-35	-0.807784	0.035	0.151	1.48438e-30
Rpl23a-ps3	5.93799e-35	-0.884649	0.051	0.179	1.54613e-30
Gstp1	1.07094e-34	-0.641566	0.107	0.26	2.78852e-30
2810417H13Rik	1.14814e-34	16.4	0.036	0.156	2.98952e-30
Rps18-ps3	1.33262e-34	-0.943781	0.048	0.173	3.46988e-30
2810428I15Rik	1.4521e-34	-1.16078	0.049	0.176	3.78097e-30
9230110C19Rik	2.8813e-34	-0.652146	0.062	0.195	7.50232e-30
Mb21d2	3.34121e-34	-2.73838	0.438	0.604	8.69984e-30
Vimp	3.48148e-34	-1.06187	0.058	0.19	9.06507e-30
mt-Nd4l	5.87691e-34	70.6496	0.996	0.999	1.53023e-29
Atp2b4	7.9075e-34	-1.71918	0.507	0.675	2.05896e-29
Sh3glb2	1.63365e-33	-2.46112	0.719	0.824	4.2537e-29
Fam179b	1.71816e-33	-0.65556	0.039	0.156	4.47374e-29
Abr	1.75906e-33	-1.34105	0.803	0.886	4.58023e-29
Rpl28	2.16022e-33	-18.9539	1	1	5.62478e-29
Tm9sf3	2.16159e-33	-7.53875	0.97	0.981	5.62834e-29
Fam63a	3.29642e-33	-0.775307	0.031	0.141	8.58323e-29
Fam188a	3.98725e-33	-0.570255	0.035	0.147	1.0382e-28
Zfp951	4.77e-33	-1.03749	0.23	0.398	1.24201e-28
Foxj3	4.96372e-33	-4.14179	0.785	0.859	1.29245e-28
Casc5	5.51458e-33	-3.05257	0.035	0.146	1.43589e-28
Deb1	6.94777e-33	-0.691889	0.034	0.144	1.80906e-28
Zyg11b	7.90368e-33	-5.21797	0.836	0.901	2.05796e-28
Prkar1a	9.25405e-33	-9.54112	0.999	0.997	2.40957e-28
Atp2a2	1.17587e-32	-5.42417	0.854	0.917	3.06174e-28
Eif4ebp2	1.42752e-32	-7.55591	0.992	0.978	3.71698e-28
Rplp2	1.50114e-32	-1.4031	1	1	3.90867e-28
9430016H08Rik	1.60854e-32	-0.72709	0.048	0.167	4.18832e-28
BC023829	1.85223e-32	-0.496413	0.015	0.108	4.82284e-28
Ppp2cb	2.00929e-32	-4.02502	0.691	0.785	5.23178e-28
Zfp318	2.01381e-32	-62.0644	0.965	0.981	5.24355e-28
Slmo1	2.27971e-32	-0.775973	0.032	0.139	5.93591e-28
Myl12b	2.61533e-32	-0.441062	0.396	0.566	6.80979e-28
Rpl3	4.16562e-32	-10.2703	0.999	0.998	1.08464e-27
Golgb1	6.46713e-32	-5.34495	0.892	0.935	1.68391e-27
Kctd18	6.70186e-32	-5.10194	0.819	0.891	1.74503e-27
Epha2	6.8855e-32	-3.18621	0.204	0.368	1.79285e-27
Tmem55a	8.56967e-32	-0.475932	0.015	0.107	2.23137e-27
Sepw1	9.2233e-32	0.765299	0.074	0.208	2.40156e-27
Tmc6	1.18535e-31	-3.18238	0.612	0.737	3.08641e-27
Skp1a	1.68188e-31	-7.14312	0.999	0.996	4.37928e-27
Rsrp1	1.84089e-31	-6.59254	0.803	0.879	4.79331e-27
Rpl6	2.09429e-31	40.4329	1	0.999	5.45311e-27
Hfm1	2.58495e-31	-0.717555	0.079	0.211	6.73069e-27
Csde1	4.24179e-31	4.18301	0.999	0.999	1.10448e-26
4932438A13Rik	4.36668e-31	-2.70892	0.974	0.989	1.137e-26
Pvrl3	5.02854e-31	-0.891612	0.04	0.15	1.30933e-26
Faf1	5.30778e-31	-1.83727	0.645	0.783	1.38204e-26
Hmgb1	6.37692e-31	-5.75035	0.999	0.984	1.66042e-26
Cep85	6.57613e-31	-3.01569	0.861	0.914	1.71229e-26
Prrc2a	8.17935e-31	-0.793259	0.898	0.937	2.12974e-26
Txnrd1	8.75989e-31	-0.507124	0.878	0.77	2.2809e-26
Gm10709	9.52512e-31	-0.445105	0.023	0.12	2.48015e-26
Entpd6	1.24471e-30	-1.2214	0.772	0.856	3.24098e-26
Tmem245	1.36956e-30	-2.82044	0.808	0.881	3.56606e-26
Vwa9	1.41041e-30	-0.472818	0.032	0.136	3.67241e-26
Rpl18	1.47669e-30	-4.14287	0.999	0.999	3.84499e-26
Osbpl3	1.87506e-30	-1.23161	0.495	0.641	4.88227e-26
Zfp433	2.43239e-30	-0.434982	0.055	0.173	6.33345e-26
Tmem194	2.9579e-30	-0.607354	0.023	0.119	7.70179e-26
Bnc2	3.85397e-30	-2.62947	0.704	0.814	1.0035e-25
Ubtf	3.97992e-30	-5.60955	0.947	0.969	1.03629e-25
Nelfb	4.17204e-30	-2.12869	0.55	0.69	1.08632e-25
Nav2	4.19897e-30	-3.89467	0.657	0.769	1.09333e-25
Setd5	5.20799e-30	-16.2906	0.941	0.973	1.35606e-25
Cd82	6.18716e-30	-1.17062	0.308	0.473	1.61101e-25
Gfra1	6.8906e-30	-4.88805	0.971	0.982	1.79417e-25
Snx27	8.26737e-30	-3.9378	0.809	0.864	2.15266e-25
2022-03-02	8.76622e-30	-5.98245	0.348	0.497	2.28255e-25
Hyou1	8.98773e-30	0.72011	0.859	0.918	2.34022e-25
Zfhx3	1.0661e-29	-0.903424	0.683	0.809	2.7759e-25
Peo1	1.33176e-29	-0.550872	0.031	0.131	3.46765e-25
Cep350	1.54008e-29	-10.7068	0.676	0.777	4.01007e-25
Ece2	1.57401e-29	-0.586032	0.04	0.146	4.09841e-25
Bcr	1.69652e-29	1.7057	0.594	0.747	4.41739e-25
Ube2d3	2.24906e-29	-1.96858	0.988	0.993	5.8561e-25
Abcb6	2.29607e-29	-1.30684	0.369	0.535	5.97851e-25
Sgo2a	2.4078e-29	-9.10242	0.821	0.599	6.26944e-25
Wbscr22	2.73794e-29	-0.93342	0.044	0.152	7.12905e-25
Sh3bp1	2.75887e-29	-2.81449	0.554	0.698	7.18356e-25
Ctsf	2.84688e-29	-1.83525	0.533	0.681	7.41272e-25
Hikeshi	3.23989e-29	0.672579	0.715	0.507	8.43602e-25
Srf	3.75443e-29	-3.77739	0.795	0.873	9.77579e-25
Prosc	3.90725e-29	-0.508219	0.036	0.139	1.01737e-24
Trappc5	4.29919e-29	-1.17147	0.478	0.638	1.11942e-24
Xrcc6bp1	4.70069e-29	-0.675331	0.037	0.141	1.22397e-24
Ncoa5	5.53131e-29	-0.854084	0.288	0.453	1.44024e-24
Dlg1	5.96633e-29	-23.043	0.91	0.949	1.55351e-24
Rbmxl1	7.8542e-29	-1.78747	0.543	0.689	2.04508e-24
Hnrnpc	8.13643e-29	5.81089	0.999	0.998	2.11856e-24
Mpc1	9.31476e-29	-0.758388	0.236	0.395	2.42538e-24
Sgol1	1.24608e-28	-1.56151	0.036	0.138	3.24454e-24
Ptk7	1.27764e-28	-1.04836	0.674	0.796	3.32673e-24
Gm43733	1.36994e-28	-0.272866	0.031	0.129	3.56704e-24
Ddx26b	1.51452e-28	-1.0795	0.02	0.109	3.9435e-24
Vdac3-ps1	1.61824e-28	-0.253922	0.05	0.162	4.21359e-24
Fbxl5	2.18893e-28	-2.03163	0.714	0.821	5.69954e-24
Arid1a	2.21921e-28	-1.23736	0.97	0.981	5.77837e-24
Tjap1	2.32037e-28	-9.02206	0.822	0.888	6.04178e-24
Ptov1	2.52441e-28	-5.61563	0.751	0.85	6.57307e-24
Ankle2	2.55513e-28	-1.09895	0.661	0.778	6.65305e-24
Ubr4	2.92553e-28	4.0545	0.981	0.99	7.61749e-24
Inadl	3.14816e-28	-0.610262	0.047	0.155	8.19717e-24
Zcchc6	3.95992e-28	-1.24512	0.052	0.163	1.03108e-23
Gm13247	4.3262e-28	-0.58532	0.048	0.157	1.12645e-23
Tbc1d20	4.76504e-28	-1.90555	0.784	0.873	1.24072e-23
1110001J03Rik	5.37472e-28	-0.384971	0.018	0.103	1.39947e-23
Sinhcaf	6.52795e-28	-7.55482	0.886	0.638	1.69975e-23
Camta2	6.73326e-28	-1.03126	0.352	0.508	1.75321e-23
Gm13151	6.79214e-28	-1.10201	0.047	0.155	1.76854e-23
Clstn1	6.84127e-28	-2.73548	0.576	0.709	1.78133e-23
Dync2h1	8.38512e-28	-4.46209	0.621	0.739	2.18332e-23
Vcp	8.51479e-28	10.3984	0.999	0.998	2.21708e-23
Stk35	8.62787e-28	-2.48703	0.921	0.96	2.24652e-23
Rab24	8.80896e-28	-0.945104	0.439	0.594	2.29368e-23
Cd164	1.02489e-27	-11.3182	0.997	0.997	2.6686e-23
Rnf40	1.13312e-27	-2.68534	0.751	0.837	2.95041e-23
Gm9008	1.23671e-27	-0.762444	0.121	0.257	3.22015e-23
Trrap	1.33421e-27	-5.54727	0.941	0.969	3.47401e-23
Aldh7a1	1.66855e-27	-1.64549	0.614	0.742	4.34457e-23
Yipf3	1.90048e-27	-2.02953	0.706	0.804	4.94847e-23
Itpr3	2.02634e-27	-6.4154	0.52	0.659	5.27617e-23
C330006A16Rik	2.10858e-27	-0.287091	0.02	0.106	5.49033e-23
Glo1	2.38611e-27	-11.0148	0.934	0.956	6.21295e-23
Cic	2.61206e-27	-2.5024	0.836	0.899	6.80129e-23
Clpb	2.78317e-27	-0.339058	0.693	0.794	7.24683e-23
Bclaf3	2.99605e-27	-4.09699	0.823	0.593	7.80113e-23
Abca1	3.05215e-27	-9.75184	0.822	0.88	7.94718e-23
Gaa	3.1882e-27	-1.09458	0.584	0.72	8.30144e-23
Taok2	3.19821e-27	-1.18169	0.557	0.692	8.32749e-23
Mprip	3.48448e-27	-1.09759	0.906	0.943	9.0729e-23
Ap1g1	3.53999e-27	-3.88996	0.891	0.933	9.21743e-23
Qars	3.6128e-27	-1.53152	0.742	0.832	9.407e-23
BC022687	4.26597e-27	-0.668589	0.042	0.143	1.11077e-22
Rpl8	4.88187e-27	8.69082	1	1	1.27114e-22
Ankrd10	4.94866e-27	-3.14697	0.795	0.856	1.28853e-22
Suv420h2	5.81399e-27	-0.456701	0.037	0.135	1.51385e-22
Rpl15	6.92007e-27	-11.8663	0.994	0.983	1.80185e-22
Dpcd	8.06324e-27	-0.311983	0.046	0.15	2.09951e-22
Ppp4r3b	8.58838e-27	-0.356334	0.706	0.493	2.23624e-22
Crls1	9.00201e-27	-0.799107	0.214	0.368	2.34394e-22
Lgr5	9.81507e-27	-0.49927	0.06	0.17	2.55565e-22
Nid2	1.00525e-26	2.3206	0.619	0.744	2.61746e-22
Mogs	1.20236e-26	-0.72768	0.167	0.309	3.13072e-22
Pcnxl4	1.25365e-26	-0.493181	0.038	0.137	3.26424e-22
Glis3	1.44375e-26	-9.13607	0.886	0.925	3.75923e-22
Tssc1	1.50116e-26	-0.473587	0.052	0.159	3.90873e-22
Cyb5a	1.79491e-26	5.39669	0.845	0.729	4.67358e-22
Fam20b	1.88393e-26	-9.66865	0.541	0.665	4.90538e-22
Apitd1	2.38421e-26	-0.517537	0.032	0.126	6.208e-22
Rnf220	2.39004e-26	-2.59097	0.943	0.966	6.22319e-22
Mtr	2.49903e-26	-22.3955	0.839	0.909	6.50697e-22
Mcrip1	2.50931e-26	3.46542	0.844	0.613	6.53374e-22
mt-Nd2	2.55154e-26	Inf	0.999	0.999	6.6437e-22
Midn	3.10898e-26	-4.34674	0.967	0.978	8.09516e-22
Ddi2	3.17455e-26	-8.98504	0.775	0.862	8.2659e-22
Sptbn2	3.18353e-26	-3.20092	0.409	0.547	8.28928e-22
Usp34	3.40564e-26	-11.8609	0.999	0.999	8.8676e-22
Gm42418	4.2574e-26	-25.9284	1	1	1.10854e-21
Cecr5	4.6134e-26	-0.342229	0.029	0.12	1.20124e-21
Arhgef17	4.97476e-26	-1.26104	0.555	0.689	1.29533e-21
Lsm4	5.78039e-26	-8.76426	0.888	0.922	1.5051e-21
Gse1	5.9594e-26	-2.78044	0.604	0.726	1.55171e-21
Sdf4	6.58914e-26	-1.0886	0.704	0.809	1.71568e-21
5730508B09Rik	6.599e-26	-0.616666	0.04	0.138	1.71825e-21
Prkrir	7.12439e-26	-0.524384	0.038	0.135	1.85505e-21
Afdn	8.71176e-26	1.53598	0.889	0.641	2.26837e-21
Atp5k	8.94475e-26	7.27764	0.982	0.964	2.32903e-21
Gm7292	9.68857e-26	0.337373	0.153	0.051	2.52271e-21
Gm13157	1.15715e-25	-0.711818	0.045	0.144	3.01299e-21
Ngfrap1	1.15757e-25	-0.664929	0.022	0.105	3.01408e-21
Dld	1.23747e-25	-0.7144	0.494	0.631	3.22213e-21
Grcc10	1.25783e-25	-0.537371	0.08	0.195	3.27514e-21
Arhgef1	1.37335e-25	-2.57962	0.751	0.835	3.57592e-21
Ints7	1.37991e-25	-3.99758	0.838	0.898	3.59301e-21
Amot	1.53285e-25	-1.87345	0.711	0.797	3.99122e-21
Lamp1	1.62446e-25	-10.8323	0.997	0.994	4.22976e-21
RP23-198F11.3	1.89355e-25	-0.441723	0.036	0.129	4.93044e-21
Rpl32	2.04713e-25	-28.8017	1	1	5.33032e-21
Nrros	2.10845e-25	1.57945	0.034	0.125	5.48999e-21
Gpat2	2.20107e-25	-2.02441	0.918	0.947	5.73114e-21
Inppl1	2.25631e-25	-2.30216	0.59	0.699	5.87499e-21
Atp2b1	2.27051e-25	-6.88893	0.943	0.963	5.91195e-21
Rpn1	2.35687e-25	4.79512	0.972	0.982	6.13681e-21
Slc12a2	2.642e-25	-14.032	0.95	0.969	6.87923e-21
Rnaset2a	3.31866e-25	-0.511513	0.043	0.14	8.64114e-21
Gm10076	3.5022e-25	-3.84652	0.916	0.951	9.11903e-21
2610020H08Rik	3.68048e-25	-0.418747	0.031	0.121	9.58324e-21
Rnf44	3.73893e-25	-6.5421	0.993	0.994	9.73542e-21
Tnks2	4.22577e-25	-2.44743	0.971	0.98	1.10031e-20
Kif5b	4.24522e-25	-6.21487	0.823	0.882	1.10537e-20
Dgcr14	4.55407e-25	-0.413359	0.036	0.129	1.18579e-20
Jpt1	5.09707e-25	-0.880322	0.831	0.611	1.32717e-20
Rps3	5.17361e-25	-3.99002	1	1	1.34711e-20
Ptma	5.59539e-25	-28.8138	1	1	1.45693e-20
Gm11361	5.79859e-25	0.872942	0.664	0.477	1.50984e-20
Fbxw11	6.08982e-25	-1.70113	0.742	0.829	1.58567e-20
Washc5	7.05985e-25	-1.31024	0.768	0.562	1.83824e-20
Faap100	7.1326e-25	-0.873735	0.25	0.396	1.85719e-20
Ppp1r15b	7.69381e-25	-0.721371	0.766	0.844	2.00331e-20
Naa30	8.24827e-25	-1.29338	0.487	0.65	2.14768e-20
Rpl10a	8.33367e-25	2.67162	0.999	0.998	2.16992e-20
Lnp	8.70476e-25	-0.286479	0.028	0.115	2.26655e-20
Gnas	9.61939e-25	-4.77776	0.773	0.856	2.5047e-20
3110002H16Rik	1.0023e-24	-0.379024	0.051	0.152	2.60978e-20
Dnaaf2	1.29396e-24	-0.385182	0.113	0.236	3.36921e-20
Selenoh	1.39771e-24	-3.27203	0.894	0.646	3.63935e-20
Ctnnd1	1.44609e-24	0.993458	0.744	0.82	3.76533e-20
Kmt2a	1.47649e-24	-2.29292	0.977	0.989	3.84449e-20
Ubap2	1.51325e-24	1.03324	0.918	0.96	3.94021e-20
Itgb5	1.85054e-24	-1.09723	0.398	0.541	4.81843e-20
Cxxc5	1.99624e-24	-3.42845	0.829	0.889	5.19781e-20
Fam241b	2.00323e-24	-0.320121	0.645	0.459	5.21602e-20
Cct5	2.04141e-24	-6.99891	0.996	0.996	5.31541e-20
RP23-4H17.3	2.04614e-24	2.6305	0.042	0.137	5.32775e-20
Ift46	2.16925e-24	-2.03768	0.649	0.75	5.64829e-20
Sgk3	2.33323e-24	-9.73282	0.968	0.975	6.07527e-20
Tmem194b	2.75409e-24	-0.426742	0.029	0.113	7.17111e-20
Gtpbp2	2.89675e-24	-2.17024	0.447	0.582	7.54255e-20
Etv5	3.19603e-24	1.47417	0.996	0.998	8.32183e-20
Esrp1	3.78556e-24	-14.7869	0.989	0.991	9.85685e-20
Nisch	3.8597e-24	-3.6487	0.807	0.877	1.00499e-19
Bnc1	4.17933e-24	-0.267553	0.499	0.629	1.08822e-19
Rab10	4.61909e-24	-1.06956	0.989	0.988	1.20272e-19
Crebbp	5.38309e-24	0.99752	0.973	0.979	1.40165e-19
Rev3l	5.43214e-24	-5.68235	0.673	0.785	1.41442e-19
Foxp1	6.21208e-24	-3.37159	0.865	0.915	1.6175e-19
Sparc	6.26194e-24	-49.001	0.165	0.301	1.63048e-19
Rxra	6.74758e-24	-0.871947	0.347	0.486	1.75693e-19
Shb	6.86895e-24	-1.84565	0.728	0.812	1.78854e-19
Brf1	7.69811e-24	-1.22554	0.688	0.801	2.00443e-19
Fam46c	7.77061e-24	-0.486887	0.031	0.117	2.02331e-19
Magohb	8.22001e-24	-0.971757	0.386	0.531	2.14033e-19
Parg	9.15493e-24	-4.59706	0.908	0.944	2.38376e-19
Gpatch8	9.87083e-24	-4.68808	0.89	0.946	2.57017e-19
Uqcrq	9.89982e-24	-10.9837	0.931	0.946	2.57772e-19
Ctsd	1.06721e-23	-1.40134	0.773	0.837	2.7788e-19
D630045J12Rik	1.07487e-23	-2.15251	0.507	0.626	2.79876e-19
Supt5	1.07946e-23	1.45828	0.962	0.982	2.81071e-19
Cc2d1b	1.08338e-23	-1.29744	0.674	0.771	2.82092e-19
Mpc2	1.0916e-23	-12.0264	0.995	0.996	2.8423e-19
Lpcat2	1.0917e-23	-0.345303	0.055	0.154	2.84257e-19
Galnt1	1.28803e-23	-2.52331	0.887	0.916	3.35378e-19
Cnot6l	1.48525e-23	-6.26404	0.945	0.965	3.86729e-19
Tcf3	1.48966e-23	-6.39072	0.952	0.961	3.87879e-19
Smdt1	1.67621e-23	-2.52692	0.854	0.908	4.36452e-19
Scamp5	1.69248e-23	-2.80127	0.673	0.769	4.40689e-19
Gm16499	1.91148e-23	0.318431	0.369	0.221	4.97711e-19
Arhgap44	1.94857e-23	-0.732561	0.552	0.69	5.07368e-19
Gpx1	2.20545e-23	0.598616	0.976	0.949	5.74254e-19
Gnb2	2.26521e-23	-3.22204	0.802	0.856	5.89815e-19
Mast3	2.31051e-23	-0.692229	0.23	0.367	6.01611e-19
Cdk8	2.3368e-23	-2.0326	0.79	0.879	6.08457e-19
Wdr7	2.39646e-23	-0.40709	0.216	0.362	6.2399e-19
Ptbp1	2.47262e-23	-8.34506	0.957	0.983	6.4382e-19
Dmxl2	2.62954e-23	-1.64418	0.605	0.719	6.84679e-19
Iars	2.67152e-23	-2.35913	0.815	0.878	6.9561e-19
Ccdc64	2.92579e-23	-0.321347	0.03	0.113	7.61818e-19
Nop16	3.04105e-23	-2.24824	0.612	0.723	7.91829e-19
Rpl36a-ps1	3.06315e-23	0.839103	0.418	0.27	7.97583e-19
Brat1	3.77316e-23	-1.96438	0.559	0.682	9.82454e-19
Myo18a	3.81038e-23	-11.6345	0.782	0.852	9.92145e-19
Trim71	4.11678e-23	4.26782	0.996	0.995	1.07193e-18
Supt20	4.61392e-23	-3.97099	0.873	0.913	1.20137e-18
Tmem30a	4.69513e-23	-1.49504	0.609	0.719	1.22252e-18
Spata9	5.03898e-23	-0.294365	0.054	0.152	1.31205e-18
0610011F06Rik	5.34567e-23	-0.410055	0.035	0.122	1.39191e-18
Dlst	5.57568e-23	-1.80064	0.513	0.632	1.4518e-18
Anp32a	5.62044e-23	6.48103	0.691	0.57	1.46345e-18
Rnf11	5.8739e-23	-1.20827	0.647	0.749	1.52945e-18
Pqlc1	5.87621e-23	-83.5979	0.638	0.736	1.53005e-18
Larp1	5.99727e-23	-12.4897	0.993	0.996	1.56157e-18
Pik3r4	6.24993e-23	-1.97129	0.511	0.645	1.62736e-18
Rictor	6.57897e-23	-2.22155	0.852	0.906	1.71303e-18
Ssbp2	6.8224e-23	-5.18974	0.656	0.775	1.77642e-18
Rnps1	7.70587e-23	9.60276	0.998	0.996	2.00645e-18
Col18a1	8.10486e-23	-6.31127	0.285	0.419	2.11034e-18
Atp13a3	8.34792e-23	-1.3713	0.649	0.757	2.17363e-18
Sf3b1	8.4607e-23	-3.23708	0.994	0.996	2.203e-18
Abca2	9.55487e-23	-0.688963	0.424	0.573	2.4879e-18
Znfx1	9.69368e-23	-1.5001	0.457	0.59	2.52404e-18
Fmnl3	9.7663e-23	-1.7316	0.713	0.812	2.54295e-18
Smad5	9.84159e-23	-0.692485	0.513	0.651	2.56255e-18
Smoc2	1.24683e-22	-4.3253	0.786	0.855	3.2465e-18
Cbx3	1.4259e-22	-5.75572	0.999	0.999	3.71277e-18
Mkks	1.45431e-22	-0.854731	0.279	0.418	3.78672e-18
Rrs1	1.57674e-22	-1.7925	0.623	0.734	4.10552e-18
Ica1	1.78101e-22	-0.818225	0.634	0.741	4.6374e-18
Mov10l1	1.93597e-22	-1.81367	0.934	0.962	5.04088e-18
Kmt2c	1.9566e-22	-8.48653	0.972	0.979	5.0946e-18
Syvn1	1.97039e-22	-1.10171	0.396	0.537	5.1305e-18
Smo	2.31833e-22	-0.512103	0.124	0.243	6.03648e-18
Kmt2e	2.47076e-22	-1.06946	0.807	0.879	6.43336e-18
Cmas	2.499e-22	-2.58953	0.92	0.944	6.50689e-18
Rplp1	2.51181e-22	22.1543	1	1	6.54024e-18
Arhgef11	2.54571e-22	-1.31702	0.638	0.742	6.62853e-18
Gm48168	2.5581e-22	0.711538	0.759	0.551	6.66079e-18
Mapk1	2.82262e-22	-4.67269	0.989	0.987	7.34954e-18
Pnma5	2.83148e-22	2.07886	0.916	0.834	7.3726e-18
Rpl6l	2.85722e-22	-0.277051	0.065	0.168	7.43962e-18
Zc3hav1	2.92159e-22	-0.841855	0.132	0.252	7.60725e-18
Notch2	3.15353e-22	-0.71675	0.387	0.525	8.21115e-18
Marf1	3.15756e-22	-2.20544	0.756	0.841	8.22165e-18
Slc12a7	3.32909e-22	-2.26705	0.645	0.748	8.6683e-18
Gstm1	3.33605e-22	-56.225	0.397	0.528	8.6864e-18
Ldb1	3.49354e-22	0.957192	0.948	0.961	9.09649e-18
Snrnp200	3.58311e-22	-2.44073	0.79	0.878	9.32971e-18
Gm5751	3.60591e-22	-0.86148	0.076	0.18	9.38906e-18
Cnot1	3.72898e-22	0.26152	0.965	0.98	9.70951e-18
Naa35	3.75295e-22	5.07884	0.962	0.97	9.77194e-18
Gsg2	4.01203e-22	-0.877398	0.027	0.105	1.04465e-17
Prpf19	4.09945e-22	-5.40412	0.841	0.89	1.06741e-17
Kif1bp	4.10501e-22	-0.903888	0.493	0.625	1.06886e-17
Taz	4.17238e-22	-0.636767	0.171	0.299	1.0864e-17
Mga	4.25425e-22	-6.65609	0.98	0.984	1.10772e-17
Tmppe	4.27834e-22	-0.498183	0.073	0.175	1.114e-17
Lrrc41	4.84511e-22	-1.16475	0.454	0.581	1.26157e-17
Chek1	5.16198e-22	-4.74281	0.677	0.765	1.34408e-17
Tbl1xr1	5.17552e-22	-1.02334	0.691	0.788	1.3476e-17
Gm15800	7.29524e-22	-0.360673	0.031	0.111	1.89954e-17
Ranbp3	7.53552e-22	-1.65862	0.657	0.759	1.9621e-17
Polr2a	7.62218e-22	-4.21866	0.972	0.983	1.98466e-17
Tti2	8.068e-22	-0.617395	0.31	0.458	2.10074e-17
Ndufa4	8.82498e-22	-3.00323	0.887	0.921	2.29785e-17
Picalm	8.95485e-22	1.33144	0.871	0.921	2.33166e-17
Diexf	9.08888e-22	-0.837628	0.427	0.574	2.36656e-17
2022-03-06	9.524e-22	-4.66947	0.604	0.729	2.47986e-17
Vav2	9.8601e-22	-1.14381	0.403	0.541	2.56737e-17
Rnf227	1.05333e-21	-1.911	0.873	0.633	2.74265e-17
Nsd2	1.05842e-21	2.01505	0.838	0.62	2.75591e-17
Gars	1.10782e-21	-6.98661	0.963	0.965	2.88454e-17
Atp5mpl	1.12422e-21	0.68502	0.897	0.648	2.92724e-17
Phf13	1.19813e-21	2.49262	0.996	0.999	3.11968e-17
1500011B03Rik	1.23866e-21	-1.64275	0.501	0.622	3.22522e-17
Lemd3	1.25643e-21	-1.33949	0.665	0.758	3.27149e-17
Uchl1	1.25741e-21	14.4572	0.999	0.999	3.27405e-17
Arglu1	1.30281e-21	-2.80018	0.922	0.949	3.39227e-17
Rimkla	1.33462e-21	-2.11467	0.374	0.513	3.47508e-17
Nsun5	1.42758e-21	-0.671097	0.452	0.596	3.71713e-17
Ptprs	1.43037e-21	-6.31852	0.705	0.805	3.7244e-17
Atp5a1	1.45369e-21	-8.00277	0.998	0.999	3.78512e-17
4931406P16Rik	1.58874e-21	0.62391	0.827	0.889	4.13677e-17
Lpin1	1.65567e-21	-7.60945	0.712	0.807	4.31104e-17
Bc1	1.95607e-21	-61.9262	0.889	0.64	5.09323e-17
Utp11	1.95618e-21	-173.083	0.788	0.585	5.0935e-17
Zmiz1	1.97244e-21	3.27567	0.564	0.675	5.13585e-17
Sft2d1	2.10769e-21	1.54711	0.656	0.547	5.488e-17
Abhd17a	2.1187e-21	-1.09454	0.521	0.636	5.51668e-17
Cdca7l	2.18708e-21	-3.23917	0.862	0.898	5.69473e-17
Zfp773	2.29049e-21	-1.81752	0.091	0.198	5.96398e-17
Nid1	2.50838e-21	-15.006	0.527	0.633	6.53133e-17
2900026A02Rik	2.57203e-21	-6.09848	0.807	0.87	6.69706e-17
Rhpn2	2.67499e-21	-0.942721	0.202	0.334	6.96514e-17
Ntrk2	2.70874e-21	0.620498	0.228	0.114	7.05302e-17
Mmp9	2.81275e-21	-7.68127	0.706	0.792	7.32385e-17
Nomo1	2.91772e-21	0.48847	0.84	0.886	7.59715e-17
Ier5l	2.98576e-21	-0.983496	0.141	0.262	7.77433e-17
Mdm4	2.99346e-21	-0.874026	0.799	0.865	7.79437e-17
Pkd1	3.45382e-21	-1.18613	0.299	0.431	8.99305e-17
Ppia	3.53817e-21	-5.73098	0.999	1	9.21268e-17
Zc3hav1l	3.54e-21	-3.73072	0.57	0.664	9.21746e-17
Mdn1	3.92273e-21	-146.307	0.999	1	1.0214e-16
Cnot9	4.02679e-21	-2.20889	0.855	0.62	1.04849e-16
Med13	4.31418e-21	-1.90768	0.677	0.766	1.12333e-16
Prss35	4.73159e-21	-22.0198	0.034	0.113	1.23201e-16
Mroh1	4.73814e-21	-0.553197	0.191	0.322	1.23372e-16
Zfp36l2	4.92403e-21	-2.8149	0.945	0.961	1.28212e-16
Gm45716	5.04116e-21	-34.4383	0.87	0.633	1.31262e-16
Taf7	5.40265e-21	-15.5195	1	0.998	1.40674e-16
0610037L13Rik	6.26277e-21	-0.962776	0.435	0.571	1.6307e-16
Sel1l	6.34121e-21	-1.27902	0.478	0.602	1.65112e-16
Eftud1	6.58409e-21	-0.460878	0.036	0.117	1.71436e-16
Hmox1	6.66082e-21	60.2151	0.845	0.784	1.73434e-16
P4hb	6.80082e-21	-8.20454	0.994	0.992	1.7708e-16
Ndufb9	7.9624e-21	3.63325	0.957	0.97	2.07325e-16
Nbr1	8.25185e-21	-0.989025	0.797	0.859	2.14862e-16
Selenow	8.52946e-21	0.432852	0.736	0.553	2.2209e-16
Gna13	9.11065e-21	1.58835	0.945	0.959	2.37223e-16
Fam109a	9.19322e-21	-0.548697	0.028	0.103	2.39373e-16
Gm3376	1.08162e-20	1.29339	0.748	0.592	2.81633e-16
Ccny	1.08258e-20	-2.35035	0.847	0.889	2.81883e-16
Ier2	1.19498e-20	-9.29065	0.594	0.695	3.11148e-16
Jmjd6	1.20395e-20	-0.983656	0.579	0.694	3.13484e-16
Hax1	1.24602e-20	-1.97415	0.59	0.71	3.24438e-16
Rps27	1.26946e-20	13.0243	0.997	0.997	3.30541e-16
Itpr1	1.2971e-20	-0.939131	0.343	0.476	3.37738e-16
Snrnp70	1.41112e-20	-4.8041	0.895	0.933	3.67428e-16
Tut4	1.46037e-20	0.548656	0.857	0.629	3.8025e-16
Sft2d2	1.46157e-20	-1.2374	0.404	0.54	3.80564e-16
Fam65a	1.5019e-20	-0.292244	0.032	0.11	3.91065e-16
Npm3	1.55431e-20	4.63487	0.981	0.958	4.04711e-16
Ndel1	1.72468e-20	-4.43635	0.856	0.899	4.49072e-16
Pip4p1	1.73723e-20	-1.49881	0.721	0.536	4.52339e-16
Stk10	1.90928e-20	-0.785543	0.302	0.432	4.97139e-16
Cplane1	1.9383e-20	7.67537	0.665	0.489	5.04694e-16
Ifi30	1.93891e-20	-0.496132	0.034	0.112	5.04853e-16
Eif4a2	2.10666e-20	-3.19639	0.862	0.892	5.48531e-16
Mob2	2.11346e-20	-1.17618	0.477	0.609	5.50304e-16
Wsb2	2.27975e-20	-1.39056	0.632	0.73	5.93602e-16
Vstm2b	2.28005e-20	-0.412613	0.027	0.1	5.93679e-16
Ogdhl	2.38819e-20	-2.5383	0.762	0.597	6.21836e-16
Prkdc	2.49881e-20	-2.33002	0.599	0.704	6.50639e-16
Fam222b	2.5043e-20	-5.73966	0.916	0.936	6.5207e-16
Zfp386	2.52601e-20	-0.75576	0.536	0.662	6.57722e-16
Pnrc1	2.58455e-20	-7.75993	0.858	0.904	6.72965e-16
Lrig2	2.72353e-20	-1.311	0.373	0.501	7.09153e-16
Nfat5	2.85548e-20	-2.39196	0.82	0.876	7.4351e-16
Pum2	2.88622e-20	-4.34302	0.928	0.957	7.51515e-16
Ubc	2.94348e-20	-1.36689	1	1	7.66425e-16
Lonp1	3.08959e-20	-2.8073	0.523	0.635	8.04467e-16
Kat6a	3.12098e-20	1.75687	0.965	0.977	8.12642e-16
Plekhg2	3.18331e-20	-1.27792	0.732	0.812	8.28871e-16
Ctdsp2	3.27098e-20	-0.487055	0.909	0.947	8.51699e-16
Dcaf15	3.3044e-20	-2.09106	0.594	0.701	8.60399e-16
Htt	3.35652e-20	-1.44768	0.451	0.573	8.73969e-16
Hnrnpu	3.47341e-20	5.74001	0.998	0.994	9.04407e-16
Sgpl1	3.71846e-20	-6.2675	0.964	0.977	9.68212e-16
Ndufs5	3.83128e-20	-2.7655	0.847	0.949	9.97588e-16
Barhl2	4.05252e-20	-3.55884	0.28	0.416	1.05519e-15
Inpp5f	4.07236e-20	-0.367885	0.849	0.912	1.06036e-15
Utp4	4.14283e-20	-4.22109	0.897	0.647	1.07871e-15
Pcm1	4.17367e-20	-7.43626	0.985	0.991	1.08674e-15
AC149090.1	4.3533e-20	0.26531	0.426	0.283	1.13351e-15
Cnbp	4.397e-20	4.11918	0.999	0.999	1.14489e-15
Usp32	5.3928e-20	-0.279651	0.486	0.604	1.40418e-15
Trir	5.43589e-20	-4.67021	0.896	0.646	1.4154e-15
Elk4	5.52333e-20	-0.782412	0.663	0.77	1.43817e-15
Acvr1b	5.76648e-20	-0.726179	0.262	0.394	1.50148e-15
Nfe2l1	5.96525e-20	-0.583804	0.821	0.882	1.55323e-15
Myh9	6.02455e-20	4.13204	0.873	0.926	1.56867e-15
Ccnl2	6.1429e-20	-0.945452	0.934	0.95	1.59949e-15
Cnot11	6.58867e-20	-0.897985	0.798	0.857	1.71556e-15
Fam135a	6.95764e-20	-3.00495	0.681	0.773	1.81163e-15
Tm9sf2	7.48191e-20	-3.33289	0.836	0.89	1.94814e-15
Krit1	7.51557e-20	-0.573442	0.514	0.624	1.9569e-15
Zfp384	7.54305e-20	-0.765167	0.568	0.683	1.96406e-15
Glyr1	8.03923e-20	-4.15167	0.944	0.967	2.09326e-15
Eif4enif1	8.14155e-20	-2.73647	0.755	0.848	2.1199e-15
Stx5a	8.54448e-20	0.330661	0.743	0.809	2.22481e-15
Tril	8.89364e-20	-0.74999	0.09	0.191	2.31573e-15
Eif5a	9.13629e-20	34.6633	1	0.999	2.37891e-15
Wdcp	9.40354e-20	-26.0447	0.697	0.525	2.44849e-15
Shroom3	9.89063e-20	-1.39809	0.539	0.653	2.57532e-15
Pianp	1.019e-19	6.76144	0.65	0.527	2.65328e-15
Edem3	1.04568e-19	-0.632788	0.194	0.318	2.72274e-15
Sox13	1.10357e-19	-1.05548	0.871	0.906	2.87347e-15
Rpn2	1.13124e-19	-2.03628	0.804	0.86	2.94551e-15
Setx	1.13705e-19	-6.3585	0.981	0.984	2.96065e-15
Ripk4	1.19962e-19	-1.46008	0.511	0.628	3.12356e-15
Orc3	1.21614e-19	-1.56659	0.623	0.725	3.1666e-15
Arel1	1.23228e-19	-0.980127	0.427	0.562	3.20862e-15
Gdi1	1.27885e-19	-1.45745	0.592	0.698	3.32986e-15
Tecr	1.34266e-19	-3.73411	0.977	0.984	3.49603e-15
Spen	1.39984e-19	1.19643	0.897	0.938	3.64489e-15
Mark2	1.44252e-19	-1.53207	0.915	0.938	3.75603e-15
Dnaja3	1.45528e-19	-0.766995	0.46	0.586	3.78927e-15
Cacul1	1.59927e-19	-2.63765	0.93	0.956	4.16419e-15
Gm364	1.60489e-19	-5.4616	0.737	0.809	4.17882e-15
Hjurp	1.62038e-19	-6.29781	0.934	0.956	4.21914e-15
Prune1	1.68e-19	-2.50474	0.752	0.549	4.37437e-15
Gle1	1.72023e-19	-1.6143	0.846	0.889	4.47912e-15
Echdc1	1.73497e-19	-1.64716	0.446	0.567	4.5175e-15
Cramp1l	1.81988e-19	-2.80086	0.747	0.816	4.7386e-15
Sptan1	1.94325e-19	20.0395	0.999	0.998	5.05984e-15
Fbxo9	1.96196e-19	-2.17654	0.925	0.952	5.10854e-15
Git2	1.99021e-19	-1.0078	0.671	0.763	5.18211e-15
Pom121	2.09694e-19	-0.640097	0.724	0.811	5.46e-15
Mex3c	2.10237e-19	-1.0895	0.444	0.555	5.47414e-15
Phf21a	2.12102e-19	-0.710225	0.669	0.752	5.52272e-15
Eva1b	2.21101e-19	-1.12906	0.554	0.676	5.75703e-15
Fbrsl1	2.73644e-19	-5.22629	0.852	0.893	7.12515e-15
Cyc1	2.78941e-19	-2.08319	0.836	0.873	7.26305e-15
Scamp3	2.81294e-19	-1.00007	0.661	0.755	7.32434e-15
Cnot6	2.81939e-19	-1.42001	0.916	0.939	7.34112e-15
Btbd9	3.02071e-19	-0.703171	0.577	0.679	7.86533e-15
Tdg	3.23122e-19	0.745021	0.563	0.428	8.41345e-15
Ralgds	3.37329e-19	-0.754125	0.329	0.457	8.78337e-15
Atp8b2	3.53122e-19	-2.08877	0.458	0.579	9.19458e-15
Smad6	3.60616e-19	-1.30363	0.376	0.508	9.38973e-15
Pramef8	3.67843e-19	-0.993622	0.405	0.536	9.5779e-15
Msi2	3.77178e-19	-5.16169	0.968	0.975	9.82096e-15
Zfp207	3.99954e-19	-9.12531	0.991	0.992	1.0414e-14
Wdr74	4.65528e-19	-0.341945	0.169	0.288	1.21214e-14
Rps27a	4.91447e-19	10.0852	1	1	1.27963e-14
Cldn11	5.06797e-19	-4.20801	0.032	0.105	1.3196e-14
Btg2	5.3879e-19	-0.697935	0.585	0.69	1.4029e-14
Gm13242	5.4856e-19	-0.347207	0.032	0.106	1.42834e-14
mt-Nd6	5.66992e-19	-3.44092	0.678	0.751	1.47633e-14
Ccpg1	5.67446e-19	-1.09078	0.446	0.569	1.47752e-14
Fn1	5.74199e-19	-1.50741	0.859	0.895	1.4951e-14
Nup153	5.77688e-19	-7.00308	0.913	0.94	1.50419e-14
Pigt	5.78684e-19	-2.65655	0.83	0.882	1.50678e-14
Atp1b1	5.81051e-19	-3.50938	0.594	0.689	1.51294e-14
Wdr70	6.33181e-19	0.804732	0.586	0.46	1.64868e-14
Gstm6	6.87535e-19	-15.1855	0.197	0.316	1.7902e-14
Ube2c	7.02078e-19	2.83243	0.835	0.759	1.82807e-14
Dot1l	7.09573e-19	-1.27505	0.777	0.849	1.84759e-14
Chtop	7.21844e-19	-1.10649	0.951	0.967	1.87954e-14
Ndufa13	7.38588e-19	-4.15111	0.899	0.939	1.92314e-14
Tab2	7.46418e-19	-1.85556	0.652	0.725	1.94352e-14
Gna12	8.36922e-19	-1.44549	0.744	0.805	2.17918e-14
Fam117b	8.92372e-19	-2.11816	0.753	0.838	2.32356e-14
Xiap	9.16384e-19	-1.29849	0.769	0.832	2.38608e-14
Efr3a	9.1651e-19	-1.69861	0.844	0.894	2.38641e-14
Sem1	9.19972e-19	0.969032	0.877	0.64	2.39542e-14
Rfx7	1.01056e-18	-1.68102	0.706	0.782	2.6313e-14
Hspbap1	1.0695e-18	-1.66544	0.612	0.701	2.78476e-14
Mtus1	1.06961e-18	-0.630804	0.544	0.663	2.78505e-14
Otud4	1.07606e-18	-5.77871	0.953	0.969	2.80185e-14
Cct7	1.09968e-18	-4.29925	0.988	0.993	2.86333e-14
Basp1	1.20757e-18	-21.8656	0.049	0.131	3.14428e-14
Gga1	1.25552e-18	-0.933079	0.551	0.66	3.26913e-14
Col13a1	1.32243e-18	-3.02549	0.498	0.609	3.44334e-14
Usp7	1.42349e-18	-10.4726	0.991	0.989	3.70648e-14
Brix1	1.43304e-18	3.9944	0.969	0.948	3.73136e-14
Lats2	1.48497e-18	-2.29762	0.65	0.735	3.86656e-14
Map4k2	1.52384e-18	-3.48511	0.729	0.802	3.96778e-14
Slc12a6	1.62365e-18	-6.55099	0.607	0.713	4.22766e-14
Virma	1.6334e-18	3.93766	0.718	0.533	4.25304e-14
Fbxo11	1.78586e-18	-1.34873	0.566	0.682	4.65003e-14
Fbxw9	1.83664e-18	-1.01023	0.323	0.452	4.78224e-14
Sycp2	1.88658e-18	-8.07751	0.923	0.964	4.91228e-14
Adprh	1.96133e-18	-1.24623	0.878	0.915	5.1069e-14
Psmd13	2.00671e-18	-1.82121	0.794	0.845	5.22508e-14
Ppfia1	2.05064e-18	-1.69269	0.939	0.962	5.33945e-14
Rps9	2.0522e-18	20.0543	1	0.999	5.34351e-14
Sox4	2.09036e-18	-26.6434	0.999	0.996	5.44287e-14
Ube2j2	2.1437e-18	-9.29333	0.932	0.953	5.58177e-14
Riox2	2.15581e-18	0.482365	0.7	0.523	5.61329e-14
Lhx2	2.19628e-18	-1.38707	0.332	0.454	5.71868e-14
Nbeal1	2.2447e-18	-3.81187	0.821	0.891	5.84474e-14
Rbm4b	2.37006e-18	-3.11436	0.77	0.844	6.17115e-14
Nolc1	2.37929e-18	0.773671	0.978	0.95	6.1952e-14
Ubr3	2.40211e-18	1.152	0.772	0.839	6.25462e-14
Washc2	2.45302e-18	-1.4541	0.84	0.616	6.38718e-14
Tmem132e	2.61649e-18	-1.02863	0.384	0.506	6.81281e-14
Dnajc16	2.86964e-18	-0.652311	0.268	0.395	7.47196e-14
Cog8	3.02102e-18	-1.19313	0.428	0.554	7.86614e-14
Ndufa9	3.32011e-18	-1.62701	0.901	0.932	8.64491e-14
Epn1	3.4108e-18	-0.953062	0.77	0.843	8.88105e-14
Uso1	3.43169e-18	-1.01074	0.812	0.859	8.93544e-14
Ptpn12	3.44317e-18	-5.91818	0.903	0.935	8.96533e-14
Ptch2	3.71539e-18	-1.42104	0.279	0.402	9.67412e-14
Serinc5	3.75672e-18	-1.29869	0.402	0.526	9.78175e-14
Cwf19l2	3.84041e-18	-0.811989	0.406	0.536	9.99967e-14
Rhob	3.95355e-18	47.649	0.642	0.756	1.02943e-13
Card10	3.99275e-18	-1.11256	0.438	0.561	1.03963e-13
Asxl1	4.14744e-18	0.403079	0.809	0.874	1.07991e-13
Myo9a	4.34222e-18	-3.30798	0.939	0.95	1.13063e-13
Adam17	4.41949e-18	-0.792511	0.797	0.863	1.15075e-13
Garnl3	4.6918e-18	-162.984	0.424	0.531	1.22165e-13
Abi2	4.75622e-18	-2.24361	0.55	0.644	1.23842e-13
Ypel5	4.77353e-18	-1.49213	0.951	0.964	1.24293e-13
Tsc22d2	4.81394e-18	-3.01433	0.838	0.888	1.25345e-13
Cox4i1	4.82937e-18	-5.20231	0.999	0.999	1.25747e-13
Ccnd1	4.88711e-18	14.3097	0.924	0.871	1.2725e-13
Eloc	5.04946e-18	-4.98391	0.84	0.619	1.31478e-13
Fasn	5.10722e-18	-1.87389	0.733	0.811	1.32982e-13
Gm5786	5.14053e-18	-0.315379	0.049	0.129	1.33849e-13
Josd1	5.21048e-18	-2.52137	0.646	0.735	1.3567e-13
Hdgfl3	5.25168e-18	-5.99288	0.892	0.644	1.36743e-13
Psap	5.33539e-18	35.0978	0.994	0.991	1.38923e-13
Aldoa	5.37187e-18	-25.7346	0.995	0.99	1.39873e-13
Bcat1	5.50144e-18	0.277147	0.155	0.067	1.43246e-13
Tubgcp5	5.69951e-18	-0.974642	0.611	0.721	1.48404e-13
Kctd10	5.8866e-18	-2.44805	0.769	0.855	1.53275e-13
Golga7	5.97621e-18	-7.1951	0.955	0.972	1.55608e-13
Akap11	6.17339e-18	2.10545	0.97	0.976	1.60743e-13
Selenos	6.56182e-18	-3.24163	0.564	0.406	1.70857e-13
Itga6	6.59488e-18	-3.17237	0.847	0.879	1.71717e-13
Fgd5	6.73072e-18	-3.30116	0.28	0.398	1.75254e-13
Chkb	6.85544e-18	-0.589627	0.168	0.28	1.78502e-13
Trim46	6.90427e-18	-1.09468	0.055	0.137	1.79773e-13
Dcaf11	7.30204e-18	-0.590443	0.451	0.574	1.9013e-13
Igsf3	7.36184e-18	-4.79748	0.911	0.935	1.91688e-13
Sec16a	7.55668e-18	-0.645916	0.39	0.511	1.96761e-13
Rack1	7.63304e-18	-7.43983	0.897	0.648	1.98749e-13
Nme1	7.8151e-18	6.70851	0.999	0.992	2.0349e-13
Mkl2	8.42495e-18	-1.11648	0.609	0.708	2.19369e-13
Ndufb8	9.55182e-18	-3.98467	0.787	0.858	2.4871e-13
Ppan	1.04843e-17	-2.80483	0.573	0.687	2.72989e-13
Rap1b	1.0754e-17	-15.3117	0.956	0.969	2.80012e-13
Prmt9	1.0785e-17	-0.838449	0.567	0.413	2.80819e-13
Mtmr3	1.07963e-17	-2.09521	0.911	0.946	2.81114e-13
Selenok	1.19685e-17	13.7567	0.893	0.645	3.11636e-13
Ehmt2	1.21048e-17	-9.10465	0.954	0.968	3.15186e-13
Ncoa6	1.25721e-17	-1.33952	0.608	0.709	3.27354e-13
Fbxo3	1.3215e-17	-2.74065	0.48	0.592	3.44092e-13
Maged1	1.34644e-17	-9.08357	0.978	0.989	3.50585e-13
Dhx15	1.35482e-17	-2.77719	0.996	0.994	3.52769e-13
Sf3a1	1.5053e-17	-1.8725	0.761	0.84	3.91949e-13
Sec63	1.51798e-17	-9.22423	0.971	0.971	3.95253e-13
Pygb	1.56287e-17	-1.82431	0.655	0.742	4.0694e-13
Spopl	1.5718e-17	-0.798878	0.216	0.339	4.09265e-13
Nipbl	1.61884e-17	1.41583	0.952	0.975	4.21514e-13
Prrc2c	1.62824e-17	2.97925	0.999	0.998	4.2396e-13
Schip1	1.73445e-17	-0.453188	0.04	0.114	4.51616e-13
Cks2	1.77524e-17	-2.79723	0.935	0.903	4.62236e-13
Zfp462	1.89657e-17	-2.74589	0.906	0.936	4.93828e-13
Atp6v1a	1.90333e-17	-3.02596	0.84	0.885	4.95588e-13
Sec24c	1.93711e-17	-0.313135	0.732	0.81	5.04385e-13
Armc6	2.02742e-17	-0.906248	0.429	0.549	5.27901e-13
Ogt	2.07658e-17	-0.46126	0.652	0.743	5.40699e-13
Hmga1	2.08233e-17	-2.8167	0.91	0.932	5.42198e-13
Ppp4r3a	2.0896e-17	-0.579839	0.78	0.578	5.44089e-13
Dram2	2.18068e-17	-0.481728	0.149	0.259	5.67807e-13
Jkamp	2.21631e-17	-1.32905	0.625	0.729	5.77082e-13
Nrbp2	2.34132e-17	-1.22635	0.274	0.392	6.09634e-13
Gsto1	2.3781e-17	4.09674	0.476	0.351	6.1921e-13
Slc11a2	2.57808e-17	-1.67905	0.213	0.327	6.71281e-13
Puf60	2.61088e-17	-11.3626	1	0.999	6.79821e-13
Nudt3	2.69473e-17	-3.65707	0.882	0.918	7.01654e-13
Dhx30	2.79711e-17	-1.5709	0.819	0.873	7.2831e-13
Ipo4	2.82637e-17	-2.91912	0.785	0.853	7.3593e-13
4930452B06Rik	3.00915e-17	-0.772935	0.244	0.365	7.83523e-13
Fdft1	3.06652e-17	-7.88801	0.921	0.942	7.98459e-13
Plekhg5	3.11893e-17	-0.959356	0.665	0.768	8.12108e-13
Gid4	3.21642e-17	-1.29123	0.393	0.51	8.37492e-13
Vrk1	3.39458e-17	-1.9152	0.532	0.636	8.83882e-13
Ppp6r3	3.47187e-17	-1.64412	0.805	0.863	9.04005e-13
Hyal2	3.60609e-17	-0.700006	0.261	0.381	9.38954e-13
Pik3r2	3.62186e-17	-1.16171	0.591	0.697	9.43059e-13
Sort1	3.64579e-17	-1.71008	0.769	0.834	9.4929e-13
Smap1	3.66545e-17	-6.51124	0.869	0.911	9.5441e-13
Afg3l1	3.72877e-17	-1.17353	0.586	0.698	9.70897e-13
Zc3hc1	3.74328e-17	-0.657605	0.582	0.692	9.74676e-13
Poldip3	3.78281e-17	-8.74855	0.974	0.981	9.84967e-13
Csnk1g2	3.86663e-17	-1.53388	0.799	0.852	1.00679e-12
Psmb5	3.87831e-17	-2.02304	0.84	0.884	1.00984e-12
Ttc3	3.97024e-17	4.4353	0.979	0.986	1.03377e-12
Sin3b	3.989e-17	-2.64315	0.953	0.969	1.03866e-12
Nr4a1	3.98942e-17	-3.05279	0.645	0.729	1.03877e-12
Atp2c1	4.17661e-17	-1.71349	0.64	0.743	1.08751e-12
Gatm	4.36882e-17	-20.3414	0.161	0.268	1.13755e-12
Ammecr1l	4.42745e-17	-1.85681	0.678	0.773	1.15282e-12
Papd5	4.44019e-17	-1.54147	0.715	0.794	1.15614e-12
2022-03-08	4.44687e-17	-2.17114	0.528	0.638	1.15788e-12
Ap2a1	4.62803e-17	-1.2052	0.855	0.902	1.20505e-12
Eed	4.76119e-17	-1.2452	0.702	0.787	1.23972e-12
Eftud2	4.79573e-17	-0.570579	0.909	0.94	1.24871e-12
Ptprg	5.22641e-17	-2.19653	0.551	0.658	1.36085e-12
Gtf2h2	5.32905e-17	-1.04155	0.704	0.801	1.38758e-12
Ado	5.35182e-17	-4.8774	0.868	0.898	1.39351e-12
Xaf1	5.38014e-17	11.5817	0.454	0.334	1.40088e-12
Agap1	5.90077e-17	-1.63634	0.748	0.829	1.53644e-12
Jmjd1c	6.07308e-17	-1.25769	0.835	0.886	1.58131e-12
Cog7	6.38774e-17	-0.731381	0.293	0.416	1.66324e-12
Ubap1	7.00142e-17	-1.88409	0.609	0.709	1.82303e-12
Srsf2	7.09553e-17	2.30545	0.999	0.998	1.84753e-12
Tube1	7.10356e-17	-0.523803	0.29	0.407	1.84963e-12
Snhg11	7.7372e-17	31.724	0.772	0.833	2.01461e-12
Tmem131	7.95097e-17	-1.56516	0.545	0.663	2.07027e-12
Rnf38	8.40903e-17	-0.996176	0.726	0.804	2.18954e-12
Cables2	8.57292e-17	-0.657477	0.21	0.327	2.23222e-12
Dmxl1	8.65517e-17	-1.46571	0.498	0.614	2.25363e-12
Lsm14a	8.78616e-17	-0.976371	0.866	0.918	2.28774e-12
Robo1	8.8246e-17	-0.754494	0.542	0.651	2.29775e-12
Map3k12	9.50482e-17	-0.817518	0.343	0.468	2.47486e-12
Trabd	9.57723e-17	-0.683661	0.162	0.268	2.49372e-12
Sult4a1	1.00554e-16	-1.08258	0.399	0.513	2.61824e-12
Leng8	1.07371e-16	-2.09278	0.819	0.875	2.79572e-12
Mmadhc	1.1241e-16	-0.867959	0.701	0.777	2.92692e-12
Zfp710	1.13711e-16	-4.21833	0.804	0.86	2.9608e-12
Ankfy1	1.16355e-16	-46.1345	0.782	0.828	3.02966e-12
Cad	1.18824e-16	0.700423	0.94	0.952	3.09394e-12
Rdh13	1.21512e-16	-0.400805	0.145	0.25	3.16394e-12
Cttn	1.31584e-16	-3.88042	0.74	0.806	3.42618e-12
Brd2	1.34288e-16	5.52252	0.994	0.993	3.4966e-12
Acly	1.40176e-16	-8.95776	0.989	0.99	3.64991e-12
Neurl1b	1.40618e-16	-0.473696	0.15	0.256	3.66142e-12
Tonsl	1.41611e-16	-2.38352	0.569	0.678	3.68726e-12
Cdk2ap1	1.46071e-16	0.578227	0.744	0.631	3.80339e-12
Taok1	1.48782e-16	-0.786264	0.874	0.912	3.87399e-12
Nlk	1.51728e-16	-0.622152	0.495	0.603	3.95069e-12
Fuk	1.53456e-16	-0.665813	0.277	0.393	3.99567e-12
Dym	1.56977e-16	-1.2474	0.526	0.638	4.08737e-12
Med12	1.62033e-16	-0.32926	0.716	0.802	4.21901e-12
Lbr	1.73066e-16	2.18228	0.977	0.978	4.50629e-12
Ap2s1	1.77812e-16	-0.423721	0.578	0.679	4.62988e-12
Rfc5	1.82397e-16	-1.6373	0.784	0.837	4.74926e-12
5031425E22Rik	1.87597e-16	0.751567	0.499	0.375	4.88464e-12
Tmx4	1.94044e-16	-1.2328	0.42	0.536	5.05251e-12
Uhmk1	1.95166e-16	-2.16196	0.503	0.614	5.08174e-12
Hnrnpk	2.01602e-16	-14.4491	0.999	0.999	5.24931e-12
Il17rd	2.10077e-16	-1.32089	0.665	0.744	5.46998e-12
Ube3c	2.25969e-16	-1.1526	0.636	0.72	5.88378e-12
3110045C21Rik	2.29529e-16	0.474249	0.322	0.207	5.97647e-12
Gstt3	2.35157e-16	-0.45663	0.169	0.274	6.12302e-12
Prkcsh	2.35995e-16	-0.971916	0.538	0.641	6.14484e-12
Grb2	2.39504e-16	-2.54495	0.799	0.86	6.2362e-12
Helz	2.3987e-16	-12.974	0.956	0.977	6.24572e-12
1700017B05Rik	2.4021e-16	-4.18635	0.544	0.648	6.25458e-12
Rnf10	2.43645e-16	-1.33519	0.863	0.902	6.34403e-12
Galnt11	2.48427e-16	-0.705315	0.348	0.469	6.46854e-12
Foxc2	2.49219e-16	-1.91953	0.842	0.879	6.48917e-12
Rplp0	2.49525e-16	-4.28798	1	0.998	6.49712e-12
Rabac1	2.67829e-16	-0.846806	0.386	0.504	6.97374e-12
Dynlrb1	2.7319e-16	-2.88452	0.919	0.948	7.11332e-12
Dgkd	2.74941e-16	-1.2332	0.664	0.752	7.15892e-12
Nop53	2.78372e-16	0.290871	0.672	0.504	7.24825e-12
Map4k4	2.983e-16	12.9591	0.98	0.984	7.76714e-12
Dido1	3.00756e-16	-2.03312	0.516	0.626	7.83108e-12
Tcl1	3.33333e-16	-1.72064	0.893	0.919	8.67934e-12
Mgea5	3.45538e-16	-2.00638	0.988	0.988	8.99712e-12
G3bp2	3.55991e-16	1.43519	0.986	0.984	9.2693e-12
Sun1	3.58013e-16	-0.931359	0.62	0.711	9.32193e-12
Igf2r	3.88124e-16	-1.101	0.601	0.693	1.0106e-11
Ndn	3.89214e-16	-0.639426	0.269	0.38	1.01343e-11
Tyro3	4.02754e-16	-5.73506	0.23	0.342	1.04869e-11
Etnk1	4.11378e-16	-2.24922	0.828	0.88	1.07115e-11
Snu13	4.11598e-16	-1.70285	0.896	0.648	1.07172e-11
Bicc1	4.15636e-16	-2.35697	0.573	0.666	1.08223e-11
Klhl21	4.20479e-16	-2.14925	0.574	0.666	1.09484e-11
Trim24	4.20682e-16	-2.35795	0.902	0.929	1.09537e-11
Slc3a2	4.27337e-16	-9.80734	0.98	0.983	1.1127e-11
Maco1	4.36228e-16	-5.06244	0.884	0.64	1.13585e-11
Egln2	4.38883e-16	-3.37594	0.577	0.67	1.14276e-11
Vamp4	4.41753e-16	-0.871739	0.439	0.544	1.15024e-11
S100a10	4.44385e-16	0.5117	0.104	0.197	1.15709e-11
Son	4.60375e-16	1.2885	0.999	0.999	1.19872e-11
Fam53a	4.64628e-16	-1.01694	0.473	0.581	1.2098e-11
Clba1	4.91566e-16	0.711679	0.268	0.161	1.27994e-11
Yif1b	5.14338e-16	-0.57959	0.397	0.511	1.33923e-11
Sdhc	5.248e-16	-1.47219	0.895	0.919	1.36647e-11
Jarid2	5.26337e-16	-9.29822	0.966	0.978	1.37048e-11
Ddx46	5.41452e-16	-1.13118	0.981	0.989	1.40983e-11
Rrbp1	5.42802e-16	-12.6329	0.969	0.974	1.41335e-11
Wwc1	5.4859e-16	-1.51931	0.421	0.533	1.42842e-11
Rad52	5.59391e-16	-0.446361	0.148	0.251	1.45654e-11
Cep295	6.37604e-16	1.63079	0.849	0.898	1.66019e-11
Kmt5b	6.43074e-16	-0.567955	0.678	0.512	1.67444e-11
Ppfibp1	6.43192e-16	-1.65508	0.784	0.839	1.67474e-11
Pkn2	6.57523e-16	-3.0994	0.663	0.752	1.71206e-11
C2cd5	6.63224e-16	-1.23712	0.577	0.677	1.7269e-11
Rps7	7.39013e-16	-11.0512	0.999	0.999	1.92424e-11
Txnl4a	7.41025e-16	2.46733	0.965	0.925	1.92948e-11
Fbrs	7.52705e-16	-0.267596	0.279	0.392	1.95989e-11
Unc13b	7.70516e-16	-1.25667	0.502	0.611	2.00627e-11
Eif3k	7.89468e-16	-3.24522	0.995	0.994	2.05562e-11
Lztr1	8.10738e-16	-0.768836	0.398	0.512	2.111e-11
Arvcf	8.12675e-16	-0.739653	0.389	0.506	2.11604e-11
Srsf5	8.19954e-16	-2.97191	0.993	0.993	2.135e-11
Sdccag3	8.66673e-16	-0.855434	0.627	0.724	2.25664e-11
Rtn3	8.7316e-16	-2.99421	0.939	0.95	2.27353e-11
Ahdc1	8.96794e-16	-1.12839	0.659	0.75	2.33507e-11
Srp68	9.14411e-16	-0.950415	0.678	0.756	2.38094e-11
4833439L19Rik	9.19473e-16	-1.85707	0.811	0.869	2.39412e-11
Dcaf6	9.41248e-16	-2.55375	0.838	0.898	2.45082e-11
Trim41	9.4168e-16	-3.32096	0.872	0.903	2.45195e-11
Ranbp9	9.75125e-16	-1.78688	0.745	0.819	2.53903e-11
Atp5o	9.80006e-16	4.92841	0.996	0.986	2.55174e-11
2010005H15Rik	1.0336e-15	-0.357171	0.052	0.126	2.69128e-11
Ascc3	1.07387e-15	-1.34724	0.547	0.661	2.79613e-11
Prdm4	1.10073e-15	-1.1631	0.424	0.533	2.86607e-11
Dus1l	1.11718e-15	-0.786441	0.416	0.529	2.90891e-11
Dusp9	1.12255e-15	-2.92516	0.61	0.685	2.9229e-11
Top2a	1.18992e-15	-4.28799	0.947	0.908	3.09831e-11
Bach2	1.22063e-15	-0.62515	0.165	0.27	3.17828e-11
Piezo1	1.25313e-15	-1.35093	0.381	0.49	3.2629e-11
Kcnc2	1.28951e-15	-1.7517	0.434	0.549	3.35763e-11
Lpp	1.29528e-15	-0.74141	0.444	0.567	3.37266e-11
Zbtb16	1.32625e-15	-12.2176	0.972	0.981	3.45328e-11
Polr2g	1.32891e-15	3.72695	0.99	0.973	3.46021e-11
Gapvd1	1.35667e-15	-2.11189	0.439	0.556	3.53249e-11
Gm32885	1.36113e-15	-18.2237	0.562	0.407	3.54412e-11
Golph3	1.38482e-15	-1.86652	0.796	0.864	3.6058e-11
Ap1b1	1.38754e-15	-2.76491	0.743	0.811	3.61287e-11
Bcl6b	1.41207e-15	10.1267	0.663	0.738	3.67674e-11
Ccdc117	1.43559e-15	-1.95083	0.748	0.81	3.738e-11
Ctbp1	1.43902e-15	-1.6556	0.588	0.665	3.74691e-11
Klc4	1.44699e-15	-1.08112	0.445	0.562	3.76767e-11
Traf4	1.46298e-15	-1.34712	0.423	0.531	3.80932e-11
Obsl1	1.50281e-15	-1.05311	0.181	0.285	3.91301e-11
Fam241a	1.59757e-15	0.286605	0.454	0.319	4.15974e-11
9930021J03Rik	1.60574e-15	-6.77036	0.816	0.875	4.18102e-11
Get4	1.67247e-15	3.41274	0.923	0.936	4.35479e-11
Mesd	1.67975e-15	0.390384	0.526	0.397	4.37374e-11
Ankrd12	1.78554e-15	-1.28345	0.932	0.959	4.64918e-11
Zfand6	1.78635e-15	-1.44742	0.911	0.941	4.65129e-11
Camsap1	1.85815e-15	-0.441387	0.861	0.913	4.83824e-11
Pdia6	1.90828e-15	1.85486	0.882	0.924	4.96877e-11
Wdr5	1.91811e-15	-2.51776	0.936	0.955	4.99436e-11
Pnpla7	1.92036e-15	-0.782329	0.498	0.604	5.00024e-11
Pik3r3	1.99884e-15	-8.80079	0.793	0.847	5.20457e-11
Pdlim4	2.106e-15	-0.875759	0.165	0.269	5.48359e-11
Apc	2.1169e-15	0.740367	0.93	0.949	5.51199e-11
Smg1	2.12938e-15	0.584875	0.978	0.986	5.54449e-11
Rps23	2.14059e-15	-5.53118	1	0.999	5.57368e-11
Fam193a	2.20412e-15	0.798458	0.895	0.928	5.73909e-11
Hmgcs1	2.23086e-15	-20.7503	0.938	0.96	5.80872e-11
Xpr1	2.25881e-15	-1.63066	0.674	0.76	5.88148e-11
Slc7a1	2.27324e-15	-1.41149	0.501	0.605	5.91906e-11
Flot2	2.2796e-15	-1.23247	0.706	0.766	5.93562e-11
Dock3	2.34733e-15	-0.600209	0.569	0.659	6.11198e-11
Mast2	2.49536e-15	-1.88928	0.676	0.757	6.49743e-11
Rab10os	2.49684e-15	-0.5881	0.544	0.64	6.50127e-11
Szt2	2.53477e-15	-1.82463	0.6	0.682	6.60004e-11
Kif1b	2.57997e-15	-1.06222	0.629	0.727	6.71772e-11
Zbed4	2.58055e-15	-0.975196	0.598	0.7	6.71922e-11
Tex14	2.64149e-15	-7.97978	0.944	0.953	6.87791e-11
Foxk1	2.65845e-15	-0.436475	0.221	0.334	6.92208e-11
Apbb1	2.77552e-15	-0.741552	0.206	0.31	7.2269e-11
AA415398	2.79815e-15	-0.529022	0.039	0.106	7.28582e-11
Zfp638	2.81069e-15	0.634166	0.832	0.879	7.31847e-11
Akirin1	2.82089e-15	0.426591	0.939	0.952	7.34505e-11
Polr2m	2.86208e-15	-2.71741	0.926	0.96	7.45229e-11
Clic4	2.94896e-15	-3.56367	0.854	0.893	7.67851e-11
Sumo1	2.99e-15	-2.61154	0.774	0.834	7.78536e-11
Stam2	2.99386e-15	-1.22604	0.687	0.762	7.79541e-11
Idh3b	3.00497e-15	-0.83786	0.661	0.745	7.82434e-11
Ppp6c	3.04252e-15	-1.92747	0.77	0.85	7.9221e-11
Usp15	3.05415e-15	-0.529615	0.709	0.785	7.9524e-11
Syne2	3.21761e-15	2.25585	0.759	0.835	8.37802e-11
Zbtb44	3.28973e-15	-1.72808	0.838	0.888	8.5658e-11
Fars2	3.3739e-15	-0.584528	0.271	0.384	8.78496e-11
Wdfy3	3.45284e-15	-2.28082	0.763	0.835	8.9905e-11
Lrp6	3.48192e-15	-0.802235	0.731	0.787	9.06623e-11
Phf20	3.50529e-15	-4.3781	0.935	0.951	9.12709e-11
Cdc14b	3.50969e-15	-0.505173	0.503	0.621	9.13854e-11
Reln	3.5522e-15	-2.53419	0.252	0.361	9.24921e-11
Rab26os	3.66844e-15	0.698587	0.776	0.693	9.55189e-11
Cul4a	3.68385e-15	-2.0703	0.781	0.842	9.59201e-11
Dtx2	3.72263e-15	-5.29703	0.726	0.783	9.69298e-11
Vwa5a	3.74839e-15	-0.384246	0.066	0.144	9.76006e-11
Srsf1	3.82176e-15	-9.20726	0.986	0.99	9.95111e-11
Phldb1	3.854e-15	-2.00538	0.595	0.694	1.00351e-10
Srebf1	3.88228e-15	-1.00715	0.64	0.721	1.01087e-10
Npm1	4.09601e-15	-14.3132	0.999	1	1.06652e-10
Tmc7	4.14488e-15	-1.06931	0.435	0.544	1.07924e-10
Vps54	4.24909e-15	-1.73182	0.678	0.765	1.10638e-10
Slc41a2	4.31409e-15	-0.644465	0.246	0.356	1.1233e-10
Stk11	4.44683e-15	-2.30762	0.715	0.783	1.15787e-10
Pithd1	4.45315e-15	-1.31333	0.561	0.656	1.15951e-10
Selenof	4.56495e-15	0.571179	0.866	0.624	1.18862e-10
Cpsf3	4.73404e-15	-1.04732	0.878	0.917	1.23265e-10
Ralgapb	4.75869e-15	-0.445843	0.534	0.645	1.23907e-10
Ndufs2	4.94098e-15	-2.4564	0.814	0.864	1.28653e-10
Myl6	4.98934e-15	-3.59139	0.874	0.9	1.29912e-10
Cip2a	5.01187e-15	0.352273	0.614	0.479	1.30499e-10
Samd1	5.51395e-15	-3.99381	0.841	0.888	1.43572e-10
Trp53inp2	5.76323e-15	-1.97567	0.658	0.739	1.50063e-10
Cldn12	5.85957e-15	-0.562237	0.395	0.51	1.52571e-10
Rbfa	5.90871e-15	-1.09727	0.475	0.57	1.53851e-10
Ehd1	5.91095e-15	-0.894181	0.742	0.824	1.53909e-10
Creb1	6.12982e-15	-0.875656	0.622	0.701	1.59608e-10
Lmbr1l	6.18684e-15	-0.742695	0.454	0.563	1.61093e-10
Anapc7	6.21242e-15	-1.11678	0.597	0.691	1.61759e-10
Ptk2	6.32551e-15	-46.1247	0.934	0.951	1.64704e-10
Ccdc174	6.59337e-15	-2.30502	0.688	0.772	1.71678e-10
Egr2	6.78067e-15	-9.37608	0.927	0.939	1.76555e-10
Celf1	6.81625e-15	-4.00164	0.963	0.969	1.77481e-10
Myo7a	6.85703e-15	0.421876	0.243	0.141	1.78543e-10
Chd8	6.90382e-15	-3.07493	0.905	0.933	1.79762e-10
Ccni	7.06508e-15	-7.5882	0.995	0.995	1.83961e-10
Akap1	7.11933e-15	-2.07989	0.688	0.757	1.85373e-10
Slc23a2	7.14875e-15	-4.14359	0.827	0.855	1.86139e-10
Rsad2	7.63606e-15	2.51638	0.248	0.15	1.98828e-10
Mark4	7.93492e-15	-0.497541	0.254	0.363	2.06609e-10
Ppfibp2	8.36422e-15	-0.85718	0.586	0.662	2.17788e-10
Ecpas	8.40952e-15	1.49595	0.865	0.635	2.18967e-10
Nrxn2	8.92473e-15	-0.389715	0.287	0.406	2.32382e-10
Tsen2	8.98235e-15	-0.53921	0.239	0.35	2.33882e-10
Wee1	9.10709e-15	-4.62712	0.799	0.648	2.3713e-10
Rps24	9.32743e-15	12.5724	1	0.999	2.42868e-10
Slc45a4	9.33056e-15	-0.742172	0.43	0.536	2.42949e-10
Mfn1	9.40174e-15	-0.309241	0.416	0.539	2.44803e-10
Col5a1	9.44568e-15	-2.06002	0.403	0.515	2.45947e-10
Slc12a5	9.51841e-15	-0.44826	0.266	0.376	2.4784e-10
Specc1l	9.57011e-15	-1.14349	0.702	0.787	2.49187e-10
Cd81	9.64659e-15	-2.70396	0.665	0.751	2.51178e-10
Aebp1	9.69308e-15	-1.70368	0.314	0.423	2.52388e-10
2610507B11Rik	1.02254e-14	-3.67246	0.991	0.991	2.6625e-10
Trio	1.08534e-14	-1.39849	0.508	0.603	2.826e-10
Ftl1	1.12002e-14	-38.9127	0.999	0.997	2.91631e-10
Polrmt	1.14258e-14	-0.397985	0.211	0.317	2.97505e-10
9530068E07Rik	1.14701e-14	-0.971103	0.513	0.613	2.98658e-10
Dgat1	1.1562e-14	-0.545087	0.336	0.444	3.01052e-10
Notch1	1.16335e-14	0.597562	0.421	0.532	3.02914e-10
Ythdc1	1.18239e-14	-2.92293	0.919	0.948	3.0787e-10
Abtb1	1.20004e-14	-0.82109	0.423	0.525	3.12466e-10
Zfp512b	1.22331e-14	-1.46273	0.518	0.607	3.18524e-10
2700081O15Rik	1.23278e-14	-0.837022	0.298	0.409	3.20992e-10
Armcx2	1.24664e-14	-0.850718	0.197	0.301	3.246e-10
Arhgef12	1.25344e-14	1.22658	0.702	0.789	3.26371e-10
mt-Atp8	1.26657e-14	-0.549495	0.994	0.986	3.2979e-10
Bbs2	1.26954e-14	-0.453678	0.223	0.33	3.30562e-10
Ralbp1	1.27699e-14	-4.80021	0.976	0.98	3.32503e-10
Usp31	1.38885e-14	-0.951413	0.302	0.41	3.61629e-10
Arl6ip1	1.40557e-14	7.25358	0.989	0.976	3.65983e-10
Rhobtb3	1.40772e-14	-0.74824	0.314	0.422	3.66542e-10
Tgoln1	1.4555e-14	-8.83829	0.946	0.957	3.78983e-10
Ctdsp1	1.48524e-14	0.708005	0.827	0.882	3.86727e-10
Malsu1	1.48604e-14	-2.31741	0.815	0.86	3.86935e-10
Clptm1l	1.5136e-14	-0.999274	0.664	0.738	3.94111e-10
Prmt5	1.55462e-14	-4.56119	0.868	0.906	4.04791e-10
Apopt1	1.61356e-14	-0.590271	0.207	0.313	4.2014e-10
Cacfd1	1.67617e-14	-1.25112	0.529	0.62	4.3644e-10
Plod1	1.67626e-14	-0.285188	0.455	0.569	4.36464e-10
Cdh3	1.70205e-14	2.00163	0.391	0.489	4.43181e-10
Ints1	1.73586e-14	-1.21816	0.538	0.649	4.51983e-10
Rab40c	1.76672e-14	-1.4959	0.45	0.547	4.60018e-10
Ftl1-ps1	1.77037e-14	-6.74626	0.786	0.58	4.60969e-10
Nkd1	1.79562e-14	-0.591509	0.197	0.297	4.67543e-10
Gpaa1	1.86581e-14	-1.92086	0.627	0.724	4.8582e-10
Wdr90	1.88695e-14	-0.744733	0.24	0.346	4.91324e-10
Med1	1.98446e-14	-3.03378	0.955	0.969	5.16714e-10
Dnajc19	2.03884e-14	-1.47953	0.502	0.623	5.30874e-10
Hmgxb3	2.06506e-14	-0.940317	0.405	0.519	5.37701e-10
Rpap1	2.1447e-14	18.5845	0.532	0.635	5.58438e-10
Reck	2.20846e-14	-0.402491	0.296	0.404	5.7504e-10
Zdhhc9	2.21932e-14	-0.844663	0.465	0.569	5.77866e-10
Atp13a2	2.22206e-14	-0.721564	0.496	0.598	5.78579e-10
Fem1c	2.22852e-14	-1.3345	0.572	0.654	5.80262e-10
Tmem87b	2.30041e-14	-2.84821	0.726	0.782	5.9898e-10
R3hdm1	2.32881e-14	-1.20625	0.883	0.917	6.06375e-10
Prkch	2.37276e-14	-0.595459	0.32	0.433	6.17818e-10
Gigyf2	2.47869e-14	0.464626	0.833	0.873	6.45402e-10
Csnk1g1	2.76177e-14	-0.552455	0.698	0.775	7.1911e-10
Far1	2.82704e-14	-1.62454	0.671	0.752	7.36104e-10
Slc4a2	2.85032e-14	-0.372639	0.184	0.286	7.42167e-10
Tceal9	2.85085e-14	-15.3539	0.637	0.481	7.42305e-10
Atp1b2	2.9417e-14	-5.1788	0.628	0.711	7.65959e-10
Nup205	2.94473e-14	-3.33944	0.927	0.944	7.6675e-10
Sema3f	2.98682e-14	-0.681598	0.252	0.359	7.77708e-10
Ddx3y	3.02383e-14	-0.34464	0.39	0.501	7.87344e-10
Trp53i13	3.05862e-14	-0.414051	0.107	0.193	7.96404e-10
2400006E01Rik	3.17692e-14	-0.42666	0.521	0.387	8.27207e-10
Rc3h2	3.36182e-14	-0.690914	0.68	0.733	8.75352e-10
Zfp598	3.41022e-14	-1.23832	0.593	0.681	8.87952e-10
Axin1	3.4116e-14	-1.06612	0.643	0.735	8.88312e-10
Fto	3.42309e-14	-1.05532	0.59	0.685	8.91305e-10
Nup210	3.45808e-14	-0.747785	0.444	0.55	9.00414e-10
Foxp4	3.69372e-14	-0.928677	0.155	0.251	9.6177e-10
Prrx2	3.77471e-14	-3.90871	0.429	0.542	9.8286e-10
Dnd1	3.81111e-14	-2.29602	0.827	0.856	9.92337e-10
Slc44a4	3.81916e-14	-0.275285	0.131	0.224	9.94433e-10
Cpsf6	3.83745e-14	-2.36945	0.676	0.745	9.99196e-10
Kdm5a	3.90996e-14	3.95735	0.971	0.978	1.01808e-09
Trmt1	3.95955e-14	-2.38561	0.727	0.803	1.03099e-09
Slc25a11	4.16911e-14	-1.20986	0.577	0.671	1.08555e-09
Nup62	4.19275e-14	-4.24081	0.937	0.948	1.09171e-09
Sap130	4.1987e-14	-0.624007	0.562	0.656	1.09326e-09
Ammecr1	4.29963e-14	-1.26418	0.672	0.746	1.11954e-09
Tmsb4x	4.40624e-14	-95.1778	0.064	0.138	1.1473e-09
Smarca4	4.52007e-14	-5.97724	0.981	0.986	1.17694e-09
Tram2	4.58808e-14	-0.501381	0.309	0.422	1.19464e-09
Plekha5	4.70775e-14	-1.40957	0.636	0.715	1.2258e-09
Slf2	4.72629e-14	-1.09372	0.686	0.524	1.23063e-09
Mycbp2	5.03681e-14	-1.39988	0.976	0.981	1.31148e-09
Rundc3b	5.16075e-14	-0.982318	0.527	0.627	1.34376e-09
Fpgs	5.43824e-14	0.49125	0.621	0.709	1.41601e-09
Nim1k	5.51161e-14	0.43789	0.245	0.148	1.43511e-09
Map2k1	5.51505e-14	-2.26888	0.884	0.912	1.43601e-09
Hsf1	5.55027e-14	-0.513914	0.334	0.444	1.44518e-09
Slbp	6.14994e-14	-19.2964	0.929	0.947	1.60132e-09
Dcaf12	6.15519e-14	-0.990095	0.828	0.873	1.60269e-09
Nr2f6	6.47041e-14	-2.42303	0.552	0.638	1.68476e-09
Gtf2a1	6.53726e-14	-4.25001	0.963	0.968	1.70217e-09
Gtf2h4	6.55332e-14	-0.714134	0.355	0.468	1.70635e-09
Hsph1	6.96304e-14	-2.25091	0.805	0.847	1.81304e-09
Ankrd11	7.10504e-14	-5.85138	0.957	0.969	1.85001e-09
Pigs	7.17574e-14	-1.69157	0.561	0.668	1.86842e-09
Gde1	7.56723e-14	-0.687394	0.329	0.437	1.97035e-09
Edrf1	7.87397e-14	-5.71509	0.811	0.854	2.05022e-09
Copg2	8.02306e-14	-3.83188	0.799	0.842	2.08904e-09
Angel2	8.34476e-14	-1.19002	0.799	0.843	2.17281e-09
Gdi2	8.37529e-14	-5.74531	0.952	0.96	2.18076e-09
Slc15a4	8.68337e-14	-0.621991	0.334	0.437	2.26098e-09
Cbln2	8.75325e-14	-2.04145	0.574	0.655	2.27917e-09
Smarcad1	8.75619e-14	-1.79471	0.673	0.743	2.27994e-09
Stat3	8.79524e-14	-8.23294	0.871	0.906	2.2901e-09
Brwd1	8.92163e-14	-4.97843	0.947	0.967	2.32301e-09
Sumo3	9.23778e-14	-8.85723	0.982	0.988	2.40533e-09
Trappc6b	9.26163e-14	-0.739207	0.397	0.506	2.41154e-09
Slc35b4	9.82858e-14	-2.55851	0.597	0.683	2.55917e-09
Park7	1.00456e-13	-1.02929	0.812	0.865	2.61566e-09
Ube3a	1.0401e-13	-8.07012	0.707	0.787	2.70822e-09
Dph5	1.09804e-13	-40.3552	0.16	0.258	2.85909e-09
Tuft1	1.15461e-13	-0.386395	0.516	0.618	3.00637e-09
Cecr2	1.16036e-13	2.504	0.937	0.953	3.02133e-09
Ift74	1.19594e-13	-2.15697	0.846	0.892	3.114e-09
Rbpms2	1.22746e-13	-1.05209	0.533	0.629	3.19606e-09
Tmem184b	1.23926e-13	-0.440121	0.627	0.705	3.22678e-09
2410002F23Rik	1.25677e-13	-2.59826	0.743	0.809	3.27238e-09
Erp29	1.29159e-13	-0.985928	0.665	0.751	3.36304e-09
Copa	1.33433e-13	0.524106	0.976	0.981	3.47434e-09
Exoc3	1.36104e-13	-2.69933	0.843	0.899	3.54389e-09
Gm13154	1.36643e-13	-0.27444	0.039	0.101	3.55791e-09
2310061I04Rik	1.37912e-13	-1.04536	0.831	0.877	3.59095e-09
Ccdc9	1.38137e-13	-1.40558	0.678	0.756	3.59682e-09
Slc30a7	1.44474e-13	-0.722452	0.426	0.53	3.76181e-09
Scap	1.50651e-13	-1.27966	0.738	0.794	3.92264e-09
Usp47	1.51978e-13	-1.8712	0.834	0.89	3.95721e-09
Tfdp1	1.53702e-13	-3.60792	0.889	0.789	4.00208e-09
Atp13a1	1.58693e-13	-0.97386	0.451	0.551	4.13204e-09
Fgd1	1.76061e-13	0.539952	0.694	0.771	4.58428e-09
Morf4l1	1.76613e-13	-12.8354	0.999	0.999	4.59865e-09
Zfyve28	1.81727e-13	-0.576763	0.247	0.352	4.73182e-09
Cdkl2	1.87949e-13	-1.55757	0.545	0.646	4.89382e-09
Map3k1	1.90851e-13	-1.30071	0.492	0.589	4.96939e-09
Nbeal2	1.94494e-13	-0.610879	0.147	0.238	5.06424e-09
Plxnb1	1.989e-13	-0.826154	0.247	0.347	5.17896e-09
Fyn	2.03637e-13	2.09139	0.986	0.984	5.3023e-09
Ube2z	2.03972e-13	-0.665241	0.888	0.914	5.31103e-09
Kbtbd2	2.10309e-13	-0.798943	0.349	0.454	5.47603e-09
Ei24	2.1156e-13	0.5638	0.694	0.761	5.5086e-09
Zmym3	2.13367e-13	-14.2832	0.918	0.935	5.55565e-09
Pias4	2.24828e-13	-2.00685	0.673	0.749	5.85408e-09
Cdk17	2.2496e-13	-0.648608	0.496	0.604	5.85752e-09
Tnni3	2.25436e-13	-0.81242	0.051	0.116	5.86989e-09
Slc25a4	2.25897e-13	-1.7646	0.715	0.792	5.8819e-09
Tubg1	2.25948e-13	-2.26528	0.687	0.756	5.88324e-09
Fbxl17	2.39255e-13	-0.645646	0.375	0.48	6.22972e-09
Tcirg1	2.54127e-13	-0.268674	0.09	0.17	6.61696e-09
Rhot2	2.5887e-13	-2.48232	0.869	0.907	6.74045e-09
Tmem50a	2.62832e-13	-2.71206	0.953	0.959	6.84361e-09
Optn	2.78472e-13	-1.40068	0.514	0.605	7.25086e-09
Mapkapk2	2.8587e-13	-1.419	0.689	0.779	7.44349e-09
Vcpip1	2.88299e-13	-0.449035	0.802	0.856	7.50672e-09
Dph7	2.94301e-13	-0.295847	0.138	0.228	7.66301e-09
Pa2g4	2.98668e-13	-4.2731	0.987	0.976	7.77671e-09
Baz2a	2.99797e-13	-6.09926	0.966	0.977	7.80611e-09
Rce1	3.05361e-13	-1.22703	0.574	0.664	7.95099e-09
Xab2	3.29868e-13	-1.688	0.707	0.782	8.58911e-09
Col22a1	3.29913e-13	-0.57634	0.154	0.247	8.59028e-09
Bod1	3.31535e-13	-3.82244	0.955	0.973	8.63251e-09
Ccm2	3.35997e-13	-0.707102	0.53	0.614	8.7487e-09
Ormdl3	3.42834e-13	-1.42913	0.632	0.726	8.9267e-09
Usp19	3.43517e-13	-14.7368	0.994	0.99	8.9445e-09
Rasa1	3.49279e-13	-0.294364	0.925	0.946	9.09452e-09
Cdc16	3.5202e-13	-2.59348	0.851	0.882	9.16589e-09
Mageb4	3.56746e-13	-5.07585	0.985	0.99	9.28894e-09
Gm10282	3.57602e-13	0.70428	0.743	0.638	9.31123e-09
Epg5	3.58085e-13	0.603096	0.703	0.778	9.32383e-09
AI606181	3.67704e-13	-0.444576	0.149	0.243	9.57429e-09
Fam53c	3.68798e-13	-1.24166	0.877	0.918	9.60275e-09
Stard3	3.82221e-13	-0.660315	0.41	0.515	9.95227e-09
Cdk12	3.88172e-13	-1.68501	0.939	0.95	1.01072e-08
Usp24	3.91358e-13	-1.39512	0.696	0.763	1.01902e-08
Vps13d	3.91841e-13	-0.686844	0.307	0.413	1.02028e-08
Xlr5a	3.94531e-13	-2.34888	0.809	0.697	1.02728e-08
Rpl9-ps6	3.9699e-13	-4.65614	0.889	0.844	1.03368e-08
Cbl	3.98908e-13	0.920058	0.844	0.886	1.03868e-08
Atg2a	4.00649e-13	-3.14591	0.382	0.481	1.04321e-08
Plec	4.12308e-13	-0.72329	0.253	0.356	1.07357e-08
Ip6k1	4.44842e-13	-0.598522	0.724	0.789	1.15828e-08
Hivep2	4.49884e-13	-3.76605	0.563	0.662	1.17141e-08
Gm36028	4.53705e-13	-0.612393	0.531	0.406	1.18136e-08
Ncor1	4.58244e-13	-2.54013	0.893	0.921	1.19318e-08
Cyth2	4.6266e-13	-1.28051	0.744	0.794	1.20468e-08
Extl3	4.84989e-13	-0.769992	0.331	0.436	1.26281e-08
Med13l	4.98796e-13	5.18956	0.974	0.986	1.29876e-08
Map2k7	5.12857e-13	1.10614	0.918	0.937	1.33538e-08
Cirbp	5.14907e-13	-6.57281	0.99	0.993	1.34071e-08
Ninl	5.2044e-13	-1.87483	0.747	0.816	1.35512e-08
Spindoc	5.35103e-13	-0.581432	0.63	0.487	1.3933e-08
Smim7	5.37526e-13	-1.22715	0.729	0.794	1.39961e-08
Ncoa2	5.43593e-13	-0.433464	0.477	0.565	1.41541e-08
Samd8	5.497e-13	-0.912104	0.368	0.478	1.43131e-08
Psmd4	5.50121e-13	-7.02372	0.995	0.983	1.43241e-08
Gabarapl2	5.58683e-13	3.90089	0.902	0.859	1.4547e-08
Mapk8ip3	5.66768e-13	-0.764335	0.334	0.435	1.47575e-08
Mfn2	5.67657e-13	-0.60126	0.517	0.616	1.47806e-08
Bex3	5.695e-13	0.796327	0.365	0.255	1.48286e-08
Prex1	5.83623e-13	0.999769	0.531	0.639	1.51964e-08
Fhod1	5.87839e-13	-0.626749	0.142	0.231	1.53061e-08
Flna	5.98042e-13	-3.06723	0.503	0.602	1.55718e-08
Urb1	6.00833e-13	-0.9745	0.675	0.738	1.56445e-08
Kdm7a	6.0456e-13	-1.57414	0.596	0.681	1.57415e-08
Ppp1r9b	6.13739e-13	-0.848787	0.508	0.604	1.59805e-08
Neo1	6.1934e-13	-0.464612	0.515	0.61	1.61264e-08
Klf7	6.23163e-13	-2.80353	0.943	0.949	1.62259e-08
Resf1	6.23586e-13	-7.64513	0.878	0.64	1.62369e-08
Ctnnb1	6.24083e-13	-10.9789	0.999	0.996	1.62499e-08
Bptf	6.28226e-13	-3.73864	0.946	0.961	1.63578e-08
Rpia	6.30748e-13	-2.41319	0.852	0.886	1.64234e-08
Xpnpep1	6.34427e-13	-0.533895	0.486	0.586	1.65192e-08
Fiz1	6.45547e-13	-0.508304	0.507	0.613	1.68088e-08
Med14	6.5893e-13	-3.74499	0.815	0.863	1.71572e-08
Tgfbr1	6.64557e-13	-0.673053	0.334	0.443	1.73037e-08
Rere	6.68223e-13	-2.03959	0.885	0.933	1.73992e-08
Fnbp4	6.70198e-13	-0.556897	0.725	0.78	1.74506e-08
Zscan21	6.88272e-13	-0.632298	0.377	0.48	1.79212e-08
Kti12	6.94296e-13	-0.742738	0.406	0.505	1.80781e-08
Capn7	6.98147e-13	-0.647205	0.529	0.625	1.81784e-08
Arid3a	7.14529e-13	-1.65298	0.603	0.673	1.86049e-08
Ewsr1	7.1607e-13	-10.9394	0.998	0.998	1.8645e-08
Erbb2	7.29801e-13	-0.506676	0.122	0.207	1.90026e-08
Msantd2	7.34187e-13	-0.515797	0.415	0.514	1.91167e-08
Hcfc1	7.45387e-13	-4.52287	0.969	0.978	1.94084e-08
Pdcd6ip	7.48445e-13	-3.37552	0.67	0.74	1.9488e-08
Dhps	7.55945e-13	-4.34909	0.51	0.6	1.96833e-08
Kat2a	7.64006e-13	-1.07125	0.714	0.774	1.98932e-08
Fmc1	7.65246e-13	0.382608	0.293	0.191	1.99255e-08
Ivns1abp	7.72689e-13	-17.1049	0.986	0.994	2.01193e-08
Dcaf1	7.76304e-13	-0.90096	0.719	0.549	2.02134e-08
Uba1	7.76869e-13	-6.97331	0.999	0.997	2.02281e-08
Zdhhc8	8.02535e-13	-0.799984	0.364	0.462	2.08964e-08
Macf1	8.18025e-13	1.75187	0.846	0.881	2.12997e-08
Spint1	8.19605e-13	-0.818174	0.69	0.758	2.13409e-08
Dynll1	8.19947e-13	4.28755	0.998	0.994	2.13498e-08
Thnsl1	8.4407e-13	-0.401736	0.276	0.38	2.19779e-08
Enpp4	8.54516e-13	-6.6148	0.599	0.68	2.22499e-08
Pcgf3	8.6604e-13	-1.75183	0.835	0.877	2.25499e-08
Tns3	8.76757e-13	-0.348146	0.516	0.613	2.2829e-08
Mtmr12	8.93171e-13	-1.62614	0.514	0.609	2.32564e-08
Rpl31	8.95563e-13	13.0277	1	1	2.33187e-08
Lin7c	8.99317e-13	-1.02285	0.652	0.737	2.34164e-08
E2f5	9.05389e-13	-1.64381	0.611	0.69	2.35745e-08
Jade1	9.24985e-13	-6.53732	0.956	0.958	2.40848e-08
Prelid3b	9.40568e-13	-0.440257	0.751	0.56	2.44905e-08
Brd3	9.79093e-13	1.1624	0.982	0.985	2.54936e-08
Egr4	1.01979e-12	8.16729	0.957	0.926	2.65532e-08
Copb2	1.10652e-12	-3.19665	0.991	0.99	2.88116e-08
Efemp2	1.10749e-12	-0.795505	0.386	0.49	2.88368e-08
Cops3	1.11564e-12	-1.28839	0.889	0.914	2.9049e-08
Polr2f	1.11748e-12	-0.568034	0.933	0.948	2.90969e-08
Scmh1	1.11836e-12	-2.99864	0.861	0.911	2.91198e-08
Zc3h4	1.13393e-12	-1.31256	0.697	0.769	2.95252e-08
Zkscan8	1.1514e-12	-0.975353	0.312	0.416	2.99802e-08
Snx30	1.17534e-12	-1.20813	0.481	0.571	3.06034e-08
Ube4a	1.20636e-12	-1.03035	0.627	0.709	3.14112e-08
Ep300	1.22694e-12	-10.6682	0.953	0.969	3.1947e-08
Pttg1ip	1.24286e-12	-0.582957	0.481	0.577	3.23616e-08
Gm2000	1.24899e-12	-0.74702	0.878	0.916	3.25211e-08
Kdm2a	1.2519e-12	418.422	0.957	0.976	3.25968e-08
Ptpn13	1.2763e-12	-3.0246	0.784	0.838	3.32323e-08
Gabpb2	1.28522e-12	-1.99614	0.79	0.846	3.34646e-08
D230025D16Rik	1.29325e-12	-0.645373	0.495	0.6	3.36738e-08
Btg3	1.43959e-12	-1.52162	0.735	0.563	3.74841e-08
Zdhhc20	1.49666e-12	-1.49366	0.532	0.619	3.89701e-08
Knl1	1.5254e-12	-0.571235	0.56	0.433	3.97185e-08
Hgs	1.54899e-12	-0.667779	0.532	0.62	4.03327e-08
Cln3	1.56936e-12	-1.07198	0.484	0.578	4.0863e-08
Patl1	1.57597e-12	-1.81247	0.805	0.848	4.1035e-08
Prr12	1.5791e-12	-1.77959	0.632	0.714	4.11166e-08
Tmtc3	1.58272e-12	-0.978018	0.393	0.488	4.12109e-08
Nkapd1	1.59251e-12	-1.55922	0.668	0.509	4.14657e-08
Smpd2	1.59284e-12	-1.38908	0.44	0.537	4.14743e-08
Pdlim7	1.59871e-12	0.438178	0.761	0.823	4.16271e-08
Calm2	1.61302e-12	-9.19921	0.998	0.989	4.19998e-08
Zfp428	1.65718e-12	-1.64818	0.563	0.66	4.31497e-08
Zmynd8	1.69667e-12	1.70918	0.801	0.855	4.4178e-08
Lmbrd1	1.74543e-12	-0.562504	0.241	0.339	4.54475e-08
Scube3	1.78297e-12	-2.15027	0.143	0.231	4.64251e-08
Btbd6	1.80206e-12	-0.493762	0.218	0.315	4.6922e-08
Mbtps1	1.81871e-12	-1.28041	0.851	0.887	4.73556e-08
Arhgef15	1.82738e-12	-2.37115	0.668	0.733	4.75814e-08
Bloc1s2	1.82904e-12	-1.49234	0.663	0.734	4.76245e-08
Washc3	1.88862e-12	1.18093	0.681	0.522	4.91759e-08
Slc9a3r1	1.894e-12	7.95164	0.815	0.862	4.9316e-08
Pfdn5	1.93634e-12	0.96936	0.937	0.954	5.04184e-08
Ube2l3	1.94747e-12	-1.78675	0.996	0.984	5.07081e-08
Chn2	1.95735e-12	-0.755053	0.423	0.524	5.09654e-08
Cdyl2	1.98715e-12	-0.509446	0.325	0.428	5.17415e-08
Rxrb	2.08608e-12	-0.438435	0.248	0.349	5.43173e-08
Kdm6b	2.1097e-12	-15.1534	0.729	0.808	5.49323e-08
Itm2b	2.11351e-12	-1.40259	0.96	0.967	5.50316e-08
Sec14l1	2.12195e-12	-3.60628	0.706	0.778	5.52514e-08
Ahctf1	2.13691e-12	-2.66009	0.832	0.867	5.5641e-08
AY074887	2.16892e-12	-5.35053	0.072	0.143	5.64744e-08
Gtpbp1	2.17332e-12	-1.13894	0.799	0.833	5.65888e-08
Arhgap1	2.2412e-12	-3.9262	0.908	0.926	5.83563e-08
Nfrkb	2.25438e-12	-0.800566	0.514	0.594	5.86997e-08
Patz1	2.26781e-12	-1.78768	0.812	0.857	5.90493e-08
Pnrc2	2.28157e-12	-3.46315	0.852	0.772	5.94075e-08
Tatdn2	2.32258e-12	-0.619127	0.493	0.59	6.04752e-08
Xrn1	2.34565e-12	-2.03264	0.735	0.809	6.10761e-08
Metap1	2.35653e-12	-2.15295	0.806	0.85	6.13593e-08
Auts2	2.36134e-12	0.251269	0.726	0.802	6.14846e-08
Fbxo28	2.38045e-12	-0.379875	0.769	0.826	6.19823e-08
Tbc1d10b	2.44699e-12	-1.13786	0.666	0.746	6.37148e-08
Chst11	2.48442e-12	-0.344609	0.251	0.354	6.46893e-08
Ptprd	2.51106e-12	-0.93718	0.266	0.37	6.53829e-08
Usp2	2.548e-12	-1.25199	0.693	0.766	6.63449e-08
Sgo1	2.57677e-12	-3.82937	0.542	0.405	6.70939e-08
Ccna2	2.63856e-12	-6.32748	0.893	0.78	6.87029e-08
Adgrl2	2.87091e-12	-1.4847	0.79	0.818	7.47528e-08
Hint1	2.88767e-12	-0.565755	0.985	0.985	7.51891e-08
Rab3gap1	2.91158e-12	-1.02148	0.794	0.846	7.58117e-08
Atp11a	2.93853e-12	-0.683093	0.334	0.434	7.65134e-08
Prpf8	2.94016e-12	-3.85912	0.965	0.972	7.65559e-08
Ints11	3.00782e-12	-1.41317	0.607	0.462	7.83177e-08
Spout1	3.05056e-12	0.88757	0.412	0.297	7.94306e-08
Fdps	3.05918e-12	-0.848691	0.176	0.266	7.96548e-08
Npepps	3.08955e-12	-4.0249	0.789	0.83	8.04456e-08
Sik3	3.09053e-12	-3.06721	0.719	0.765	8.04711e-08
Rnf149	3.09811e-12	-5.05702	0.984	0.981	8.06685e-08
Klf8	3.12326e-12	-0.804787	0.537	0.629	8.13234e-08
Rasgrp2	3.13369e-12	1.01284	0.771	0.84	8.15949e-08
Tsg101	3.15184e-12	-2.60203	0.84	0.893	8.20675e-08
Actr1a	3.15388e-12	-1.15588	0.51	0.616	8.21206e-08
Ccdc92	3.18169e-12	-0.865436	0.522	0.611	8.28447e-08
Rab14	3.18791e-12	2.11519	0.96	0.954	8.30067e-08
Nipsnap3b	3.20713e-12	-0.946998	0.327	0.429	8.35072e-08
Cnot8	3.27708e-12	-0.513523	0.503	0.596	8.53285e-08
Smad7	3.31703e-12	-1.87744	0.72	0.787	8.63688e-08
Phip	3.43453e-12	2.77861	0.904	0.935	8.94283e-08
Slc9a1	3.45359e-12	-0.701906	0.361	0.465	8.99245e-08
Wdr73	3.53355e-12	-0.732741	0.448	0.548	9.20066e-08
Clcn2	3.53828e-12	-0.347452	0.123	0.206	9.21296e-08
Utp20	3.73617e-12	-7.6193	0.938	0.964	9.72825e-08
Cd93	3.75407e-12	-0.355001	0.377	0.479	9.77486e-08
Cdv3	3.75998e-12	-2.78002	0.839	0.885	9.79024e-08
Srp9	3.78652e-12	-2.9599	0.886	0.907	9.85935e-08
Rock2	3.8557e-12	-3.0555	0.965	0.979	1.00395e-07
Nudc	3.9039e-12	1.77923	0.994	0.997	1.0165e-07
Exoc3l	4.02845e-12	-0.971095	0.094	0.168	1.04893e-07
Fkbp4	4.06919e-12	6.79418	0.999	0.998	1.05954e-07
Smarcd3	4.10654e-12	-0.487935	0.247	0.345	1.06926e-07
Necap2	4.17431e-12	-0.710544	0.239	0.336	1.08691e-07
Cenpx	4.19847e-12	0.951433	0.501	0.377	1.0932e-07
Klc1	4.21576e-12	-1.28878	0.504	0.593	1.0977e-07
Zfp260	4.25373e-12	-1.44404	0.472	0.574	1.10758e-07
Ccdc28b	4.2862e-12	-0.374874	0.115	0.194	1.11604e-07
Tug1	4.54817e-12	-0.743079	0.627	0.475	1.18425e-07
Malat1	4.55398e-12	-29.2544	0.955	0.964	1.18577e-07
Rpl41	4.63602e-12	-11.499	0.997	0.998	1.20713e-07
H1fx	4.70667e-12	2.67454	0.814	0.748	1.22552e-07
Eif2ak3	4.72296e-12	-0.573886	0.356	0.454	1.22977e-07
Polr2e	4.85907e-12	-3.04133	0.897	0.912	1.26521e-07
Pabpn1	4.89152e-12	-3.0505	0.314	0.407	1.27366e-07
Exosc7	4.95958e-12	-0.51317	0.49	0.587	1.29138e-07
Actn4	4.96429e-12	-4.50005	0.903	0.919	1.2926e-07
Pkm	5.03068e-12	-7.44016	0.997	0.996	1.30989e-07
Dpy30	5.03227e-12	-2.57204	0.873	0.897	1.3103e-07
Pigk	5.04305e-12	-0.368235	0.181	0.271	1.31311e-07
Luzp1	5.04537e-12	2.57951	0.564	0.646	1.31371e-07
Terf1	5.10879e-12	-0.660228	0.873	0.918	1.33023e-07
Ints3	5.12512e-12	-0.794197	0.469	0.562	1.33448e-07
Fbxl3	5.17903e-12	-1.31143	0.728	0.785	1.34852e-07
Psmc1	5.24236e-12	2.3981	0.997	0.996	1.365e-07
Ccdc136	5.27019e-12	-1.98084	0.743	0.796	1.37225e-07
Nelfa	5.36721e-12	0.704002	0.761	0.822	1.39751e-07
Chmp1b	5.40759e-12	-1.07683	0.38	0.272	1.40803e-07
Mapk12	5.42618e-12	0.394404	0.28	0.38	1.41287e-07
Plekha8	5.52781e-12	-1.23491	0.799	0.857	1.43933e-07
Hlf	5.55521e-12	1.48921	0.746	0.801	1.44647e-07
Dusp5	5.56876e-12	11.5894	0.955	0.94	1.44999e-07
Zbtb20	5.62028e-12	-0.509019	0.446	0.539	1.46341e-07
Arfgef2	5.62395e-12	-0.749562	0.229	0.326	1.46436e-07
Upf2	5.64564e-12	-1.64342	0.849	0.885	1.47001e-07
Slc30a1	5.68461e-12	-0.805589	0.584	0.662	1.48016e-07
Kcmf1	5.6925e-12	-2.09278	0.911	0.932	1.48221e-07
Phb2	5.75778e-12	-7.07082	0.978	0.978	1.49921e-07
Wipf2	5.8078e-12	-1.79742	0.858	0.876	1.51223e-07
Mtor	5.94638e-12	-1.47348	0.804	0.844	1.54832e-07
Bcl2l13	5.96795e-12	-1.77492	0.278	0.381	1.55393e-07
Cmpk1	6.00704e-12	-1.52625	0.897	0.922	1.56411e-07
Hmgb2	6.10814e-12	-5.73095	0.999	0.993	1.59044e-07
Vdac3	6.18739e-12	1.54604	0.895	0.805	1.61107e-07
Fbxl20	6.22457e-12	-2.85261	0.802	0.855	1.62075e-07
Cdk4	6.23812e-12	-10.9811	0.992	0.988	1.62428e-07
Pik3ca	6.24089e-12	-1.42807	0.701	0.764	1.625e-07
Ddhd2	6.29309e-12	-8.17984	0.83	0.87	1.6386e-07
Jdp2	6.31746e-12	-0.996846	0.193	0.285	1.64494e-07
Polr1b	6.31898e-12	-1.80612	0.477	0.568	1.64534e-07
Srprb	6.34293e-12	-1.5918	0.511	0.599	1.65157e-07
H3f3b	6.45426e-12	-5.73421	1	1	1.68056e-07
Pan3	6.59054e-12	-2.14924	0.761	0.818	1.71605e-07
Rbm42	6.60069e-12	-2.59482	0.934	0.959	1.71869e-07
Cacybp	6.66466e-12	3.8909	0.999	0.997	1.73534e-07
Mbnl3	6.67178e-12	-0.448848	0.247	0.344	1.7372e-07
Rab22a	6.68075e-12	-1.782	0.72	0.784	1.73953e-07
Otud5	6.70654e-12	-1.86372	0.831	0.877	1.74625e-07
Gpr107	6.87599e-12	-1.04134	0.523	0.61	1.79037e-07
Erbin	6.89178e-12	-0.530353	0.516	0.382	1.79448e-07
Pttg1	7.05543e-12	-12.9879	0.848	0.754	1.83709e-07
Morc1	7.07264e-12	-1.29571	0.809	0.849	1.84157e-07
Strap	7.08512e-12	-3.16118	0.882	0.884	1.84482e-07
Btbd1	7.10496e-12	-1.97789	0.839	0.876	1.84999e-07
Glud1	7.28368e-12	-3.0142	0.805	0.844	1.89652e-07
Pgpep1	7.33299e-12	-0.967103	0.388	0.49	1.90936e-07
Casz1	7.35464e-12	-2.01828	0.488	0.583	1.915e-07
Syn2	7.39236e-12	-3.98391	0.288	0.378	1.92482e-07
Sesn3	7.402e-12	-0.580875	0.443	0.537	1.92733e-07
BC055324	7.43281e-12	-1.47632	0.771	0.824	1.93535e-07
Atrx	7.47461e-12	-5.90304	0.956	0.976	1.94624e-07
Zdhhc5	7.53963e-12	-0.722541	0.737	0.797	1.96317e-07
Chd7	7.75767e-12	-4.473	0.462	0.565	2.01994e-07
Stk40	7.81565e-12	-1.57351	0.755	0.814	2.03504e-07
Zfp280b	7.84184e-12	-0.874622	0.524	0.615	2.04186e-07
Zfp622	7.94152e-12	-2.2411	0.817	0.862	2.06781e-07
Arfgap1	7.97822e-12	-1.41347	0.58	0.67	2.07737e-07
Tsr1	7.98272e-12	-2.02866	0.889	0.909	2.07854e-07
Fam160a2	8.01022e-12	-0.773299	0.499	0.586	2.0857e-07
Kansl3	8.10231e-12	-0.625711	0.585	0.667	2.10968e-07
Herc3	8.14452e-12	-1.00338	0.424	0.524	2.12067e-07
Msh6	8.27728e-12	-5.12519	0.823	0.856	2.15524e-07
Trafd1	8.60158e-12	-1.22989	0.574	0.648	2.23968e-07
Dock5	9.044e-12	-0.813969	0.582	0.662	2.35488e-07
Plcg1	9.27094e-12	-0.398917	0.417	0.519	2.41397e-07
Retreg3	9.77685e-12	0.619001	0.627	0.491	2.5457e-07
Limk1	9.77924e-12	2.05828	0.746	0.792	2.54632e-07
Lcorl	9.94252e-12	-0.258189	0.53	0.606	2.58883e-07
Zmiz2	1.01037e-11	-0.772972	0.607	0.701	2.6308e-07
Arhgap39	1.03552e-11	20.2209	0.253	0.353	2.69628e-07
Arrb2	1.06284e-11	-2.57998	0.878	0.911	2.76742e-07
Ankib1	1.0641e-11	-1.05637	0.539	0.615	2.77072e-07
Epb41l2	1.07331e-11	-0.795512	0.848	0.875	2.79467e-07
Sox9	1.07719e-11	-61.4575	0.099	0.174	2.80479e-07
Cdh4	1.08166e-11	-0.57514	0.245	0.343	2.81644e-07
Smg7	1.09525e-11	-2.56268	0.945	0.964	2.8518e-07
Gps1	1.12758e-11	-1.32705	0.843	0.887	2.93599e-07
Slc31a1	1.14354e-11	-0.804103	0.413	0.515	2.97755e-07
Kdelr2	1.16075e-11	-1.57195	0.559	0.644	3.02237e-07
Plekhm1	1.22443e-11	-0.540819	0.496	0.596	3.18818e-07
Ino80d	1.22458e-11	-1.84292	0.399	0.496	3.18855e-07
Brwd3	1.22734e-11	-8.45964	0.768	0.813	3.19575e-07
Ube4b	1.23282e-11	-7.89626	0.993	0.996	3.21003e-07
Polr1c	1.26475e-11	-6.7862	0.989	0.992	3.29314e-07
Dlx4	1.30641e-11	-0.960883	0.14	0.225	3.40162e-07
Naxe	1.32538e-11	-0.968049	0.691	0.535	3.45102e-07
Mtss1	1.33516e-11	0.286145	0.878	0.912	3.47649e-07
Arpc3	1.35121e-11	-4.78359	0.979	0.98	3.51827e-07
Srsf6	1.35888e-11	-4.12113	0.984	0.986	3.53824e-07
Skiv2l	1.35953e-11	-0.544599	0.347	0.444	3.53996e-07
Mia2	1.45252e-11	-1.77809	0.777	0.586	3.78207e-07
Ncapd3	1.56271e-11	-4.2638	0.881	0.92	4.06899e-07
Rnf115	1.56387e-11	-0.370803	0.731	0.793	4.07201e-07
Rab36	1.56642e-11	-1.21355	0.478	0.559	4.07865e-07
Neu1	1.56648e-11	-0.611734	0.237	0.328	4.07879e-07
Rps21	1.58374e-11	-7.41379	1	1	4.12375e-07
Chchd2	1.59204e-11	-12.8632	0.999	1	4.14535e-07
Pet2	1.61421e-11	-1.38607	0.657	0.718	4.20307e-07
Pisd	1.6335e-11	-0.915471	0.512	0.602	4.25331e-07
Ccdc141	1.64691e-11	-2.43342	0.473	0.566	4.28822e-07
Mpzl2	1.66756e-11	-4.99529	0.335	0.432	4.34198e-07
Aftph	1.68092e-11	-1.14283	0.577	0.667	4.37677e-07
Srsf4	1.70254e-11	-2.32454	0.835	0.886	4.43308e-07
Kank2	1.70766e-11	-2.07644	0.702	0.749	4.4464e-07
Arih2	1.71715e-11	-2.11745	0.728	0.798	4.47112e-07
Vps26b	1.75334e-11	-1.69429	0.759	0.802	4.56535e-07
Acp6	1.77137e-11	16.9951	0.574	0.661	4.6123e-07
Ube2g1	1.80341e-11	-1.63027	0.789	0.836	4.69571e-07
Eef1g	1.81135e-11	-8.11402	0.979	0.988	4.71639e-07
Lamc1	1.81581e-11	-0.569908	0.523	0.607	4.728e-07
Stag3	1.8577e-11	-7.79831	0.905	0.919	4.83709e-07
Iqce	1.89842e-11	-0.533495	0.261	0.353	4.94311e-07
Myo9b	1.92339e-11	-0.578154	0.462	0.555	5.00812e-07
Dync1li1	1.95055e-11	-2.42102	0.85	0.876	5.07884e-07
T	1.98334e-11	-6.52567	0.134	0.217	5.16423e-07
Zfp523	1.98353e-11	-0.644466	0.282	0.376	5.16471e-07
Phc2	2.01099e-11	-0.487131	0.587	0.663	5.23622e-07
Usp11	2.02692e-11	-1.5642	0.727	0.789	5.2777e-07
Nusap1	2.03577e-11	-1.45861	0.666	0.564	5.30074e-07
Bpnt1	2.04639e-11	-0.754599	0.329	0.427	5.32838e-07
Rab8a	2.08689e-11	-0.659942	0.461	0.553	5.43383e-07
Plekha1	2.10949e-11	0.598942	0.887	0.912	5.4927e-07
Arpc2	2.14214e-11	-25.261	0.998	0.995	5.57769e-07
Lrch3	2.22568e-11	-0.596598	0.284	0.379	5.79523e-07
Serpinh1	2.24121e-11	-0.907242	0.379	0.465	5.83565e-07
Ift172	2.24526e-11	-0.567989	0.22	0.314	5.8462e-07
H2-K1	2.27382e-11	-38.7573	0.184	0.272	5.92058e-07
Gtf2i	2.2807e-11	-4.07113	0.685	0.735	5.93848e-07
Plekhh3	2.29174e-11	-0.618017	0.334	0.43	5.96723e-07
Tsc22d1	2.30822e-11	-25.5744	0.944	0.958	6.01016e-07
Gbf1	2.31288e-11	-0.504977	0.391	0.49	6.02226e-07
Fam131a	2.34481e-11	-0.361461	0.152	0.235	6.1054e-07
Homez	2.36328e-11	-0.791547	0.349	0.446	6.15351e-07
Eif2b2	2.41978e-11	-0.739438	0.504	0.585	6.30063e-07
Rusc2	2.44152e-11	-0.263413	0.144	0.227	6.35723e-07
Ankrd54	2.47736e-11	-0.406538	0.282	0.382	6.45054e-07
Mff	2.55009e-11	-1.42715	0.672	0.733	6.63993e-07
Rpl27-ps3	2.5628e-11	2.78866	0.804	0.741	6.67303e-07
Slc4a8	2.5948e-11	-0.619236	0.244	0.34	6.75634e-07
Mms19	2.61042e-11	-0.366274	0.556	0.645	6.79701e-07
Abtb2	2.61137e-11	-1.14616	0.354	0.446	6.79948e-07
Maged2	2.65671e-11	-0.517688	0.204	0.295	6.91755e-07
Lrrfip1	2.76113e-11	-0.987372	0.254	0.346	7.18944e-07
Safb	2.77905e-11	-5.87671	0.941	0.948	7.23608e-07
Gar1	2.78639e-11	-2.3276	0.885	0.906	7.25519e-07
Lpgat1	2.8382e-11	-1.69928	0.541	0.621	7.39011e-07
Glb1l3	2.86216e-11	-0.559979	0.121	0.199	7.4525e-07
Nsa2	2.86338e-11	8.01043	0.995	0.988	7.45566e-07
Pgap1	2.88105e-11	-0.398433	0.515	0.593	7.50167e-07
D1Pas1	2.91425e-11	-0.275728	0.415	0.521	7.58813e-07
Ireb2	2.93269e-11	3.0208	0.923	0.937	7.63615e-07
Ppp1cb	2.94058e-11	-4.37285	0.984	0.987	7.65668e-07
Stxbp3	2.99536e-11	-0.52502	0.314	0.409	7.79931e-07
Tchp	3.01204e-11	-2.27728	0.376	0.472	7.84274e-07
Fibp	3.0427e-11	-1.25015	0.688	0.76	7.92258e-07
Plod2	3.1186e-11	-4.1109	0.744	0.796	8.1202e-07
Crlf1	3.18981e-11	-0.454498	0.739	0.811	8.30564e-07
Fam208b	3.24074e-11	-0.892654	0.93	0.947	8.43823e-07
Ndufa6	3.31431e-11	2.47428	0.821	0.856	8.6298e-07
Lpcat1	3.356e-11	-0.522718	0.604	0.682	8.73835e-07
Yap1	3.41645e-11	-2.47026	0.802	0.853	8.89575e-07
Mcm2	3.42445e-11	-5.49315	0.961	0.967	8.91658e-07
Hs3st3b1	3.52764e-11	-2.30421	0.269	0.365	9.18526e-07
Fbxo31	3.56262e-11	-2.2945	0.827	0.859	9.27634e-07
Ddx17	3.56359e-11	-1.24814	0.898	0.917	9.27888e-07
Chordc1	3.56794e-11	-2.2042	0.509	0.6	9.29021e-07
Larp4b	3.56804e-11	-9.20877	0.832	0.867	9.29047e-07
Zc3h10	3.61355e-11	-0.806457	0.427	0.515	9.40897e-07
Dip2b	3.68729e-11	-0.852294	0.631	0.721	9.60097e-07
Lypla2	3.72186e-11	-2.01469	0.751	0.801	9.69099e-07
Washc4	3.74671e-11	-10.6779	0.712	0.539	9.75567e-07
Padi3	3.98448e-11	-0.275055	0.087	0.156	1.03748e-06
Ajuba	4.03773e-11	-0.731341	0.412	0.511	1.05134e-06
Dcps	4.079e-11	-0.476099	0.289	0.383	1.06209e-06
B4galt4	4.08874e-11	-0.380304	0.19	0.28	1.06463e-06
Traf3ip1	4.19173e-11	-0.276932	0.184	0.273	1.09144e-06
Prr14l	4.23894e-11	-0.638293	0.56	0.644	1.10374e-06
Pygl	4.2487e-11	-1.1124	0.543	0.63	1.10628e-06
Rfx3	4.30673e-11	-0.666658	0.227	0.316	1.12139e-06
0610012G03Rik	4.3449e-11	-0.354817	0.757	0.67	1.13133e-06
Cox11	4.35666e-11	0.281982	0.748	0.824	1.13439e-06
Ppp4r1	4.39495e-11	-2.10161	0.851	0.87	1.14436e-06
Faf2	4.42642e-11	-1.75886	0.617	0.694	1.15255e-06
Rapgef1	4.4279e-11	-0.893021	0.322	0.416	1.15294e-06
Sh2b1	4.46938e-11	1.07475	0.499	0.592	1.16374e-06
Tnk2	4.50104e-11	-0.796947	0.62	0.692	1.17198e-06
Mau2	4.56545e-11	-1.36587	0.573	0.66	1.18875e-06
Spg11	4.57967e-11	-2.3921	0.474	0.556	1.19246e-06
Sucla2	4.73084e-11	-1.03255	0.787	0.83	1.23181e-06
Golga4	4.77664e-11	-0.882857	0.705	0.781	1.24374e-06
Spcs1	4.78896e-11	-1.04515	0.498	0.593	1.24695e-06
N4bp1	4.89886e-11	1.47994	0.689	0.769	1.27557e-06
Xlr5b	5.07485e-11	2.03079	0.621	0.505	1.32139e-06
Aff3	5.08268e-11	-1.64688	0.398	0.49	1.32343e-06
Tex10	5.08482e-11	1.02169	0.99	0.987	1.32399e-06
Emd	5.09558e-11	-1.4826	0.825	0.856	1.32679e-06
Acy3	5.16692e-11	2.20934	0.623	0.704	1.34536e-06
Ppp1r13b	5.30016e-11	-0.675551	0.36	0.45	1.38005e-06
Mapkbp1	5.30551e-11	-0.991919	0.387	0.482	1.38145e-06
1190002N15Rik	5.30604e-11	-0.922498	0.499	0.587	1.38159e-06
Wnk1	5.41785e-11	-3.10071	0.953	0.974	1.4107e-06
Luc7l2	5.42364e-11	-22.4257	0.988	0.99	1.41221e-06
Raf1	5.59239e-11	-0.520603	0.628	0.705	1.45615e-06
Ddb2	5.66149e-11	-1.0383	0.412	0.51	1.47414e-06
Gart	5.69873e-11	-2.60103	0.682	0.754	1.48383e-06
Dars	5.70699e-11	-1.27511	0.786	0.844	1.48598e-06
Plin3	5.7531e-11	-1.13552	0.468	0.557	1.49799e-06
Zfp263	5.86316e-11	-0.458636	0.237	0.327	1.52665e-06
Krba1	5.93293e-11	-0.372402	0.462	0.568	1.54482e-06
Phactr4	6.12617e-11	-1.15281	0.828	0.862	1.59513e-06
Neto2	6.18447e-11	-0.995329	0.515	0.596	1.61031e-06
Anapc2	6.38271e-11	-2.43238	0.812	0.842	1.66193e-06
Rnf19a	6.52186e-11	-0.73675	0.333	0.429	1.69816e-06
Zc3h8	6.86774e-11	-2.10251	0.444	0.547	1.78822e-06
Tmem184a	6.97109e-11	-6.33463	0.052	0.11	1.81513e-06
Farsa	6.9927e-11	-1.80076	0.782	0.829	1.82076e-06
Dcun1d5	6.99416e-11	-0.547464	0.838	0.871	1.82114e-06
Igfbp3	7.15573e-11	-0.475502	0.057	0.117	1.86321e-06
Cldnd1	7.19959e-11	-1.53281	0.513	0.599	1.87463e-06
Irak1	7.33616e-11	-28.3293	0.535	0.609	1.91019e-06
Eci1	7.40406e-11	0.94972	0.427	0.334	1.92787e-06
Tcf12	7.4512e-11	-1.37556	0.863	0.895	1.94014e-06
Bmpr1a	7.47555e-11	-4.77401	0.868	0.901	1.94648e-06
Zfp703	7.68986e-11	-0.790273	0.342	0.436	2.00229e-06
Rogdi	7.907e-11	-1.03376	0.499	0.582	2.05882e-06
Sp1	7.99714e-11	-7.94435	0.952	0.959	2.0823e-06
Tle4	8.05045e-11	-1.54785	0.859	0.894	2.09618e-06
Dennd4c	8.13651e-11	-0.571921	0.374	0.468	2.11858e-06
Pdcl3	8.1849e-11	-0.484464	0.42	0.514	2.13118e-06
Galnt12	8.26332e-11	-0.673659	0.186	0.271	2.1516e-06
Dgkk	8.30234e-11	-4.22764	0.317	0.409	2.16176e-06
Nptn	8.55696e-11	-1.34271	0.871	0.894	2.22806e-06
Epb41l4b	8.79006e-11	3.88795	0.917	0.937	2.28876e-06
Rpa1	8.91e-11	-3.22287	0.89	0.908	2.31998e-06
Hnrnpa1	8.94264e-11	-8.66215	0.998	0.998	2.32848e-06
Ppm1j	9.02148e-11	-1.02516	0.341	0.434	2.34901e-06
Pwp2	9.02717e-11	-0.477139	0.259	0.354	2.35049e-06
Yy1	9.31287e-11	-3.0091	0.728	0.787	2.42488e-06
Ankrd6	9.3788e-11	-0.274668	0.163	0.247	2.44205e-06
Abraxas2	9.38799e-11	-0.419952	0.536	0.415	2.44444e-06
Esco2	9.477e-11	-3.0167	0.863	0.756	2.46762e-06
Sox3	9.54729e-11	0.396859	0.639	0.535	2.48592e-06
Rhbdf2	9.73537e-11	-0.458945	0.185	0.268	2.53489e-06
Man2a1	9.83307e-11	-6.95963	0.772	0.822	2.56033e-06
Map3k7	9.90847e-11	-0.787312	0.743	0.812	2.57997e-06
Ccdc88a	9.95402e-11	-5.46915	0.889	0.922	2.59183e-06
Dcaf8	1.00818e-10	-1.11447	0.923	0.956	2.6251e-06
Mat2b	1.01319e-10	-11.2878	0.952	0.967	2.63814e-06
Dnajc10	1.01388e-10	-2.41512	0.958	0.968	2.63994e-06
Fam91a1	1.03752e-10	-5.19293	0.837	0.618	2.7015e-06
Ppp1r37	1.0406e-10	-0.395429	0.239	0.33	2.70952e-06
Hddc2	1.046e-10	-0.476308	0.274	0.366	2.72357e-06
Tbce	1.05682e-10	-0.576144	0.454	0.547	2.75175e-06
Odr4	1.06044e-10	-0.549332	0.507	0.389	2.76118e-06
Bsdc1	1.07048e-10	-0.842523	0.456	0.539	2.78731e-06
Ints4	1.07544e-10	-1.14443	0.519	0.595	2.80022e-06
Dcun1d3	1.07659e-10	-0.350347	0.286	0.376	2.80321e-06
Rpl13a-ps1	1.08064e-10	-1.4411	0.57	0.646	2.81377e-06
Nktr	1.08349e-10	-2.39178	0.989	0.988	2.82119e-06
Nsun4	1.08947e-10	0.296672	0.451	0.535	2.83677e-06
Vim	1.09574e-10	-15.5162	0.091	0.158	2.85308e-06
Atad1	1.10425e-10	-2.07954	0.781	0.822	2.87526e-06
Mcts1	1.10719e-10	-0.490345	0.164	0.246	2.8829e-06
Gigyf1	1.12313e-10	-2.11618	0.892	0.916	2.9244e-06
Parp12	1.14562e-10	-1.82049	0.535	0.618	2.98296e-06
Gas2l1	1.1488e-10	1.26763	0.8	0.83	2.99125e-06
Retreg2	1.16376e-10	0.779328	0.74	0.575	3.03019e-06
Cnot7	1.16721e-10	-0.80244	0.705	0.772	3.03919e-06
Hbp1	1.2037e-10	1.87414	0.994	0.992	3.13419e-06
Oat	1.2112e-10	-0.692282	0.513	0.596	3.15372e-06
Ermard	1.22205e-10	-0.366563	0.234	0.323	3.18198e-06
Smcr8	1.23141e-10	-0.269132	0.157	0.24	3.20634e-06
Abcf3	1.24558e-10	-1.48176	0.533	0.622	3.24325e-06
Atg9a	1.24647e-10	-0.282337	0.141	0.22	3.24556e-06
Birc6	1.24705e-10	-3.22356	0.986	0.993	3.24708e-06
Cd7	1.25747e-10	-0.675169	0.164	0.247	3.27419e-06
Rbm39	1.25891e-10	0.470148	1	0.999	3.27794e-06
Rpl14	1.28823e-10	-4.28913	0.998	1	3.3543e-06
Ybx2	1.30063e-10	-0.90224	0.321	0.413	3.38658e-06
Ptp4a2	1.3037e-10	-8.75405	0.967	0.977	3.39459e-06
Uhrf1	1.30451e-10	-16.6479	0.977	0.972	3.3967e-06
Rpusd4	1.31275e-10	-0.530679	0.319	0.412	3.41814e-06
Hook3	1.35204e-10	-44.6572	0.818	0.855	3.52045e-06
Ncoa4	1.36671e-10	1.52425	0.69	0.555	3.55865e-06
Gnaz	1.37792e-10	-0.911318	0.325	0.415	3.58783e-06
Ndc1	1.41326e-10	-1.23825	0.689	0.753	3.67984e-06
Sdcbp	1.41615e-10	0.701353	0.927	0.933	3.68736e-06
Vasn	1.4184e-10	-0.797726	0.121	0.195	3.69322e-06
Trim44	1.42483e-10	-0.656074	0.607	0.681	3.70997e-06
Cgn	1.42534e-10	-2.86813	0.196	0.276	3.71131e-06
Osbp	1.43267e-10	-1.24224	0.392	0.486	3.73038e-06
Arhgap21	1.44828e-10	-0.92228	0.598	0.674	3.77104e-06
Cand1	1.48761e-10	-1.84453	0.792	0.845	3.87343e-06
Mapk14	1.48948e-10	-1.99692	0.764	0.814	3.87832e-06
Wac	1.50058e-10	-1.14636	0.913	0.931	3.90722e-06
Gmnn	1.50907e-10	-1.2114	0.822	0.736	3.92933e-06
Diablo	1.51622e-10	0.651135	0.798	0.822	3.94793e-06
Pex19	1.51745e-10	3.94059	0.935	0.915	3.95115e-06
Ptbp3	1.52423e-10	-9.73192	0.996	0.993	3.96879e-06
Dicer1	1.55861e-10	-2.2463	0.861	0.897	4.05831e-06
Thrap3	1.58796e-10	-0.690723	0.996	0.997	4.13473e-06
Mael	1.60085e-10	8.69264	0.998	0.997	4.16829e-06
Zfp26	1.60548e-10	-1.03253	0.528	0.618	4.18034e-06
Dlgap5	1.60571e-10	-2.93295	0.63	0.538	4.18095e-06
Gon7	1.61098e-10	-33.142	0.595	0.46	4.19466e-06
Naa60	1.61319e-10	-0.423208	0.318	0.412	4.20042e-06
Pnpt1	1.61853e-10	-0.600598	0.406	0.505	4.21432e-06
Zfp185	1.61937e-10	-1.55093	0.298	0.393	4.21653e-06
Dnal1	1.64282e-10	-0.443477	0.196	0.281	4.27757e-06
Maea	1.74751e-10	-0.733156	0.71	0.782	4.55016e-06
Npc1	1.76873e-10	-0.332029	0.392	0.489	4.60542e-06
Zfp236	1.77369e-10	-0.915452	0.418	0.509	4.61833e-06
Axl	1.77689e-10	-1.02992	0.135	0.212	4.62668e-06
Srebf2	1.80172e-10	27.4472	0.979	0.976	4.69133e-06
Cep164	1.81884e-10	-0.958282	0.447	0.537	4.73588e-06
Dera	1.83327e-10	0.39607	0.321	0.233	4.77347e-06
Cenpa	1.83968e-10	10.1204	0.962	0.946	4.79015e-06
Emsy	1.88743e-10	-1.45699	0.714	0.769	4.91449e-06
Rab5c	1.89995e-10	-3.92268	0.942	0.957	4.94708e-06
Limk2	1.90702e-10	-15.4771	0.648	0.717	4.9655e-06
Tead1	1.90898e-10	-1.45523	0.534	0.619	4.9706e-06
Tex2	1.92257e-10	-0.884288	0.43	0.515	5.006e-06
Leo1	1.92346e-10	-0.829698	0.408	0.498	5.00831e-06
Bclaf1	1.9421e-10	-3.52133	0.993	0.992	5.05683e-06
Iqgap1	1.95885e-10	-2.6803	0.628	0.693	5.10045e-06
Tlk1	2.04629e-10	-1.35098	0.766	0.829	5.32812e-06
Tmem109	2.05644e-10	-0.507622	0.247	0.335	5.35456e-06
Ykt6	2.07685e-10	-1.23067	0.722	0.779	5.4077e-06
Dctn3	2.14423e-10	-0.865546	0.431	0.52	5.58313e-06
Pi4k2a	2.14451e-10	-0.810288	0.644	0.729	5.58387e-06
Fut8	2.14731e-10	-0.333203	0.24	0.33	5.59116e-06
D17Wsu92e	2.15042e-10	-3.07865	0.846	0.878	5.59927e-06
Cyfip1	2.15526e-10	-2.14133	0.498	0.592	5.61187e-06
Cep170b	2.17166e-10	-0.398936	0.2	0.288	5.65457e-06
Slc25a28	2.18231e-10	-0.387309	0.282	0.376	5.68229e-06
Slc43a2	2.24898e-10	-1.18734	0.513	0.593	5.85589e-06
Lrrc75a	2.25833e-10	-0.263029	0.107	0.18	5.88025e-06
Psme4	2.29644e-10	-1.32852	0.786	0.845	5.97947e-06
Lrrc56	2.32857e-10	-0.327426	0.102	0.172	6.06313e-06
Dnajc14	2.35603e-10	-0.438229	0.396	0.491	6.13462e-06
Coq10b	2.37909e-10	-0.476847	0.645	0.732	6.19466e-06
Prmt1	2.38427e-10	8.7673	0.991	0.991	6.20815e-06
Arhgap35	2.40784e-10	0.919338	0.648	0.722	6.26954e-06
Vapb	2.43115e-10	-1.33377	0.797	0.844	6.33024e-06
Pacsin2	2.43359e-10	-0.674262	0.584	0.659	6.33658e-06
Nr6a1	2.49094e-10	-1.51886	0.295	0.382	6.48592e-06
Ctr9	2.52358e-10	-7.83358	0.855	0.893	6.57091e-06
Mier3	2.54773e-10	-0.264462	0.369	0.464	6.63379e-06
Rnf25	2.551e-10	-0.640295	0.269	0.361	6.64229e-06
Rad17	2.60703e-10	-5.47797	0.897	0.921	6.78819e-06
H2afy	2.62367e-10	-2.18382	0.961	0.972	6.83152e-06
Arhgef25	2.62386e-10	-0.368597	0.178	0.261	6.832e-06
Tut7	2.69099e-10	-0.665416	0.519	0.393	7.0068e-06
AC160336.1	2.69978e-10	0.368759	0.217	0.141	7.02969e-06
Slk	2.75472e-10	-3.05998	0.949	0.97	7.17274e-06
Prdx2	2.79188e-10	-5.48211	0.716	0.774	7.2695e-06
Ppp2r5d	2.79802e-10	-0.732104	0.615	0.693	7.28547e-06
Kidins220	2.79805e-10	-0.961246	0.394	0.481	7.28556e-06
Sh3gl3	2.82752e-10	-0.92129	0.29	0.378	7.3623e-06
Lifr	2.86539e-10	-0.33304	0.176	0.258	7.4609e-06
Casp2	2.89221e-10	-0.370628	0.806	0.855	7.53074e-06
Gab1	2.91398e-10	-0.863241	0.531	0.605	7.58742e-06
Nck1	2.92589e-10	-1.41177	0.68	0.734	7.61844e-06
Ext2	2.94308e-10	-0.376673	0.139	0.215	7.66319e-06
Pik3c2b	3.00214e-10	-1.01467	0.535	0.615	7.81696e-06
Snrpe	3.03521e-10	-6.15756	0.998	0.996	7.90308e-06
Six4	3.06488e-10	-1.77656	0.278	0.364	7.98034e-06
Cdk16	3.10041e-10	-1.64182	0.717	0.771	8.07285e-06
Ctsa	3.11084e-10	-0.714712	0.568	0.644	8.1e-06
Bag5	3.14761e-10	-0.319689	0.172	0.256	8.19574e-06
Ciao1	3.20577e-10	-1.60962	0.519	0.587	8.34719e-06
C77080	3.21374e-10	-0.749525	0.263	0.347	8.36793e-06
Bicd2	3.21887e-10	-1.38685	0.634	0.701	8.38129e-06
2022-09-09	3.24768e-10	-0.297925	0.221	0.313	8.45632e-06
Cox6b1	3.32046e-10	8.70372	0.997	0.998	8.64581e-06
Fastk	3.36021e-10	-0.516458	0.317	0.41	8.74932e-06
Trap1	3.43315e-10	-0.886896	0.679	0.757	8.93924e-06
Tmsb10	3.45152e-10	2.1548	0.991	0.975	8.98706e-06
Sbk1	3.47295e-10	-4.78189	0.826	0.861	9.04287e-06
Calm3	3.48439e-10	-2.6189	0.912	0.936	9.07264e-06
Rpl39l	3.50984e-10	5.06584	0.998	0.997	9.13892e-06
Mrpl45	3.51717e-10	-1.55795	0.785	0.845	9.15801e-06
Mt2	3.52718e-10	2.92551	0.994	0.997	9.18408e-06
Ccdc90b	3.5755e-10	-0.915934	0.655	0.73	9.30988e-06
Arsk	3.64499e-10	-0.279903	0.112	0.185	9.49083e-06
Morc2a	3.64948e-10	-0.817121	0.599	0.68	9.50252e-06
Rsl1d1	3.6545e-10	-6.68481	0.993	0.985	9.51559e-06
Thumpd3	3.66869e-10	-1.0429	0.746	0.805	9.55253e-06
Tnfrsf12a	3.71337e-10	-1.28622	0.059	0.116	9.66888e-06
Foxo6	3.81198e-10	3.62817	0.774	0.811	9.92562e-06
Cry1	3.88035e-10	-0.974609	0.625	0.708	1.01037e-05
Plxna1	3.91781e-10	-1.59724	0.745	0.802	1.02012e-05
C2cd3	3.96689e-10	-0.4031	0.327	0.425	1.0329e-05
Oaz2	4.1162e-10	-1.61703	0.713	0.775	1.07178e-05
Pex7	4.16791e-10	-0.396947	0.348	0.441	1.08524e-05
Csnk1e	4.32375e-10	-0.607314	0.835	0.877	1.12582e-05
Pigu	4.32738e-10	-0.511614	0.183	0.267	1.12676e-05
Zfp988	4.34882e-10	0.259685	0.273	0.189	1.13234e-05
Sf3b4	4.3723e-10	-2.15918	0.994	0.988	1.13846e-05
Zfp597	4.3729e-10	-3.30024	0.728	0.782	1.13862e-05
Dgkz	4.49418e-10	-1.70833	0.758	0.788	1.17019e-05
Trappc1	4.53454e-10	-1.65839	0.921	0.861	1.1807e-05
Kbtbd8	4.55453e-10	-0.413711	0.182	0.265	1.18591e-05
Fam98a	4.57489e-10	-3.39775	0.832	0.871	1.19121e-05
Kdm2b	4.64367e-10	-3.57305	0.864	0.904	1.20912e-05
Senp3	4.66104e-10	-5.30911	0.986	0.981	1.21364e-05
Ptcd2	4.68515e-10	-0.791601	0.382	0.474	1.21992e-05
Ppp3r1	4.70768e-10	-3.2412	0.868	0.889	1.22579e-05
Exd2	4.71766e-10	-0.377275	0.412	0.504	1.22838e-05
Saraf	4.75941e-10	-0.998424	0.557	0.65	1.23925e-05
Ahsa1	4.78563e-10	-1.61766	0.667	0.727	1.24608e-05
Rpl23	4.82844e-10	-28.6312	1	1	1.25723e-05
Rbm38	4.84135e-10	-1.52768	0.497	0.579	1.26059e-05
Epb41l5	4.86051e-10	0.968449	0.907	0.923	1.26558e-05
Minos1	5.02216e-10	-11.1458	0.991	0.992	1.30767e-05
Kdr	5.10833e-10	-3.00451	0.103	0.169	1.33011e-05
Gprasp1	5.17058e-10	-1.2485	0.638	0.696	1.34632e-05
Uqcrc2	5.18236e-10	1.27019	0.786	0.831	1.34938e-05
Lemd2	5.29121e-10	-0.343124	0.214	0.3	1.37773e-05
Rpusd1	5.30292e-10	-0.313	0.343	0.434	1.38077e-05
Znrf1	5.32208e-10	-0.991216	0.389	0.485	1.38576e-05
Trappc8	5.33548e-10	-1.13805	0.667	0.739	1.38925e-05
Isg20l2	5.37976e-10	-1.03356	0.673	0.733	1.40078e-05
Snapc3	5.4035e-10	-0.568267	0.468	0.557	1.40696e-05
Ubac2	5.89576e-10	-2.98916	0.686	0.76	1.53514e-05
Gm45184	5.99995e-10	-30.0633	0.232	0.153	1.56227e-05
Aldh16a1	6.02274e-10	-0.660738	0.38	0.467	1.5682e-05
Usp12	6.07299e-10	-2.12606	0.598	0.678	1.58129e-05
Asphd2	6.17637e-10	-0.638436	0.559	0.64	1.6082e-05
Irf3	6.17807e-10	-2.13097	0.481	0.561	1.60865e-05
Usp48	6.26525e-10	-2.19549	0.796	0.832	1.63134e-05
Zfyve27	6.26954e-10	-0.445768	0.21	0.296	1.63246e-05
Phtf2	6.31028e-10	0.317535	0.687	0.753	1.64307e-05
Dock7	6.38177e-10	-3.15925	0.838	0.865	1.66169e-05
Mon2	6.39465e-10	-0.268958	0.286	0.378	1.66504e-05
Pfas	6.41655e-10	0.735948	0.801	0.844	1.67074e-05
Gmeb1	6.52682e-10	-0.817341	0.457	0.542	1.69945e-05
Flnb	6.72084e-10	-0.878533	0.439	0.532	1.74997e-05
Elob	6.7632e-10	2.85953	0.897	0.648	1.761e-05
Gpkow	6.77473e-10	-1.14488	0.516	0.601	1.76401e-05
Pih1d1	6.88646e-10	-0.733341	0.38	0.474	1.7931e-05
Supt6	6.91857e-10	-2.63553	0.925	0.948	1.80146e-05
R3hdm4	6.93592e-10	-0.388653	0.262	0.352	1.80598e-05
Ccnb1	7.00116e-10	-18.7144	0.911	0.864	1.82296e-05
Bicral	7.00515e-10	0.569729	0.348	0.255	1.824e-05
Sae1	7.05852e-10	-5.84416	0.988	0.993	1.8379e-05
Zfp646	7.08008e-10	-0.948077	0.475	0.568	1.84351e-05
St3gal4	7.08887e-10	-0.381765	0.15	0.226	1.8458e-05
AU015836	7.14987e-10	-13.3953	0.051	0.103	1.86168e-05
Psmd9	7.15286e-10	-1.16017	0.594	0.676	1.86246e-05
Sugp2	7.16677e-10	-1.32471	0.585	0.668	1.86608e-05
Lrp5	7.19669e-10	-0.879585	0.403	0.491	1.87387e-05
Rpl35	7.30605e-10	-17.2996	0.999	0.999	1.90235e-05
Dhx32	7.51229e-10	-0.762637	0.464	0.542	1.95605e-05
Sf3b3	7.66028e-10	-7.99055	0.989	0.989	1.99458e-05
Mpg	7.68398e-10	-1.2349	0.391	0.483	2.00076e-05
Coq3	7.71632e-10	-0.299689	0.29	0.379	2.00918e-05
Grk2	7.81125e-10	-1.06251	0.502	0.381	2.03389e-05
Abl1	7.84487e-10	0.262733	0.451	0.547	2.04265e-05
Pxdn	8.04157e-10	-0.366683	0.293	0.382	2.09386e-05
Zfp664	8.07731e-10	-0.688174	0.787	0.827	2.10317e-05
Dgat2	8.19051e-10	-2.16198	0.619	0.679	2.13265e-05
Dnajc8	8.22544e-10	0.575339	0.985	0.967	2.14174e-05
Mier2	8.38255e-10	-1.0216	0.592	0.672	2.18265e-05
Zswim8	8.39866e-10	-0.31222	0.207	0.292	2.18684e-05
Gprasp2	8.42979e-10	-0.253704	0.055	0.11	2.19495e-05
Pum1	8.48531e-10	-2.11047	0.961	0.973	2.2094e-05
Capn10	8.51622e-10	-0.639793	0.336	0.424	2.21745e-05
Igf2bp1	8.61578e-10	-10.7162	0.999	0.997	2.24338e-05
Poc1b	8.80728e-10	-0.358019	0.141	0.216	2.29324e-05
Wdr1	8.81594e-10	1.39639	0.978	0.981	2.2955e-05
Qk	8.86582e-10	-4.64827	0.96	0.96	2.30848e-05
Ubxn2b	8.95625e-10	-0.291337	0.12	0.191	2.33203e-05
Abcc5	9.23793e-10	-0.645627	0.603	0.676	2.40537e-05
Aldh2	9.33934e-10	-2.57053	0.708	0.766	2.43178e-05
Nup188	9.44636e-10	-1.90109	0.908	0.907	2.45964e-05
Taf5	9.48559e-10	-1.98651	0.773	0.83	2.46986e-05
Ss18l2	9.53525e-10	0.291798	0.411	0.309	2.48279e-05
Camkv	9.92099e-10	-0.390672	0.146	0.219	2.58323e-05
Sf3b2	9.96204e-10	-10.9014	0.997	0.996	2.59392e-05
Ndufa3	9.9918e-10	5.34434	0.925	0.905	2.60166e-05
Tspan5	1.00344e-09	-1.06034	0.423	0.52	2.61276e-05
Exosc3	1.00354e-09	-0.470318	0.546	0.629	2.61303e-05
Sgta	1.00949e-09	-1.76432	0.842	0.887	2.62852e-05
Itga3	1.01138e-09	-0.44491	0.32	0.411	2.63342e-05
Ltn1	1.01675e-09	-0.595325	0.69	0.751	2.64742e-05
Efna2	1.05115e-09	-0.376936	0.409	0.506	2.73699e-05
Unc45a	1.06231e-09	-0.382699	0.209	0.291	2.76603e-05
BC037034	1.06723e-09	-0.601069	0.414	0.502	2.77886e-05
Dpm2	1.08243e-09	0.435772	0.721	0.643	2.81842e-05
Faah	1.09224e-09	-0.542243	0.276	0.359	2.84397e-05
Senp1	1.10947e-09	-3.03322	0.866	0.891	2.88884e-05
Gli3	1.11755e-09	0.483686	0.529	0.612	2.90987e-05
Gm12355	1.12203e-09	-1.64939	0.307	0.392	2.92154e-05
Rexo1	1.12506e-09	-0.32335	0.321	0.416	2.92943e-05
Mbd6	1.12702e-09	-1.90745	0.797	0.827	2.93454e-05
Haus7	1.13496e-09	-0.297903	0.226	0.31	2.95522e-05
Vps9d1	1.14017e-09	1.87	0.116	0.187	2.96878e-05
Setd1a	1.15113e-09	-0.606832	0.86	0.885	2.99732e-05
Cbfb	1.17461e-09	1.26405	0.885	0.912	3.05844e-05
Ssfa2	1.20124e-09	-0.600445	0.279	0.364	3.12778e-05
Noc2l	1.21124e-09	-0.797151	0.87	0.905	3.15384e-05
Emg1	1.21311e-09	-1.33543	0.966	0.976	3.15869e-05
[truncated: 5,503 more rows]

## Sheet: progenitor
	p_val	avg_log2FC	pct.1	pct.2	p_val_adj
Gm12166	2.4834e-164	-1.50822	0.096	0.427	6.46628e-160
Gm4316	1.20843e-139	-4.59796	0.033	0.289	3.14651e-135
Pebp1	5.26627e-138	-11.9064	0.988	0.994	1.37123e-133
Rps2	1.58868e-134	51.4426	0.999	0.992	4.13661e-130
Psmb6	1.24236e-105	-8.90554	0.87	0.971	3.23487e-101
Ncapd2	1.34372e-103	3.98041	0.888	0.949	3.49879e-99
Dlat	4.25399e-102	-2.44134	0.424	0.694	1.10765e-97
Gnb2l1	1.50367e-99	-39.409	0.043	0.251	3.91524e-95
2010107E04Rik	4.57966e-96	-11.9553	0.042	0.243	1.19245e-91
2700094K13Rik	9.81164e-96	-15.3144	0.041	0.241	2.55475e-91
Tceb2	6.08709e-95	-2.7409	0.042	0.246	1.58496e-90
Laptm4a	4.6692e-94	9.33986	0.991	0.99	1.21577e-89
Shfm1	2.97099e-93	3.4641	0.041	0.238	7.73587e-89
Mllt4	5.5844e-93	-9.31394	0.038	0.234	1.45407e-88
Spata7	8.98874e-93	-249.786	0.512	0.689	2.34049e-88
Rps19	1.10655e-92	-10.5232	0.998	0.998	2.88124e-88
Zcchc11	3.93632e-92	-5.88937	0.038	0.232	1.02494e-87
2310036O22Rik	8.57943e-92	-1.98129	0.043	0.242	2.23391e-87
2022-09-15	1.333e-91	-2.0712	0.038	0.233	3.47085e-87
Cirh1a	2.45208e-91	-2.46681	0.042	0.239	6.38473e-87
Fam60a	1.16624e-90	-3.95915	0.04	0.233	3.03666e-86
Tmem57	1.21908e-90	-2.88806	0.041	0.236	3.17425e-86
AI314180	1.46177e-90	0.663708	0.042	0.241	3.80615e-86
Hdgfrp3	5.88709e-90	11.5756	0.042	0.241	1.53288e-85
Mrfap1	6.14393e-90	-3.8923	0.929	0.986	1.59976e-85
Gm8730	1.93485e-89	-12.1495	0.043	0.24	5.03796e-85
Fam195b	7.67985e-89	-9.86643	0.038	0.229	1.99968e-84
Tex13	1.58742e-88	-8.25322	0.039	0.231	4.13333e-84
Hn1	1.66564e-88	-2.88432	0.035	0.222	4.33699e-84
Selk	2.04798e-88	-6.28954	0.042	0.239	5.33253e-84
Fam134a	5.15207e-88	-0.560184	0.04	0.229	1.3415e-83
Whsc1	2.11394e-87	-5.6385	0.035	0.22	5.50428e-83
Chd3os	2.5991e-86	-9.48035	0.038	0.227	6.76754e-82
0610007P14Rik	7.63853e-86	-0.287538	0.038	0.224	1.98892e-81
Nhp2l1	1.06303e-85	3.88926	0.042	0.235	2.76791e-81
Gyltl1b	8.81239e-85	-0.263081	0.037	0.22	2.29457e-80
Tceb1	2.56121e-84	-2.19529	0.035	0.215	6.66888e-80
Myeov2	1.04181e-83	-7.48209	0.037	0.218	2.71266e-79
2700060E02Rik	1.14007e-83	-5.40688	0.037	0.218	2.96851e-79
Prune	1.78893e-83	-5.06977	0.035	0.212	4.65801e-79
D15Ertd621e	7.68125e-83	-0.932553	0.04	0.224	2.00004e-78
Erdr1	9.65073e-83	-8.94595	0.037	0.215	2.51286e-78
Itfg1	8.25488e-82	-2.33378	0.419	0.653	2.14941e-77
Olfr1423	1.07682e-81	-15.4528	0.897	0.666	2.80383e-77
Gm10116	1.99076e-81	0.633491	0.037	0.217	5.18355e-77
2810474O19Rik	3.39974e-81	0.337706	0.039	0.217	8.85225e-77
Fam178a	3.50836e-81	-4.63164	0.032	0.204	9.13506e-77
Neurl4	4.68563e-81	-1.64425	0.201	0.441	1.22004e-76
Rpl13-ps3	5.16151e-81	0.650722	0.041	0.225	1.34395e-76
Ctage5	1.81672e-80	-6.45251	0.036	0.21	4.73037e-76
Rqcd1	1.86134e-80	-4.17895	0.04	0.219	4.84655e-76
2810403A07Rik	2.32945e-80	-3.33272	0.034	0.207	6.06541e-76
Gm10263	4.58939e-80	-5.98624	0.04	0.221	1.19499e-75
Srp54b	2.36536e-79	-1.01009	0.041	0.217	6.15892e-75
Fam21	2.67674e-79	-8.19944	0.036	0.209	6.9697e-75
Ganab	9.86158e-79	0.899039	0.849	0.913	2.56776e-74
Lgmn	3.50847e-78	-2.50044	0.557	0.741	9.13536e-74
Gon4l	1.82031e-77	-4.67565	0.904	0.947	4.73972e-73
Smek1	2.62109e-77	-4.35286	0.038	0.209	6.82479e-73
Gm9843	6.53499e-77	2.81759	0.039	0.213	1.70158e-72
Hn1l	1.44675e-75	-5.00792	0.04	0.211	3.76705e-71
Mdh2	1.45687e-75	0.675143	0.997	0.996	3.7934e-71
Rps10	7.29012e-75	4.74098	0.522	0.698	1.8982e-70
1110037F02Rik	1.47574e-74	-6.2682	0.034	0.198	3.84254e-70
2410089E03Rik	2.49489e-74	-1.57069	0.035	0.201	6.49621e-70
Vprbp	2.77382e-74	-1.82325	0.035	0.2	7.22247e-70
E430025E21Rik	1.30755e-73	-0.660993	0.034	0.196	3.40459e-69
2010107G23Rik	1.57417e-73	2.64486	0.032	0.192	4.09881e-69
A830080D01Rik	2.2541e-73	-3.60721	0.031	0.189	5.86922e-69
1110008F13Rik	3.21462e-73	-5.19682	0.036	0.2	8.37023e-69
Smek2	1.09961e-72	-1.91714	0.036	0.199	2.86317e-68
Mina	1.23117e-72	-4.24674	0.035	0.195	3.20571e-68
Ufd1l	3.08313e-72	-1.69631	0.038	0.202	8.02786e-68
Slmo2	6.85391e-72	-2.26908	0.037	0.199	1.78462e-67
Rps11	7.86651e-72	-38.9127	1	0.999	2.04828e-67
Gltscr2	1.10886e-71	-1.08754	0.036	0.198	2.88725e-67
Whsc1l1	7.84646e-71	-1.4536	0.032	0.188	2.04306e-66
Adgrl1	1.04753e-70	-1.68745	0.926	0.962	2.72756e-66
Zswim6	1.21395e-70	-5.49469	0.035	0.192	3.16089e-66
Suv420h1	1.4321e-70	-2.97024	0.033	0.189	3.72891e-66
Sgol2a	1.54087e-70	5.16523	0.029	0.182	4.01211e-66
Mrpl15	5.89004e-70	-4.94797	0.746	0.894	1.53365e-65
Setd8	6.80116e-70	-0.932551	0.029	0.179	1.77089e-65
Mesdc2	1.04221e-69	-1.97126	0.025	0.17	2.71372e-65
1810026J23Rik	1.5606e-69	-1.84249	0.032	0.186	4.06348e-65
Eef2	1.78604e-69	-36.284	1	1	4.65048e-65
Gm7324	3.005e-69	0.593546	0.218	0.042	7.82442e-65
2310035C23Rik	6.13421e-68	-3.24154	0.031	0.182	1.59723e-63
Gstm2	1.59629e-66	-36.3098	0.039	0.192	4.15642e-62
Gareml	1.80093e-66	-2.9223	0.022	0.158	4.68925e-62
Rps14	4.19612e-66	-9.14096	1	1	1.09259e-61
Zzef1	9.95638e-66	-1.27607	0.3	0.525	2.59244e-61
Apoa1bp	1.02868e-65	-2.15665	0.03	0.175	2.67847e-61
Fam103a1	1.67156e-65	-2.26401	0.03	0.176	4.3524e-61
Fam175b	2.66298e-65	-1.6664	0.022	0.157	6.93388e-61
Hiat1	3.94003e-65	-3.07114	0.028	0.17	1.0259e-60
Gm11273	4.68702e-65	-1.34097	0.19	0.399	1.22041e-60
Elp3	6.71132e-65	-1.93921	0.437	0.654	1.74749e-60
Igf1r	1.13072e-64	-9.8693	0.915	0.955	2.94416e-60
1810043H04Rik	4.59222e-64	-2.60184	0.028	0.169	1.19572e-59
Tmem55b	7.29511e-64	-2.32867	0.028	0.167	1.8995e-59
Prmt10	8.24107e-64	-1.95959	0.026	0.164	2.14581e-59
A230046K03Rik	8.46118e-64	-1.60371	0.03	0.172	2.20312e-59
Zfos1	1.68258e-63	5.34901	0.041	0.196	4.3811e-59
Ndufv1	1.77401e-63	-4.91955	0.929	0.962	4.61916e-59
Clu	3.03242e-63	-53.2403	0.069	0.234	7.89581e-59
Aard	3.32684e-63	-37.8129	0.038	0.184	8.66242e-59
Wash1	2.32722e-62	-1.54436	0.022	0.152	6.05961e-58
Erh	3.62113e-62	-3.21698	0.951	0.975	9.42869e-58
BC030336	9.70367e-62	-1.35409	0.019	0.146	2.52664e-57
Utp11l	2.1932e-61	-71.0046	0.038	0.186	5.71065e-57
Cyr61	3.36329e-61	-7.53132	0.079	0.246	8.75734e-57
Erbb2ip	4.53204e-61	-0.294797	0.022	0.151	1.18005e-56
Gucy2c	2.43187e-60	-0.466152	0.007	0.115	6.33211e-56
Pcnxl3	7.32108e-60	-1.55416	0.026	0.158	1.90626e-55
Atp5sl	1.65975e-58	-1.1238	0.026	0.156	4.32167e-54
Rtfdc1	1.96559e-58	-3.32665	0.028	0.158	5.11801e-54
Wbp5	2.26338e-58	0.903726	0.025	0.152	5.89338e-54
Asun	2.40274e-58	2.70989	0.025	0.154	6.25626e-54
Gbas	1.05017e-57	-0.68353	0.028	0.158	2.73444e-53
Gm13251	1.59615e-57	-1.0527	0.019	0.139	4.15607e-53
Emc10	4.29521e-57	-2.95193	0.863	0.916	1.11839e-52
Eif3d	5.77751e-57	2.44488	0.943	0.979	1.50435e-52
Atp2a2	6.89638e-57	-3.0448	0.84	0.909	1.79568e-52
Rfwd2	1.06057e-56	-0.927072	0.028	0.156	2.76152e-52
Selt	2.32119e-56	-2.68227	0.022	0.143	6.04391e-52
AU019823	2.51245e-56	-1.71006	0.024	0.149	6.54192e-52
Ept1	3.13267e-56	-1.2763	0.024	0.146	8.15686e-52
Ipo8	6.24673e-56	-1.74522	0.532	0.716	1.62652e-51
Rpl35a	1.29264e-55	21.338	1	1	3.36578e-51
Gm10146	1.29503e-55	-0.784759	0.019	0.137	3.372e-51
Lsm4	1.43533e-55	-3.0653	0.892	0.94	3.73731e-51
Polr3b	1.53126e-55	-4.94266	0.763	0.86	3.9871e-51
AI846148	3.84588e-55	-0.461791	0.019	0.134	1.00139e-50
Trip12	4.5194e-55	6.43886	0.999	0.997	1.17676e-50
B230354K17Rik	5.25253e-55	-3.38144	0.028	0.153	1.36765e-50
Adrbk1	7.69662e-55	-1.7276	0.02	0.137	2.00405e-50
PISD	9.56383e-55	-1.35785	0.029	0.155	2.49023e-50
Ptprf	1.04899e-54	-5.40966	0.965	0.967	2.73136e-50
Atp5b	1.36028e-54	-10.4722	0.998	0.992	3.54191e-50
B630005N14Rik	1.46921e-54	-0.874719	0.023	0.143	3.82553e-50
Srrm2	1.74897e-54	13.9493	0.997	0.995	4.55398e-50
Ndufb7	2.37674e-54	-3.21953	0.662	0.799	6.18854e-50
Raver1	3.24591e-54	-1.071	0.03	0.156	8.4517e-50
Sepw1	3.25929e-54	1.60088	0.034	0.164	8.48655e-50
Papd7	1.40985e-53	-0.934816	0.022	0.139	3.67096e-49
2410016O06Rik	2.5973e-53	-1.12705	0.019	0.133	6.76285e-49
Pkd2l1	3.03277e-53	-2.1201	0.479	0.661	7.89674e-49
Glg1	3.80618e-53	1.88313	0.953	0.966	9.91054e-49
Pbrm1	1.66509e-52	-4.13454	0.953	0.98	4.33557e-48
D930015E06Rik	2.40352e-52	-0.950945	0.023	0.139	6.25829e-48
Hdgfrp2	3.06395e-52	-0.897977	0.019	0.131	7.97791e-48
l7Rn6	3.12751e-52	-0.699093	0.022	0.135	8.14341e-48
Dync1h1	4.96218e-52	-3.10451	0.945	0.971	1.29205e-47
Nupl1	4.98728e-52	-0.995613	0.026	0.144	1.29859e-47
9030624J02Rik	8.05159e-52	-0.981488	0.027	0.146	2.09647e-47
Fdx1l	9.03278e-52	-1.03714	0.028	0.149	2.35196e-47
C330027C09Rik	9.53612e-52	-1.98171	0.025	0.141	2.48302e-47
Dnase1l2	9.85438e-52	0.494886	0.261	0.091	2.56588e-47
Ret	1.27828e-51	-12.3664	0.951	0.953	3.32838e-47
Gm16586	1.34633e-51	-0.74816	0.014	0.119	3.50558e-47
Trim71	3.98751e-51	-8.78889	0.996	0.99	1.03827e-46
Fam175a	5.71161e-51	-0.944026	0.021	0.131	1.48719e-46
Uqcrq	6.1642e-51	-4.47518	0.947	0.963	1.60503e-46
Cpsf3l	1.05374e-50	-1.14373	0.033	0.155	2.74374e-46
Gltscr1l	1.74846e-50	-0.696739	0.022	0.134	4.55265e-46
Ict1	2.51463e-50	-1.16422	0.024	0.137	6.54759e-46
Wdr89	3.61893e-50	0.75035	0.988	0.984	9.42296e-46
Btf3l4	4.28923e-50	-3.68825	0.493	0.647	1.11683e-45
Rpl36al	4.83203e-50	-8.31633	0.33	0.491	1.25816e-45
Atp9a	4.83638e-50	-2.41681	0.649	0.783	1.2593e-45
Tsc22d3	5.02725e-50	-10.4674	0.962	0.973	1.309e-45
Rpl13a	9.76866e-50	-3.19666	0.433	0.572	2.54356e-45
Pacrgl	1.55069e-49	-0.595755	0.029	0.146	4.03769e-45
Hmga1-rs1	1.82274e-49	-0.957655	0.028	0.143	4.74605e-45
Eef1g	3.9082e-49	-29.163	0.984	0.989	1.01762e-44
Hiatl1	9.29615e-49	-1.47338	0.026	0.138	2.42053e-44
Aplp2	1.45333e-48	-3.96478	0.96	0.968	3.78417e-44
Gatsl2	3.8658e-48	-5.89184	0.024	0.133	1.00658e-43
Herc1	5.09025e-48	-11.1628	0.991	0.984	1.3254e-43
Huwe1	5.9479e-48	1.1873	0.993	0.994	1.54871e-43
Pddc1	8.6254e-48	-1.22469	0.022	0.128	2.24588e-43
Gpbp1	2.1315e-47	-2.92335	0.981	0.986	5.55001e-43
5730508B09Rik	2.25446e-47	-1.20514	0.021	0.125	5.87015e-43
1500011B03Rik	2.99887e-47	-1.67809	0.539	0.695	7.80847e-43
Fam73a	4.63158e-47	-0.777036	0.013	0.108	1.20597e-42
Rpl4	4.85926e-47	9.20371	1	0.999	1.26525e-42
Serinc3	5.35303e-47	-5.88791	0.925	0.952	1.39382e-42
1110004E09Rik	5.66952e-47	-1.01206	0.024	0.132	1.47623e-42
Xpo1	5.70868e-47	-1.01916	0.996	0.994	1.48643e-42
Tmem194	8.14892e-47	-0.622597	0.015	0.112	2.12182e-42
Ankrd17	8.78986e-47	-6.51192	0.996	0.994	2.2887e-42
Wbscr22	9.56199e-47	-1.26154	0.022	0.127	2.48975e-42
Trim28	1.17781e-46	-3.35367	0.982	0.987	3.06678e-42
B3gnt7	1.45522e-46	4.20307	0.476	0.284	3.78909e-42
Inha	1.82613e-46	-6.08499	0.048	0.173	4.75488e-42
H3f3b	2.17889e-46	42.9645	0.999	1	5.67341e-42
2610305D13Rik	2.88737e-46	-0.765172	0.029	0.141	7.51812e-42
Ctsf	3.39707e-46	-1.66856	0.55	0.714	8.84528e-42
Vimp	4.05612e-46	-0.904141	0.028	0.139	1.05613e-41
Mesdc1	6.22353e-46	-1.44332	0.013	0.106	1.62048e-41
Vcp	6.38756e-46	0.644645	0.999	0.995	1.66319e-41
Aldh1a1	7.80117e-46	27.0987	0.025	0.132	2.03127e-41
Gm10094	9.56875e-46	1.19867	0.022	0.127	2.49151e-41
Csrp2bp	1.7258e-45	-1.02462	0.015	0.109	4.49364e-41
Qtrtd1	1.72717e-45	-0.953326	0.022	0.124	4.4972e-41
Arid1a	3.28059e-45	-7.00785	0.963	0.978	8.54201e-41
Rpl11	4.69279e-45	0.595728	0.992	0.992	1.22191e-40
Rps15a	6.75805e-45	-31.6452	1	1	1.75966e-40
Fam179b	7.46382e-45	-1.9378	0.021	0.12	1.94343e-40
2810417H13Rik	1.1932e-44	2.12905	0.022	0.124	3.10685e-40
2510039O18Rik	1.54937e-44	-2.82114	0.496	0.67	4.03425e-40
Bre	2.76157e-44	-0.737986	0.019	0.117	7.19056e-40
Gm10076	3.02595e-44	-9.73281	0.907	0.936	7.87898e-40
Ppp5c	4.26136e-44	-1.00229	0.297	0.481	1.10957e-39
U2af1l4	4.47856e-44	-0.671531	0.031	0.14	1.16613e-39
Deb1	6.59146e-44	-0.542673	0.013	0.103	1.71628e-39
Slmo1	6.66554e-44	-0.547348	0.015	0.108	1.73557e-39
Pvrl3	7.99696e-44	-1.15197	0.016	0.11	2.08225e-39
9230110C19Rik	8.02128e-44	-1.00632	0.023	0.124	2.08858e-39
9430016H08Rik	9.72335e-44	-0.660575	0.024	0.127	2.53177e-39
Hyou1	1.20263e-43	-1.09191	0.84	0.9	3.13142e-39
Rpl28	1.57004e-43	-11.4734	1	0.998	4.08807e-39
Fat1	1.98402e-43	-3.4017	0.595	0.742	5.16598e-39
Cnot10	2.19443e-43	-3.45756	0.79	0.866	5.71386e-39
Casc5	3.36525e-43	-2.96431	0.019	0.116	8.76243e-39
3110043O21Rik	5.07331e-43	-0.996636	0.016	0.108	1.32099e-38
2810428I15Rik	6.54915e-43	1.34869	0.019	0.116	1.70527e-38
Xrcc6bp1	7.2906e-43	-0.790743	0.021	0.118	1.89833e-38
Tmed2	2.0566e-42	-1.54883	0.967	0.972	5.35497e-38
Clpb	2.06994e-42	-2.19575	0.688	0.813	5.38971e-38
Faf1	2.30529e-42	-2.7156	0.687	0.8	6.00252e-38
Rps18-ps3	2.91133e-42	-0.636842	0.022	0.12	7.58053e-38
Eif3f	3.6422e-42	-5.50488	0.965	0.973	9.48356e-38
1600002H07Rik	3.91479e-42	-1.1552	0.022	0.12	1.01933e-37
Abl2	7.33096e-42	-2.2592	0.638	0.754	1.90883e-37
D2Wsu81e	8.17839e-42	-1.52993	0.022	0.118	2.12949e-37
RP23-4H17.3	1.02288e-41	-45.0185	0.025	0.125	2.66337e-37
mt-Nd4l	1.23897e-41	12.6717	0.996	0.99	3.22603e-37
Gm13247	1.62438e-41	-0.868208	0.015	0.104	4.22957e-37
Ankfy1	1.74595e-41	-173.243	0.78	0.88	4.5461e-37
Zyg11b	1.81253e-41	-2.93213	0.809	0.884	4.71948e-37
Vdac3-ps1	1.82959e-41	-0.592837	0.021	0.117	4.7639e-37
Mt2	2.14081e-41	-45.0279	0.997	0.994	5.57424e-37
Pphln1	3.1336e-41	-8.29024	0.976	0.976	8.15925e-37
Gm14698	3.16718e-41	-1.7434	0.069	0.196	8.24671e-37
Dnajc19	4.02082e-41	-2.18627	0.479	0.652	1.04694e-36
Zcchc6	5.07849e-41	-0.878652	0.02	0.114	1.32234e-36
Rbmxl1	5.96623e-41	-4.09405	0.525	0.674	1.55349e-36
2610020H08Rik	8.9182e-41	-0.51859	0.015	0.101	2.32212e-36
Nop16	9.57294e-41	-4.98302	0.675	0.798	2.4926e-36
Rplp1	1.01263e-40	71.342	1	0.999	2.63668e-36
Mov10l1	1.47484e-40	-3.02544	0.942	0.948	3.8402e-36
Iars2	1.64968e-40	-5.95113	0.713	0.826	4.29545e-36
Cct5	2.29054e-40	-0.457222	0.998	0.991	5.9641e-36
Tssc1	2.59233e-40	-0.593997	0.019	0.11	6.74991e-36
Ifi30	2.6546e-40	-0.685476	0.017	0.106	6.91204e-36
Rpl18	3.61541e-40	-7.97331	0.999	0.996	9.41381e-36
Stab2	6.01195e-40	-0.851387	0.189	0.348	1.56539e-35
Taf4a	7.32594e-40	-0.831972	0.018	0.107	1.90753e-35
Ube2d3	7.61439e-40	2.30764	0.984	0.984	1.98264e-35
Dag1	1.41425e-39	-8.58974	0.968	0.977	3.68242e-35
Stk35	1.49862e-39	-4.55238	0.893	0.933	3.9021e-35
Ptov1	1.80438e-39	-4.27867	0.791	0.868	4.69826e-35
BC003331	2.33787e-39	-0.719712	0.024	0.119	6.08734e-35
Rpl23a-ps3	2.78935e-39	-0.464584	0.025	0.12	7.26292e-35
Cept1	3.01597e-39	-1.20555	0.256	0.427	7.85298e-35
Klhdc3	3.54544e-39	-5.95141	0.95	0.965	9.2316e-35
Isyna1	3.75493e-39	-20.5063	0.994	0.995	9.7771e-35
Peo1	4.98349e-39	-0.481342	0.018	0.106	1.2976e-34
Mpc2	8.72975e-39	3.83752	0.993	0.989	2.27305e-34
Apitd1	1.92806e-38	-0.52196	0.016	0.1	5.02029e-34
Gstp1	1.94426e-38	-0.478209	0.091	0.224	5.06247e-34
Ndufs5	3.07897e-38	0.47909	0.889	0.958	8.01701e-34
Prosc	3.60804e-38	-0.62688	0.021	0.11	9.39462e-34
Drosha	6.64719e-38	-9.53153	0.977	0.981	1.73079e-33
Shroom3	6.67703e-38	-1.08962	0.469	0.632	1.73856e-33
Kmt2e	1.4612e-37	-4.96421	0.793	0.872	3.80466e-33
Hnrnpf	1.82917e-37	-14.7427	1	0.999	4.76278e-33
Gars	1.85998e-37	-8.32296	0.965	0.968	4.843e-33
P4hb	3.27379e-37	-15.2401	0.995	0.982	8.52429e-33
Rpn2	3.27693e-37	-3.40404	0.771	0.849	8.53246e-33
Sgol1	4.18731e-37	-1.30678	0.018	0.102	1.09029e-32
Snhg6	4.34373e-37	-2.62939	0.731	0.824	1.13102e-32
Rpl10a	6.00644e-37	-7.04643	0.999	0.997	1.56396e-32
Gm5786	8.50419e-37	-0.502157	0.019	0.105	2.21432e-32
Cyc1	1.00995e-36	-3.4105	0.849	0.896	2.62971e-32
Myl12b	1.84902e-36	1.71733	0.374	0.525	4.81448e-32
Mid1	3.04466e-36	-2.98582	0.09	0.214	7.9277e-32
Rplp2	5.0719e-36	-10.4115	1	1	1.32062e-31
Larp1	8.6367e-36	-10.6623	0.994	0.992	2.24882e-31
Mmd	1.1326e-35	-12.628	0.374	0.512	2.94906e-31
Zfp773	2.18919e-35	-0.920857	0.089	0.213	5.7002e-31
Rhobtb3	2.41471e-35	-1.17784	0.32	0.483	6.28743e-31
Ece2	2.98621e-35	-0.965752	0.025	0.112	7.7755e-31
Slc3a2	3.31078e-35	-2.68958	0.978	0.975	8.62062e-31
Tdg	3.37747e-35	0.639815	0.596	0.42	8.79425e-31
Surf4	4.73959e-35	-3.19767	0.841	0.895	1.2341e-30
Ep400	6.50828e-35	-9.09072	0.981	0.982	1.69463e-30
Akap9	8.08365e-35	-6.67827	0.857	0.904	2.10482e-30
Nsun5	8.18858e-35	-1.28537	0.466	0.628	2.13214e-30
Lpcat2	8.38114e-35	-0.422971	0.05	0.154	2.18228e-30
Lrrcc1	1.31692e-34	-0.774652	0.572	0.713	3.42898e-30
Hax1	1.33453e-34	-3.12211	0.618	0.738	3.47485e-30
Smoc2	2.09698e-34	-2.213	0.742	0.829	5.46012e-30
Rpl6l	2.85147e-34	-0.792218	0.03	0.121	7.42465e-30
E4f1	2.88265e-34	-0.444998	0.101	0.227	7.50585e-30
Csde1	3.58496e-34	1.57288	0.998	0.997	9.33452e-30
Pcnxl4	4.1018e-34	-0.439645	0.019	0.1	1.06803e-29
Gm13157	4.88118e-34	-0.605774	0.02	0.101	1.27096e-29
Ube2h	6.54971e-34	-17.4572	0.928	0.949	1.70541e-29
Myo7a	7.16448e-34	0.399706	0.246	0.108	1.86549e-29
Samd1	7.56644e-34	-3.10611	0.877	0.925	1.97015e-29
Lamp1	9.19646e-34	-7.29509	0.997	0.989	2.39457e-29
Ankrd10	9.45637e-34	-3.28627	0.78	0.86	2.46225e-29
BC022687	1.07294e-33	-0.510627	0.021	0.101	2.79372e-29
Rps3	1.07332e-33	-1.91542	1	0.999	2.79471e-29
Comt	1.07428e-33	21.3279	0.698	0.776	2.79721e-29
Smo	1.39134e-33	-0.577344	0.155	0.297	3.62276e-29
Jkamp	1.41558e-33	-2.90094	0.682	0.779	3.68588e-29
Ppp1r15b	2.11065e-33	-2.49094	0.768	0.852	5.4957e-29
Tti2	3.16952e-33	-0.722477	0.32	0.482	8.25281e-29
Echdc1	6.46865e-33	-1.89103	0.451	0.589	1.68431e-28
3110002H16Rik	7.02059e-33	-0.834447	0.021	0.101	1.82802e-28
Tmppe	8.43908e-33	-0.429805	0.045	0.142	2.19737e-28
Rrs1	9.37442e-33	-0.550867	0.649	0.755	2.44091e-28
Lrp6	9.58568e-33	-2.10132	0.678	0.773	2.49592e-28
Rpl3	9.70223e-33	-20.8953	0.999	0.996	2.52627e-28
Parp1	1.00449e-32	-7.53093	0.999	0.995	2.61548e-28
Pom121	1.14619e-32	-3.01091	0.732	0.82	2.98444e-28
Taok2	1.15712e-32	-0.620672	0.537	0.66	3.0129e-28
Tjp1	1.29927e-32	-2.64964	0.949	0.968	3.38305e-28
Dhps	1.62215e-32	-1.13021	0.521	0.653	4.22376e-28
Snhg9	2.41577e-32	-3.98383	0.953	0.857	6.29018e-28
Atf7ip	2.45765e-32	-3.71434	0.744	0.827	6.39923e-28
Parp12	2.54402e-32	-1.81686	0.573	0.685	6.62412e-28
Cnot1	2.73061e-32	-0.819391	0.965	0.979	7.10996e-28
Prrc2a	2.91107e-32	-1.56009	0.896	0.934	7.57985e-28
Zfp318	3.09468e-32	25.6596	0.968	0.97	8.05792e-28
Ralgapa1	3.86673e-32	-2.0082	0.522	0.656	1.00682e-27
Pelo	5.99439e-32	-0.7791	0.034	0.122	1.56082e-27
Snx27	6.40732e-32	-4.84615	0.8	0.866	1.66834e-27
Srf	6.47357e-32	-3.97904	0.801	0.863	1.68559e-27
Ppp1ca	7.95493e-32	-10.7465	0.994	0.994	2.07131e-27
Puf60	8.47822e-32	-3.19108	0.998	0.997	2.20756e-27
Wdr74	1.35875e-31	-1.48497	0.159	0.292	3.53791e-27
Ppp2cb	1.86078e-31	-1.6076	0.674	0.759	4.84509e-27
Ica1	1.87562e-31	-2.06964	0.621	0.724	4.88374e-27
Kif1bp	1.91087e-31	-1.07168	0.463	0.608	4.97553e-27
1700015G11Rik	2.04757e-31	0.432495	0.104	0.02	5.33147e-27
Znfx1	2.2421e-31	-1.96547	0.44	0.583	5.83797e-27
Tnrc6a	2.34151e-31	-4.16143	0.991	0.986	6.09683e-27
Faap100	2.46141e-31	-0.725606	0.284	0.435	6.40903e-27
Spata9	3.58296e-31	-0.384557	0.05	0.147	9.32931e-27
Atp2b1	3.61222e-31	2.22937	0.931	0.945	9.4055e-27
AK010878	3.63895e-31	-23.0502	0.024	0.103	9.4751e-27
Abcb6	3.92526e-31	-1.85813	0.363	0.507	1.02206e-26
Zfp951	4.7726e-31	-0.636081	0.242	0.392	1.24269e-26
Rictor	5.9362e-31	-3.35578	0.837	0.886	1.54567e-26
Fn1	7.27374e-31	-54.6794	0.861	0.915	1.89394e-26
Rpl37a	8.22465e-31	-6.08415	0.999	1	2.14153e-26
Ndufa4	9.89024e-31	-2.68319	0.9	0.925	2.57522e-26
Parg	1.65371e-30	-6.33319	0.896	0.925	4.30593e-26
Psmb5	1.76303e-30	-4.58001	0.845	0.888	4.59057e-26
Otud4	1.80112e-30	-2.3471	0.962	0.974	4.68975e-26
Usp7	1.81223e-30	-1.75837	0.989	0.989	4.71867e-26
Mpc1	1.89476e-30	-0.438911	0.24	0.389	4.93359e-26
Gm10260	2.20409e-30	-6.44295	0.505	0.61	5.739e-26
Hnrnpk	2.47712e-30	1.45177	1	0.998	6.44991e-26
Ndel1	2.84067e-30	2.94176	0.826	0.877	7.39655e-26
Rfc5	3.63061e-30	-4.10724	0.754	0.832	9.45339e-26
Pclaf	4.28043e-30	6.78599	0.796	0.62	1.11454e-25
Dot1l	4.94473e-30	-1.40764	0.772	0.859	1.28751e-25
Tgoln1	5.09792e-30	-1.167	0.936	0.948	1.3274e-25
Lrp1	6.22514e-30	-2.3064	0.47	0.608	1.6209e-25
Cad	6.22874e-30	-5.57788	0.942	0.955	1.62184e-25
Rpl13a-ps1	6.56631e-30	-1.24505	0.579	0.69	1.70974e-25
Pianp	6.65896e-30	-1.66168	0.57	0.413	1.73386e-25
Ppan	6.76009e-30	-1.40746	0.609	0.73	1.76019e-25
Cdk8	7.22372e-30	-0.636393	0.819	0.892	1.88091e-25
Atp5a1	7.9365e-30	-25.5848	0.999	0.996	2.06651e-25
Rnaset2a	1.0674e-29	-0.269033	0.028	0.108	2.77929e-25
Hfm1	1.07261e-29	-0.513443	0.13	0.254	2.79286e-25
Cep85	1.13735e-29	-11.5097	0.874	0.911	2.96143e-25
Cc2d1b	1.36991e-29	-2.37258	0.643	0.753	3.56698e-25
Ncoa5	1.3928e-29	-0.991477	0.293	0.436	3.62657e-25
Cab39	1.53025e-29	-8.78998	0.907	0.946	3.98447e-25
Kmt2d	1.88757e-29	0.413619	0.887	0.929	4.91485e-25
Gpat2	1.96882e-29	-2.62254	0.91	0.937	5.12641e-25
Ptbp1	2.15448e-29	-6.91224	0.952	0.959	5.60982e-25
Hnrnpa1	2.39003e-29	-19.0613	0.999	0.996	6.22316e-25
Gm9008	2.60996e-29	-1.20167	0.086	0.196	6.79582e-25
Ski	2.62507e-29	-4.96713	0.977	0.977	6.83516e-25
Cnot11	2.99718e-29	-2.16543	0.782	0.857	7.80407e-25
Nav2	3.056e-29	-2.73255	0.62	0.733	7.9572e-25
Ncor2	3.83326e-29	-7.97518	0.957	0.974	9.98105e-25
Rnf10	4.19337e-29	-1.86242	0.881	0.922	1.09187e-24
Srsf1	5.03146e-29	-5.34983	0.984	0.985	1.31009e-24
Bicc1	5.20146e-29	2.67998	0.6	0.71	1.35436e-24
Dld	7.38908e-29	-0.826047	0.449	0.589	1.92397e-24
Cadm1	1.16229e-28	1.61648	0.956	0.956	3.02637e-24
Rnf44	1.47356e-28	-3.64756	0.99	0.992	3.83685e-24
Zfp433	1.51587e-28	-0.597337	0.033	0.114	3.94703e-24
Sec63	1.78779e-28	-1.17803	0.95	0.959	4.65505e-24
2010005H15Rik	2.10585e-28	-0.336314	0.043	0.129	5.48321e-24
Pdia6	2.23941e-28	-1.94277	0.862	0.898	5.83098e-24
Dock3	2.63005e-28	-0.915349	0.544	0.664	6.84814e-24
Apopt1	2.66599e-28	1.58481	0.207	0.342	6.94171e-24
Ctsd	2.94809e-28	-2.34695	0.719	0.805	7.67624e-24
Mtr	3.09568e-28	-0.526169	0.842	0.875	8.06054e-24
Prkar1a	3.14653e-28	-11.5639	0.997	0.994	8.19293e-24
Rsrp1	3.35828e-28	1.0425	0.791	0.837	8.74428e-24
Tns3	3.44343e-28	-0.824623	0.547	0.663	8.966e-24
Taz	3.67435e-28	-0.455102	0.171	0.302	9.56726e-24
Zmym3	3.82087e-28	-12.9461	0.951	0.956	9.94879e-24
Sphk1	4.11199e-28	-3.74978	0.44	0.268	1.07068e-23
Syvn1	5.67216e-28	-0.81435	0.361	0.504	1.47692e-23
Akap11	6.29838e-28	-4.6208	0.963	0.968	1.63997e-23
Atp13a1	6.8346e-28	-1.07921	0.403	0.543	1.77959e-23
Hmox1	8.05453e-28	2.65687	0.843	0.765	2.09724e-23
Wdr7	8.2519e-28	-0.605403	0.209	0.347	2.14863e-23
Tcf3	9.52231e-28	-5.84119	0.934	0.959	2.47942e-23
Celf1	9.54293e-28	-0.862139	0.965	0.97	2.48479e-23
Gm11361	9.75532e-28	0.354044	0.714	0.545	2.54009e-23
Ntrk2	1.00412e-27	0.57712	0.25	0.125	2.61453e-23
Afdn	1.03865e-27	-0.920569	0.937	0.731	2.70443e-23
Ints7	1.11787e-27	-1.54201	0.831	0.877	2.91071e-23
Ankrd11	1.31355e-27	-6.22669	0.96	0.966	3.42022e-23
Golga7	1.41406e-27	5.11028	0.947	0.966	3.68193e-23
Sgpl1	1.88047e-27	-0.834757	0.96	0.961	4.89638e-23
Ubn2	1.89086e-27	0.899077	0.859	0.904	4.92343e-23
Safb	1.9144e-27	-4.25032	0.943	0.95	4.98471e-23
Ehmt2	1.96864e-27	-3.09913	0.963	0.967	5.12595e-23
Dido1	2.49888e-27	-1.98288	0.515	0.64	6.50657e-23
Garnl3	2.5367e-27	-63.7911	0.505	0.598	6.60505e-23
Phf20	2.59008e-27	-8.27935	0.951	0.958	6.74405e-23
Nudc	2.97494e-27	-3.46562	0.997	0.992	7.74615e-23
Cct7	3.47845e-27	-12.1467	0.99	0.989	9.0572e-23
Iars	4.05295e-27	-3.60189	0.825	0.877	1.05531e-22
Gigyf1	4.18145e-27	-3.53253	0.894	0.909	1.08877e-22
Rasa1	4.30695e-27	-2.83221	0.91	0.945	1.12144e-22
Cox4i1	5.90676e-27	1.13361	0.999	0.997	1.538e-22
Flnb	6.69877e-27	-0.665819	0.437	0.572	1.74423e-22
Dynlrb1	8.6704e-27	-2.44219	0.938	0.94	2.2576e-22
Rpl17	8.74421e-27	-31.6091	1	0.999	2.27682e-22
Rcor2	8.84794e-27	-4.17487	0.532	0.652	2.30383e-22
Rnf220	9.34718e-27	-3.09457	0.938	0.956	2.43382e-22
Zcchc14	1.08653e-26	-10.5657	0.675	0.762	2.82912e-22
Smdt1	1.11246e-26	-3.54725	0.838	0.883	2.89663e-22
Lbr	1.25482e-26	-2.77493	0.972	0.966	3.26731e-22
Chek1	1.26886e-26	-1.37802	0.69	0.768	3.30385e-22
Fbxl5	1.30841e-26	-2.46694	0.717	0.805	3.40683e-22
Atp6v0d1	1.37669e-26	-2.37255	0.751	0.816	3.58461e-22
Ppib	1.52738e-26	-3.17131	0.897	0.914	3.977e-22
Nbr1	1.70118e-26	-29.3132	0.797	0.868	4.42953e-22
Vars	2.12324e-26	-5.56463	0.885	0.915	5.5285e-22
Ankle2	2.23983e-26	-1.57078	0.685	0.774	5.83206e-22
Slc12a2	2.31283e-26	4.61251	0.928	0.949	6.02214e-22
Dcaf6	2.33236e-26	-1.70289	0.838	0.892	6.07301e-22
Prrc2c	2.46178e-26	9.29557	1	0.996	6.40998e-22
Brix1	3.63463e-26	1.99857	0.975	0.952	9.46386e-22
Med1	3.90848e-26	-2.87514	0.945	0.964	1.01769e-21
Gm8797	4.00531e-26	8.20676	0.998	0.978	1.0429e-21
Git2	4.2375e-26	-2.1552	0.651	0.747	1.10336e-21
Ndn	5.95903e-26	-8.20984	0.253	0.387	1.55161e-21
Smim7	6.60407e-26	-1.35442	0.718	0.791	1.71957e-21
Setd5	7.42554e-26	-7.33148	0.938	0.96	1.93346e-21
Trrap	7.50205e-26	2.48119	0.955	0.97	1.95338e-21
Son	7.61061e-26	-3.38322	0.997	0.994	1.98165e-21
Jmjd6	8.40605e-26	-1.05365	0.572	0.69	2.18877e-21
Rnf40	9.32019e-26	-1.47583	0.733	0.814	2.42679e-21
Yipf3	9.61133e-26	-1.11243	0.69	0.764	2.5026e-21
Eif4ebp2	1.12629e-25	3.43092	0.996	0.971	2.93263e-21
Dnaaf2	1.14902e-25	-0.829276	0.102	0.207	2.99182e-21
Fasn	1.19436e-25	-1.53629	0.757	0.838	3.10987e-21
Cdk16	1.2241e-25	-1.86281	0.723	0.81	3.18732e-21
G3bp2	1.24314e-25	9.59556	0.982	0.986	3.23689e-21
Sin3b	1.49981e-25	-4.52948	0.952	0.971	3.90522e-21
Rap1b	1.58967e-25	-8.69335	0.954	0.968	4.13917e-21
Hikeshi	1.78324e-25	-0.398812	0.787	0.625	4.64321e-21
Get4	1.88355e-25	-3.8926	0.944	0.955	4.9044e-21
Foxo1	1.97599e-25	0.278291	0.959	0.967	5.14509e-21
Cul7	2.11075e-25	-2.12316	0.621	0.724	5.49598e-21
Btbd9	2.13942e-25	-1.70477	0.561	0.677	5.57063e-21
Wsb2	2.26036e-25	-3.97042	0.659	0.744	5.88552e-21
Map4k2	2.32821e-25	-0.561382	0.666	0.775	6.0622e-21
Rpl32	2.54316e-25	-11.6513	1	0.999	6.62187e-21
Csnk1g2	2.58755e-25	-2.11313	0.8	0.871	6.73747e-21
Acp6	2.8955e-25	1.13166	0.605	0.708	7.5393e-21
Eif4a2	2.93716e-25	-4.88479	0.84	0.88	7.64777e-21
Tecr	3.17453e-25	-6.19369	0.969	0.977	8.26584e-21
Rpl36a-ps1	3.2618e-25	0.689365	0.448	0.301	8.49308e-21
Itgb5	3.67331e-25	-0.37188	0.303	0.434	9.56458e-21
Rest	4.40621e-25	-2.35606	0.972	0.972	1.14729e-20
Pum2	4.61341e-25	-2.1154	0.932	0.947	1.20124e-20
Sema6c	6.55111e-25	-1.24198	0.084	0.182	1.70578e-20
Taok1	6.63266e-25	-6.72024	0.868	0.895	1.72701e-20
Lemd3	6.80104e-25	-1.50363	0.626	0.726	1.77085e-20
Sptbn1	6.88215e-25	-3.31432	0.884	0.914	1.79197e-20
Atp6v1a	6.91098e-25	-1.45724	0.848	0.883	1.79948e-20
Kctd10	7.79713e-25	-3.01912	0.769	0.849	2.03022e-20
Ier5l	7.91664e-25	-0.882443	0.11	0.217	2.06133e-20
Tnrc6c	8.11471e-25	-5.10005	0.937	0.958	2.11291e-20
Itpr3	9.58952e-25	-3.29555	0.449	0.57	2.49692e-20
Notch2	9.63022e-25	-0.653741	0.403	0.535	2.50752e-20
Bclaf3	1.09066e-24	1.06376	0.882	0.687	2.83985e-20
Dph7	1.09451e-24	-0.33532	0.099	0.201	2.84987e-20
Supt20	1.37763e-24	-5.34265	0.854	0.894	3.58706e-20
Smkr-ps	1.45166e-24	-1.24828	0.289	0.419	3.77984e-20
Dlst	1.57456e-24	-1.69138	0.504	0.625	4.09983e-20
2610507B11Rik	1.65146e-24	7.3386	0.993	0.988	4.30007e-20
Smad5	2.1207e-24	-1.53294	0.497	0.615	5.52188e-20
Arfgef2	2.16974e-24	-0.476315	0.233	0.362	5.64957e-20
Hspa5	2.24816e-24	19.8731	0.993	0.989	5.85377e-20
Cdc42ep3	2.36713e-24	-0.437097	0.451	0.309	6.16354e-20
Kif5b	2.4233e-24	-4.0577	0.828	0.876	6.30979e-20
Itga6	3.71548e-24	5.38503	0.831	0.869	9.67438e-20
Grb2	3.92062e-24	-1.25285	0.803	0.857	1.02085e-19
Rtn3	3.96209e-24	-8.05051	0.943	0.955	1.03165e-19
Cramp1l	4.27147e-24	-1.09114	0.757	0.814	1.11221e-19
Rragd	4.54502e-24	-3.32067	0.853	0.889	1.18343e-19
Polr2f	4.55179e-24	-5.10544	0.953	0.959	1.18519e-19
Poldip3	4.65591e-24	0.77911	0.979	0.979	1.2123e-19
Atp1a1	5.03776e-24	-8.70386	0.713	0.8	1.31173e-19
Gm48168	5.13059e-24	-0.546016	0.831	0.642	1.3359e-19
Hgs	5.75775e-24	-0.868405	0.499	0.632	1.4992e-19
Aff3	5.84831e-24	-3.22392	0.47	0.593	1.52278e-19
Srsf5	6.02553e-24	-1.98443	0.99	0.988	1.56893e-19
Lrrc41	6.1771e-24	-1.6736	0.473	0.605	1.60839e-19
Igf2	6.38158e-24	-3.12568	0.032	0.104	1.66163e-19
Nup210	6.67802e-24	-1.76123	0.46	0.571	1.73882e-19
Magohb	7.51194e-24	-0.643262	0.391	0.524	1.95596e-19
Lonp1	7.88365e-24	-1.69614	0.575	0.672	2.05274e-19
Uba1	8.56139e-24	-14.6107	0.999	0.993	2.22921e-19
Stk10	8.78317e-24	-0.958478	0.285	0.414	2.28696e-19
Papola	8.86565e-24	-16.4993	0.984	0.986	2.30844e-19
AC149090.1	1.07316e-23	1.12976	0.496	0.349	2.7943e-19
Ogt	1.11262e-23	-4.09174	0.697	0.781	2.89703e-19
Ddi2	1.21075e-23	-3.18347	0.753	0.818	3.15255e-19
Brf1	1.30837e-23	-2.16798	0.701	0.775	3.40674e-19
Trabd	1.48757e-23	-0.420593	0.143	0.255	3.87333e-19
Gna13	1.4884e-23	-5.67121	0.917	0.946	3.8755e-19
Lats2	1.50067e-23	-0.904257	0.663	0.75	3.90745e-19
Cmas	1.58588e-23	-2.83978	0.913	0.932	4.12931e-19
D630045J12Rik	1.72516e-23	-0.607721	0.425	0.55	4.49198e-19
Rpl8	1.90822e-23	0.576352	1	1	4.96862e-19
Zfhx3	2.20384e-23	-3.21063	0.646	0.737	5.73836e-19
Galnt1	2.25633e-23	-1.30738	0.856	0.889	5.87502e-19
Nisch	2.27272e-23	-3.12501	0.807	0.867	5.91772e-19
Zfp335	2.68361e-23	-0.730738	0.304	0.429	6.98757e-19
Shb	2.80694e-23	-3.721	0.68	0.757	7.30871e-19
Calr	2.86186e-23	-3.19742	0.993	0.987	7.4517e-19
Supt5	2.87789e-23	-2.24171	0.965	0.974	7.49345e-19
Snrnp70	3.14885e-23	-2.47632	0.91	0.939	8.19897e-19
Hpf1	3.24402e-23	-1.44614	0.819	0.63	8.44678e-19
Usp32	3.39065e-23	-1.5322	0.462	0.581	8.82857e-19
Bcat1	3.44263e-23	0.412834	0.178	0.082	8.96392e-19
Mast2	3.44315e-23	-2.02843	0.68	0.761	8.96529e-19
Ndufa3	3.72268e-23	5.73039	0.944	0.911	9.69312e-19
Ndufb9	4.44975e-23	-15.1841	0.968	0.969	1.15863e-18
Hectd1	4.45436e-23	-5.26221	0.909	0.937	1.15983e-18
Hsph1	4.55341e-23	-3.20882	0.799	0.858	1.18562e-18
Crls1	4.63825e-23	-0.684398	0.26	0.386	1.20771e-18
Sft2d1	4.86984e-23	1.24575	0.615	0.503	1.26801e-18
Espl1	5.04804e-23	-0.365071	0.74	0.797	1.31441e-18
Sh3bp1	5.116e-23	-1.02303	0.569	0.665	1.3321e-18
Snrnp200	5.51096e-23	-2.20222	0.791	0.862	1.43494e-18
Camsap1	5.62855e-23	-3.19482	0.878	0.909	1.46556e-18
Lgr5	5.64143e-23	-0.485627	0.036	0.108	1.46891e-18
Edc3	6.13607e-23	-1.67806	0.643	0.746	1.59771e-18
Cyb5a	6.29969e-23	7.73764	0.834	0.75	1.64031e-18
Abca1	6.85032e-23	-1.24198	0.753	0.822	1.78369e-18
Cacul1	6.95785e-23	1.45532	0.926	0.938	1.81168e-18
Uhmk1	7.78543e-23	-1.44158	0.459	0.578	2.02717e-18
Bnc2	7.86746e-23	-7.73907	0.704	0.779	2.04853e-18
Rxra	7.97231e-23	-1.25023	0.368	0.494	2.07583e-18
Ppfia1	9.65203e-23	3.79981	0.942	0.949	2.51319e-18
Mprip	1.16394e-22	-0.288571	0.896	0.921	3.03068e-18
Arglu1	1.16865e-22	-1.46816	0.927	0.949	3.04293e-18
Purb	1.2589e-22	-7.98488	0.891	0.924	3.27791e-18
Atp8b2	1.3065e-22	-1.61755	0.435	0.538	3.40186e-18
Rpl34	1.32392e-22	-49.3545	1	0.998	3.44721e-18
Ppp6r3	1.40777e-22	-1.66103	0.769	0.849	3.66554e-18
Yif1b	1.43673e-22	-0.815143	0.421	0.532	3.74095e-18
Npepps	1.45233e-22	1.95067	0.818	0.865	3.78157e-18
Ranbp3	1.45983e-22	-0.781862	0.677	0.755	3.80111e-18
Fktn	1.74605e-22	-0.404981	0.087	0.181	4.54638e-18
Rhob	1.83671e-22	-2.88295	0.571	0.671	4.78243e-18
Slc12a7	1.89771e-22	-2.48048	0.669	0.753	4.94125e-18
Gnb2	2.34272e-22	-1.92956	0.754	0.827	6.09997e-18
Nol4l	2.49387e-22	-36.3351	0.506	0.608	6.49353e-18
Tbl3	2.51389e-22	-1.97047	0.598	0.697	6.54567e-18
Josd1	2.74838e-22	-3.6052	0.634	0.739	7.15624e-18
Gar1	3.08573e-22	6.61837	0.882	0.909	8.03462e-18
Ogdhl	3.27135e-22	1.25123	0.812	0.661	8.51793e-18
Minos1	3.38341e-22	-2.97812	0.993	0.989	8.80973e-18
Ints1	3.39605e-22	-0.373994	0.521	0.644	8.84264e-18
Erp29	3.50872e-22	-1.38305	0.662	0.742	9.13599e-18
Bicd2	3.60043e-22	-2.76352	0.674	0.756	9.3748e-18
Rnf11	3.68458e-22	-3.09063	0.655	0.749	9.59392e-18
Plxnb1	3.70574e-22	-0.60146	0.288	0.413	9.64901e-18
Nfe2l1	3.76187e-22	-0.62258	0.815	0.867	9.79516e-18
Mdm4	3.89238e-22	-1.57454	0.786	0.842	1.0135e-17
Chtop	4.07219e-22	-3.02473	0.949	0.963	1.06032e-17
Hint1	4.19581e-22	-9.87281	0.983	0.984	1.0925e-17
Pigt	4.50201e-22	-1.1803	0.832	0.883	1.17223e-17
Usp47	4.50847e-22	-3.50166	0.825	0.863	1.17391e-17
Serinc5	5.1052e-22	-2.75124	0.382	0.499	1.32929e-17
Atoh8	5.37694e-22	-3.75023	0.325	0.445	1.40005e-17
Tmem245	5.45559e-22	24.2132	0.806	0.859	1.42053e-17
Epcam	6.15218e-22	-2.96077	0.893	0.911	1.60191e-17
Basp1	6.80133e-22	-15.7264	0.049	0.125	1.77093e-17
Sel1l	7.18772e-22	-1.15968	0.487	0.613	1.87154e-17
Wdr26	9.0935e-22	-2.8107	0.952	0.959	2.36777e-17
Ndufb8	9.39085e-22	-1.64961	0.82	0.865	2.44519e-17
Dhx15	9.52349e-22	-5.75382	0.993	0.992	2.47973e-17
Mageb4	1.0135e-21	-9.74351	0.987	0.982	2.63895e-17
Naa30	1.14537e-21	-0.777865	0.521	0.638	2.9823e-17
Polr2e	1.1738e-21	-3.83521	0.908	0.925	3.05634e-17
Glo1	1.21714e-21	-1.57271	0.933	0.947	3.16919e-17
Bcr	1.2754e-21	-1.88627	0.65	0.741	3.32088e-17
Pithd1	1.31716e-21	-2.2292	0.491	0.597	3.42962e-17
Mapk14	1.37263e-21	-3.10715	0.763	0.829	3.57405e-17
Abca2	1.38557e-21	-1.21475	0.45	0.57	3.60775e-17
mt-Nd3	1.48422e-21	-13.2968	0.999	0.998	3.86462e-17
Med13l	1.53943e-21	1.16911	0.95	0.961	4.00837e-17
Ocln	1.60917e-21	-3.09388	0.592	0.696	4.18996e-17
Myl6	1.71332e-21	-0.312827	0.854	0.911	4.46114e-17
Orc3	1.71581e-21	-1.06355	0.615	0.702	4.46763e-17
Atp5k	1.83999e-21	9.98313	0.994	0.978	4.79096e-17
Zfp280b	1.87823e-21	-1.93145	0.495	0.611	4.89054e-17
Cnot6	1.93662e-21	-2.87856	0.903	0.925	5.04257e-17
Gabpb2	1.99377e-21	-0.34795	0.777	0.846	5.19139e-17
Gpx1	2.00235e-21	25.3262	0.984	0.959	5.21371e-17
Inpp5f	2.0252e-21	1.14172	0.848	0.878	5.27323e-17
Cox7a2	2.0549e-21	-7.16346	0.969	0.967	5.35054e-17
Lman2	2.23028e-21	-0.67178	0.811	0.854	5.8072e-17
Igfbp5	2.233e-21	-1.87734	0.047	0.12	5.8143e-17
Mga	2.41566e-21	4.63178	0.985	0.977	6.28989e-17
Farsa	2.42761e-21	-3.03257	0.763	0.833	6.32101e-17
Polr2a	2.57231e-21	-8.8613	0.978	0.968	6.69778e-17
Dlg1	2.61005e-21	-38.5406	0.891	0.922	6.79605e-17
Ubap2	2.64675e-21	4.1364	0.931	0.945	6.8916e-17
Vav2	2.75353e-21	-1.03849	0.42	0.534	7.16964e-17
Erg28	3.31146e-21	-2.24793	0.904	0.709	8.62237e-17
Fbxo28	3.75882e-21	-2.73627	0.751	0.824	9.78722e-17
Marveld2	3.84722e-21	6.76008	0.708	0.778	1.00174e-16
Ammecr1l	4.16591e-21	-2.0491	0.757	0.818	1.08472e-16
Smarca4	4.26208e-21	-7.82079	0.981	0.982	1.10976e-16
Dcaf15	4.347e-21	-1.37365	0.586	0.679	1.13187e-16
Rps27a	4.50758e-21	-21.7698	1	0.998	1.17368e-16
Txnrd1	4.55783e-21	5.21359	0.862	0.778	1.18677e-16
Ubc	4.70992e-21	41.5243	0.999	0.999	1.22637e-16
Hjurp	5.17974e-21	-0.990071	0.915	0.937	1.3487e-16
Cdk4	5.26471e-21	-12.6353	0.995	0.987	1.37083e-16
Atp2c1	5.36215e-21	-1.54071	0.573	0.679	1.3962e-16
Psme2	5.49249e-21	-1.26458	0.515	0.628	1.43013e-16
Dnaja3	5.59216e-21	-1.0313	0.456	0.572	1.45609e-16
Ap1g1	6.57125e-21	-2.68916	0.886	0.918	1.71102e-16
Mcam	6.80773e-21	-1.30937	0.946	0.952	1.7726e-16
Adam17	6.87955e-21	-2.84985	0.771	0.826	1.7913e-16
Tspyl1	6.90535e-21	-1.18513	0.709	0.788	1.79802e-16
Cic	7.00506e-21	-2.40113	0.867	0.907	1.82398e-16
Tubg1	7.81425e-21	-1.36999	0.662	0.747	2.03468e-16
Raf1	8.17398e-21	-0.832097	0.588	0.695	2.12834e-16
Ccdc6	8.24861e-21	-40.4765	0.976	0.973	2.14777e-16
Mex3c	8.97358e-21	-1.43636	0.382	0.496	2.33654e-16
Slc7a1	1.04673e-20	-1.43508	0.503	0.609	2.72548e-16
Nfat5	1.05034e-20	0.476614	0.837	0.872	2.73488e-16
Sdf4	1.05344e-20	-1.20468	0.728	0.783	2.74295e-16
Gpatch8	1.16731e-20	-1.9945	0.908	0.938	3.03944e-16
Clba1	1.25923e-20	0.572936	0.308	0.19	3.27878e-16
Brat1	1.29747e-20	-1.76824	0.578	0.676	3.37835e-16
Zfp386	1.31506e-20	-1.81329	0.553	0.656	3.42417e-16
Ctdsp2	1.35759e-20	-1.95977	0.919	0.937	3.53489e-16
Selenos	1.38623e-20	-2.29376	0.647	0.494	3.60947e-16
Patz1	1.3936e-20	-0.798837	0.819	0.869	3.62866e-16
Cdc14b	1.46437e-20	-1.58692	0.54	0.642	3.81294e-16
Slc35a1	1.48487e-20	-0.416972	0.155	0.26	3.86629e-16
Rab10	1.5737e-20	-5.48459	0.987	0.984	4.09759e-16
Rpn1	1.6079e-20	-0.635141	0.967	0.957	4.18664e-16
Kmt2c	1.67045e-20	-34.8666	0.972	0.974	4.34952e-16
Afg3l1	1.68141e-20	-1.29083	0.584	0.68	4.37805e-16
Calm3	1.78948e-20	-5.09489	0.901	0.921	4.65945e-16
Wdcp	1.84846e-20	-36.3517	0.781	0.622	4.81302e-16
Skp1a	1.87767e-20	13.5268	1	0.995	4.88908e-16
Prmt5	1.9042e-20	-3.58761	0.869	0.899	4.95815e-16
Malsu1	2.01836e-20	-1.01287	0.809	0.852	5.25541e-16
Cdca7l	2.30298e-20	-4.49315	0.881	0.907	5.99649e-16
Slc12a6	2.32505e-20	-8.51889	0.637	0.726	6.05396e-16
Trp53i13	2.37955e-20	-0.498952	0.125	0.221	6.19588e-16
Rbm39	2.39761e-20	15.5572	0.999	0.998	6.24289e-16
Sypl	2.41561e-20	-0.765779	0.889	0.904	6.28976e-16
Mcm2	2.54895e-20	-14.5834	0.962	0.966	6.63694e-16
Ppp3r1	2.6758e-20	-5.64447	0.864	0.903	6.96724e-16
Tmbim6	2.69412e-20	-0.368173	0.987	0.978	7.01496e-16
2022-03-06	2.80998e-20	-0.813579	0.59	0.69	7.31663e-16
4833439L19Rik	2.87909e-20	-1.12735	0.813	0.854	7.49657e-16
9530068E07Rik	2.9167e-20	-0.834882	0.517	0.621	7.5945e-16
Mfsd5	2.99766e-20	-1.3021	0.423	0.532	7.8053e-16
Zfp207	3.22584e-20	-3.07609	0.994	0.988	8.39945e-16
Eed	3.35701e-20	-1.9835	0.729	0.79	8.74098e-16
Strap	3.65597e-20	-3.15033	0.892	0.921	9.51941e-16
Tubgcp5	3.75873e-20	-1.97112	0.604	0.687	9.78697e-16
Tab2	3.86238e-20	1.3908	0.605	0.702	1.00569e-15
Stam2	3.9255e-20	-1.63953	0.678	0.764	1.02212e-15
Nsmaf	4.04403e-20	-1.60285	0.563	0.664	1.05298e-15
Ppp2r5d	4.44824e-20	-1.06735	0.632	0.719	1.15823e-15
Srp68	4.66218e-20	-1.14855	0.649	0.735	1.21394e-15
Tm9sf2	4.71669e-20	-1.31912	0.829	0.875	1.22813e-15
Igsf3	4.95466e-20	4.27319	0.901	0.919	1.29009e-15
Fam20b	5.34455e-20	-1.26529	0.545	0.646	1.39161e-15
Ptprg	5.45555e-20	-1.71564	0.439	0.56	1.42052e-15
0610037L13Rik	5.57033e-20	-0.917321	0.419	0.544	1.4504e-15
Dock5	5.59395e-20	-1.33106	0.497	0.613	1.45655e-15
Selenow	6.44221e-20	2.05001	0.822	0.651	1.67742e-15
Larp4b	6.50723e-20	-8.13326	0.824	0.877	1.69435e-15
Mkl2	6.51807e-20	-0.385469	0.592	0.695	1.69718e-15
Ccdc88c	6.54034e-20	-2.75177	0.94	0.804	1.70297e-15
Fbl	6.65845e-20	-1.45936	0.991	0.984	1.73373e-15
Abhd17a	7.05972e-20	-1.04083	0.551	0.654	1.83821e-15
Mapkbp1	9.67476e-20	-1.30823	0.404	0.522	2.51911e-15
Ptk2	1.01671e-19	-7.52602	0.928	0.939	2.64732e-15
Pnrc1	1.15903e-19	0.472602	0.843	0.887	3.01788e-15
Foxj3	1.17513e-19	-2.24484	0.75	0.808	3.05981e-15
Nomo1	1.27946e-19	-6.46804	0.844	0.89	3.33146e-15
Ptk7	1.28857e-19	-1.25594	0.643	0.724	3.35519e-15
Acly	1.31771e-19	-6.10817	0.99	0.99	3.43107e-15
mt-Nd6	1.32542e-19	-7.74084	0.7	0.76	3.45114e-15
Naa35	1.37876e-19	-5.144	0.955	0.962	3.59001e-15
Atp2b4	1.39785e-19	1.15511	0.524	0.62	3.63972e-15
Nup205	1.45429e-19	-2.27002	0.934	0.948	3.78669e-15
Tbc1d20	1.46137e-19	-1.3077	0.821	0.868	3.80512e-15
Nudcd1	1.54816e-19	-0.721526	0.356	0.471	4.03109e-15
Apex1	1.5581e-19	-6.48684	0.985	0.982	4.05698e-15
Golgb1	1.57375e-19	-2.52831	0.879	0.914	4.09774e-15
Entpd6	1.63388e-19	-2.16731	0.702	0.77	4.25429e-15
Gm7292	1.64708e-19	0.272699	0.147	0.066	4.28866e-15
Jarid2	1.64891e-19	-2.78032	0.962	0.952	4.29343e-15
Traf4	1.71592e-19	-0.938993	0.412	0.52	4.46792e-15
Tyro3	1.72431e-19	-3.62949	0.253	0.365	4.48976e-15
Snhg11	1.73993e-19	3.72855	0.754	0.799	4.53043e-15
Yy1	1.80392e-19	-0.599845	0.762	0.83	4.69705e-15
Tsen2	1.82499e-19	-0.403983	0.223	0.335	4.7519e-15
Nid2	1.91297e-19	0.408736	0.636	0.712	4.981e-15
Aspscr1	1.91364e-19	-2.15458	0.759	0.81	4.98274e-15
Naa15	1.92003e-19	-3.19099	0.976	0.974	4.99937e-15
Ier2	1.94084e-19	-7.64177	0.585	0.676	5.05357e-15
Pura	1.96479e-19	-0.636187	0.747	0.81	5.11592e-15
Sema6d	1.98075e-19	-1.13915	0.378	0.494	5.15748e-15
Rps23	2.21889e-19	-6.05713	1	1	5.77755e-15
Gabarapl2	2.27885e-19	3.78076	0.942	0.886	5.93366e-15
Polr1b	2.34432e-19	-1.27677	0.49	0.599	6.10415e-15
Herc2	2.38157e-19	-7.85052	0.907	0.923	6.20112e-15
Picalm	2.41773e-19	-2.41561	0.882	0.905	6.2953e-15
Psmb7	2.83612e-19	0.551775	0.996	0.989	7.38469e-15
Scamp3	2.90722e-19	-1.92563	0.657	0.748	7.56983e-15
Ube3c	3.14671e-19	-1.99349	0.643	0.726	8.19341e-15
Tjap1	3.27419e-19	-3.71991	0.815	0.87	8.52534e-15
Tmtc4	3.48848e-19	-3.30594	0.906	0.925	9.08331e-15
Spen	3.52835e-19	-3.65047	0.92	0.932	9.18713e-15
Tsc22d1	3.587e-19	-26.2818	0.935	0.955	9.33983e-15
Atp5h	3.58745e-19	0.690599	0.979	0.966	9.34101e-15
Ift46	3.6333e-19	-1.44451	0.613	0.71	9.46039e-15
Ncor1	4.25853e-19	1.54358	0.882	0.911	1.10884e-14
Pramef12	4.42903e-19	-4.62739	0.858	0.884	1.15323e-14
Anapc1	4.47715e-19	-4.18049	0.938	0.946	1.16576e-14
Helz	4.57048e-19	-8.14947	0.91	0.938	1.19006e-14
Ddx3x	4.92356e-19	-3.02499	0.974	0.975	1.282e-14
Rif1	4.98783e-19	9.18916	0.986	0.988	1.29873e-14
Tnks2	5.12975e-19	-2.18936	0.971	0.973	1.33569e-14
Trappc5	5.30737e-19	-1.65604	0.487	0.586	1.38193e-14
Sgk3	5.35318e-19	-0.767137	0.949	0.958	1.39386e-14
Col18a1	5.70665e-19	-3.74347	0.26	0.369	1.4859e-14
Tmem87b	5.73626e-19	-3.32256	0.709	0.772	1.49361e-14
Osbp	5.73994e-19	-0.992237	0.365	0.483	1.49457e-14
Csnk1d	5.93143e-19	-1.18873	0.936	0.952	1.54443e-14
Ireb2	5.97521e-19	-0.849337	0.905	0.937	1.55583e-14
Barhl2	6.45282e-19	-1.67078	0.123	0.215	1.68019e-14
Sumo1	7.0533e-19	-1.51895	0.768	0.847	1.83654e-14
Hnrnph1	7.30013e-19	0.351954	0.923	0.943	1.90081e-14
Ndufa13	7.37551e-19	2.02032	0.915	0.933	1.92043e-14
Rpl19	7.67392e-19	-4.40467	0.999	0.996	1.99814e-14
Atp1b1	8.11056e-19	-0.655283	0.665	0.73	2.11183e-14
Bmpr1a	8.16441e-19	-4.48227	0.839	0.88	2.12585e-14
Tuba3a	9.28789e-19	-8.70443	0.988	0.984	2.41838e-14
Gna12	9.49818e-19	-0.936808	0.707	0.778	2.47314e-14
Tnpo3	9.52073e-19	-5.21207	0.919	0.938	2.47901e-14
Hsp90b1	9.5356e-19	-16.0061	0.998	0.995	2.48288e-14
Rpl6	9.77509e-19	60.2766	1	0.999	2.54524e-14
Glyr1	9.95287e-19	-4.8067	0.935	0.946	2.59153e-14
Strip2	1.04743e-18	-0.471396	0.118	0.209	2.7273e-14
Pfdn5	1.08134e-18	-2.56912	0.951	0.953	2.81559e-14
Msi2	1.09852e-18	-8.8894	0.967	0.971	2.86032e-14
Rps27	1.25145e-18	38.6395	0.998	0.994	3.25851e-14
Sp1	1.27412e-18	1.87253	0.948	0.949	3.31756e-14
Tm9sf3	1.2952e-18	-4.35183	0.968	0.961	3.37244e-14
Serpine1	1.33055e-18	-2.80502	0.517	0.4	3.4645e-14
2022-03-08	1.40736e-18	-2.49524	0.575	0.665	3.66448e-14
Psmd13	1.4837e-18	-3.34279	0.799	0.841	3.86327e-14
Rnps1	1.51806e-18	5.90527	0.999	0.994	3.95271e-14
Dpy30	1.61508e-18	-3.00622	0.889	0.915	4.20534e-14
Prr12	1.69828e-18	-1.17498	0.624	0.713	4.42199e-14
Washc5	1.74969e-18	-0.395276	0.815	0.653	4.55585e-14
Tonsl	2.00649e-18	-2.08602	0.565	0.661	5.2245e-14
Cdk12	2.03006e-18	-5.99433	0.913	0.953	5.28588e-14
Atp6v1h	2.03938e-18	-1.9018	0.841	0.88	5.31014e-14
Rad52	2.0535e-18	-0.336146	0.15	0.248	5.34691e-14
Pkm	2.06428e-18	-8.75865	0.997	0.994	5.37498e-14
Kmt5b	2.10222e-18	1.72949	0.729	0.58	5.47376e-14
Dapk2	2.1519e-18	-1.1512	0.465	0.578	5.60313e-14
Kmt2b	2.17091e-18	3.71728	0.911	0.932	5.65261e-14
Slc11a2	2.34616e-18	-0.985092	0.256	0.363	6.10893e-14
Klf7	2.35398e-18	-4.51622	0.938	0.937	6.1293e-14
Dusp5	2.37485e-18	8.98248	0.951	0.911	6.18364e-14
Sf3b1	2.53859e-18	-1.46313	0.998	0.991	6.60997e-14
Mosmo	2.63168e-18	0.52498	0.514	0.382	6.85236e-14
Il17rd	2.64534e-18	-2.19952	0.586	0.664	6.88795e-14
Fus	2.74934e-18	-2.92397	0.999	0.997	7.15872e-14
Bod1	2.85842e-18	-0.676129	0.948	0.965	7.44276e-14
Mogs	2.91379e-18	-0.550354	0.193	0.295	7.58692e-14
Sec16a	2.99848e-18	-0.609399	0.368	0.486	7.80744e-14
Mat2b	3.16629e-18	-4.85596	0.954	0.96	8.24437e-14
Osbpl3	3.17352e-18	-0.993606	0.459	0.566	8.26321e-14
Clstn1	3.19493e-18	-1.24533	0.637	0.714	8.31895e-14
Gsto1	3.20442e-18	-1.48776	0.564	0.45	8.34368e-14
Grcc10	3.25272e-18	-0.380862	0.078	0.155	8.46942e-14
Rnf227	3.62555e-18	3.33725	0.914	0.717	9.44019e-14
Esyt2	3.75814e-18	-1.82296	0.616	0.703	9.78545e-14
Faf2	3.86947e-18	-0.551737	0.657	0.752	1.00753e-13
Caprin1	3.90996e-18	-4.2894	0.981	0.975	1.01807e-13
Chd6	4.07735e-18	-5.58475	0.89	0.911	1.06166e-13
Rapgef1	4.20629e-18	-1.16786	0.325	0.432	1.09523e-13
Cwf19l2	4.28829e-18	-0.601259	0.396	0.515	1.11659e-13
Mb21d2	4.30777e-18	-1.41904	0.382	0.493	1.12166e-13
Krit1	4.3959e-18	-1.53829	0.537	0.635	1.1446e-13
Gart	4.49805e-18	-1.20552	0.709	0.773	1.1712e-13
Gdi2	4.55025e-18	-2.37666	0.937	0.946	1.18479e-13
Ppil4	4.62651e-18	-1.58257	0.908	0.935	1.20465e-13
Fbxl14	4.64263e-18	-1.19751	0.598	0.693	1.20885e-13
Vrk1	5.14496e-18	-1.43368	0.585	0.675	1.33964e-13
Nelfb	5.19692e-18	-1.14571	0.507	0.609	1.35318e-13
Mrpl45	5.33292e-18	-0.962447	0.81	0.846	1.38858e-13
Angel2	5.50743e-18	-1.77038	0.782	0.831	1.43402e-13
Fuk	5.62287e-18	-0.569397	0.276	0.385	1.46408e-13
Hnrnpab	5.625e-18	-11.8196	1	0.997	1.46464e-13
Fto	5.76672e-18	-0.871303	0.578	0.669	1.50154e-13
Fam71e1	5.87638e-18	-0.411759	0.125	0.216	1.53009e-13
Fnbp4	6.27813e-18	-3.95258	0.728	0.788	1.6347e-13
Ubr4	6.49762e-18	-12.902	0.982	0.979	1.69185e-13
Lpin1	6.60376e-18	-7.11205	0.687	0.759	1.71949e-13
Sdc4	6.78748e-18	-6.08317	0.998	0.993	1.76732e-13
Ccdc88a	6.91498e-18	-3.0554	0.89	0.919	1.80052e-13
Clic4	6.98444e-18	-5.3809	0.881	0.905	1.81861e-13
Ip6k1	7.58176e-18	-1.71751	0.727	0.797	1.97414e-13
Cep350	8.02946e-18	-7.27337	0.705	0.77	2.09071e-13
Atp13a3	8.43752e-18	-1.67192	0.613	0.698	2.19696e-13
Map2k1	8.53475e-18	-3.37117	0.888	0.911	2.22228e-13
Polr1c	8.5858e-18	-1.03147	0.99	0.984	2.23557e-13
Zfp597	8.74016e-18	-0.83451	0.73	0.801	2.27576e-13
Ipo4	8.95809e-18	-1.72639	0.813	0.865	2.33251e-13
Rpl22l1	9.36974e-18	-27.5361	0.993	0.984	2.43969e-13
Mbtps1	9.69511e-18	-2.76689	0.855	0.887	2.52441e-13
Setx	1.00262e-17	-10.2527	0.978	0.98	2.61062e-13
Cd82	1.05129e-17	-1.77796	0.196	0.298	2.73735e-13
Smpd2	1.053e-17	-0.616189	0.388	0.5	2.74181e-13
Gm2000	1.06997e-17	-0.875964	0.876	0.905	2.78598e-13
Tmem131	1.09748e-17	-0.609491	0.549	0.652	2.85761e-13
Actr1a	1.09869e-17	-1.80299	0.485	0.581	2.86078e-13
Reck	1.0995e-17	-0.596047	0.281	0.387	2.86288e-13
Stk11	1.12393e-17	-1.26582	0.71	0.785	2.92649e-13
Gse1	1.12577e-17	-6.39603	0.651	0.735	2.93127e-13
Rpap1	1.1298e-17	-0.755564	0.566	0.658	2.94177e-13
Maged1	1.17177e-17	-10.9822	0.981	0.978	3.05106e-13
Sbk1	1.197e-17	-14.7707	0.843	0.895	3.11676e-13
Nudt3	1.19759e-17	0.700659	0.877	0.912	3.11829e-13
Foxk1	1.21674e-17	-0.765318	0.255	0.361	3.16816e-13
Mob1a	1.2289e-17	-2.00353	0.816	0.859	3.19981e-13
Idh3b	1.24213e-17	-1.47022	0.659	0.73	3.23427e-13
Slc25a4	1.24707e-17	-7.30313	0.647	0.738	3.24713e-13
Pik3r2	1.26234e-17	-0.365859	0.606	0.688	3.28688e-13
Rbbp6	1.28565e-17	-3.16592	0.997	0.989	3.34757e-13
Il6st	1.30887e-17	-0.310616	0.397	0.513	3.40803e-13
Pik3r3	1.31618e-17	-4.53813	0.782	0.829	3.42706e-13
Cd164	1.34094e-17	1.22181	0.996	0.989	3.49155e-13
Ctbp1	1.46292e-17	-0.741399	0.571	0.669	3.80915e-13
Mcts1	1.49994e-17	-0.410668	0.161	0.258	3.90553e-13
Usp2	1.50611e-17	-1.80462	0.651	0.732	3.92162e-13
Hnrnpr	1.55609e-17	-1.78297	0.903	0.938	4.05174e-13
Cct3	1.67472e-17	1.4592	0.994	0.986	4.36063e-13
Brd2	1.68114e-17	-5.79229	0.993	0.993	4.37734e-13
Fkbp4	1.72647e-17	3.97894	1	0.997	4.49537e-13
Cherp	1.76666e-17	-2.35982	0.968	0.961	4.60004e-13
Grik3	1.83853e-17	-0.720348	0.092	0.173	4.78716e-13
Rpl15	1.85004e-17	38.5537	0.996	0.977	4.81714e-13
Mast4	1.85291e-17	-1.30013	0.511	0.611	4.8246e-13
Marf1	1.91368e-17	-2.48459	0.765	0.827	4.98284e-13
Rc3h2	1.9243e-17	0.583275	0.674	0.74	5.01049e-13
Camta2	2.02609e-17	-1.04101	0.331	0.441	5.27553e-13
Cbfa2t2	2.05632e-17	-0.688227	0.387	0.499	5.35426e-13
Kat2a	2.20691e-17	-1.4457	0.708	0.77	5.74634e-13
Fbxw11	2.3386e-17	-1.20512	0.746	0.801	6.08925e-13
Gtf2h4	2.41996e-17	-0.560283	0.36	0.469	6.3011e-13
Pmaip1	2.56067e-17	7.99333	0.727	0.799	6.66747e-13
Cirbp	2.62269e-17	-4.46466	0.982	0.982	6.82896e-13
Selenok	2.70264e-17	3.97837	0.952	0.744	7.03713e-13
Far1	2.72283e-17	-1.75703	0.674	0.746	7.08969e-13
Bnc1	2.73178e-17	-1.73727	0.436	0.545	7.11301e-13
Cnot9	2.85164e-17	-6.15671	0.915	0.714	7.4251e-13
Hdac2	2.93922e-17	-1.56705	0.912	0.927	7.65313e-13
Pisd	3.3523e-17	-1.11191	0.509	0.61	8.72872e-13
Sparc	3.35607e-17	-63.3295	0.176	0.271	8.73854e-13
Smg7	3.37328e-17	-2.56914	0.945	0.953	8.78334e-13
Eno1b	3.53669e-17	3.4445	0.557	0.651	9.20884e-13
Xaf1	3.67151e-17	19.8852	0.518	0.412	9.55988e-13
Rock2	3.72043e-17	-5.67388	0.957	0.963	9.68726e-13
Fam241a	3.87357e-17	0.629943	0.547	0.416	1.0086e-12
Fam208b	4.02878e-17	-1.86854	0.934	0.941	1.04901e-12
Kctd18	4.33699e-17	-3.41283	0.812	0.843	1.12927e-12
Atp5mpl	4.55001e-17	4.43872	0.956	0.747	1.18473e-12
Med12	4.56416e-17	-0.957896	0.726	0.795	1.18842e-12
Pde4c	4.56472e-17	-8.87768	0.6	0.676	1.18856e-12
Bptf	4.6546e-17	-5.99555	0.963	0.964	1.21196e-12
Utp11	4.70643e-17	-17.6213	0.845	0.667	1.22546e-12
Prkdc	4.71897e-17	-1.70408	0.576	0.668	1.22872e-12
Ewsr1	4.88655e-17	-13.0192	0.999	0.996	1.27236e-12
Ctc1	4.91273e-17	-0.870655	0.326	0.438	1.27918e-12
Hspd1	4.94438e-17	4.66698	0.991	0.99	1.28742e-12
Mob2	4.97927e-17	1.49683	0.477	0.582	1.2965e-12
Ccpg1	5.04397e-17	-0.560236	0.434	0.534	1.31335e-12
Fbxo9	5.23987e-17	-3.21552	0.833	0.875	1.36436e-12
Bag5	5.36415e-17	-1.13746	0.178	0.278	1.39672e-12
Tuft1	5.68897e-17	-0.814927	0.508	0.6	1.48129e-12
Brd3	5.70096e-17	-8.16725	0.978	0.982	1.48442e-12
Park7	5.81877e-17	-0.756708	0.859	0.894	1.51509e-12
Ap3d1	5.99303e-17	-0.362197	0.815	0.867	1.56046e-12
Ddhd2	5.99902e-17	-2.39705	0.843	0.877	1.56202e-12
Clptm1l	6.12617e-17	-1.81744	0.647	0.72	1.59513e-12
Gm47283	6.17448e-17	-16.4688	0.737	0.679	1.60771e-12
Kmt2a	6.25933e-17	-0.752347	0.964	0.966	1.62981e-12
Ptch1	6.41454e-17	-1.30744	0.64	0.717	1.67022e-12
Klc4	6.54907e-17	-0.577915	0.418	0.522	1.70525e-12
Dnd1	6.60359e-17	4.07569	0.819	0.863	1.71944e-12
Abcf3	6.61505e-17	-0.382141	0.534	0.626	1.72243e-12
Gigyf2	6.72562e-17	-6.20758	0.829	0.862	1.75122e-12
Tex10	6.78014e-17	-5.38001	0.985	0.979	1.76541e-12
Mark2	6.95894e-17	-3.35516	0.907	0.926	1.81197e-12
Pfn2	7.0592e-17	-0.805735	0.352	0.459	1.83808e-12
Stat3	7.41488e-17	2.45427	0.856	0.892	1.93069e-12
Zfp462	7.96809e-17	-5.73646	0.886	0.913	2.07473e-12
Sdhb	8.10903e-17	-0.736804	0.803	0.848	2.11143e-12
Srrm1	8.36656e-17	-12.0522	0.999	0.997	2.17849e-12
Arhgap44	8.53551e-17	-0.341142	0.547	0.634	2.22248e-12
Atp5c1	8.79384e-17	-1.619	0.971	0.972	2.28974e-12
Ube2j2	8.86692e-17	-3.32698	0.931	0.945	2.30877e-12
Pygb	8.92623e-17	-1.99616	0.627	0.702	2.32421e-12
Arfgap1	9.05456e-17	-1.79434	0.585	0.682	2.35763e-12
Atp11a	9.30364e-17	-32.2824	0.332	0.438	2.42248e-12
Lonp2	9.50165e-17	-2.7	0.721	0.639	2.47404e-12
Slc35b4	9.60307e-17	-0.607426	0.569	0.665	2.50045e-12
Rab14	1.08048e-16	1.25629	0.944	0.956	2.81334e-12
Ubl3	1.09455e-16	-0.925394	0.4	0.505	2.84999e-12
Vcl	1.09505e-16	-2.19047	0.741	0.796	2.85128e-12
Tanc2	1.10153e-16	-1.66705	0.832	0.865	2.86818e-12
Ash1l	1.10796e-16	-1.69421	0.888	0.912	2.8849e-12
Diexf	1.27328e-16	-0.854058	0.449	0.546	3.31536e-12
Fbxw9	1.28641e-16	-0.748835	0.335	0.443	3.34957e-12
Fam98a	1.30443e-16	1.70409	0.796	0.831	3.39647e-12
Kdm5a	1.41241e-16	-5.72526	0.964	0.968	3.67764e-12
Ncoa6	1.44749e-16	-0.795535	0.579	0.68	3.76899e-12
Slc9a1	1.54921e-16	-1.33073	0.376	0.477	4.03385e-12
Adprh	1.68488e-16	-4.40868	0.854	0.891	4.38709e-12
Stk11ip	1.70158e-16	-0.926442	0.749	0.8	4.43057e-12
Fkbp8	1.74293e-16	-2.00671	0.667	0.739	4.53824e-12
Ckap5	1.75359e-16	-11.9983	0.953	0.96	4.56601e-12
S100a10	1.77639e-16	-0.837898	0.079	0.155	4.62536e-12
Eif4enif1	1.78072e-16	-1.94681	0.771	0.823	4.63664e-12
Fbrs	1.80571e-16	-0.301455	0.291	0.395	4.7017e-12
Gdi1	1.96444e-16	-1.69285	0.58	0.659	5.11502e-12
Wdr70	1.99553e-16	1.26798	0.605	0.493	5.19595e-12
Spg11	2.00306e-16	-1.78451	0.468	0.562	5.21558e-12
Actn4	2.03142e-16	-1.49295	0.897	0.924	5.28942e-12
Fbxo11	2.03585e-16	-1.21876	0.559	0.653	5.30094e-12
Snx18	2.13124e-16	-8.14084	0.88	0.911	5.54933e-12
Tsr1	2.18207e-16	-4.51945	0.886	0.915	5.68166e-12
Srsf2	2.18648e-16	11.1553	0.999	0.997	5.69315e-12
Nsd3	2.18776e-16	0.89703	0.778	0.625	5.69649e-12
Agap1	2.25732e-16	-2.6265	0.7	0.768	5.87761e-12
Qars	2.29516e-16	-1.07609	0.765	0.821	5.97614e-12
Eif4g2	2.32018e-16	-4.71199	0.997	0.994	6.04128e-12
Mapk1	2.34982e-16	2.09308	0.985	0.984	6.11847e-12
Trim44	2.37834e-16	-0.962768	0.599	0.689	6.19272e-12
Rab22a	2.45278e-16	-0.597296	0.703	0.774	6.38654e-12
Daam2	2.46694e-16	-0.740826	0.076	0.149	6.42342e-12
Cers6	2.46951e-16	-0.510243	0.719	0.773	6.43012e-12
Ppp6c	2.4877e-16	-2.1167	0.799	0.841	6.47747e-12
Cacfd1	2.62999e-16	-1.28527	0.507	0.603	6.84798e-12
Phactr4	2.74856e-16	1.44083	0.828	0.872	7.1567e-12
Dock7	2.7841e-16	-4.21959	0.846	0.875	7.24925e-12
Abtb2	2.90804e-16	-0.594459	0.282	0.385	7.57196e-12
Gnl3	2.96903e-16	3.81225	0.987	0.983	7.73076e-12
Ndc1	2.99746e-16	-1.14848	0.691	0.751	7.8048e-12
Emc8	3.08323e-16	-4.68265	0.912	0.938	8.02812e-12
Zfp706	3.13142e-16	-1.20805	0.615	0.702	8.15358e-12
Rnf38	3.14081e-16	-1.33363	0.747	0.801	8.17805e-12
Pias4	3.17088e-16	-1.65376	0.679	0.752	8.25633e-12
Ccz1	3.19557e-16	-53.4551	0.563	0.665	8.32063e-12
Itfg2	3.21687e-16	-0.717334	0.39	0.492	8.37609e-12
Ptpn12	3.27759e-16	-4.22968	0.883	0.91	8.53418e-12
Trpm7	3.34594e-16	-2.92911	0.833	0.867	8.71216e-12
Stxbp3	3.43099e-16	-0.565213	0.307	0.418	8.93361e-12
Arpc2	3.4444e-16	-7.52918	0.997	0.992	8.96854e-12
Cnot6l	3.58786e-16	-2.20313	0.931	0.949	9.34206e-12
Rimkla	3.6056e-16	-1.6356	0.309	0.408	9.38827e-12
Prpf19	3.63294e-16	-1.19041	0.866	0.885	9.45946e-12
Ado	3.70567e-16	-2.53492	0.811	0.844	9.64882e-12
Wdfy1	3.71432e-16	1.8072	0.434	0.53	9.67136e-12
Gnas	3.96434e-16	-181.471	0.732	0.804	1.03223e-11
Cdv3	4.00011e-16	-0.620123	0.843	0.875	1.04155e-11
Ahdc1	4.04008e-16	-2.07555	0.667	0.757	1.05196e-11
Dicer1	4.11664e-16	-4.22194	0.86	0.903	1.07189e-11
Galnt12	4.24385e-16	-0.500256	0.286	0.389	1.10501e-11
Aftph	4.84741e-16	0.474651	0.627	0.705	1.26217e-11
Flot2	5.13262e-16	-2.31213	0.704	0.764	1.33643e-11
Gm364	5.29577e-16	-2.6767	0.693	0.749	1.37891e-11
Sun1	5.40667e-16	-12.9948	0.587	0.684	1.40779e-11
Gm16499	5.54482e-16	0.277279	0.341	0.233	1.44376e-11
Ube2i	5.66319e-16	-4.75578	0.994	0.987	1.47458e-11
Rab1a	5.80708e-16	-11.5638	0.967	0.971	1.51205e-11
Asna1	6.00286e-16	-7.18671	0.93	0.93	1.56303e-11
Arrb2	6.17931e-16	-3.93531	0.894	0.912	1.60897e-11
Rpl29	6.22542e-16	-4.13524	0.996	0.984	1.62098e-11
Gbf1	6.29871e-16	-0.4067	0.347	0.451	1.64006e-11
Rab24	6.51405e-16	-0.889779	0.441	0.541	1.69613e-11
Ywhah	6.65455e-16	-8.37217	0.731	0.804	1.73271e-11
Luc7l3	6.67421e-16	-6.1938	0.962	0.964	1.73783e-11
Bpnt1	6.83789e-16	-0.574998	0.318	0.419	1.78045e-11
Dym	6.85106e-16	-2.25419	0.546	0.64	1.78388e-11
Arhgef11	6.90415e-16	-0.648988	0.641	0.708	1.7977e-11
Ccdc174	6.92626e-16	-1.77654	0.662	0.734	1.80346e-11
Apc	6.96136e-16	2.46319	0.94	0.951	1.8126e-11
Fam53c	6.96855e-16	-5.76897	0.916	0.931	1.81447e-11
Rbm5	7.18473e-16	-2.42966	0.84	0.877	1.87076e-11
Kansl3	7.62222e-16	-0.794243	0.571	0.667	1.98467e-11
Sf3a1	7.99229e-16	-0.800417	0.758	0.814	2.08103e-11
Slc38a2	8.29227e-16	-3.20724	0.433	0.521	2.15914e-11
Fbxo31	8.36346e-16	1.09445	0.852	0.878	2.17768e-11
St5	8.46711e-16	-0.772689	0.549	0.63	2.20467e-11
Sfpq	8.56032e-16	1.13659	0.999	0.998	2.22893e-11
Vsig10	8.5678e-16	-0.966082	0.523	0.614	2.23088e-11
Ahctf1	8.84489e-16	-2.66254	0.83	0.872	2.30303e-11
Mt1	9.2834e-16	-40.7355	1	0.991	2.41721e-11
Acap3	9.63803e-16	-0.535412	0.228	0.325	2.50955e-11
Plec	9.66074e-16	-0.779784	0.21	0.31	2.51546e-11
Ubb	9.72644e-16	-16.108	1	0.992	2.53257e-11
Ciao1	1.02207e-15	-0.511446	0.483	0.584	2.66127e-11
Dram2	1.03505e-15	-0.363873	0.164	0.254	2.69507e-11
Gga1	1.04974e-15	-1.55347	0.562	0.652	2.73331e-11
Ankrd12	1.05464e-15	-5.22609	0.946	0.95	2.74606e-11
Trim24	1.08585e-15	-1.50977	0.891	0.914	2.82735e-11
Fut8	1.09896e-15	-0.389016	0.239	0.338	2.86148e-11
Med9	1.10313e-15	-0.628058	0.379	0.474	2.87232e-11
2700081O15Rik	1.20826e-15	-1.1809	0.266	0.37	3.14607e-11
Nono	1.2245e-15	-6.11121	0.953	0.961	3.18836e-11
Cbln2	1.29507e-15	-4.0133	0.458	0.556	3.37211e-11
Ndufa6	1.32519e-15	0.838252	0.815	0.853	3.45054e-11
Cpsf6	1.33242e-15	-1.505	0.663	0.723	3.46935e-11
Bloc1s2	1.40148e-15	-1.49999	0.658	0.731	3.64917e-11
Mllt6	1.52988e-15	-0.387657	0.881	0.908	3.98351e-11
Wdr11	1.56081e-15	-0.863863	0.452	0.563	4.06405e-11
Rps9	1.58144e-15	29.4573	1	0.999	4.11776e-11
Sptan1	1.59603e-15	-10.3231	1	0.995	4.15575e-11
Srprb	1.64594e-15	-0.942131	0.502	0.583	4.28569e-11
Prkch	1.70601e-15	-0.334724	0.284	0.389	4.44211e-11
Ndufs2	1.72574e-15	-1.21808	0.819	0.855	4.49349e-11
Pet2	1.77347e-15	-5.88147	0.682	0.747	4.61777e-11
Xpot	1.82954e-15	-3.75877	0.913	0.921	4.76375e-11
Tnpo1	1.88426e-15	-3.89138	0.972	0.97	4.90625e-11
Sdccag3	1.95265e-15	1.1735	0.606	0.695	5.08431e-11
Rnf149	2.05992e-15	-2.94865	0.982	0.978	5.36362e-11
Zfp598	2.17608e-15	-0.516838	0.596	0.677	5.66608e-11
Srp9	2.21699e-15	-4.03317	0.888	0.902	5.7726e-11
Tut4	2.23682e-15	-1.91183	0.915	0.72	5.82424e-11
Fnip2	2.2436e-15	-0.811803	0.683	0.732	5.84188e-11
Ccdc9	2.38612e-15	-2.17829	0.653	0.736	6.21299e-11
Ywhaq	2.44948e-15	-1.93347	0.998	0.993	6.37795e-11
Cox5a	2.56529e-15	-14.911	0.982	0.972	6.6795e-11
Mcrip1	2.58605e-15	-0.326794	0.89	0.712	6.73355e-11
Fbxo33	2.6362e-15	-1.10997	0.425	0.521	6.86414e-11
Stx5a	2.64118e-15	-0.853862	0.728	0.792	6.87709e-11
Sft2d2	2.66995e-15	-0.677938	0.372	0.468	6.95201e-11
Klhl21	2.69715e-15	-1.74174	0.563	0.642	7.02284e-11
Glce	2.69842e-15	-4.41934	0.678	0.744	7.02613e-11
Wdr24	2.70809e-15	-0.334115	0.167	0.258	7.05133e-11
Axin1	2.75989e-15	-0.435888	0.666	0.738	7.1862e-11
Aldh2	2.77709e-15	-2.10003	0.731	0.803	7.23098e-11
Camk2n1	2.79493e-15	-10.4113	0.724	0.784	7.27745e-11
Dync1li1	2.9655e-15	-1.64645	0.834	0.882	7.72157e-11
Rfx7	2.98337e-15	14.5775	0.715	0.771	7.7681e-11
Dcaf7	2.98959e-15	-3.30143	0.841	0.872	7.7843e-11
Sec62	3.08236e-15	-3.07993	0.977	0.968	8.02585e-11
Sgo2a	3.08681e-15	-2.71062	0.856	0.674	8.03743e-11
Prdm4	3.09144e-15	-0.885511	0.413	0.51	8.04949e-11
Ncapd3	3.11688e-15	-1.72555	0.874	0.899	8.11574e-11
Ube4a	3.18174e-15	-0.262249	0.601	0.689	8.28461e-11
3110045C21Rik	3.19891e-15	0.477189	0.321	0.222	8.32931e-11
Ankrd6	3.24748e-15	-0.602871	0.168	0.256	8.4558e-11
Nmd3	3.34491e-15	-0.523042	0.639	0.708	8.70947e-11
Eftud2	3.3546e-15	-1.16047	0.925	0.942	8.73471e-11
Prrc2b	3.45335e-15	0.884154	0.94	0.963	8.99184e-11
Lpcat1	3.5717e-15	-1.819	0.593	0.67	9.3e-11
Cplane1	3.57621e-15	3.44664	0.723	0.573	9.31174e-11
Pcm1	3.60174e-15	-8.39026	0.981	0.987	9.37822e-11
Alkbh5	3.72527e-15	-12.8233	0.994	0.98	9.69985e-11
Akr1a1	3.9459e-15	3.35668	0.973	0.972	1.02743e-10
Nr1h2	4.2075e-15	-2.93525	0.643	0.714	1.09555e-10
Zfyve28	4.26288e-15	-0.495453	0.168	0.261	1.10997e-10
Sbf1	4.27703e-15	-0.737972	0.499	0.593	1.11365e-10
Ddx17	4.41592e-15	-1.44021	0.893	0.92	1.14982e-10
Uhrf1bp1	4.4282e-15	-0.463366	0.393	0.495	1.15301e-10
Hspe1	4.45813e-15	13.4673	1	0.996	1.16081e-10
Uso1	4.45838e-15	1.62159	0.778	0.839	1.16087e-10
Ap3s1	4.52393e-15	-1.84719	0.692	0.769	1.17794e-10
Abhd16a	4.74909e-15	-1.08357	0.56	0.652	1.23657e-10
Tsc22d2	4.80265e-15	-3.28525	0.798	0.835	1.25052e-10
Tube1	4.94707e-15	-0.950644	0.277	0.375	1.28812e-10
Pik3r4	5.05497e-15	-0.897413	0.487	0.584	1.31621e-10
Kat6a	5.06669e-15	0.530607	0.946	0.964	1.31926e-10
Ncoa2	5.0875e-15	-1.95307	0.5	0.589	1.32468e-10
Map2k2	5.09225e-15	-2.02498	0.82	0.853	1.32592e-10
Nrbp2	5.32543e-15	-1.15434	0.183	0.274	1.38663e-10
Uba1y	5.38868e-15	-4.82391	0.967	0.966	1.40311e-10
Ehd1	5.39428e-15	-4.36713	0.728	0.779	1.40456e-10
Hddc2	5.3958e-15	-0.478634	0.33	0.433	1.40496e-10
Pik3ca	5.40259e-15	-2.89607	0.659	0.729	1.40673e-10
Rabac1	5.5075e-15	-0.994872	0.389	0.489	1.43404e-10
Pcp4l1	5.90488e-15	-2.97303	0.649	0.711	1.53751e-10
Dnajb6	6.06485e-15	1.37837	0.997	0.993	1.57916e-10
Tsc2	6.06567e-15	-1.0736	0.7	0.766	1.57938e-10
Slc5a3	6.24976e-15	-0.889466	0.469	0.568	1.62731e-10
Neto2	6.3223e-15	9.32624	0.549	0.632	1.6462e-10
Ddost	6.34669e-15	2.33686	0.991	0.982	1.65255e-10
Plxna1	6.39426e-15	-1.50435	0.744	0.815	1.66494e-10
Zfp384	6.47468e-15	-0.687164	0.584	0.669	1.68588e-10
Epb41l5	7.012e-15	-2.96239	0.918	0.934	1.82578e-10
Jpt1	7.05899e-15	2.31943	0.895	0.707	1.83802e-10
Cep68	7.07124e-15	-0.633597	0.392	0.486	1.84121e-10
Ankrd54	7.40657e-15	-0.541857	0.244	0.34	1.92852e-10
Hnrnpl	7.40991e-15	-22.3761	0.997	0.994	1.92939e-10
Srsf4	7.47608e-15	-1.30843	0.841	0.882	1.94662e-10
Lin7c	7.77633e-15	-1.43923	0.65	0.72	2.0248e-10
Arih1	7.93671e-15	-0.543583	0.906	0.923	2.06656e-10
Sfrp1	8.03615e-15	-3.63497	0.441	0.532	2.09245e-10
Gclm	8.17479e-15	-1.93749	0.958	0.955	2.12855e-10
Snx12	8.30349e-15	-2.55588	0.843	0.878	2.16206e-10
Bnip2	8.52503e-15	-2.29035	0.838	0.871	2.21975e-10
Map3k7	8.66012e-15	-1.98137	0.721	0.794	2.25492e-10
Acat2	8.66983e-15	-3.51949	0.694	0.756	2.25745e-10
Card10	9.1866e-15	-1.3318	0.491	0.586	2.39201e-10
Rnf126	1.02915e-14	-1.5015	0.727	0.772	2.67971e-10
Slc43a2	1.04314e-14	-2.05225	0.47	0.563	2.71614e-10
Akirin1	1.04999e-14	-16.8071	0.943	0.938	2.73395e-10
Arel1	1.0794e-14	-1.31277	0.424	0.525	2.81053e-10
Cep120	1.20907e-14	-0.539896	0.577	0.658	3.14818e-10
Ints3	1.22178e-14	-0.978379	0.487	0.574	3.18126e-10
Cep295	1.23585e-14	-2.31574	0.838	0.878	3.2179e-10
Larp4	1.25035e-14	-3.65917	0.932	0.941	3.25567e-10
Fam135a	1.25457e-14	-1.22155	0.675	0.743	3.26664e-10
Spin1	1.27207e-14	-0.871695	0.961	0.972	3.31221e-10
Setd1a	1.29303e-14	-0.55728	0.845	0.884	3.36679e-10
Gm5751	1.38692e-14	-0.345707	0.07	0.136	3.61127e-10
Ddx6	1.39591e-14	-5.25313	0.993	0.992	3.63466e-10
Akap8	1.41778e-14	-9.64032	0.919	0.943	3.69161e-10
Glis3	1.43018e-14	-28.5098	0.852	0.884	3.72391e-10
4930452B06Rik	1.43545e-14	-0.635475	0.241	0.334	3.73763e-10
Lamc1	1.44252e-14	-1.48156	0.501	0.593	3.75602e-10
Ndufa9	1.49546e-14	-4.90432	0.912	0.928	3.89387e-10
Smu1	1.4967e-14	-0.543118	0.8	0.849	3.89712e-10
Atf7	1.58622e-14	13.7086	0.738	0.791	4.13019e-10
Lrrc47	1.61726e-14	-1.38625	0.878	0.9	4.21103e-10
Ppp4r3b	1.64352e-14	0.404894	0.737	0.582	4.27941e-10
Sgta	1.64398e-14	-2.89832	0.87	0.899	4.28061e-10
Fndc3b	1.65453e-14	-0.657641	0.391	0.486	4.30807e-10
Ranbp9	1.702e-14	-1.4434	0.74	0.789	4.43166e-10
Cgn	1.71506e-14	-0.297389	0.227	0.319	4.46568e-10
Rrbp1	1.75074e-14	2.93099	0.952	0.953	4.55859e-10
Gle1	1.79378e-14	-2.32043	0.844	0.882	4.67064e-10
Cbx3	1.84936e-14	9.8043	1	0.997	4.81537e-10
Mmp9	1.87505e-14	-34.9462	0.629	0.713	4.88226e-10
Lats1	1.92127e-14	-0.415759	0.309	0.41	5.00259e-10
Mast3	1.9225e-14	-0.609148	0.235	0.33	5.0058e-10
Tgfbr1	1.92701e-14	-1.0994	0.351	0.446	5.01754e-10
Emg1	1.95935e-14	-1.09643	0.96	0.97	5.10176e-10
Chkb	1.98816e-14	-0.43558	0.16	0.245	5.17678e-10
Kansl1	2.11064e-14	-1.99568	0.947	0.952	5.49569e-10
Pdcd6ip	2.13952e-14	-0.92701	0.649	0.727	5.57087e-10
Kti12	2.17756e-14	-0.849093	0.419	0.512	5.66994e-10
Sertad4	2.21829e-14	-1.894	0.463	0.553	5.77597e-10
Slc7a6os	2.26109e-14	1.22035	0.358	0.455	5.88743e-10
Ccdc127	2.30475e-14	-1.43287	0.666	0.733	6.0011e-10
Ipo7	2.36503e-14	-1.70675	0.668	0.73	6.15807e-10
Klf8	2.37243e-14	-2.39481	0.568	0.636	6.17734e-10
Snx14	2.41006e-14	-0.96835	0.52	0.612	6.27531e-10
Fyn	2.42081e-14	-10.2366	0.964	0.971	6.30332e-10
Dars	2.49148e-14	2.82533	0.777	0.834	6.48732e-10
Hip1	2.53424e-14	-2.72384	0.727	0.777	6.59866e-10
Txndc16	2.59676e-14	14.4523	0.726	0.774	6.76145e-10
Mau2	2.5987e-14	-0.811258	0.564	0.65	6.7665e-10
Spock2	2.61968e-14	-6.46762	0.076	0.143	6.82111e-10
Rpa1	2.93949e-14	-3.27646	0.883	0.896	7.65384e-10
Fiz1	2.98838e-14	-0.901474	0.512	0.608	7.78115e-10
Robo1	3.01501e-14	-1.36491	0.466	0.559	7.85049e-10
Myef2	3.06943e-14	-1.9709	0.736	0.799	7.99218e-10
Slc25a3	3.38699e-14	-3.55148	0.996	0.992	8.81905e-10
Eif3k	3.57104e-14	0.650806	0.992	0.987	9.29827e-10
Creg1	3.57252e-14	-0.502	0.161	0.245	9.30214e-10
Lpin2	3.58412e-14	-1.35923	0.774	0.836	9.33234e-10
Tmem94	3.58847e-14	-0.364064	0.229	0.32	9.34366e-10
Cnot8	3.67329e-14	-0.654506	0.525	0.623	9.5645e-10
Vim	3.71511e-14	-43.3742	0.077	0.144	9.6734e-10
Lsm8	3.79571e-14	-1.10504	0.987	0.983	9.88326e-10
Sycp2	3.93009e-14	-4.90045	0.93	0.947	1.02332e-09
Fam222b	4.00272e-14	-1.50529	0.924	0.924	1.04223e-09
Mut	4.03838e-14	-0.506849	0.169	0.253	1.05151e-09
Cacna1b	4.11357e-14	-0.651833	0.142	0.223	1.07109e-09
Zc3hc1	4.14949e-14	-0.954665	0.598	0.683	1.08044e-09
Suco	4.18923e-14	-1.13153	0.648	0.73	1.09079e-09
2900026A02Rik	4.2624e-14	-0.284473	0.771	0.825	1.10984e-09
U2surp	4.46643e-14	-3.21153	0.976	0.977	1.16297e-09
Etnk1	4.50581e-14	-1.72406	0.824	0.861	1.17322e-09
Wipf2	4.5783e-14	2.15126	0.837	0.868	1.1921e-09
Lifr	4.64323e-14	-0.383136	0.204	0.295	1.209e-09
Gm45716	4.70958e-14	-6.66738	0.91	0.706	1.22628e-09
Rce1	4.90977e-14	-0.748868	0.563	0.648	1.27841e-09
Golph3	4.94667e-14	-2.48358	0.777	0.834	1.28801e-09
Luc7l2	5.00034e-14	50.2718	0.986	0.985	1.30199e-09
Rad23b	5.14275e-14	-0.753218	0.946	0.958	1.33907e-09
Wdr5	5.18556e-14	-0.376726	0.942	0.944	1.35022e-09
Ormdl3	5.31132e-14	-2.76072	0.69	0.745	1.38296e-09
Mroh1	5.39519e-14	-0.304751	0.171	0.258	1.4048e-09
Chd1	5.57804e-14	3.44159	0.626	0.697	1.45241e-09
Noc2l	5.90545e-14	-1.02675	0.903	0.919	1.53766e-09
Zfp512b	5.92738e-14	-0.734737	0.476	0.575	1.54337e-09
Slf2	5.9504e-14	-3.39368	0.761	0.614	1.54936e-09
Myo9a	6.03033e-14	-2.86513	0.939	0.942	1.57018e-09
Med25	6.0542e-14	-1.28868	0.931	0.926	1.57639e-09
Cyth2	6.06397e-14	-1.35513	0.76	0.798	1.57894e-09
Ap1b1	6.24186e-14	-2.18013	0.759	0.816	1.62526e-09
Arfgap2	6.29326e-14	-0.82792	0.545	0.636	1.63864e-09
Adnp2	6.34884e-14	-0.480439	0.549	0.635	1.65311e-09
Uqcrh	6.40228e-14	6.39262	0.995	0.99	1.66703e-09
Bclaf1	6.45919e-14	12.4107	0.995	0.989	1.68184e-09
Nfrkb	6.50465e-14	-1.79391	0.51	0.595	1.69368e-09
Macf1	6.55384e-14	-3.24566	0.87	0.909	1.70649e-09
Fam241b	6.67537e-14	2.18667	0.703	0.56	1.73813e-09
Cry1	6.87115e-14	-1.38261	0.635	0.703	1.78911e-09
Washc2	7.14224e-14	1.56004	0.903	0.709	1.8597e-09
Mapk10	7.15529e-14	2.02953	0.713	0.785	1.86309e-09
Gtf2h2	7.49402e-14	-0.490468	0.701	0.766	1.95129e-09
Arhgap1	7.50502e-14	-2.41726	0.87	0.899	1.95416e-09
Pabpn1	7.52828e-14	-0.963646	0.303	0.39	1.96021e-09
Lsm14a	7.63998e-14	-1.86437	0.854	0.886	1.9893e-09
Ppfibp1	7.64096e-14	-2.35856	0.741	0.806	1.98955e-09
Rexo1	8.3321e-14	-0.680908	0.329	0.425	2.16951e-09
Tjp2	8.50488e-14	-2.45502	0.736	0.785	2.2145e-09
Igf2r	8.69066e-14	-0.803938	0.597	0.684	2.26287e-09
Gapdh	8.89189e-14	5.88017	0.997	0.989	2.31527e-09
Ttf1	9.00828e-14	2.37596	0.744	0.794	2.34558e-09
Gtpbp2	9.01091e-14	-0.983909	0.449	0.54	2.34626e-09
Sox4	9.29669e-14	-15.1762	0.997	0.991	2.42067e-09
BC055324	9.47664e-14	-1.10338	0.76	0.801	2.46753e-09
Fubp1	9.8115e-14	2.59817	0.995	0.991	2.55472e-09
Zbtb16	9.87227e-14	-14.288	0.972	0.968	2.57054e-09
Cmtm6	1.00089e-13	-0.737089	0.61	0.691	2.60613e-09
Vapa	1.01096e-13	-5.8718	0.993	0.994	2.63234e-09
Prpf8	1.01277e-13	-7.05359	0.969	0.975	2.63706e-09
Slc15a4	1.02494e-13	-0.679341	0.312	0.402	2.66874e-09
Dusp9	1.03816e-13	-0.599068	0.623	0.689	2.70317e-09
Cpeb1	1.07743e-13	-2.23435	0.682	0.761	2.8054e-09
Apbb1	1.09522e-13	-0.755374	0.263	0.358	2.85173e-09
Lman1	1.11543e-13	-2.63181	0.941	0.943	2.90437e-09
Sf3b2	1.14666e-13	5.29766	0.996	0.996	2.98566e-09
Ldb1	1.1529e-13	-2.29002	0.935	0.941	3.00191e-09
Ube2g1	1.15736e-13	-1.31488	0.806	0.862	3.01352e-09
Rbfa	1.15959e-13	-1.32611	0.492	0.571	3.01935e-09
Pgam5	1.20174e-13	-0.312683	0.746	0.792	3.1291e-09
Flna	1.22428e-13	-1.72808	0.479	0.571	3.18779e-09
Dus1l	1.26315e-13	-0.658851	0.428	0.526	3.28899e-09
Ptp4a2	1.27483e-13	-2.33927	0.97	0.968	3.31941e-09
Trim27	1.29193e-13	-2.21242	0.74	0.799	3.36393e-09
Lmbrd1	1.3133e-13	-0.404381	0.251	0.342	3.41958e-09
Extl3	1.35319e-13	-0.458026	0.281	0.377	3.52343e-09
Rb1cc1	1.35488e-13	-1.34537	0.887	0.904	3.52783e-09
Eri2	1.36326e-13	-1.08573	0.493	0.584	3.54966e-09
Atg16l1	1.37e-13	-1.26397	0.546	0.623	3.5672e-09
Stag3	1.37501e-13	-7.07052	0.906	0.926	3.58024e-09
Ubr3	1.47699e-13	-1.13694	0.735	0.792	3.84578e-09
Chmp7	1.49721e-13	-1.78587	0.689	0.745	3.89844e-09
Cep192	1.50577e-13	-1.76192	0.694	0.75	3.92072e-09
Elovl6	1.52298e-13	-4.53896	0.74	0.786	3.96554e-09
Atad1	1.56779e-13	-0.854054	0.781	0.826	4.0822e-09
Aldh7a1	1.56952e-13	-2.09963	0.616	0.689	4.08673e-09
Lpp	1.58568e-13	-1.41352	0.39	0.493	4.12879e-09
Acvr1b	1.58908e-13	-0.574327	0.269	0.359	4.13764e-09
Rab8a	1.60098e-13	-0.317135	0.48	0.565	4.16862e-09
Casp2	1.60945e-13	-1.41163	0.805	0.838	4.19067e-09
Vcpip1	1.66887e-13	-3.01159	0.787	0.839	4.34541e-09
Klhdc10	1.70977e-13	-1.23112	0.728	0.772	4.4519e-09
Spcs1	1.7221e-13	0.772353	0.488	0.579	4.484e-09
Phb2	1.76976e-13	9.61927	0.974	0.973	4.60809e-09
Neo1	1.80892e-13	-2.80233	0.553	0.634	4.71006e-09
Slc39a7	1.82818e-13	-3.80465	0.876	0.886	4.76021e-09
Med28	1.88494e-13	-1.57426	0.839	0.867	4.908e-09
Edem3	1.90933e-13	-0.409692	0.172	0.257	4.97152e-09
Arvcf	1.92292e-13	-0.744009	0.409	0.496	5.00689e-09
Zranb1	1.94593e-13	-1.61753	0.935	0.945	5.06681e-09
Ttc3	1.96753e-13	-9.77978	0.984	0.985	5.12307e-09
Mmp17	2.00037e-13	-0.415118	0.116	0.189	5.20857e-09
Leng8	2.05632e-13	-3.32948	0.832	0.858	5.35424e-09
Mrpl17	2.21386e-13	-1.31707	0.734	0.787	5.76445e-09
Zpr1	2.21825e-13	3.51847	0.739	0.797	5.77587e-09
Trappc6b	2.23898e-13	-0.385077	0.403	0.495	5.82986e-09
Tsnax	2.24378e-13	-0.971434	0.868	0.893	5.84236e-09
Cxxc5	2.25622e-13	-0.380071	0.791	0.838	5.87473e-09
Rbpj	2.26581e-13	-1.91068	0.812	0.86	5.89972e-09
Col13a1	2.29265e-13	-1.00822	0.328	0.418	5.96961e-09
Klhl2	2.31993e-13	-0.598493	0.2	0.285	6.04064e-09
Eif3i	2.3223e-13	-4.62524	0.987	0.985	6.04681e-09
Ell	2.33576e-13	-0.962201	0.551	0.624	6.08186e-09
Tmem30a	2.38478e-13	-0.840659	0.598	0.661	6.20948e-09
Pwp2	2.3989e-13	-0.398601	0.276	0.372	6.24625e-09
Amot	2.45633e-13	1.1529	0.569	0.656	6.39578e-09
Znhit6	2.4599e-13	-2.90595	0.804	0.861	6.40507e-09
Kbtbd2	2.47319e-13	-0.516528	0.319	0.419	6.43968e-09
4932438A13Rik	2.50647e-13	-4.14596	0.961	0.952	6.52635e-09
Map3k15	2.51008e-13	-0.935503	0.685	0.746	6.53576e-09
Sfr1	2.57764e-13	8.27137	0.999	0.993	6.71167e-09
Cops2	2.63957e-13	-0.67907	0.865	0.895	6.87291e-09
Obsl1	2.70773e-13	-0.671503	0.16	0.242	7.05039e-09
Myo18a	2.71942e-13	-12.4323	0.646	0.704	7.08082e-09
Ubtf	2.75013e-13	-6.377	0.943	0.957	7.1608e-09
Gatad2b	2.7536e-13	-0.860681	0.946	0.956	7.16982e-09
Nbeal2	2.79472e-13	-0.356764	0.138	0.215	7.2769e-09
Kif3c	2.81577e-13	-1.07154	0.376	0.463	7.3317e-09
Cnnm3	2.87112e-13	-0.881327	0.709	0.772	7.47582e-09
4931406P16Rik	2.91888e-13	-4.81123	0.855	0.885	7.60018e-09
Mysm1	2.92389e-13	-1.89465	0.773	0.818	7.61322e-09
Cops9	2.94138e-13	0.581939	0.766	0.614	7.65876e-09
Rab3a	3.05823e-13	-1.18315	0.485	0.57	7.96301e-09
Gstm1	3.05887e-13	-6.01487	0.399	0.49	7.96469e-09
Rps6ka3	3.14067e-13	-1.32659	0.628	0.709	8.17767e-09
Tmem18	3.17551e-13	-1.55266	0.575	0.651	8.26838e-09
Mypop	3.2384e-13	-0.583894	0.575	0.649	8.43215e-09
Hivep2	3.40822e-13	-4.60152	0.516	0.592	8.87433e-09
Pcif1	3.4231e-13	-2.15859	0.733	0.778	8.91307e-09
Maz	3.49044e-13	-4.21363	0.97	0.968	9.08842e-09
Exosc4	3.50026e-13	-0.404564	0.157	0.238	9.11398e-09
Zdhhc21	3.52086e-13	-0.9635	0.555	0.637	9.16762e-09
Epb41l4b	3.61163e-13	-13.7093	0.929	0.93	9.40395e-09
Neu1	3.6363e-13	-2.00365	0.214	0.299	9.46819e-09
Htt	3.66065e-13	-0.660351	0.437	0.524	9.5316e-09
Gm12355	3.79384e-13	0.765943	0.286	0.378	9.8784e-09
C77080	3.96703e-13	-0.395065	0.256	0.343	1.03293e-08
Kif22	4.01462e-13	-1.58443	0.485	0.566	1.04533e-08
Sik3	4.04376e-13	-2.54589	0.719	0.776	1.05291e-08
Jade1	4.32253e-13	-3.79354	0.942	0.945	1.1255e-08
Psmd3	4.33649e-13	-2.04607	0.77	0.809	1.12914e-08
Rspo2	4.35232e-13	-1.38143	0.38	0.477	1.13326e-08
Wdr90	4.47485e-13	-0.958813	0.232	0.318	1.16516e-08
Hspbap1	4.54794e-13	-1.44415	0.602	0.663	1.18419e-08
Chd8	4.55045e-13	-0.995883	0.913	0.929	1.18485e-08
Lyrm4	4.59064e-13	-2.25024	0.769	0.805	1.19531e-08
D17Wsu92e	4.64027e-13	-2.26396	0.854	0.888	1.20823e-08
Efr3a	4.64852e-13	-0.691719	0.849	0.885	1.21038e-08
Epn1	4.76835e-13	1.71358	0.762	0.809	1.24158e-08
Prkcsh	4.78915e-13	-0.912427	0.545	0.632	1.247e-08
Zfand6	4.8236e-13	-1.33618	0.899	0.923	1.25597e-08
Cct8	4.86811e-13	17.4109	0.999	0.996	1.26756e-08
Scrib	4.95462e-13	1.09495	0.924	0.937	1.29009e-08
Rps24	4.96847e-13	-6.52576	1	1	1.29369e-08
Ajuba	5.02188e-13	-1.4251	0.375	0.468	1.3076e-08
Cand1	5.05014e-13	-5.07639	0.813	0.842	1.31496e-08
Tmem70	5.10025e-13	-0.626313	0.443	0.54	1.328e-08
Sptssa	5.21434e-13	-1.01533	0.426	0.512	1.35771e-08
Spred1	5.21633e-13	-1.84707	0.769	0.807	1.35823e-08
Adipor1	5.26804e-13	-0.63217	0.812	0.858	1.37169e-08
Pmpca	5.32482e-13	-1.38523	0.766	0.817	1.38648e-08
Eif5b	5.43405e-13	-18.5867	0.999	0.997	1.41492e-08
Snapc3	5.48062e-13	-2.08229	0.482	0.572	1.42704e-08
Zfp40	5.4844e-13	-1.32604	0.156	0.236	1.42803e-08
Mapk8ip3	5.76355e-13	-0.589936	0.345	0.438	1.50071e-08
Ptprd	5.86786e-13	-1.16346	0.225	0.31	1.52787e-08
Clcn2	5.88502e-13	-0.402095	0.145	0.223	1.53234e-08
H2afy	5.89872e-13	-1.82562	0.983	0.984	1.53591e-08
Cxxc1	6.01147e-13	-7.49917	0.987	0.982	1.56527e-08
Cox14	6.0379e-13	0.653884	0.737	0.777	1.57215e-08
Xrn1	6.41317e-13	-1.31602	0.735	0.79	1.66986e-08
AC160336.1	6.43629e-13	0.870916	0.266	0.179	1.67588e-08
Rab3gap1	6.51105e-13	-3.21583	0.768	0.808	1.69535e-08
Ahsa1	6.52209e-13	-1.21303	0.67	0.735	1.69822e-08
Glud1	6.54669e-13	-2.30265	0.771	0.809	1.70463e-08
Trpc4ap	6.66689e-13	-0.675914	0.755	0.806	1.73592e-08
Rapgef2	6.84238e-13	-1.07003	0.635	0.714	1.78162e-08
Crebbp	6.98577e-13	5.3469	0.976	0.977	1.81895e-08
Pgrmc2	7.04109e-13	-0.591499	0.548	0.633	1.83336e-08
Ralgds	7.05612e-13	-0.389604	0.345	0.44	1.83727e-08
Sesn3	7.35999e-13	0.978552	0.474	0.568	1.91639e-08
Nr1d2	7.46656e-13	-1.08618	0.704	0.755	1.94414e-08
Nup188	7.80777e-13	-3.31949	0.9	0.921	2.03299e-08
Anapc2	7.86791e-13	-1.42783	0.794	0.824	2.04865e-08
Gstm6	7.92621e-13	-13.2267	0.193	0.275	2.06383e-08
Nagk	7.98592e-13	-0.483504	0.24	0.329	2.07937e-08
Btbd1	8.36274e-13	-3.34332	0.85	0.873	2.17749e-08
2410002F23Rik	8.49262e-13	-4.62791	0.785	0.843	2.21131e-08
Ctsa	8.5705e-13	1.40491	0.612	0.688	2.23159e-08
Tulp3	8.59018e-13	-18.232	0.653	0.721	2.23671e-08
Arhgef1	8.89015e-13	-3.45426	0.694	0.743	2.31482e-08
Tfrc	8.98215e-13	-1.36087	0.79	0.818	2.33877e-08
Trap1	9.0065e-13	-1.14058	0.706	0.76	2.34511e-08
Cox6b1	9.06897e-13	3.97859	0.997	0.993	2.36138e-08
Tmem33	9.29543e-13	-1.40074	0.545	0.626	2.42034e-08
Rbm7	9.30049e-13	-0.853222	0.86	0.884	2.42166e-08
Plekha1	9.46044e-13	-2.37389	0.89	0.905	2.46331e-08
Mapk12	9.57632e-13	-0.315723	0.183	0.266	2.49348e-08
Leo1	9.58629e-13	4.97965	0.4	0.492	2.49608e-08
Atp9b	9.87759e-13	-0.49233	0.326	0.42	2.57193e-08
Gpr107	1.00651e-12	-0.794105	0.506	0.595	2.62074e-08
Elk4	1.07338e-12	-2.13962	0.67	0.723	2.79487e-08
Mtif2	1.07988e-12	-7.85999	0.567	0.64	2.8118e-08
Srsf6	1.1019e-12	5.80063	0.989	0.987	2.86913e-08
Ccdc71l	1.16982e-12	-0.448639	0.271	0.363	3.04598e-08
Slc30a1	1.19079e-12	-0.69958	0.533	0.627	3.10057e-08
Pnma5	1.19187e-12	13.2103	0.942	0.883	3.10339e-08
Ppp1cc	1.19366e-12	-6.89963	0.994	0.989	3.10805e-08
Pafah1b3	1.19395e-12	-3.19798	0.692	0.755	3.1088e-08
Zbtb20	1.20099e-12	-7.01521	0.381	0.465	3.12713e-08
Acap2	1.213e-12	-5.13407	0.679	0.757	3.15842e-08
Ankrd13c	1.21312e-12	-0.818108	0.678	0.73	3.15871e-08
Nsd2	1.22727e-12	-0.307874	0.894	0.707	3.19558e-08
Lrrc17	1.25578e-12	1.06155	0.618	0.677	3.26979e-08
Cacna2d1	1.25594e-12	-1.01252	0.276	0.366	3.27023e-08
Tmem50a	1.26272e-12	6.3492	0.944	0.948	3.28788e-08
Nxf1	1.26834e-12	-1.95986	0.909	0.927	3.3025e-08
Zfp710	1.30654e-12	-3.42373	0.797	0.833	3.40197e-08
Cpsf7	1.30781e-12	-1.72784	0.864	0.884	3.40527e-08
Etf1	1.3375e-12	-16.0243	0.996	0.986	3.48259e-08
Pcyt2	1.35535e-12	-0.48394	0.218	0.304	3.52906e-08
Mtmr3	1.36029e-12	-0.443748	0.894	0.921	3.54193e-08
Tnk2	1.36711e-12	-1.56708	0.674	0.734	3.55968e-08
Kidins220	1.40176e-12	-0.362637	0.354	0.442	3.64991e-08
Cttn	1.41223e-12	-1.06905	0.726	0.781	3.67717e-08
Spopl	1.48804e-12	-0.420331	0.212	0.301	3.87457e-08
Pfas	1.5025e-12	-3.54538	0.8	0.836	3.91221e-08
Tor1a	1.52157e-12	-0.960959	0.407	0.499	3.96187e-08
Bcar1	1.53071e-12	-0.668637	0.329	0.42	3.98567e-08
4833420G17Rik	1.54311e-12	-0.810724	0.854	0.872	4.01794e-08
Ranbp2	1.62373e-12	0.994197	0.961	0.962	4.22788e-08
Ilk	1.62708e-12	-2.38242	0.35	0.437	4.23659e-08
Zbtb44	1.63031e-12	-2.53327	0.875	0.904	4.24499e-08
Itm2b	1.63835e-12	-5.78035	0.949	0.96	4.26594e-08
Ube2w	1.67015e-12	-2.09338	0.571	0.657	4.34872e-08
Rlim	1.77446e-12	-2.07811	0.775	0.818	4.62033e-08
Ube3a	1.79626e-12	-2.67003	0.726	0.781	4.67711e-08
Arhgap35	1.79913e-12	-1.6848	0.603	0.674	4.68457e-08
Vps26b	1.81242e-12	-0.76835	0.747	0.808	4.71919e-08
Hcfc1	1.83909e-12	-0.313955	0.975	0.971	4.78862e-08
Fmnl3	1.84207e-12	-3.72536	0.693	0.751	4.79639e-08
Zfp142	1.88479e-12	-0.668824	0.578	0.663	4.90762e-08
Ripk4	1.93433e-12	-1.10846	0.546	0.613	5.03662e-08
Pum1	1.94883e-12	-1.41698	0.967	0.971	5.07436e-08
Pigk	1.97582e-12	-0.319514	0.174	0.254	5.14464e-08
Ndufb10	1.98657e-12	-1.16795	0.647	0.709	5.17263e-08
Mat2a	2.03746e-12	-8.3653	0.962	0.967	5.30514e-08
Erbb3	2.07007e-12	-1.30497	0.434	0.521	5.39004e-08
Gm42418	2.07291e-12	-33.4981	1	1	5.39744e-08
Ralgapb	2.07959e-12	-0.624311	0.55	0.641	5.41483e-08
Nbeal1	2.11187e-12	-1.99069	0.825	0.864	5.4989e-08
Fibp	2.11402e-12	-1.38431	0.699	0.766	5.50448e-08
Qk	2.12645e-12	2.25613	0.953	0.968	5.53684e-08
Hormad2	2.23925e-12	-0.262345	0.306	0.399	5.83055e-08
Rpl31	2.25124e-12	9.3357	1	0.999	5.86178e-08
Zbtb1	2.25779e-12	-0.534879	0.284	0.375	5.87882e-08
Mcts2	2.26531e-12	-0.412245	0.376	0.469	5.89842e-08
Tbc1d10b	2.26901e-12	-0.773025	0.649	0.707	5.90806e-08
Anapc7	2.27166e-12	-1.05045	0.61	0.674	5.91494e-08
Urb1	2.30052e-12	-0.558331	0.677	0.753	5.9901e-08
Dapk3	2.3034e-12	-0.512355	0.182	0.261	5.9976e-08
Zeb1	2.42114e-12	-0.479044	0.149	0.225	6.30416e-08
Dvl1	2.43984e-12	-0.369739	0.188	0.27	6.35285e-08
Vps11	2.44281e-12	-1.34762	0.643	0.708	6.36058e-08
Tmem184a	2.4488e-12	-4.40919	0.071	0.13	6.37617e-08
Zfp652	2.45291e-12	-0.866776	0.44	0.522	6.38688e-08
Phip	2.45938e-12	-1.46338	0.907	0.918	6.40374e-08
Mkks	2.51525e-12	-1.67636	0.293	0.374	6.5492e-08
Rmnd5a	2.52502e-12	-1.8812	0.777	0.827	6.57465e-08
Ctdsp1	2.59418e-12	-1.08396	0.79	0.829	6.75472e-08
Thop1	2.60576e-12	-3.44377	0.746	0.783	6.78486e-08
Ap2a1	2.64747e-12	-2.07079	0.862	0.884	6.89348e-08
Tomm34	2.65143e-12	4.56392	0.989	0.973	6.9038e-08
Appbp2	2.68203e-12	-1.86275	0.938	0.947	6.98346e-08
Matr3	2.68276e-12	3.61869	0.999	0.997	6.98536e-08
Tmem109	2.85391e-12	-0.273545	0.213	0.299	7.43101e-08
Dmxl1	2.91921e-12	0.428368	0.521	0.61	7.60104e-08
Zfp638	2.92952e-12	-2.43879	0.83	0.866	7.62787e-08
Scube3	2.97796e-12	-0.695759	0.115	0.184	7.754e-08
Mfge8	3.02364e-12	-1.57243	0.752	0.785	7.87295e-08
Smcr8	3.03846e-12	-0.376343	0.166	0.245	7.91153e-08
Fam160a2	3.05878e-12	-1.36732	0.508	0.588	7.96446e-08
Clic6	3.10302e-12	-1.65465	0.443	0.524	8.07964e-08
Mink1	3.13943e-12	0.397501	0.923	0.93	8.17444e-08
Ube2j1	3.17425e-12	-1.41213	0.759	0.809	8.26512e-08
Gatm	3.17446e-12	-46.6619	0.208	0.288	8.26566e-08
Nlrp4c	3.20316e-12	-1.77476	0.762	0.808	8.34038e-08
Morc1	3.27133e-12	-2.36973	0.832	0.87	8.51788e-08
Tcf12	3.31705e-12	-0.723303	0.837	0.871	8.63692e-08
Ssr3	3.33098e-12	1.07723	0.83	0.862	8.67321e-08
Arrdc3	3.36754e-12	-4.86791	0.932	0.933	8.76841e-08
Mtmr12	3.50563e-12	-0.864609	0.509	0.587	9.12795e-08
Rnf25	3.54912e-12	-0.269544	0.256	0.346	9.24119e-08
Pgap1	3.55116e-12	-0.637304	0.494	0.574	9.24651e-08
Atxn7l3b	3.55781e-12	-4.11527	0.918	0.925	9.26383e-08
Mgea5	3.57882e-12	-5.93209	0.985	0.983	9.31853e-08
Rpa2	3.58056e-12	-3.22149	0.956	0.961	9.32306e-08
Cdh4	3.58448e-12	-0.804507	0.192	0.27	9.33327e-08
Usp24	3.63154e-12	-0.717678	0.756	0.795	9.45582e-08
Lrig2	3.66405e-12	-0.677529	0.369	0.452	9.54045e-08
Ube2z	3.71787e-12	-1.47732	0.894	0.906	9.68059e-08
Dcps	3.80902e-12	-0.402374	0.315	0.407	9.91793e-08
Hmbs	3.86421e-12	-0.272649	0.608	0.68	1.00616e-07
Unc13b	3.93477e-12	-2.09517	0.516	0.584	1.02454e-07
Sumo3	3.94193e-12	-2.65066	0.984	0.978	1.0264e-07
Zdhhc8	3.9507e-12	-0.765916	0.392	0.473	1.02868e-07
6030458C11Rik	4.02065e-12	-0.992366	0.666	0.72	1.0469e-07
Pnpla7	4.06238e-12	-0.845998	0.515	0.596	1.05776e-07
Plagl2	4.07848e-12	-0.690607	0.381	0.468	1.06195e-07
C1qtnf4	4.09144e-12	-0.794203	0.271	0.357	1.06533e-07
Isg20l2	4.13773e-12	-0.604602	0.693	0.748	1.07738e-07
Ctnnd1	4.14398e-12	-0.976434	0.665	0.739	1.07901e-07
Gpr89	4.21305e-12	-0.695754	0.245	0.328	1.09699e-07
Rpl14	4.21771e-12	21.1266	0.999	0.995	1.09821e-07
Cox11	4.25156e-12	0.908473	0.752	0.797	1.10702e-07
Katnal1	4.31914e-12	-0.349297	0.124	0.195	1.12462e-07
Kdelr2	4.45568e-12	0.322817	0.561	0.638	1.16017e-07
Cog8	4.46108e-12	-0.935943	0.434	0.515	1.16158e-07
Utp20	4.52264e-12	-0.33302	0.95	0.955	1.17761e-07
Znrf2	4.53531e-12	-0.586905	0.454	0.546	1.1809e-07
Zmynd8	4.54072e-12	-1.02763	0.819	0.858	1.18231e-07
Mrpl42	4.56145e-12	-1.27551	0.929	0.935	1.18771e-07
Pdpr	4.58597e-12	-0.813568	0.558	0.634	1.1941e-07
Dyrk1a	4.73927e-12	-0.847545	0.88	0.912	1.23401e-07
Nop53	4.83756e-12	-1.53546	0.74	0.598	1.2596e-07
Tbl1xr1	4.87115e-12	-1.48858	0.685	0.739	1.26835e-07
Gaa	4.89643e-12	-1.28931	0.535	0.611	1.27493e-07
Klc2	4.9039e-12	-0.572815	0.479	0.558	1.27688e-07
Cul4a	4.91526e-12	-2.68599	0.806	0.833	1.27984e-07
Dmwd	4.94444e-12	2.57929	0.683	0.745	1.28743e-07
Cd2ap	5.03843e-12	0.859751	0.968	0.971	1.31191e-07
Pip5k1a	5.0511e-12	-2.45969	0.823	0.859	1.31521e-07
Topbp1	5.1608e-12	-5.48099	0.862	0.896	1.34377e-07
Snrpe	5.1994e-12	15.4035	0.999	0.993	1.35382e-07
Galnt11	5.21271e-12	-0.479718	0.375	0.466	1.35729e-07
Sort1	5.24838e-12	-3.4135	0.735	0.79	1.36657e-07
Ube3b	5.26489e-12	-0.588712	0.506	0.58	1.37087e-07
Tbcd	5.4614e-12	-0.259033	0.221	0.306	1.42204e-07
Ubap1	5.53442e-12	-0.610147	0.599	0.673	1.44105e-07
Irf2bp2	5.7111e-12	-1.07546	0.796	0.835	1.48706e-07
Atp6ap1	5.82818e-12	-0.452207	0.378	0.466	1.51754e-07
Gstt3	5.90825e-12	-1.03604	0.197	0.275	1.53839e-07
Prkci	6.06065e-12	-1.07908	0.659	0.722	1.57807e-07
Kdm6b	6.10726e-12	-0.477816	0.756	0.808	1.59021e-07
Slc23a2	6.13127e-12	-0.877186	0.761	0.81	1.59646e-07
Ccnl2	6.1508e-12	-1.64924	0.927	0.94	1.60155e-07
Pigs	6.24243e-12	-1.43708	0.565	0.637	1.6254e-07
Slc25a11	6.27017e-12	-0.755856	0.541	0.615	1.63263e-07
Npc1	6.2731e-12	-0.614539	0.369	0.456	1.63339e-07
Anp32a	6.36098e-12	-2.07178	0.729	0.649	1.65627e-07
Gtf2a1	6.4419e-12	-4.69984	0.971	0.969	1.67734e-07
Hsf1	6.53749e-12	-0.357496	0.35	0.444	1.70223e-07
Zfp428	6.54749e-12	-1.38503	0.558	0.627	1.70484e-07
Snx8	6.72124e-12	-0.678982	0.61	0.677	1.75008e-07
Magoh	6.852e-12	1.94191	0.913	0.918	1.78413e-07
Fbxo3	6.93845e-12	-1.73866	0.353	0.434	1.80663e-07
AU020206	6.96473e-12	-0.437142	0.363	0.454	1.81348e-07
Recql	7.34657e-12	-1.14041	0.521	0.602	1.9129e-07
Arhgef7	7.4601e-12	-2.48993	0.856	0.875	1.94246e-07
Zfp703	7.48829e-12	-1.39453	0.37	0.455	1.9498e-07
Polrmt	7.53717e-12	-0.475332	0.206	0.289	1.96253e-07
Coa7	7.74152e-12	-0.961599	0.444	0.523	2.01574e-07
Zdhhc5	7.74704e-12	-0.535239	0.716	0.767	2.01717e-07
Msh6	7.7488e-12	-3.04404	0.834	0.858	2.01763e-07
Xpnpep1	7.92118e-12	-0.730796	0.507	0.595	2.06252e-07
Wwc1	7.96538e-12	-1.11024	0.38	0.468	2.07402e-07
Vapb	8.02594e-12	0.436851	0.812	0.846	2.08979e-07
Fbxo42	8.13138e-12	-0.600709	0.359	0.446	2.11725e-07
Atp1b2	8.1785e-12	9.12983	0.574	0.648	2.12952e-07
Ptma	8.32731e-12	-111.4	1	1	2.16827e-07
Galk1	8.38022e-12	-0.930254	0.536	0.604	2.18204e-07
Sipa1l1	8.60316e-12	-0.411377	0.891	0.9	2.24009e-07
Eif5a	8.75709e-12	15.6369	1	0.998	2.28017e-07
Aco2	8.83838e-12	-2.71821	0.953	0.956	2.30134e-07
C2cd5	8.8701e-12	-0.862006	0.537	0.621	2.3096e-07
Fpgs	8.89123e-12	-1.24672	0.605	0.677	2.3151e-07
Unkl	9.12931e-12	0.884133	0.68	0.599	2.37709e-07
Dgkd	9.14436e-12	-6.66247	0.718	0.773	2.38101e-07
Tmem147	9.18261e-12	-2.83743	0.719	0.776	2.39097e-07
Pdk1	9.36167e-12	-5.10731	0.9	0.914	2.43759e-07
Slc45a4	9.38133e-12	-0.688697	0.444	0.53	2.44271e-07
Xlr4c	9.76074e-12	-0.362014	0.268	0.356	2.5415e-07
Dgat2	9.77319e-12	-0.913701	0.624	0.692	2.54474e-07
Cpd	9.82553e-12	-0.358714	0.173	0.252	2.55837e-07
Manf	9.85443e-12	-2.63016	0.754	0.802	2.5659e-07
Hlf	9.97359e-12	-2.49308	0.641	0.701	2.59692e-07
Ppp4r1	9.97834e-12	-0.828708	0.839	0.86	2.59816e-07
Gltp	1.00982e-11	5.68803	0.946	0.913	2.62938e-07
Nsf	1.01261e-11	-0.803831	0.718	0.774	2.63665e-07
Senp3	1.06777e-11	-4.76964	0.982	0.966	2.78026e-07
Gm26754	1.11227e-11	0.266517	0.413	0.32	2.89614e-07
Nfatc3	1.1134e-11	-0.65014	0.826	0.861	2.89906e-07
Stk4	1.11844e-11	-9.14284	0.971	0.973	2.91221e-07
Oaz1	1.12344e-11	2.96907	1	0.998	2.92522e-07
Arhgef12	1.13649e-11	-1.41723	0.674	0.741	2.9592e-07
Map4k4	1.15112e-11	-2.45254	0.966	0.967	2.9973e-07
Chrac1	1.15953e-11	-1.00595	0.426	0.512	3.01919e-07
Seh1l	1.19255e-11	0.584458	0.657	0.73	3.10515e-07
Aldh16a1	1.20332e-11	-0.327745	0.392	0.478	3.13321e-07
Ccnt1	1.20375e-11	-5.77962	0.849	0.88	3.13433e-07
Neurl1b	1.22049e-11	-0.257612	0.11	0.178	3.17791e-07
Dhx30	1.23459e-11	-3.71206	0.826	0.857	3.21464e-07
Hook3	1.24913e-11	-90.5965	0.805	0.84	3.25248e-07
Csrnp2	1.28731e-11	-0.535385	0.428	0.515	3.35189e-07
Arhgap19	1.29337e-11	-0.438198	0.503	0.576	3.36768e-07
Cers5	1.3067e-11	-1.58416	0.634	0.696	3.40239e-07
Npm3	1.32408e-11	-2.18144	0.989	0.965	3.44765e-07
Hbp1	1.33359e-11	-4.73564	0.994	0.988	3.47241e-07
Slc31a1	1.33634e-11	-0.642499	0.456	0.542	3.47956e-07
Apbb2	1.35207e-11	-0.660009	0.375	0.462	3.52052e-07
Coq3	1.39822e-11	-0.414142	0.286	0.373	3.64068e-07
Eif4b	1.42585e-11	-3.63428	0.978	0.974	3.71262e-07
Dennd4c	1.48324e-11	-0.652446	0.403	0.487	3.86206e-07
Sec61a1	1.5238e-11	0.613822	0.974	0.971	3.96768e-07
Uqcrfs1	1.5642e-11	-1.20453	0.719	0.762	4.07286e-07
Abi2	1.56646e-11	-1.41127	0.537	0.605	4.07876e-07
Slc35f2	1.56785e-11	-2.15303	0.84	0.856	4.08236e-07
Eif4g1	1.57574e-11	-0.353848	0.995	0.99	4.1029e-07
Ung	1.57577e-11	-4.31882	0.978	0.953	4.103e-07
Ugp2	1.59929e-11	-1.23815	0.596	0.666	4.16422e-07
Tnfrsf12a	1.6115e-11	-0.754184	0.074	0.132	4.19604e-07
Cd7	1.61791e-11	-45.8855	0.181	0.256	4.21271e-07
Fh1	1.623e-11	-1.54393	0.675	0.724	4.22597e-07
Bcl2l13	1.68095e-11	-0.313032	0.331	0.416	4.37687e-07
Rps6	1.68508e-11	30.8928	1	0.997	4.3876e-07
Mrps24	1.68568e-11	-0.978733	0.518	0.595	4.38917e-07
Fam169a	1.70693e-11	-2.30833	0.805	0.839	4.44451e-07
Sf3b3	1.70698e-11	-6.11436	0.99	0.985	4.44463e-07
Msl2	1.73335e-11	-0.295252	0.166	0.241	4.5133e-07
Copb1	1.75207e-11	-0.318211	0.747	0.804	4.56205e-07
Pkn2	1.75277e-11	0.770003	0.676	0.744	4.56386e-07
Tbl1x	1.75877e-11	-2.19253	0.929	0.933	4.57948e-07
Focad	1.84817e-11	-0.428968	0.271	0.358	4.81226e-07
Ep300	1.85104e-11	-2.0244	0.949	0.956	4.81974e-07
Wwp2	1.85464e-11	-1.09029	0.585	0.649	4.8291e-07
Rogdi	1.8665e-11	-0.518354	0.503	0.58	4.85999e-07
Smurf2	1.88631e-11	0.256794	0.759	0.793	4.91159e-07
Kdm5b	1.88928e-11	-4.43724	0.994	0.991	4.91932e-07
Ammecr1	1.93034e-11	-1.89586	0.69	0.752	5.02622e-07
Hnrnpc	1.93529e-11	-7.49702	0.999	0.994	5.0391e-07
Smarcad1	1.94685e-11	-1.34593	0.682	0.738	5.06921e-07
Vps52	2.0036e-11	-0.34245	0.455	0.546	5.21698e-07
Naa38	2.02343e-11	-2.8618	0.956	0.945	5.26861e-07
E130308A19Rik	2.10874e-11	-1.03524	0.675	0.735	5.49074e-07
Topors	2.13512e-11	-2.94985	0.946	0.945	5.55944e-07
Dgat1	2.13989e-11	-0.623407	0.335	0.416	5.57186e-07
Pkn1	2.23952e-11	-0.279692	0.179	0.256	5.83127e-07
Plekhg2	2.26406e-11	-4.27699	0.735	0.785	5.89516e-07
Dnajc16	2.27233e-11	-0.531174	0.282	0.363	5.9167e-07
Pdia4	2.29718e-11	-0.260867	0.815	0.836	5.9814e-07
Sinhcaf	2.33952e-11	9.64061	0.942	0.739	6.09165e-07
Fdft1	2.34212e-11	-1.90785	0.915	0.922	6.09842e-07
Cox10	2.37058e-11	-0.831059	0.593	0.669	6.17252e-07
Bmi1	2.42005e-11	-3.04329	0.806	0.839	6.30132e-07
Myo9b	2.43871e-11	-0.700274	0.469	0.55	6.3499e-07
Ctdspl2	2.45918e-11	-1.39676	0.748	0.789	6.40321e-07
Gm3376	2.48166e-11	-1.0662	0.744	0.631	6.46175e-07
Reln	2.48523e-11	-0.974462	0.348	0.43	6.47104e-07
Tiprl	2.50541e-11	0.748301	0.656	0.723	6.52359e-07
Polr2m	2.53763e-11	-1.50524	0.927	0.941	6.60749e-07
Etfa	2.57067e-11	-0.480661	0.645	0.711	6.69352e-07
Slc39a6	2.59438e-11	-2.44386	0.812	0.845	6.75524e-07
Tbc1d2b	2.60521e-11	-0.434483	0.264	0.345	6.78345e-07
Wac	2.6672e-11	-2.3232	0.915	0.93	6.94486e-07
Rundc3b	2.69341e-11	-0.678649	0.542	0.616	7.0131e-07
Eprs	2.71797e-11	-10.0189	0.997	0.992	7.07704e-07
Nup93	2.72898e-11	-2.02872	0.904	0.925	7.10573e-07
Pi4k2b	2.76831e-11	-2.38114	0.446	0.525	7.20811e-07
Mib1	2.79231e-11	-0.360873	0.609	0.672	7.27063e-07
Tmem14c	2.84846e-11	-0.832667	0.834	0.854	7.41682e-07
Mynn	2.87097e-11	-0.454521	0.521	0.6	7.47544e-07
Cacna1h	2.91266e-11	-1.98992	0.46	0.547	7.58399e-07
Erap1	2.94309e-11	-2.23287	0.401	0.478	7.66321e-07
Cdon	3.02445e-11	-0.491159	0.287	0.372	7.87507e-07
Srpr	3.05691e-11	-8.99745	0.982	0.969	7.95957e-07
Slc25a39	3.07598e-11	-9.57482	0.962	0.96	8.00922e-07
Brwd3	3.10955e-11	-10.8297	0.765	0.801	8.09664e-07
Hmgcs1	3.14534e-11	-4.05461	0.922	0.935	8.18983e-07
Xab2	3.14907e-11	-0.77834	0.737	0.78	8.19955e-07
Mpdu1	3.19147e-11	-0.696094	0.573	0.637	8.30995e-07
Hmgb1	3.3062e-11	-8.51662	0.999	0.991	8.60868e-07
Cnih1	3.37285e-11	-0.513992	0.432	0.514	8.78222e-07
Gid4	3.42915e-11	-0.681029	0.416	0.504	8.92882e-07
Riox2	3.53635e-11	-0.605654	0.776	0.627	9.20795e-07
Tmem135	3.56795e-11	-0.41186	0.194	0.272	9.29023e-07
Ndufb11	3.61772e-11	-0.800531	0.94	0.943	9.41983e-07
Chka	3.64494e-11	-8.26302	0.451	0.543	9.49069e-07
Tlk1	3.69346e-11	-1.61832	0.778	0.832	9.61704e-07
Smarcc1	3.73431e-11	4.34948	0.993	0.991	9.72339e-07
Glrx2	3.73612e-11	-36.3799	0.393	0.476	9.72812e-07
Cenpt	3.7828e-11	-2.93898	0.693	0.743	9.84967e-07
Impad1	3.80654e-11	-0.670761	0.354	0.438	9.91147e-07
Gli3	3.82078e-11	-1.96989	0.539	0.611	9.94853e-07
Mrps16	3.91005e-11	-4.08148	0.881	0.91	1.0181e-06
Utp4	3.92214e-11	6.11688	0.956	0.747	1.02125e-06
Clasp1	3.93191e-11	-0.895732	0.594	0.664	1.02379e-06
Isoc1	3.94126e-11	0.771335	0.848	0.872	1.02623e-06
Hdac4	3.9468e-11	-1.44256	0.569	0.644	1.02767e-06
1190002N15Rik	3.95438e-11	-0.851093	0.499	0.574	1.02964e-06
Cbx4	3.96168e-11	-0.687192	0.564	0.638	1.03154e-06
Trp53rka	3.99964e-11	-0.569539	0.525	0.606	1.04143e-06
Zfp787	4.009e-11	-1.89408	0.571	0.646	1.04386e-06
Dad1	4.07838e-11	0.596819	0.921	0.93	1.06193e-06
Zfp622	4.23573e-11	-1.37466	0.819	0.854	1.1029e-06
Tmem184b	4.30041e-11	-0.44952	0.613	0.682	1.11974e-06
Unc5b	4.32907e-11	-0.276528	0.1	0.163	1.1272e-06
Spast	4.33126e-11	0.39429	0.709	0.772	1.12777e-06
Zfp523	4.38156e-11	-0.523263	0.279	0.358	1.14087e-06
Zfp36l2	4.39446e-11	-9.77323	0.91	0.93	1.14423e-06
Polr2g	4.49364e-11	-5.41369	0.992	0.979	1.17005e-06
Siah2	4.66792e-11	-0.577222	0.297	0.38	1.21543e-06
Ccm2	4.67889e-11	-0.915275	0.541	0.609	1.21829e-06
Ralbp1	4.69828e-11	-3.35731	0.974	0.973	1.22334e-06
Zfp68	4.73228e-11	-0.498715	0.441	0.521	1.23219e-06
Mapk9	4.73232e-11	-2.64625	0.794	0.832	1.2322e-06
Ildr2	4.73739e-11	-0.855802	0.159	0.229	1.23352e-06
Sh3glb2	4.75965e-11	-1.57448	0.679	0.735	1.23932e-06
Abr	4.84935e-11	2.46972	0.723	0.775	1.26267e-06
Copg2	4.85786e-11	-1.27724	0.784	0.815	1.26489e-06
Tmsb4x	4.94643e-11	-259.996	0.051	0.101	1.28795e-06
Adam9	5.08756e-11	-0.48605	0.309	0.396	1.3247e-06
Mrps5	5.11938e-11	-0.474093	0.925	0.935	1.33298e-06
Plekhg5	5.14505e-11	-0.459738	0.675	0.72	1.33967e-06
Rps15	5.14607e-11	-16.1539	1	0.998	1.33993e-06
Aip	5.16964e-11	-0.641343	0.503	0.58	1.34607e-06
Hcfc2	5.18231e-11	-0.722853	0.62	0.691	1.34937e-06
Klf13	5.22819e-11	-1.83292	0.67	0.725	1.36132e-06
Rpia	5.28806e-11	-2.43516	0.867	0.887	1.3769e-06
Zfp518a	5.38424e-11	-3.61423	0.926	0.937	1.40195e-06
Mgat4a	5.39746e-11	-1.02179	0.658	0.715	1.40539e-06
Fam53a	5.51666e-11	-1.25147	0.476	0.559	1.43643e-06
Uggt1	5.54213e-11	-1.39802	0.662	0.714	1.44306e-06
Tceal9	5.59175e-11	9.44989	0.615	0.499	1.45598e-06
Exd2	5.65271e-11	-0.698407	0.427	0.511	1.47185e-06
Scamp2	5.67631e-11	-2.11649	0.475	0.551	1.478e-06
Nim1k	5.8291e-11	0.425837	0.13	0.072	1.51778e-06
Fam117b	5.87812e-11	-2.45081	0.781	0.819	1.53054e-06
Ap2s1	5.90855e-11	1.60603	0.585	0.65	1.53847e-06
Zbed4	6.0253e-11	-0.821026	0.618	0.684	1.56887e-06
Parvb	6.02874e-11	-8.37581	0.401	0.311	1.56976e-06
Ddx39b	6.21589e-11	-15.1091	0.995	0.992	1.61849e-06
Egln2	6.23908e-11	-1.4643	0.573	0.642	1.62453e-06
Mpg	6.30757e-11	-0.391619	0.38	0.468	1.64236e-06
Lamb1	6.36954e-11	-2.26285	0.615	0.686	1.6585e-06
Qser1	6.37633e-11	-0.319861	0.868	0.883	1.66027e-06
Slc41a2	6.49134e-11	-0.548194	0.261	0.339	1.69022e-06
Depdc5	6.70687e-11	-1.35152	0.54	0.615	1.74633e-06
Zfp740	6.7265e-11	-1.39186	0.719	0.75	1.75145e-06
Tex101	6.77295e-11	6.1148	0.776	0.814	1.76354e-06
Ppp1r37	6.78033e-11	-0.364439	0.213	0.293	1.76546e-06
Ccdc141	6.86177e-11	-0.283558	0.538	0.605	1.78667e-06
Ptpn11	7.08451e-11	-0.520382	0.675	0.721	1.84467e-06
Uqcrc1	7.08965e-11	-1.81953	0.852	0.881	1.846e-06
Map4k5	7.17473e-11	-1.58634	0.343	0.424	1.86816e-06
Trim41	7.19762e-11	-5.06058	0.879	0.889	1.87412e-06
Ints4	7.4062e-11	-0.507949	0.566	0.629	1.92843e-06
Mtx2	7.45305e-11	-1.14651	0.805	0.834	1.94062e-06
Cc2d1a	7.63716e-11	-0.300332	0.293	0.377	1.98856e-06
Ccdc117	7.77337e-11	-2.14826	0.743	0.779	2.02403e-06
Armc6	8.1257e-11	-0.759315	0.427	0.51	2.11577e-06
Dcp1a	8.14198e-11	-0.818575	0.547	0.623	2.12001e-06
Cln3	8.22719e-11	0.623995	0.551	0.62	2.1422e-06
Sys1	8.25695e-11	0.957594	0.83	0.862	2.14995e-06
Mesd	8.30342e-11	0.37182	0.565	0.458	2.16205e-06
Lemd2	8.36714e-11	-0.386828	0.201	0.279	2.17863e-06
Pip5k1c	8.42771e-11	-1.63636	0.858	0.878	2.19441e-06
Nck2	8.43862e-11	-0.393419	0.368	0.45	2.19725e-06
Gcat	8.56505e-11	-0.940761	0.437	0.521	2.23017e-06
Spint1	8.62385e-11	-0.891943	0.694	0.748	2.24548e-06
Pramef8	8.69403e-11	-0.888042	0.441	0.52	2.26375e-06
Fars2	8.75597e-11	-0.421719	0.306	0.386	2.27988e-06
Nup62	8.98659e-11	-0.736555	0.944	0.946	2.33993e-06
Dbnl	9.06722e-11	-1.04914	0.852	0.878	2.36092e-06
Hdac5	9.09959e-11	-0.700118	0.36	0.448	2.36935e-06
S100pbp	9.44828e-11	-2.19607	0.885	0.896	2.46014e-06
Papss1	9.85379e-11	-0.622139	0.447	0.525	2.56573e-06
Rnf20	9.94314e-11	-0.887067	0.601	0.675	2.58899e-06
Hyal2	9.98591e-11	-0.49429	0.288	0.368	2.60013e-06
Cmpk1	1.00127e-10	-5.76719	0.887	0.906	2.6071e-06
Cd81	1.00298e-10	-1.29166	0.628	0.69	2.61155e-06
Usp42	1.00681e-10	-4.82317	0.769	0.811	2.62153e-06
Gpkow	1.00705e-10	-0.259383	0.492	0.557	2.62215e-06
Adgrl2	1.01726e-10	-1.23473	0.637	0.682	2.64873e-06
Triobp	1.02338e-10	-1.44246	0.475	0.553	2.66469e-06
Zwilch	1.04185e-10	-1.14661	0.797	0.833	2.71278e-06
9930021J03Rik	1.04277e-10	-5.257	0.827	0.874	2.71516e-06
Nipbl	1.10627e-10	-4.5576	0.954	0.956	2.88051e-06
Tfip11	1.10797e-10	-0.564073	0.494	0.56	2.88492e-06
Selenoh	1.1422e-10	-3.26201	0.951	0.743	2.97406e-06
Bahd1	1.14802e-10	-1.56077	0.709	0.768	2.98922e-06
Ptch2	1.15135e-10	-0.348166	0.234	0.313	2.99789e-06
Ip6k2	1.16316e-10	0.839063	0.766	0.813	3.02863e-06
Igsf11	1.16912e-10	-0.480092	0.198	0.271	3.04415e-06
Trir	1.17475e-10	-2.80361	0.953	0.746	3.0588e-06
Cpsf1	1.19094e-10	-2.05651	0.875	0.901	3.10097e-06
Sp3	1.20762e-10	-0.564769	0.799	0.834	3.14441e-06
Mrps7	1.20994e-10	-0.562523	0.579	0.654	3.15044e-06
Dcun1d3	1.21705e-10	-0.500211	0.259	0.339	3.16896e-06
Rps13	1.24799e-10	-8.96868	1	0.999	3.24951e-06
Zscan21	1.25487e-10	-0.534022	0.397	0.475	3.26743e-06
Itgb1	1.25726e-10	-0.793226	0.968	0.958	3.27365e-06
Cnbp	1.26188e-10	12.9081	1	0.992	3.28569e-06
Hsd17b7	1.26577e-10	0.373512	0.713	0.757	3.29582e-06
Ppp4r2	1.27048e-10	-1.17829	0.984	0.981	3.30808e-06
Supt6	1.27734e-10	-2.91602	0.917	0.935	3.32593e-06
Gtpbp6	1.27811e-10	-0.403247	0.446	0.528	3.32794e-06
Mbd2	1.29243e-10	-2.08757	0.776	0.808	3.36523e-06
Tex14	1.33431e-10	-2.44222	0.932	0.938	3.47429e-06
Arih2	1.33922e-10	-0.650206	0.707	0.766	3.48707e-06
Dip2b	1.34182e-10	-2.31052	0.644	0.698	3.49384e-06
Atf4	1.37959e-10	5.36936	0.899	0.923	3.59217e-06
Gtpbp1	1.3859e-10	-1.22866	0.809	0.835	3.6086e-06
Cyb561	1.38871e-10	-0.758323	0.508	0.581	3.61591e-06
Chd4	1.45251e-10	-0.288198	1	0.998	3.78205e-06
Mark4	1.45984e-10	-0.718575	0.235	0.315	3.80113e-06
Kcp	1.46822e-10	-0.284072	0.113	0.176	3.82295e-06
Magt1	1.47534e-10	-11.076	0.53	0.614	3.84148e-06
Map3k1	1.487e-10	-1.84197	0.513	0.588	3.87185e-06
Mmadhc	1.50713e-10	-0.494135	0.704	0.758	3.92428e-06
Kif1c	1.53206e-10	-5.53331	0.86	0.885	3.98917e-06
Ftsj3	1.54373e-10	-3.20251	0.842	0.87	4.01957e-06
AY074887	1.54379e-10	-12.8468	0.08	0.137	4.01971e-06
Rapgef6	1.55697e-10	-1.29594	0.851	0.873	4.05405e-06
Setdb1	1.5778e-10	-2.00937	0.954	0.953	4.10827e-06
Dtx2	1.58125e-10	-4.72767	0.726	0.777	4.11726e-06
Smad6	1.58721e-10	-2.03266	0.253	0.329	4.13277e-06
Abcf2	1.61953e-10	-5.07329	0.94	0.94	4.21693e-06
Mlf2	1.64e-10	-14.5219	0.809	0.808	4.27023e-06
Gas6	1.65787e-10	-0.558409	0.099	0.159	4.31676e-06
Tpr	1.72621e-10	2.08972	0.999	0.996	4.49471e-06
Rpusd1	1.73305e-10	-0.822088	0.39	0.468	4.51253e-06
Uba6	1.77904e-10	-3.62138	0.893	0.912	4.63227e-06
Mark3	1.79828e-10	-1.7862	0.837	0.881	4.68237e-06
Cyfip1	1.81165e-10	-0.657973	0.515	0.585	4.71718e-06
Syde2	1.81705e-10	-0.671386	0.275	0.355	4.73123e-06
Dst	1.82462e-10	-1.40966	0.727	0.78	4.75094e-06
Alg9	1.82534e-10	-0.594149	0.308	0.39	4.75282e-06
Atpaf2	1.87691e-10	68.9267	0.565	0.631	4.88711e-06
Pik3c2b	1.89405e-10	-0.723651	0.479	0.551	4.93174e-06
Lrig1	1.89437e-10	-0.417608	0.309	0.385	4.93256e-06
Arhgap26	1.90468e-10	-1.25256	0.362	0.441	4.95941e-06
Snx5	1.90878e-10	-7.30861	0.988	0.982	4.97007e-06
Tmem110	1.92154e-10	-0.891803	0.559	0.632	5.00331e-06
Dock6	1.9468e-10	-0.587949	0.464	0.546	5.06907e-06
Tmem231	1.95411e-10	1.36597	0.456	0.378	5.0881e-06
Ufc1	1.95483e-10	-1.4072	0.739	0.791	5.08998e-06
Fcer1g	1.97775e-10	-34.9589	0.413	0.332	5.14967e-06
Dcaf13	1.98074e-10	-3.83615	0.95	0.948	5.15746e-06
Coil	2.09396e-10	-0.782998	0.417	0.493	5.45226e-06
Psma3	2.09898e-10	-1.60795	0.937	0.95	5.46533e-06
Ubac2	2.10596e-10	-0.813884	0.706	0.758	5.48349e-06
Rps17	2.11054e-10	11.2684	1	0.996	5.49541e-06
Gm9493	2.12792e-10	0.334057	0.624	0.538	5.54067e-06
Rreb1	2.15196e-10	-0.743017	0.299	0.383	5.60328e-06
Cs	2.18303e-10	-4.77105	0.989	0.977	5.68418e-06
Bcl7c	2.21896e-10	-0.49606	0.446	0.527	5.77772e-06
Rtf1	2.2589e-10	-2.27531	0.935	0.928	5.88173e-06
Fbxo21	2.26799e-10	0.285749	0.875	0.894	5.9054e-06
Tmx4	2.27685e-10	-0.572367	0.392	0.475	5.92847e-06
Pcnp	2.29794e-10	-0.430733	0.831	0.858	5.98337e-06
Usp34	2.3125e-10	-13.0438	0.999	0.997	6.02129e-06
Gm11033	2.32926e-10	-0.564405	0.233	0.31	6.06493e-06
Uspl1	2.32942e-10	-1.57363	0.497	0.568	6.06535e-06
Tbl2	2.34573e-10	-0.373388	0.381	0.464	6.10781e-06
Psap	2.37008e-10	3.75506	0.99	0.98	6.17121e-06
Luc7l	2.39503e-10	0.768316	0.961	0.956	6.23617e-06
Gnai2	2.40025e-10	-3.58113	0.98	0.981	6.24977e-06
Cnot3	2.42297e-10	-2.70569	0.939	0.934	6.30894e-06
Maea	2.43769e-10	-1.79058	0.718	0.76	6.34727e-06
Rnf121	2.49509e-10	-0.487818	0.312	0.387	6.49671e-06
Tmx2	2.54528e-10	-1.40574	0.474	0.553	6.6274e-06
Nufip2	2.54668e-10	-2.09871	0.949	0.958	6.63105e-06
Rpl10-ps3	2.54988e-10	-0.435436	0.557	0.623	6.63938e-06
Epn2	2.55685e-10	5.89751	0.953	0.954	6.65752e-06
Csnk1g1	2.58156e-10	-1.97991	0.693	0.744	6.72188e-06
Pign	2.59567e-10	-39.2651	0.347	0.43	6.75862e-06
Ndufa11	2.6309e-10	-6.34979	0.724	0.764	6.85033e-06
4930402H24Rik	2.63466e-10	-0.714608	0.445	0.522	6.86012e-06
Tgfbrap1	2.64843e-10	-0.379186	0.173	0.244	6.89599e-06
Rbm42	2.6591e-10	-2.2572	0.946	0.949	6.92377e-06
Tmem189	2.75537e-10	-0.509868	0.349	0.429	7.17443e-06
Phf12	2.81246e-10	-2.11615	0.779	0.811	7.32309e-06
Prr14l	2.82789e-10	-1.97605	0.628	0.691	7.36326e-06
Abhd17b	2.86671e-10	-0.597604	0.357	0.439	7.46433e-06
Acsf2	2.87676e-10	-0.438151	0.273	0.349	7.4905e-06
Rtcb	2.87777e-10	-5.20684	0.949	0.95	7.49313e-06
Atg2a	2.93549e-10	3.18861	0.412	0.491	7.64343e-06
Akt1	2.93983e-10	-1.47264	0.494	0.564	7.65472e-06
Clptm1	2.97955e-10	-1.19335	0.763	0.816	7.75815e-06
Psmd2	2.99402e-10	-4.29657	0.998	0.994	7.79583e-06
Vasn	3.01843e-10	-0.319167	0.101	0.16	7.8594e-06
Smpd4	3.03607e-10	-1.10966	0.617	0.684	7.90531e-06
Hip1r	3.10909e-10	-0.391285	0.431	0.513	8.09546e-06
5031425E22Rik	3.16846e-10	0.89539	0.479	0.394	8.25004e-06
Scap	3.17256e-10	-0.746433	0.775	0.816	8.2607e-06
Mrpl33	3.19765e-10	-4.56063	0.915	0.918	8.32604e-06
Tfdp1	3.20302e-10	2.18391	0.924	0.829	8.34003e-06
Hmgxb3	3.25897e-10	-0.556298	0.393	0.474	8.48569e-06
Ppp2r5a	3.29089e-10	-0.89119	0.715	0.762	8.56882e-06
Fgfr1	3.3156e-10	-2.67203	0.598	0.648	8.63317e-06
Slc30a7	3.36499e-10	-0.577154	0.409	0.485	8.76175e-06
Fbrsl1	3.40718e-10	-1.98427	0.849	0.885	8.87161e-06
Rab5if	3.4077e-10	0.727615	0.834	0.67	8.87298e-06
Rpusd4	3.44002e-10	-0.306218	0.326	0.406	8.95713e-06
Plod2	3.48701e-10	0.321361	0.772	0.814	9.07948e-06
Plekha5	3.50959e-10	-1.02987	0.589	0.658	9.13828e-06
Rev3l	3.53901e-10	-2.07566	0.694	0.74	9.21488e-06
Col5a1	3.58091e-10	-5.01411	0.381	0.451	9.32396e-06
Bag6	3.59577e-10	-4.30022	0.974	0.966	9.36267e-06
Smad2	3.59617e-10	-2.60679	0.838	0.869	9.36372e-06
Ube4b	3.61417e-10	-1.61093	0.991	0.986	9.41057e-06
Cnot7	3.67239e-10	-0.808296	0.738	0.775	9.56217e-06
Wdr82	3.68418e-10	-0.489769	0.728	0.776	9.59286e-06
Aak1	3.68552e-10	-0.622996	0.272	0.352	9.59636e-06
Rfx1	3.74431e-10	-1.34635	0.728	0.769	9.74943e-06
Rpl12	3.77257e-10	-18.7276	1	0.997	9.82301e-06
Rfesd	3.79174e-10	-0.364279	0.194	0.267	9.87293e-06
Stat1	3.81093e-10	-0.537958	0.226	0.3	9.9229e-06
Rela	3.87342e-10	-0.736019	0.466	0.542	1.00856e-05
Homer1	3.91968e-10	0.562217	0.757	0.81	1.02061e-05
Ptprs	3.92063e-10	-0.800504	0.724	0.758	1.02085e-05
Zfp850	4.06565e-10	-0.833153	0.378	0.458	1.05861e-05
Eno1	4.12982e-10	-3.13553	0.876	0.899	1.07532e-05
Lcor	4.16289e-10	-0.371423	0.517	0.582	1.08393e-05
Tle3	4.16292e-10	0.853643	0.945	0.949	1.08394e-05
Luzp1	4.21369e-10	-0.470624	0.577	0.637	1.09716e-05
Mrps18b	4.26937e-10	-3.53198	0.759	0.799	1.11166e-05
Cds2	4.40867e-10	-0.271555	0.443	0.513	1.14793e-05
Vwa5a	4.53576e-10	-0.396388	0.082	0.137	1.18102e-05
Babam1	4.65247e-10	0.81499	0.66	0.711	1.21141e-05
Gpbp1l1	4.69724e-10	-1.61243	0.766	0.8	1.22307e-05
Plod1	4.705e-10	-1.18954	0.46	0.532	1.22509e-05
B4galt3	4.72332e-10	1.76206	0.39	0.463	1.22986e-05
Dgkz	4.7846e-10	-0.744355	0.734	0.778	1.24581e-05
Glb1l3	4.80156e-10	-0.259156	0.153	0.22	1.25023e-05
Vps35	4.83992e-10	-1.1659	0.582	0.643	1.26022e-05
Pls3	4.8965e-10	-0.581094	0.411	0.488	1.27495e-05
Pprc1	4.94149e-10	-1.09308	0.967	0.962	1.28666e-05
Rasal2	4.96598e-10	-1.18947	0.605	0.663	1.29304e-05
Golga2	4.97099e-10	-0.561817	0.537	0.614	1.29435e-05
Foxk2	5.08287e-10	-0.519502	0.411	0.485	1.32348e-05
Phf21a	5.0871e-10	3.25489	0.746	0.791	1.32458e-05
Zc3h4	5.10943e-10	-1.33416	0.698	0.749	1.33039e-05
Trio	5.11964e-10	-0.913783	0.485	0.563	1.33305e-05
Tmem107	5.19269e-10	-0.809147	0.417	0.487	1.35207e-05
Ctps	5.20422e-10	0.691835	0.96	0.962	1.35508e-05
Mcmbp	5.21778e-10	-0.336986	0.9	0.919	1.35861e-05
Mxra7	5.24289e-10	-1.06263	0.657	0.722	1.36514e-05
Sugp2	5.4792e-10	-1.04322	0.554	0.615	1.42668e-05
Kitl	5.54491e-10	-12.8354	0.076	0.129	1.44378e-05
Pcgf3	5.56837e-10	-2.03469	0.856	0.879	1.44989e-05
Ssbp2	5.60335e-10	-1.06902	0.615	0.666	1.459e-05
Trim33	5.63481e-10	-2.2313	0.818	0.848	1.46719e-05
Scaf4	5.65217e-10	-0.567906	0.529	0.608	1.47171e-05
Anapc11	5.687e-10	-3.88171	0.941	0.94	1.48078e-05
Med13	5.72675e-10	-2.6814	0.657	0.72	1.49113e-05
2022-03-02	5.87216e-10	-9.39211	0.297	0.37	1.52899e-05
Ifngr1	5.90287e-10	-0.609906	0.381	0.461	1.53699e-05
Prdx1	5.92144e-10	-6.52601	1	0.998	1.54183e-05
Vdac2	5.98376e-10	-2.56696	0.86	0.886	1.55805e-05
Klhl15	6.00992e-10	-2.16087	0.472	0.546	1.56486e-05
Ndufs1	6.04655e-10	1.74235	0.884	0.894	1.5744e-05
Wnk1	6.08204e-10	-2.49244	0.963	0.969	1.58364e-05
Gfra1	6.11649e-10	-6.24283	0.889	0.885	1.59261e-05
Mtbp	6.25328e-10	-0.722734	0.411	0.493	1.62823e-05
AU015836	6.29132e-10	5.74327	0.056	0.103	1.63813e-05
Pi4kb	6.30788e-10	-0.54399	0.285	0.361	1.64245e-05
Rpl35	6.34211e-10	1.13016	1	0.996	1.65136e-05
Zcchc2	6.38365e-10	-0.294056	0.28	0.358	1.66217e-05
Amdhd2	6.45294e-10	0.603462	0.547	0.461	1.68022e-05
Fem1c	6.45752e-10	-0.532586	0.571	0.641	1.68141e-05
Dnajc27	6.56668e-10	-0.818613	0.329	0.41	1.70983e-05
Lsr	6.64716e-10	-1.70469	0.217	0.291	1.73079e-05
[truncated: 5,452 more rows]

## Sheet: diff
	p_val	avg_log2FC	pct.1	pct.2	p_val_adj
Rps2	1.80992e-174	22.5908	0.999	0.991	4.71267e-170
2010107E04Rik	8.36577e-151	-13.6166	0.067	0.447	2.17828e-146
Gnb2l1	2.80112e-149	-8.95694	0.07	0.45	7.29354e-145
Tceb2	5.38322e-149	-2.40532	0.067	0.448	1.40168e-144
2700094K13Rik	1.94825e-145	-23.6816	0.064	0.435	5.07284e-141
Zcchc11	1.02792e-144	-13.2196	0.061	0.427	2.6765e-140
Cirh1a	5.8129e-144	-10.8698	0.065	0.438	1.51356e-139
Shfm1	3.03891e-143	-16.9963	0.061	0.427	7.91271e-139
Rps10	2.23222e-140	1.35125	0.535	0.793	5.81224e-136
Tmem57	2.60714e-140	-13.487	0.066	0.432	6.78847e-136
2310036O22Rik	4.44399e-140	-16.7871	0.067	0.434	1.15712e-135
Gm8730	4.71373e-139	-10.6773	0.069	0.44	1.22736e-134
2022-09-15	1.76417e-138	-7.33648	0.061	0.423	4.59354e-134
Myeov2	4.69992e-137	-5.34507	0.055	0.411	1.22376e-132
Ctage5	7.62637e-137	-9.65429	0.059	0.411	1.98575e-132
Fam60a	6.09178e-136	-22.5271	0.065	0.425	1.58618e-131
Hn1	6.78474e-136	-27.1979	0.055	0.405	1.76661e-131
Fam134a	5.86217e-135	-8.76471	0.057	0.406	1.52639e-130
Nhp2l1	2.43538e-134	-7.23038	0.067	0.43	6.34123e-130
Psmb6	2.4657e-134	-23.5418	0.827	0.965	6.42019e-130
Mllt4	8.861e-134	-13.8583	0.059	0.41	2.30723e-129
Hdgfrp3	3.79056e-133	-3.93223	0.063	0.42	9.86987e-129
Fam195b	5.38699e-133	-3.96691	0.059	0.41	1.40266e-128
Tceb1	9.89237e-133	-6.8388	0.053	0.398	2.57578e-128
Olfr1423	1.35822e-132	-75.5889	0.855	0.471	3.53653e-128
AI314180	2.12011e-132	-0.390333	0.068	0.425	5.52034e-128
Whsc1	8.968e-132	-6.94911	0.059	0.403	2.33509e-127
1110008F13Rik	4.68317e-131	-4.85024	0.049	0.39	1.2194e-126
D15Ertd621e	8.18573e-131	-6.59679	0.061	0.41	2.1314e-126
Selk	2.84431e-130	-2.9001	0.068	0.427	7.40601e-126
Rqcd1	2.90049e-130	-7.16591	0.061	0.408	7.55231e-126
Erdr1	3.25054e-130	-5.56415	0.056	0.397	8.46377e-126
Srp54b	1.21796e-129	-3.89336	0.057	0.401	3.17133e-125
Rps26-ps1	1.51156e-129	-4.6666	0.063	0.409	3.9358e-125
Fam178a	1.84101e-129	-10.2539	0.053	0.392	4.79362e-125
Smek1	1.30734e-128	-7.88342	0.059	0.397	3.40406e-124
Chd3os	5.61461e-128	1.54101	0.062	0.408	1.46193e-123
Rpl13-ps3	8.58558e-128	-4.04303	0.065	0.42	2.23551e-123
Tex13	1.34655e-127	-9.67814	0.061	0.406	3.50614e-123
Fam21	3.0105e-126	-1.78979	0.058	0.397	7.83873e-122
Ppp2r4	3.38034e-126	-4.68527	0.048	0.378	8.80172e-122
2700060E02Rik	6.27925e-126	-3.83175	0.06	0.399	1.63499e-121
Prune	2.97063e-125	-8.4154	0.055	0.384	7.73493e-121
0610007P14Rik	7.01562e-124	-10.4942	0.061	0.398	1.82673e-119
Hn1l	3.00564e-123	-2.80803	0.056	0.392	7.82609e-119
Zswim6	1.82686e-122	-7.35819	0.055	0.384	4.75678e-118
Gm10263	7.46728e-121	-5.43015	0.061	0.396	1.94433e-116
Smek2	5.49575e-119	-7.67705	0.056	0.38	1.43098e-114
Mina	3.96401e-117	-5.51026	0.058	0.377	1.03215e-112
A830080D01Rik	4.15411e-117	-4.60388	0.046	0.359	1.08165e-112
Vprbp	1.02525e-116	-6.2106	0.055	0.375	2.66954e-112
Setd8	7.43548e-116	-4.42096	0.05	0.365	1.93605e-111
Slmo2	1.10909e-115	-3.55871	0.049	0.363	2.88785e-111
1810026J23Rik	5.05142e-115	-2.76627	0.048	0.356	1.31529e-110
2810474O19Rik	8.07484e-115	-9.76862	0.059	0.375	2.10253e-110
Suv420h1	1.65823e-114	-3.97973	0.046	0.353	4.31771e-110
1810043H04Rik	2.34049e-114	-4.93099	0.043	0.348	6.09417e-110
Apoa1bp	1.38031e-113	-1.57294	0.049	0.357	3.59404e-109
2810403A07Rik	1.49776e-113	-3.86479	0.052	0.363	3.89988e-109
Rpl36al	1.14255e-112	-9.95007	0.351	0.634	2.97496e-108
E430025E21Rik	1.73137e-112	-2.77119	0.05	0.354	4.50815e-108
Ufd1l	2.59767e-112	-0.632077	0.057	0.373	6.76382e-108
Clu	6.64749e-112	-37.1712	0.076	0.388	1.73087e-107
Gm10116	9.34647e-110	-1.75668	0.06	0.37	2.43363e-105
Rps19	1.39507e-109	-22.6867	0.995	0.998	3.63249e-105
Neurl4	3.70528e-108	-1.93054	0.148	0.478	9.64782e-104
Utp11l	4.64252e-108	-37.0045	0.057	0.368	1.20882e-103
Fam134c	5.48238e-108	-3.78467	0.055	0.353	1.4275e-103
Hiat1	1.15789e-107	-6.1619	0.045	0.341	3.01491e-103
Mesdc2	1.74257e-107	-3.02034	0.045	0.337	4.53729e-103
Tmem55b	1.96457e-107	-1.56325	0.041	0.331	5.11534e-103
Whsc1l1	5.94238e-106	-0.51813	0.046	0.334	1.54728e-101
Sgol2a	1.05361e-105	-6.83643	0.041	0.329	2.74338e-101
1110037F02Rik	1.58444e-105	-3.68373	0.051	0.342	4.12557e-101
Rpl13a	3.04962e-105	0.421413	0.466	0.702	7.9406e-101
Zfos1	3.15489e-105	-6.2635	0.059	0.361	8.21469e-101
l7Rn6	4.68895e-104	-4.30524	0.037	0.316	1.22091e-99
Cyr61	5.9308e-104	-48.6559	0.083	0.38	1.54426e-99
2310035C23Rik	1.49408e-103	-2.66877	0.045	0.331	3.89028e-99
2010107G23Rik	2.54587e-102	-3.69266	0.055	0.343	6.62895e-98
2410016O06Rik	4.89783e-102	-3.12141	0.036	0.309	1.2753e-97
Fam103a1	1.84445e-101	-2.32333	0.047	0.331	4.80258e-97
Gltscr2	7.72767e-101	-1.94194	0.058	0.349	2.01213e-96
2410089E03Rik	1.43701e-100	-5.48836	0.055	0.34	3.74169e-96
Erh	1.56493e-100	-5.04098	0.945	0.98	4.07477e-96
AU019823	3.93306e-98	-3.81599	0.043	0.316	1.02409e-93
Gyltl1b	1.04079e-97	-10.8613	0.058	0.339	2.71e-93
Aard	4.17981e-97	-9.68379	0.053	0.33	1.08834e-92
Fdx1l	5.28602e-97	-1.98812	0.04	0.309	1.37637e-92
Rtfdc1	5.7391e-97	-4.32868	0.044	0.317	1.49435e-92
Wash1	3.67719e-96	-5.2776	0.045	0.313	9.57466e-92
Tmem194	7.061e-96	-3.95792	0.029	0.284	1.83854e-91
Pcnxl3	8.75611e-96	-2.81594	0.04	0.305	2.27992e-91
Cpsf3l	2.15049e-94	-2.2535	0.042	0.306	5.59944e-90
Sepw1	3.83669e-94	0.512538	0.056	0.337	9.98997e-90
Rfwd2	6.36616e-94	-2.5186	0.044	0.308	1.65762e-89
2700029M09Rik	7.84583e-94	-0.559132	0.055	0.328	2.0429e-89
Selenok	1.10727e-93	14.5883	0.912	0.536	2.88311e-89
Fam175b	1.84104e-93	-2.39992	0.041	0.302	4.7937e-89
Raver1	1.96975e-93	-2.16092	0.042	0.304	5.12883e-89
Nupl1	4.68443e-93	-2.93659	0.033	0.287	1.21973e-88
5730508B09Rik	2.33641e-92	-3.81006	0.041	0.297	6.08354e-88
Gstm2	2.60711e-92	-12.3792	0.05	0.315	6.7884e-88
RP23-4H17.3	4.74507e-92	-8.23685	0.041	0.299	1.23552e-87
C330027C09Rik	2.10721e-91	-8.18283	0.04	0.297	5.48676e-87
Wdr89	2.15032e-91	-7.9366	0.983	0.99	5.59901e-87
D930015E06Rik	2.32558e-91	-2.28246	0.039	0.297	6.05534e-87
AI846148	5.32135e-91	-2.65634	0.037	0.289	1.38557e-86
Gareml	8.83776e-91	-3.54101	0.033	0.281	2.30118e-86
Prmt10	2.22072e-90	-2.85069	0.045	0.302	5.78231e-86
Mrfap1	2.31295e-90	-5.42483	0.906	0.978	6.02246e-86
Papd7	2.39368e-90	-0.949945	0.04	0.293	6.23265e-86
A230046K03Rik	4.49377e-89	-2.71195	0.049	0.311	1.17009e-84
Erbb2ip	1.39532e-88	-2.46401	0.035	0.281	3.63314e-84
Xrcc6bp1	2.3075e-86	-3.59713	0.037	0.282	6.00827e-82
Elp3	3.94244e-86	-2.99823	0.391	0.672	1.02653e-81
Eef1g	5.66563e-86	-6.53981	0.981	0.988	1.47522e-81
Afdn	9.52344e-86	1.86813	0.904	0.531	2.47971e-81
Vimp	9.57176e-86	-2.51717	0.045	0.296	2.49229e-81
Comt	1.27182e-85	104.104	0.705	0.867	3.31157e-81
Atp5sl	1.80606e-85	-5.93393	0.041	0.287	4.70263e-81
Gm10260	2.56905e-85	-8.69262	0.515	0.724	6.6893e-81
Gm7324	5.16624e-85	0.829854	0.223	0.026	1.34519e-80
Hiatl1	8.84144e-85	-2.77792	0.034	0.271	2.30213e-80
D2Wsu81e	1.5971e-84	-1.39256	0.035	0.274	4.15853e-80
Mrpl15	2.17776e-84	-0.508354	0.696	0.9	5.67044e-80
Gm8797	4.38792e-84	-4.78658	0.993	0.967	1.14253e-79
Dlat	6.93221e-84	-2.75616	0.416	0.685	1.80501e-79
1600002H07Rik	2.98959e-83	-2.35638	0.037	0.273	7.78428e-79
PISD	2.2326e-82	-4.31539	0.05	0.298	5.81325e-78
Gbas	4.91738e-82	-2.0805	0.037	0.271	1.28039e-77
Gm10094	4.1993e-81	-1.9425	0.038	0.272	1.09341e-76
Hdgfrp2	6.49475e-81	-2.67575	0.026	0.248	1.6911e-76
Gm12166	9.91741e-81	-1.29205	0.089	0.344	2.58229e-76
9430016H08Rik	2.26495e-80	-1.96985	0.032	0.259	5.89748e-76
B230354K17Rik	6.54166e-80	-3.61524	0.046	0.282	1.70332e-75
Rpl15	2.947e-79	4.75003	0.995	0.967	7.67339e-75
Atp5mpl	4.09365e-79	-16.8904	0.93	0.544	1.0659e-74
Gm45716	4.25117e-79	1.02243	0.837	0.49	1.10692e-74
Erg28	5.87687e-79	-1.27458	0.883	0.515	1.53022e-74
Asun	4.24467e-78	-2.16827	0.043	0.273	1.10523e-73
Btf3l4	4.73846e-78	-5.02664	0.467	0.687	1.2338e-73
Gm14698	1.26487e-77	-2.82103	0.079	0.324	3.29346e-73
Taf4a	2.1376e-77	-1.99733	0.032	0.253	5.56589e-73
Rpl6	5.09082e-77	52.3583	1	0.998	1.32555e-72
Pacrgl	9.288e-77	-3.70536	0.046	0.278	2.41841e-72
Laptm4a	1.6319e-76	-7.72035	0.988	0.989	4.24914e-72
U2af1l4	1.72615e-76	-0.620825	0.037	0.26	4.49455e-72
Hmga1-rs1	2.5022e-76	-2.43735	0.049	0.28	6.51522e-72
Mid1	3.23754e-76	-10.5178	0.106	0.352	8.4299e-72
Ptprf	4.63117e-76	-7.51157	0.962	0.972	1.20586e-71
2510039O18Rik	6.00585e-76	-2.85395	0.471	0.72	1.5638e-71
Ict1	8.94272e-76	-3.45315	0.034	0.253	2.32851e-71
Casc5	1.03863e-75	-5.23408	0.026	0.237	2.7044e-71
9030624J02Rik	2.74576e-75	-1.80931	0.047	0.276	7.1494e-71
Wbp5	4.06073e-75	-9.67338	0.04	0.264	1.05733e-70
Gltscr1l	5.97779e-75	-2.79766	0.035	0.254	1.5565e-70
Eif3d	1.58597e-74	-3.23674	0.93	0.976	4.12956e-70
Adrbk1	2.02983e-74	-1.69922	0.034	0.249	5.28526e-70
Jpt1	2.08736e-73	2.45799	0.869	0.513	5.43508e-69
Slmo1	3.16178e-73	-2.1337	0.025	0.229	8.23265e-69
Cnot10	1.03886e-72	-7.10525	0.784	0.887	2.70498e-68
Peo1	2.00479e-72	-1.21317	0.022	0.221	5.22007e-68
BC030336	2.49539e-72	-1.22004	0.033	0.244	6.49748e-68
Ept1	4.19517e-72	-0.921069	0.041	0.257	1.09234e-67
Bclaf3	4.91194e-72	2.99978	0.865	0.509	1.27897e-67
Wbscr22	1.08749e-71	-1.3311	0.038	0.251	2.83161e-67
Selt	1.85939e-71	-1.10227	0.037	0.248	4.84148e-67
Rps11	2.82048e-71	-70.2701	1	0.999	7.34396e-67
3110043O21Rik	7.26096e-71	-1.36155	0.032	0.238	1.89061e-66
Gm4316	1.09094e-70	-4.50381	0.031	0.235	2.8406e-66
Ganab	2.33597e-70	-4.17494	0.848	0.922	6.0824e-66
Pebp1	2.60473e-70	-9.69696	0.987	0.988	6.78219e-66
Ubb	3.97809e-70	-33.6884	0.998	0.985	1.03582e-65
Resf1	6.35842e-70	37.8369	0.89	0.519	1.6556e-65
Gm10146	6.51334e-70	-1.39882	0.037	0.244	1.69594e-65
1110004E09Rik	2.504e-69	-1.63218	0.044	0.255	6.51992e-65
Mcrip1	3.7922e-69	-2.95527	0.86	0.518	9.87413e-65
Maco1	5.41889e-69	-8.23356	0.922	0.539	1.41097e-64
Hikeshi	1.11584e-68	1.64896	0.81	0.486	2.90542e-64
BC022687	1.14339e-68	-1.62893	0.036	0.241	2.97716e-64
Ctsf	1.22064e-68	-4.99672	0.589	0.767	3.17829e-64
Gatsl2	2.21262e-68	-1.49052	0.035	0.238	5.76122e-64
Qtrtd1	7.80871e-68	-1.44641	0.034	0.235	2.03323e-63
Pvrl3	1.26818e-67	-1.7423	0.031	0.228	3.30209e-63
2810428I15Rik	2.9862e-67	-2.5863	0.029	0.223	7.77547e-63
Fam179b	3.49837e-67	-1.88302	0.038	0.242	9.10905e-63
Rpl23a-ps3	4.89891e-67	-1.14495	0.032	0.23	1.27558e-62
Atp2a2	5.08031e-67	-12.1424	0.852	0.925	1.32281e-62
Gm13251	5.10624e-67	-1.91295	0.044	0.251	1.32956e-62
Prkrir	8.63843e-67	-2.59346	0.026	0.218	2.24927e-62
Selenoh	1.03828e-66	6.96658	0.922	0.543	2.70347e-62
Cnot9	1.97504e-66	-2.88292	0.876	0.522	5.14261e-62
Fam175a	2.08231e-66	-1.61989	0.031	0.225	5.42192e-62
Hdgfl3	2.31791e-66	3.32643	0.918	0.54	6.03538e-62
Pddc1	2.49552e-66	-1.76211	0.044	0.249	6.49783e-62
Eef2	3.50429e-66	-29.9937	1	0.998	9.12448e-62
Rtraf	3.66395e-66	-6.52849	0.873	0.517	9.54018e-62
Ccdc53	3.85801e-66	-0.789156	0.05	0.263	1.00455e-61
Gm11361	1.42926e-65	1.4064	0.716	0.422	3.72151e-61
Sem1	2.35116e-65	-5.50509	0.906	0.539	6.12195e-61
BC003331	2.93879e-65	-1.7353	0.037	0.234	7.65201e-61
Rack1	3.69617e-65	-2.0343	0.929	0.545	9.62408e-61
Abl2	8.80708e-65	-2.45874	0.645	0.802	2.29319e-60
Deb1	4.13743e-64	-1.04536	0.023	0.205	1.0773e-59
Rps14	4.8841e-64	-44.3016	1	0.999	1.27172e-59
Sgo2a	6.78017e-64	-10.1187	0.777	0.466	1.76542e-59
Rnf227	8.14012e-64	-1.1178	0.88	0.526	2.11952e-59
Sgol1	9.70217e-64	-1.41234	0.022	0.204	2.52625e-59
Csrp2bp	2.22306e-63	-0.991798	0.029	0.215	5.7884e-59
Itfg1	2.96597e-63	-1.95184	0.377	0.627	7.72279e-59
Bre	5.50298e-63	-1.25751	0.033	0.223	1.43287e-58
Trir	6.59914e-63	0.437132	0.927	0.543	1.71828e-58
Myl12b	7.96324e-63	-2.45244	0.406	0.628	2.07347e-58
B630005N14Rik	1.08029e-62	-1.71793	0.033	0.222	2.81285e-58
Rps18-ps3	1.23224e-62	-1.09224	0.029	0.214	3.20851e-58
Trim28	3.23721e-62	-11.3208	0.984	0.987	8.42905e-58
Ccdc88c	4.72252e-62	1.94903	0.926	0.7	1.22965e-57
Ndufb7	6.28369e-62	-2.46199	0.653	0.819	1.63615e-57
Utp11	8.64757e-62	-172.7	0.822	0.497	2.25166e-57
Mmd	1.34238e-61	-1.62928	0.337	0.552	3.4953e-57
Pclaf	1.58307e-61	2.02999	0.673	0.403	4.12199e-57
Suv420h2	7.11371e-61	-2.52308	0.028	0.208	1.85227e-56
Sinhcaf	8.29496e-61	9.63076	0.925	0.541	2.15984e-56
Ece2	1.36481e-60	-2.55169	0.041	0.228	3.55368e-56
Rab5if	1.48469e-60	-0.609808	0.824	0.492	3.86584e-56
Selenow	2.53557e-60	2.79916	0.832	0.499	6.60212e-56
Utp4	2.80067e-60	-4.78693	0.927	0.545	7.29238e-56
Gm16586	3.48989e-60	-1.31628	0.03	0.211	9.08696e-56
Atp5b	3.74878e-60	-11.3235	0.997	0.991	9.76107e-56
Tut4	5.3302e-60	3.51822	0.89	0.526	1.38788e-55
Cplane1	9.83395e-60	2.4279	0.678	0.397	2.56056e-55
Cops9	1.41571e-59	4.65807	0.774	0.465	3.68623e-55
Eif4ebp2	1.43505e-59	2.27149	0.989	0.947	3.73659e-55
Inha	3.16442e-59	-1.04006	0.065	0.265	8.23953e-55
Hyou1	3.2786e-59	-3.06492	0.858	0.918	8.53683e-55
Gm10093	9.46783e-59	-0.899244	0.014	0.176	2.46523e-54
Snu13	1.14393e-58	6.19065	0.929	0.545	2.97856e-54
Vdac3-ps1	1.22225e-58	-0.948123	0.032	0.211	3.1825e-54
Fam241b	2.16059e-58	0.945702	0.661	0.391	5.62575e-54
Adgrl1	2.46265e-58	-3.05494	0.953	0.964	6.41225e-54
Zzef1	3.08517e-58	-1.95247	0.268	0.515	8.03317e-54
Nsun5	4.51648e-58	-1.88601	0.441	0.674	1.176e-53
Mesdc1	4.83957e-58	-0.96589	0.023	0.191	1.26013e-53
Rps27	7.03963e-58	10.7821	0.998	0.991	1.83298e-53
Ppp2cb	1.01921e-57	-4.69046	0.688	0.823	2.65382e-53
Hrsp12	1.51074e-57	-0.878383	0.017	0.179	3.93368e-53
Cmip	2.6181e-57	-25.5265	0.279	0.488	6.81701e-53
1110001J03Rik	2.86123e-57	-1.09156	0.019	0.181	7.45006e-53
Ric8	3.19825e-57	-1.16037	0.028	0.198	8.32761e-53
Nsd3	4.44924e-57	0.599342	0.726	0.432	1.15849e-52
Wdcp	6.80591e-57	-55.8431	0.761	0.466	1.77212e-52
Pcnxl4	1.07558e-56	-0.832182	0.038	0.218	2.80061e-52
Tssc1	1.31455e-56	-0.760562	0.035	0.213	3.42283e-52
Rplp0	1.3537e-56	-47.1868	0.998	0.993	3.52477e-52
Jpt2	1.43681e-56	-0.326477	0.776	0.469	3.74117e-52
Apitd1	3.65726e-56	-0.994349	0.025	0.192	9.52276e-52
Bc1	4.63912e-56	-76.224	0.926	0.545	1.20793e-51
Prosc	4.83082e-56	-1.09773	0.031	0.203	1.25785e-51
2610305D13Rik	6.95001e-56	-1.53785	0.043	0.225	1.80964e-51
Ncapd2	9.83556e-56	-5.04389	0.867	0.935	2.56098e-51
Gm7334	1.4913e-55	-1.32888	0.034	0.206	3.88305e-51
C330006A16Rik	1.5833e-55	-1.08912	0.025	0.189	4.12259e-51
3110002H16Rik	1.6363e-55	-0.899073	0.032	0.204	4.2606e-51
9230110C19Rik	2.52863e-55	-1.15671	0.031	0.201	6.58404e-51
Eloc	3.35314e-55	-9.77875	0.88	0.52	8.7309e-51
Snhg9	3.95475e-55	3.33476	0.946	0.823	1.02974e-50
Washc2	8.00717e-55	-0.341548	0.875	0.523	2.08491e-50
Rps7	1.80914e-54	12.9255	0.999	0.991	4.71063e-50
Pelo	2.31949e-54	-0.81137	0.045	0.223	6.03948e-50
Rpl37a	4.67262e-54	-35.8277	0.999	0.999	1.21666e-49
Fam73a	5.32915e-54	-1.13251	0.024	0.185	1.3876e-49
Crls1	6.89296e-54	-1.22162	0.226	0.457	1.79479e-49
mt-Nd3	1.16553e-53	224.04	1	0.995	3.0348e-49
Gm13157	1.7279e-53	-0.94133	0.032	0.199	4.4991e-49
mt-Nd2	1.86905e-53	24.9575	1	0.997	4.86662e-49
Rps2-ps6	2.21245e-53	-0.682763	0.014	0.163	5.76078e-49
AK010878	4.9272e-53	-43.7553	0.038	0.209	1.28294e-48
Gm13247	6.23631e-53	-1.00649	0.031	0.195	1.62381e-48
Prune1	8.16906e-53	-6.74639	0.753	0.453	2.12706e-48
Aldh1a1	9.16785e-53	-89.0265	0.039	0.209	2.38712e-48
Ecpas	1.10001e-52	-9.80422	0.895	0.538	2.86421e-48
Selenos	1.28234e-52	0.589261	0.653	0.392	3.33895e-48
Ifi30	1.58604e-52	-0.93924	0.04	0.21	4.12973e-48
Ngfrap1	2.17918e-52	-4.48768	0.024	0.181	5.67415e-48
Rtf2	2.27404e-52	0.666361	0.656	0.388	5.92113e-48
Cdk8	2.60331e-52	-3.65889	0.807	0.896	6.77851e-48
Lnp	3.56992e-52	-1.50838	0.019	0.17	9.29537e-48
Gsg2	4.01448e-52	-0.956619	0.013	0.158	1.04529e-47
Naxe	4.71049e-52	-0.419086	0.763	0.454	1.22652e-47
Gm49336	4.82785e-52	-6.71718	0.871	0.522	1.25707e-47
Ndufb9	7.64511e-52	5.34188	0.969	0.97	1.99063e-47
Selenof	1.54998e-51	-10.1803	0.884	0.526	4.03583e-47
0610011F06Rik	1.99336e-51	-0.710199	0.02	0.17	5.19031e-47
Gm10076	3.49208e-51	-8.42905	0.919	0.951	9.09268e-47
Rpl6l	4.72115e-51	-0.372364	0.047	0.224	1.22929e-46
Nisch	5.08261e-51	-6.3079	0.836	0.917	1.32341e-46
Rcor2	5.31224e-51	-2.86489	0.684	0.8	1.3832e-46
Nsd2	7.2234e-51	-0.552879	0.868	0.521	1.88083e-46
Lgmn	8.25126e-51	-2.16656	0.544	0.716	2.14846e-46
Tsc22d3	1.34522e-50	-13.5699	0.969	0.968	3.50268e-46
Samd1	1.96719e-50	-6.58265	0.92	0.957	5.12218e-46
Rps3	2.64495e-50	-41.8231	1	0.997	6.88692e-46
Gpx1	2.71735e-50	1.60839	0.954	0.877	7.07545e-46
4930427A07Rik	2.71827e-50	-0.702137	0.017	0.162	7.07784e-46
Gpbp1	4.22647e-50	-12.3904	0.975	0.98	1.10049e-45
Mogs	1.974e-49	-1.85347	0.244	0.456	5.13991e-45
Vwa9	4.23481e-49	-0.977642	0.021	0.167	1.10266e-44
Zyg11b	6.23027e-49	-2.70795	0.777	0.877	1.62224e-44
Fam73b	6.25796e-49	-0.581657	0.022	0.168	1.62945e-44
Mia2	1.1507e-48	-2.21015	0.845	0.509	2.99618e-44
Tex13b	1.39093e-48	-3.00287	0.849	0.504	3.6217e-44
Ppp5c	1.92202e-48	-0.877308	0.293	0.508	5.00455e-44
Fam241a	2.12151e-48	0.705306	0.608	0.356	5.52398e-44
Gm9008	3.48154e-48	-1.4878	0.086	0.269	9.06523e-44
Riox2	3.69184e-48	0.296481	0.758	0.469	9.6128e-44
2810417H13Rik	4.12509e-48	-5.73449	0.026	0.177	1.07409e-43
Tmem261	8.12889e-48	-0.587978	0.013	0.147	2.1166e-43
Wdr74	8.58572e-48	-1.83445	0.194	0.397	2.23555e-43
Rpl18	1.01423e-47	-8.44944	1	0.996	2.64085e-43
Ppp1r15b	1.19009e-47	-4.74957	0.77	0.869	3.09876e-43
mt-Nd6	1.40724e-47	-7.51075	0.657	0.767	3.66416e-43
Zcchc6	1.41869e-47	-0.949383	0.029	0.18	3.69399e-43
Glg1	1.57606e-47	-2.37877	0.955	0.961	4.10374e-43
Adck3	2.52849e-47	-0.578997	0.017	0.155	6.58369e-43
Eed	4.60098e-47	-4.73212	0.737	0.853	1.198e-42
Fam177a	5.08817e-47	-1.15766	0.023	0.165	1.32486e-42
Mdh2	5.82022e-47	-6.59751	0.998	0.992	1.51547e-42
Dync1h1	1.11261e-46	-5.45722	0.944	0.952	2.89701e-42
Gon7	1.17162e-46	-48.6297	0.636	0.367	3.05067e-42
Zfp433	1.45049e-46	-0.947705	0.044	0.202	3.7768e-42
Ptbp1	1.96034e-46	-9.66553	0.946	0.973	5.10434e-42
Rnmtl1	1.97768e-46	-0.660957	0.017	0.153	5.14949e-42
mt-Nd4l	2.09409e-46	-8.23425	0.995	0.987	5.4526e-42
Gm43733	2.17825e-46	-0.870081	0.017	0.152	5.67172e-42
Virma	2.22573e-46	0.78967	0.651	0.39	5.79535e-42
Gm13151	3.08527e-46	-0.587034	0.029	0.176	8.03344e-42
Pbrm1	6.11027e-46	-8.3417	0.936	0.964	1.59099e-41
Schip1	6.6857e-46	-0.995238	0.03	0.176	1.74082e-41
Elob	7.55541e-46	-0.548023	0.93	0.545	1.96728e-41
Ftl1-ps1	8.69524e-46	0.778583	0.798	0.495	2.26407e-41
Retreg2	1.01348e-45	-3.29178	0.741	0.453	2.63889e-41
Ufd1	1.05774e-45	0.893971	0.749	0.467	2.75414e-41
Nop53	1.09452e-45	-1.69477	0.714	0.444	2.84991e-41
Tmppe	1.21664e-45	-1.64573	0.061	0.224	3.16788e-41
Inadl	1.22178e-45	-0.477582	0.029	0.175	3.18128e-41
Serinc3	1.25989e-45	-9.81051	0.912	0.93	3.2805e-41
Prelid3b	1.42768e-45	-1.1327	0.741	0.455	3.71739e-41
Ipo8	1.5132e-45	-1.63944	0.442	0.639	3.94007e-41
Dgcr14	1.71669e-45	-0.863959	0.029	0.172	4.46991e-41
Rpl36a-ps1	1.99204e-45	0.81789	0.439	0.231	5.18688e-41
Numa1	2.17385e-45	-5.90655	0.868	0.916	5.66028e-41
AC149090.1	2.76917e-45	0.770688	0.514	0.284	7.21037e-41
Tet3	3.76405e-45	-4.1054	0.585	0.742	9.80084e-41
Rbmxl1	7.96971e-45	-2.32402	0.537	0.707	2.07515e-40
Dcaf1	8.17885e-45	1.88605	0.785	0.483	2.12961e-40
Rplp2	1.1383e-44	-16.2478	1	0.998	2.96391e-40
Emc10	1.35474e-44	-4.26021	0.847	0.904	3.52748e-40
Pik3r3	1.42613e-44	-13.6774	0.788	0.864	3.71335e-40
2610020H08Rik	1.43331e-44	-0.959701	0.023	0.161	3.73204e-40
Pip4p1	2.05852e-44	-1.20863	0.738	0.457	5.35996e-40
Ppp4r3b	2.31313e-44	0.516525	0.741	0.457	6.02294e-40
Ncoa5	2.33347e-44	-1.2243	0.289	0.499	6.07588e-40
Wbscr16	2.70934e-44	-0.723551	0.023	0.159	7.05457e-40
6330416G13Rik	3.65129e-44	-1.46533	0.013	0.138	9.50722e-40
Fendrr	1.01945e-43	-2.25488	0.012	0.135	2.65445e-39
Fam188a	1.07995e-43	-0.643512	0.023	0.159	2.81199e-39
Polr3b	1.32066e-43	-4.17855	0.752	0.851	3.43872e-39
Pom121	1.48873e-43	-3.17921	0.747	0.849	3.87636e-39
Cep85	1.59214e-43	-9.72995	0.884	0.93	4.14561e-39
Hnrnpu	1.96696e-43	2.82744	0.998	0.987	5.12156e-39
Celf1	2.05965e-43	-5.93116	0.974	0.978	5.36291e-39
Smo	2.748e-43	-1.49434	0.228	0.422	7.15525e-39
Uqcrq	2.98188e-43	-10.78	0.954	0.965	7.76422e-39
Stra13	3.38292e-43	-0.423498	0.034	0.177	8.80844e-39
N6amt2	3.39422e-43	-0.611566	0.022	0.155	8.83787e-39
Fam63a	4.11401e-43	-0.346039	0.019	0.15	1.07121e-38
Nemp1	5.0237e-43	0.297201	0.491	0.267	1.30807e-38
Mov10l1	7.71387e-43	-2.53001	0.933	0.945	2.00854e-38
9430020K01Rik	7.77517e-43	-0.710433	0.014	0.138	2.0245e-38
Diexf	1.05471e-42	-1.51457	0.383	0.578	2.74627e-38
Nop16	1.24693e-42	-4.6747	0.764	0.854	3.24675e-38
Fam91a1	1.44904e-42	-2.45007	0.841	0.518	3.77301e-38
Kmt5b	1.4586e-42	0.587557	0.694	0.424	3.79791e-38
Aim1l	1.58771e-42	-0.584579	0.017	0.144	4.13409e-38
Pianp	1.59998e-42	10.5213	0.384	0.193	4.16603e-38
Cecr5	1.67603e-42	-0.780297	0.027	0.163	4.36404e-38
Edn1	1.94215e-42	-26.7897	0.011	0.132	5.05698e-38
Mkks	1.97709e-42	-1.88328	0.27	0.461	5.14795e-38
Carkd	1.99673e-42	-0.730559	0.02	0.15	5.19908e-38
Hnrnpk	2.48146e-42	-18.3774	0.999	1	6.46123e-38
Serinc5	2.60613e-42	-6.22849	0.375	0.543	6.78585e-38
Atp5k	2.84905e-42	6.5316	0.991	0.975	7.41835e-38
A230065H16Rik	3.09859e-42	-2.0531	0.008	0.125	8.06811e-38
Fasn	3.60622e-42	-2.03374	0.785	0.883	9.38988e-38
Lats2	3.76938e-42	-2.942	0.761	0.833	9.8147e-38
Mageb4	4.63008e-42	-19.8826	0.987	0.975	1.20558e-37
Washc4	5.28899e-42	4.62343	0.75	0.466	1.37715e-37
Ankrd17	8.87732e-42	-12.5764	0.998	0.992	2.31148e-37
Srrm2	1.28752e-41	-17.9322	0.998	0.992	3.35245e-37
Tmed2	1.33223e-41	-5.47639	0.951	0.96	3.46885e-37
Lrrc41	1.99463e-41	-1.19183	0.54	0.693	5.19362e-37
Washc1	2.18161e-41	0.314407	0.603	0.366	5.68048e-37
Gm10709	2.39771e-41	-0.592567	0.021	0.148	6.24315e-37
Ccbl1	4.56405e-41	-0.600751	0.016	0.138	1.18839e-36
Eftud1	4.818e-41	-0.33531	0.026	0.158	1.25451e-36
Sparc	6.33463e-41	-186.945	0.15	0.33	1.64941e-36
Dld	6.79206e-41	-2.62121	0.397	0.585	1.76852e-36
Dmac2	7.08015e-41	0.879822	0.641	0.392	1.84353e-36
1500011B03Rik	8.04381e-41	-2.04231	0.57	0.741	2.09445e-36
Dnaaf2	1.29145e-40	-1.73417	0.141	0.318	3.36267e-36
Rnaset2a	3.37751e-40	-0.887981	0.039	0.177	8.79436e-36
Stmn1	3.5932e-40	-43.8492	0.99	0.989	9.35597e-36
Rps24	3.8631e-40	-21.1918	1	1	1.00587e-35
Snhg6	3.87679e-40	-6.27187	0.77	0.853	1.00944e-35
Eif4a2	4.31922e-40	-18.338	0.848	0.901	1.12464e-35
Ndufv1	4.46434e-40	-11.3288	0.893	0.922	1.16242e-35
Rxra	4.62313e-40	-2.56671	0.409	0.59	1.20377e-35
Cct7	5.48323e-40	-2.35431	0.988	0.987	1.42772e-35
9130011E15Rik	6.64187e-40	-0.4839	0.015	0.133	1.72941e-35
Gstp1	7.7032e-40	-0.660517	0.077	0.236	2.00576e-35
Rpl8	8.15196e-40	-38.4848	1	0.999	2.12261e-35
Slf2	8.76793e-40	2.24416	0.773	0.484	2.28299e-35
Rnf40	9.25316e-40	-3.42997	0.74	0.836	2.40934e-35
Ctsd	1.54962e-39	9.40994	0.686	0.804	4.03489e-35
Hmgb1	1.77675e-39	-7.88583	0.999	0.988	4.6263e-35
Dnase1l2	2.35717e-39	0.57251	0.253	0.096	6.1376e-35
Cep83os	2.54061e-39	-0.531365	0.011	0.122	6.61523e-35
Fam46c	2.93543e-39	-0.953738	0.028	0.155	7.64328e-35
Ppp4r3a	3.80513e-39	-1.32496	0.793	0.491	9.90781e-35
Hax1	4.03563e-39	-2.54049	0.612	0.771	1.0508e-34
Prtg	4.3703e-39	-9.66245	0.438	0.606	1.13794e-34
Ormdl3	4.69186e-39	-3.50383	0.732	0.836	1.22167e-34
Xlr5a	6.47536e-39	1.47314	0.86	0.705	1.68606e-34
Lyrm5	8.80238e-39	-0.49365	0.019	0.138	2.29196e-34
Rtn3	8.9833e-39	-3.89058	0.927	0.95	2.33907e-34
Xpo1	1.04922e-38	-14.47	0.995	0.986	2.73196e-34
Hnrnpf	1.10796e-38	-4.92476	0.999	0.997	2.88491e-34
Gon4l	1.19765e-38	-5.37647	0.888	0.928	3.11845e-34
Eno1b	1.20855e-38	-5.12405	0.674	0.786	3.14682e-34
Faf1	1.77537e-38	-1.93325	0.71	0.811	4.62272e-34
Rammet	1.96475e-38	-1.8248	0.648	0.398	5.11583e-34
Naa30	2.01107e-38	-3.03229	0.495	0.663	5.23643e-34
5830416I19Rik	2.04377e-38	-0.642177	0.038	0.172	5.32158e-34
Abcb6	2.35519e-38	-3.96763	0.41	0.572	6.13245e-34
Dpcd	4.00211e-38	-0.538323	0.029	0.156	1.04207e-33
Cept1	4.25053e-38	-1.06255	0.239	0.425	1.10675e-33
Taz	4.77414e-38	-0.840918	0.134	0.306	1.24309e-33
DHRSX	5.75286e-38	-0.682467	0.013	0.123	1.49793e-33
Ndufs5	6.28945e-38	-1.52593	0.844	0.96	1.63765e-33
Vav2	7.40963e-38	-2.34402	0.453	0.615	1.92932e-33
Rpn2	7.54206e-38	-2.66139	0.776	0.863	1.9638e-33
2022-03-08	7.68653e-38	-3.6243	0.625	0.75	2.00142e-33
Gm21092	8.04302e-38	-0.504754	0.009	0.115	2.09424e-33
Rpl41	8.31044e-38	-28.2615	0.996	0.992	2.16387e-33
Prpf19	9.70791e-38	-6.67089	0.884	0.916	2.52775e-33
Dcaf15	1.01102e-37	-2.85685	0.605	0.741	2.6325e-33
Lrrcc1	1.23642e-37	-1.67269	0.496	0.683	3.21939e-33
Tfdp1	1.59585e-37	-2.44615	0.9	0.747	4.15527e-33
Spindoc	1.75226e-37	2.24561	0.686	0.432	4.56254e-33
Huwe1	1.7537e-37	-6.33112	0.996	0.99	4.56629e-33
Gm32885	2.24655e-37	-14.3648	0.479	0.269	5.84958e-33
Gm7808	2.30414e-37	-0.399308	0.017	0.13	5.99952e-33
Hnrnph1	3.09545e-37	-13.4268	0.94	0.956	8.05992e-33
Fam132a	3.13529e-37	-0.595288	0.012	0.12	8.16367e-33
Gm7292	4.00785e-37	0.379639	0.165	0.044	1.04356e-32
Ralgapa1	4.20444e-37	-1.85914	0.531	0.688	1.09475e-32
Hspg2	4.44157e-37	-13.6112	0.262	0.436	1.1565e-32
Enthd2	4.81211e-37	-0.518357	0.018	0.132	1.25298e-32
Ccdc64	4.8474e-37	-0.664567	0.024	0.143	1.26217e-32
Brix1	4.90617e-37	5.19273	0.975	0.94	1.27747e-32
Tyro3	5.18506e-37	-9.08757	0.296	0.474	1.35009e-32
Mex3d	6.77846e-37	-6.27018	0.497	0.651	1.76498e-32
Vcp	9.28602e-37	-4.84197	1	0.992	2.41789e-32
Cdca7l	9.43516e-37	-6.41764	0.879	0.92	2.45673e-32
Clba1	1.29415e-36	1.02295	0.36	0.182	3.36971e-32
Kif1bp	1.33523e-36	-1.53364	0.463	0.633	3.47666e-32
Tmem30a	1.47803e-36	-2.81069	0.548	0.693	3.84849e-32
Maip1	1.54306e-36	-0.814713	0.623	0.387	4.01783e-32
Get4	1.87565e-36	-8.08977	0.945	0.959	4.88381e-32
Ndnl2	2.04244e-36	-0.37582	0.014	0.123	5.3181e-32
Abraxas2	2.71192e-36	0.920494	0.569	0.35	7.06128e-32
Parg	3.15681e-36	-1.84671	0.894	0.933	8.2197e-32
Gm16499	3.35799e-36	0.74522	0.309	0.143	8.74352e-32
Slc12a2	5.00573e-36	3.14259	0.912	0.936	1.30339e-31
Eif3f	5.27226e-36	-5.43447	0.965	0.968	1.37279e-31
Commd5	7.94936e-36	-0.408649	0.022	0.137	2.06985e-31
Klhl21	8.48541e-36	-0.718543	0.61	0.744	2.20943e-31
Ankrd10	1.0663e-35	-3.83499	0.814	0.885	2.77643e-31
Ccdc6	1.15845e-35	-39.9387	0.982	0.979	3.01638e-31
Jkamp	1.48691e-35	-2.16549	0.742	0.835	3.87163e-31
Zeb1	1.54501e-35	-1.00262	0.174	0.346	4.0229e-31
Cfap298	1.60571e-35	0.388203	0.561	0.342	4.18095e-31
Psmd4	1.67228e-35	-0.895821	0.995	0.973	4.35429e-31
Gse1	1.72446e-35	-12.5088	0.75	0.82	4.49016e-31
Rrs1	1.8505e-35	-2.9717	0.697	0.796	4.81833e-31
Gja1	1.87409e-35	-12.5623	0.023	0.137	4.87976e-31
Wdr70	2.00906e-35	1.10764	0.607	0.416	5.2312e-31
Lgr5	2.11053e-35	-0.714829	0.042	0.17	5.4954e-31
Mef2b	2.27283e-35	-0.696047	0.607	0.375	5.91799e-31
Egln2	2.34367e-35	-2.91777	0.602	0.721	6.10246e-31
Znfx1	2.68129e-35	-2.10593	0.453	0.612	6.98154e-31
Csde1	2.68689e-35	-8.08712	0.998	0.995	6.99611e-31
Zcchc14	2.77181e-35	-6.51817	0.771	0.846	7.21725e-31
Ndufaf8	3.07438e-35	-0.565524	0.703	0.456	8.00507e-31
Ndufa4	4.22298e-35	-1.29215	0.89	0.94	1.09958e-30
Fat1	5.61402e-35	-0.948739	0.614	0.74	1.46178e-30
Stab2	5.96089e-35	-1.37744	0.184	0.358	1.5521e-30
Gstm1	8.0032e-35	-29.8741	0.403	0.562	2.08387e-30
Tcf3	9.69822e-35	-14.9352	0.942	0.966	2.52522e-30
Zfp36	1.0563e-34	-6.70662	0.769	0.587	2.75039e-30
Ep400	1.24678e-34	-5.54201	0.972	0.974	3.24637e-30
Glo1	1.2593e-34	-5.20715	0.914	0.949	3.27897e-30
5730480H06Rik	1.58965e-34	0.399859	0.574	0.352	4.13913e-30
Ube2d3	2.00887e-34	-5.74579	0.983	0.984	5.2307e-30
Defb19	2.10193e-34	-1.60515	0.014	0.118	5.473e-30
Basp1	2.26737e-34	-32.6121	0.065	0.203	5.90378e-30
Gm12355	2.34136e-34	-1.46008	0.282	0.457	6.09642e-30
Chmp1b	2.34562e-34	1.1406	0.465	0.272	6.10752e-30
Mesd	2.51497e-34	0.833686	0.562	0.35	6.54847e-30
Tceal9	2.70421e-34	3.48071	0.527	0.313	7.04123e-30
Nkapd1	2.77975e-34	-3.85989	0.722	0.45	7.23792e-30
Gm26754	3.37933e-34	0.500602	0.387	0.208	8.79909e-30
BC023829	3.43371e-34	-0.37281	0.017	0.122	8.94069e-30
Srsf1	3.44011e-34	-10.8695	0.986	0.985	8.95736e-30
Cst12	3.97774e-34	-5.09005	0.019	0.126	1.03572e-29
Tmem194b	4.26806e-34	-0.442547	0.017	0.123	1.11132e-29
Dhps	5.50236e-34	-2.81009	0.573	0.709	1.4327e-29
Cpe	7.08458e-34	-4.77826	0.017	0.123	1.84468e-29
Psmb5	8.74774e-34	-2.60245	0.864	0.911	2.27774e-29
Mosmo	1.09798e-33	1.01798	0.482	0.289	2.85892e-29
Ccdc85c	1.20253e-33	0.924841	0.579	0.359	3.13114e-29
Gars	1.29174e-33	-4.42674	0.964	0.971	3.36343e-29
Mettl20	1.31084e-33	-0.495366	0.016	0.118	3.41317e-29
Txnrd1	1.44062e-33	7.40577	0.86	0.746	3.75108e-29
Diablo	1.4548e-33	-6.32872	0.813	0.86	3.788e-29
Lsm4	1.71602e-33	-2.73579	0.886	0.925	4.46817e-29
Skp1a	1.92225e-33	1.04184	0.998	0.992	5.00516e-29
Nomo1	2.01302e-33	-6.19088	0.854	0.893	5.24149e-29
Odr4	2.22603e-33	0.856158	0.535	0.336	5.79613e-29
Rps15a	2.263e-33	-14.3844	1	1	5.89239e-29
3010026O09Rik	2.60895e-33	-0.407445	0.018	0.122	6.79318e-29
Atp5a1	2.90066e-33	-5.59301	0.999	0.994	7.55274e-29
Nfe2l1	4.06322e-33	-1.69422	0.844	0.885	1.05798e-28
Ehmt2	4.10229e-33	-18.9288	0.971	0.973	1.06815e-28
Ldoc1l	4.39559e-33	-0.390349	0.01	0.104	1.14452e-28
Ptrf	5.12274e-33	-2.56756	0.019	0.122	1.33386e-28
Rpl34	5.65614e-33	-38.5308	1	1	1.47275e-28
Dock3	6.83505e-33	-2.50734	0.558	0.694	1.77971e-28
Edc3	8.17521e-33	-7.89244	0.703	0.809	2.12866e-28
Parp12	9.27353e-33	-3.63436	0.598	0.736	2.41464e-28
Akap11	9.76648e-33	-9.45907	0.957	0.965	2.543e-28
Lrrc17	1.01434e-32	-14.7466	0.636	0.746	2.64114e-28
Ube2h	1.03839e-32	-11.5716	0.886	0.914	2.70377e-28
Zfp638	1.10249e-32	-4.61889	0.843	0.892	2.87066e-28
Map2k2	1.14479e-32	-2.48115	0.806	0.88	2.98081e-28
Klhdc3	1.17181e-32	-12.4392	0.911	0.937	3.05116e-28
Tut7	1.2277e-32	-0.996114	0.521	0.319	3.19668e-28
Josd1	1.43166e-32	-3.22364	0.664	0.769	3.72775e-28
Ppan	1.48106e-32	-2.36453	0.666	0.757	3.85638e-28
Fktn	1.60266e-32	-0.656331	0.073	0.21	4.17302e-28
Sertad4	1.71597e-32	-4.42903	0.627	0.742	4.46805e-28
Foxj3	1.77148e-32	-2.91198	0.729	0.819	4.61258e-28
Kmt5a	1.93287e-32	-4.78788	0.647	0.401	5.03281e-28
Ogt	2.12584e-32	-12.6174	0.723	0.816	5.53527e-28
Gatd1	2.60064e-32	0.454894	0.508	0.307	6.77156e-28
Rpl28	2.84519e-32	-16.8033	0.999	0.998	7.40829e-28
Cip2a	2.94946e-32	-0.26906	0.628	0.404	7.67979e-28
Btg3	3.1618e-32	-3.15694	0.827	0.546	8.23269e-28
Cfap300	3.29579e-32	0.643751	0.452	0.271	8.58158e-28
Atp13a1	3.40033e-32	-1.8183	0.412	0.569	8.85379e-28
Cox4i1	3.83052e-32	-6.79153	0.999	0.996	9.97391e-28
Slc38a2	3.97512e-32	-0.559322	0.418	0.573	1.03504e-27
Psmd13	4.33354e-32	-5.24464	0.793	0.866	1.12837e-27
Ip6k1	4.59803e-32	-3.42368	0.705	0.808	1.19724e-27
6330408A02Rik	6.06009e-32	-0.362885	0.013	0.108	1.57793e-27
Pdia6	6.30575e-32	-3.18272	0.865	0.904	1.64189e-27
Khdc4	7.44577e-32	-0.477163	0.631	0.395	1.93873e-27
Dnajc19	8.08163e-32	-0.791265	0.436	0.614	2.1043e-27
Trappc5	8.22825e-32	-1.16778	0.471	0.624	2.14247e-27
Park7	1.19329e-31	-3.3572	0.886	0.924	3.10708e-27
Xlr5b	1.44475e-31	1.28539	0.711	0.518	3.76183e-27
Gm3376	1.70635e-31	-3.90945	0.743	0.544	4.44301e-27
Hdac2	1.86314e-31	-6.83995	0.933	0.947	4.85125e-27
Klhl17	1.86396e-31	-0.37978	0.014	0.11	4.85337e-27
Rnf220	2.00209e-31	-5.61961	0.937	0.954	5.21305e-27
Zdhhc8	2.08627e-31	-3.49231	0.415	0.571	5.43223e-27
Prrc2a	2.14933e-31	-6.3526	0.891	0.93	5.59642e-27
Lsm14a	2.19452e-31	-6.95489	0.863	0.917	5.7141e-27
Cand1	2.19846e-31	1.80915	0.813	0.883	5.72435e-27
Adck4	2.4826e-31	-0.453148	0.022	0.125	6.46419e-27
Faap100	2.60847e-31	-1.15524	0.304	0.471	6.79193e-27
Gm6768	2.73829e-31	-0.322044	0.016	0.114	7.12996e-27
Ube3a	3.31826e-31	-2.59509	0.785	0.859	8.64008e-27
Rbm38	3.31885e-31	-2.85515	0.636	0.741	8.64161e-27
Igf1r	3.36101e-31	-5.86656	0.887	0.908	8.7514e-27
Rhox8	3.71489e-31	-3.45407	0.02	0.122	9.67283e-27
Cacul1	4.02938e-31	-5.70639	0.926	0.946	1.04917e-26
Slc7a6os	4.18332e-31	-1.81012	0.421	0.577	1.08925e-26
Rpl3	4.28176e-31	-26.8885	0.998	0.996	1.11488e-26
Hnrnpc	4.30356e-31	-1.04302	1	0.995	1.12056e-26
Espl1	5.62931e-31	-5.84253	0.768	0.847	1.46576e-26
Farsa	5.78434e-31	-1.87985	0.8	0.861	1.50613e-26
Polr1b	6.0076e-31	-1.65899	0.526	0.667	1.56426e-26
E4f1	6.18043e-31	-0.479386	0.08	0.216	1.60926e-26
Son	8.04755e-31	-4.36164	0.996	0.991	2.09542e-26
Ndufa13	9.32598e-31	-2.05668	0.923	0.953	2.4283e-26
Srp68	9.37293e-31	-3.54289	0.663	0.772	2.44052e-26
mt-Atp8	1.26131e-30	-3.91235	0.988	0.965	3.28419e-26
Hsd17b3	1.36417e-30	1.86296	0.018	0.116	3.55202e-26
Ntrk2	1.37946e-30	3.56499	0.206	0.08	3.59185e-26
Camsap1	1.38391e-30	-6.02029	0.897	0.93	3.60343e-26
Bahd1	1.47049e-30	-4.36796	0.748	0.833	3.82885e-26
Zfp207	1.68637e-30	-7.03993	0.99	0.987	4.39097e-26
Srf	1.74661e-30	-8.46297	0.803	0.87	4.54783e-26
Mro	2.0052e-30	2.85865	0.022	0.123	5.22114e-26
Ndufb8	2.72106e-30	-1.84978	0.81	0.877	7.08511e-26
Cct3	2.85221e-30	-6.69371	0.995	0.988	7.42659e-26
Igf2	3.05602e-30	-25.5442	0.024	0.125	7.95727e-26
Snx27	3.4131e-30	-7.70373	0.805	0.874	8.88703e-26
Zfp988	4.10261e-30	0.256797	0.326	0.168	1.06824e-25
Grik3	4.41473e-30	-1.0245	0.15	0.302	1.14951e-25
Pithd1	4.69518e-30	-1.67021	0.449	0.599	1.22253e-25
Otud4	4.90592e-30	-5.97881	0.966	0.978	1.2774e-25
Gltp	6.71941e-30	4.60684	0.929	0.843	1.7496e-25
Sall4	7.63823e-30	11.9628	0.989	0.947	1.98884e-25
2022-03-06	9.48263e-30	-1.03673	0.525	0.672	2.46909e-25
Surf4	1.22762e-29	-1.48529	0.827	0.886	3.19648e-25
Sema6d	1.46076e-29	-3.58933	0.489	0.62	3.80353e-25
Slc39a7	1.50679e-29	-5.90481	0.885	0.918	3.92337e-25
Plpbp	1.51274e-29	0.705612	0.475	0.293	3.93888e-25
Relch	1.66644e-29	-3.40305	0.645	0.422	4.33909e-25
Cables2	1.76057e-29	-1.4016	0.27	0.43	4.58417e-25
Ppia	1.79093e-29	-36.8965	0.999	0.996	4.66322e-25
Ipo4	1.80852e-29	-1.96246	0.83	0.889	4.70901e-25
Abca2	1.84316e-29	-1.86247	0.527	0.659	4.79922e-25
Smdt1	1.86075e-29	-1.2525	0.824	0.897	4.84502e-25
Brf1	2.17941e-29	-3.84834	0.739	0.811	5.67474e-25
Atp1a1	2.18721e-29	-20.0058	0.687	0.779	5.69505e-25
Dgkd	2.27905e-29	-2.29175	0.742	0.828	5.93419e-25
Gm15800	2.32956e-29	-0.414346	0.019	0.114	6.06571e-25
Ankrd11	2.43072e-29	-1.13468	0.962	0.964	6.3291e-25
B3gnt7	2.52973e-29	2.8549	0.478	0.315	6.58692e-25
Gm26563	2.72053e-29	6.18774	0.168	0.319	7.08372e-25
Usp24	2.80965e-29	-4.02107	0.798	0.862	7.31577e-25
Galnt12	2.91572e-29	-2.55671	0.442	0.598	7.59196e-25
Herc1	2.9464e-29	-6.74896	0.983	0.974	7.67184e-25
Vdac3	2.97256e-29	0.329752	0.894	0.75	7.73995e-25
Far1	3.01631e-29	-3.67439	0.673	0.771	7.85387e-25
Zfp523	3.20556e-29	-1.47928	0.283	0.441	8.34663e-25
Ddi2	3.31129e-29	-2.57208	0.689	0.784	8.62194e-25
Vps28	3.65721e-29	0.400124	0.467	0.281	9.52265e-25
Large2	3.6709e-29	-1.16975	0.646	0.418	9.55829e-25
Obfc1	3.72218e-29	-0.31572	0.016	0.108	9.6918e-25
Armc6	4.38494e-29	-1.07484	0.349	0.515	1.14175e-24
Cnot11	4.97202e-29	-2.01519	0.752	0.838	1.29462e-24
Spint5	4.98005e-29	0.66476	0.478	0.307	1.29671e-24
Fam208b	5.27541e-29	-0.962857	0.942	0.963	1.37361e-24
Tslrn1	5.53141e-29	-0.348908	0.328	0.169	1.44027e-24
Wee1	6.0826e-29	-8.15188	0.791	0.591	1.58379e-24
4931406P16Rik	6.54736e-29	1.47711	0.87	0.905	1.7048e-24
Dgat2	6.66548e-29	-4.97414	0.649	0.763	1.73556e-24
Garem2	6.91377e-29	1.37053	0.537	0.347	1.80021e-24
Arglu1	7.10679e-29	-5.91264	0.932	0.941	1.85047e-24
Apbb1	7.15635e-29	-2.02488	0.344	0.494	1.86337e-24
Golgb1	7.93677e-29	-1.57985	0.884	0.912	2.06658e-24
Pdxp	8.31166e-29	-1.05477	0.583	0.375	2.16419e-24
3110045C21Rik	8.64964e-29	0.873889	0.369	0.217	2.25219e-24
Ubc	8.84999e-29	14.8425	1	0.998	2.30436e-24
Wdr7	9.10474e-29	-0.681479	0.196	0.354	2.37069e-24
Nudt8	9.31012e-29	-0.30774	0.016	0.107	2.42417e-24
Stk11	1.0013e-28	-2.2711	0.684	0.793	2.60717e-24
Gm10837	1.10543e-28	-0.339168	0.017	0.109	2.87831e-24
Ap1g1	1.15163e-28	-1.11438	0.884	0.924	2.99861e-24
Dtx2	1.22815e-28	-7.19008	0.726	0.787	3.19785e-24
Herc2	1.26004e-28	-8.11484	0.887	0.925	3.2809e-24
Usp7	1.81823e-28	-4.21634	0.988	0.985	4.7343e-24
Fnip2	1.94442e-28	-4.17984	0.738	0.832	5.06288e-24
Kif1b	2.4395e-28	-3.86749	0.634	0.751	6.35197e-24
Cic	2.50457e-28	-10.8663	0.869	0.916	6.5214e-24
RP23-335G1.1	2.5134e-28	-0.576785	0.022	0.116	6.5444e-24
Trappc1	2.58728e-28	-5.58143	0.9	0.82	6.73677e-24
Rplp1	2.78119e-28	16.2916	1	0.999	7.24165e-24
Stk10	3.41257e-28	-0.877088	0.33	0.491	8.88565e-24
P4hb	3.51169e-28	-10.8978	0.99	0.983	9.14373e-24
Atg16l1	3.5798e-28	-2.97358	0.557	0.681	9.32107e-24
Yy1	3.58894e-28	-2.56294	0.773	0.855	9.34487e-24
Ccnd2	3.66104e-28	-59.7166	0.958	0.865	9.53263e-24
Gm7072	3.98675e-28	0.477354	0.448	0.272	1.03807e-23
Ftl1	4.5402e-28	13.4283	0.998	0.983	1.18218e-23
Wdfy1	4.7135e-28	-3.82	0.51	0.643	1.2273e-23
Grcc10	4.8436e-28	-0.502637	0.072	0.194	1.26118e-23
Mapk8ip3	5.10852e-28	-0.935313	0.33	0.491	1.33016e-23
Cenpx	5.55889e-28	-0.579893	0.541	0.345	1.44742e-23
Ncoa2	6.91021e-28	-2.16448	0.493	0.629	1.79928e-23
Ttc3	7.76909e-28	-6.03373	0.986	0.983	2.02292e-23
Map3k1	1.06463e-27	-2.69085	0.542	0.689	2.7721e-23
Dot1l	1.13547e-27	-4.18197	0.791	0.85	2.95655e-23
3110062M04Rik	1.15197e-27	-0.410217	0.016	0.104	2.99949e-23
Akt1	1.17721e-27	2.06104	0.655	0.768	3.06522e-23
Polr2f	1.2174e-27	-4.13037	0.956	0.965	3.16987e-23
Strap	1.23888e-27	-3.99309	0.899	0.922	3.22579e-23
Cacna1h	1.27185e-27	-2.85144	0.546	0.672	3.31165e-23
Ift46	1.48874e-27	-3.33072	0.61	0.715	3.87639e-23
Kdm7a	1.62608e-27	-8.05785	0.613	0.728	4.23398e-23
Echdc1	1.9048e-27	-2.12112	0.496	0.63	4.95971e-23
Pfn2	2.10395e-27	-2.07018	0.43	0.583	5.47826e-23
Nfat5	2.44973e-27	-5.59576	0.809	0.865	6.37859e-23
Rab11fip4	2.68993e-27	-1.32181	0.576	0.704	7.00403e-23
Safb	2.6959e-27	-5.65632	0.941	0.953	7.01957e-23
Smim7	2.80043e-27	-2.82089	0.714	0.815	7.29177e-23
Taok1	2.9684e-27	-5.96673	0.857	0.912	7.72911e-23
Ctbp1	3.22481e-27	-2.9781	0.593	0.716	8.39677e-23
Taf7	3.28784e-27	4.74871	0.999	0.98	8.56088e-23
Sf3a1	3.42155e-27	-6.13337	0.746	0.837	8.90902e-23
Med1	3.54616e-27	-5.16169	0.945	0.957	9.2335e-23
Emg1	3.55341e-27	-6.40647	0.972	0.971	9.25237e-23
Timm8a1	3.68273e-27	-1.32935	0.615	0.43	9.5891e-23
Erp29	3.79367e-27	-2.69545	0.687	0.789	9.87797e-23
Immt	5.08081e-27	-1.87403	0.833	0.887	1.32294e-22
Gm13152	5.15079e-27	-0.372581	0.028	0.126	1.34116e-22
Chaf1b	5.45327e-27	4.3751	0.884	0.756	1.41992e-22
Gm13139	6.73068e-27	-0.275063	0.016	0.101	1.75254e-22
Hnrnpr	6.83717e-27	-3.71616	0.929	0.94	1.78026e-22
Ptpn12	6.8522e-27	-2.79162	0.849	0.899	1.78417e-22
Tm9sf3	7.43282e-27	-6.89601	0.962	0.956	1.93536e-22
Zfp979	7.9943e-27	2.4828	0.45	0.281	2.08156e-22
Zfp990	9.42093e-27	0.983075	0.479	0.302	2.45302e-22
Naxd	9.71562e-27	0.520573	0.352	0.197	2.52975e-22
Ap1m2	9.74249e-27	0.829592	0.598	0.435	2.53675e-22
Syvn1	9.85574e-27	-1.5812	0.409	0.552	2.56624e-22
Eif4enif1	1.08385e-26	-7.05195	0.775	0.845	2.82212e-22
Pisd	1.12225e-26	-1.9156	0.557	0.674	2.92213e-22
Marf1	1.14396e-26	-2.21821	0.762	0.841	2.97866e-22
Dmxl2	1.17869e-26	-2.79328	0.639	0.752	3.06907e-22
Neu1	1.26799e-26	-2.39902	0.178	0.321	3.30158e-22
Zfp598	1.43704e-26	-2.42219	0.636	0.741	3.74176e-22
Ube2w	1.58611e-26	-0.583867	0.615	0.735	4.12992e-22
Fam65a	1.72378e-26	-0.316229	0.019	0.106	4.48838e-22
Pura	1.88767e-26	-5.56479	0.717	0.803	4.91512e-22
Rab14	1.90826e-26	-3.84843	0.951	0.961	4.96872e-22
Iars	1.96019e-26	3.59556	0.849	0.891	5.10393e-22
Reln	2.06663e-26	-3.21577	0.44	0.585	5.38109e-22
Galk1	2.48944e-26	-2.14491	0.615	0.728	6.48201e-22
Zfp981	2.70127e-26	0.896129	0.421	0.255	7.03356e-22
Tmem87b	2.9849e-26	-1.71262	0.737	0.804	7.77209e-22
Serpine1	3.2179e-26	-2.55929	0.464	0.31	8.37877e-22
Cct5	3.24452e-26	-9.83101	0.996	0.989	8.44808e-22
Jmjd6	3.46168e-26	-2.05786	0.599	0.706	9.01352e-22
Erlin1	3.72935e-26	-3.11999	0.63	0.736	9.71048e-22
Cramp1l	3.83634e-26	-2.95563	0.768	0.835	9.98905e-22
Dvl1	3.89201e-26	-0.769577	0.206	0.353	1.0134e-21
Prelid3a	4.04995e-26	0.734895	0.456	0.284	1.05453e-21
Mex3c	4.11749e-26	-2.69873	0.352	0.505	1.07211e-21
Polr3e	4.21164e-26	-3.19268	0.531	0.663	1.09663e-21
Ranbp3	5.10443e-26	-1.25691	0.666	0.772	1.32909e-21
Caprin1	6.18669e-26	-1.53865	0.975	0.975	1.61089e-21
Atp6v0d1	6.29313e-26	-2.60162	0.745	0.831	1.6386e-21
Vim	6.98951e-26	-13.0509	0.074	0.191	1.81993e-21
Fn1	7.19201e-26	-11.3023	0.85	0.895	1.87266e-21
Rsrp1	7.86096e-26	1.04893	0.74	0.816	2.04684e-21
Clpb	8.69706e-26	-2.37345	0.686	0.789	2.26454e-21
Zfp428	8.72196e-26	-2.93742	0.581	0.686	2.27103e-21
Tmem245	9.05427e-26	-17.3416	0.818	0.858	2.35755e-21
Sel1l	9.39193e-26	-2.40732	0.54	0.673	2.44547e-21
Mta1	9.8235e-26	-4.36323	0.764	0.836	2.55784e-21
Akr1cl	9.93103e-26	-40.4127	0.019	0.103	2.58584e-21
AC160336.1	1.04628e-25	0.666552	0.294	0.156	2.72432e-21
Slc15a4	1.09668e-25	-0.652902	0.301	0.457	2.85553e-21
Olfr889	1.1455e-25	5.09372	0.55	0.357	2.98266e-21
Aldoa	1.19044e-25	21.1178	0.995	0.971	3.09966e-21
Nrxn3	1.28094e-25	-0.305574	0.029	0.123	3.33531e-21
Spout1	1.34456e-25	0.858273	0.484	0.317	3.50097e-21
Kif5b	1.3554e-25	-6.9174	0.818	0.889	3.52918e-21
Cnbp	1.40704e-25	3.29765	0.999	0.996	3.66366e-21
Rps23	1.49225e-25	-24.5559	1	0.999	3.88551e-21
Gabpb2	1.5373e-25	-1.77776	0.792	0.862	4.00281e-21
Picalm	1.5982e-25	-5.13134	0.885	0.908	4.1614e-21
Slc12a7	1.67564e-25	-1.80673	0.669	0.764	4.36304e-21
Pum2	1.69814e-25	-1.67852	0.926	0.942	4.42161e-21
Tgoln1	1.7555e-25	-6.57575	0.936	0.949	4.57098e-21
Rmc1	1.96673e-25	-0.268423	0.471	0.293	5.12098e-21
Prss35	2.09308e-25	-16.9062	0.043	0.143	5.44996e-21
Noc2l	2.23703e-25	-1.57713	0.931	0.94	5.82479e-21
Glyr1	2.23977e-25	-7.15417	0.923	0.935	5.83192e-21
Ppp6c	2.5132e-25	-2.98298	0.822	0.881	6.54386e-21
Iars2	2.58093e-25	-3.41735	0.693	0.771	6.72023e-21
Rbpj	2.66504e-25	-0.396815	0.821	0.879	6.93923e-21
Chtop	2.73107e-25	-4.64523	0.951	0.96	7.11116e-21
Svep1	3.36128e-25	-0.29964	0.022	0.108	8.75209e-21
Pias4	3.45687e-25	-1.22588	0.659	0.761	9.00099e-21
Patz1	3.59961e-25	-1.72794	0.827	0.879	9.37267e-21
Mfsd14a	3.60984e-25	-1.49665	0.582	0.378	9.3993e-21
Nipsnap2	3.74618e-25	-0.591803	0.528	0.338	9.7543e-21
Rpl35a	3.88004e-25	1.21705	1	1	1.01029e-20
Eif4g2	3.91775e-25	-10.7051	0.996	0.99	1.0201e-20
Ubn2	3.94713e-25	-3.54817	0.882	0.91	1.02775e-20
Tle1	4.02777e-25	-4.43035	0.789	0.844	1.04875e-20
Papss1	4.08475e-25	-1.85873	0.486	0.623	1.06359e-20
Vars	4.09857e-25	-3.74528	0.929	0.942	1.06718e-20
4833439L19Rik	4.50891e-25	-3.4607	0.833	0.888	1.17403e-20
Usp32	4.66318e-25	-2.68025	0.46	0.601	1.2142e-20
Htt	4.7866e-25	-1.47097	0.43	0.558	1.24633e-20
Rap1b	4.90381e-25	-17.0655	0.964	0.959	1.27685e-20
Sumo1	5.33294e-25	-3.61105	0.757	0.844	1.38859e-20
Bcat1	5.44685e-25	0.581803	0.199	0.086	1.41825e-20
Cxcl12	5.60855e-25	-4.78139	0.051	0.153	1.46036e-20
Ttyh1	6.79205e-25	5.21504	0.03	0.121	1.76851e-20
Slc7a1	7.40297e-25	-7.31272	0.529	0.672	1.92758e-20
Sf3b4	7.49783e-25	5.27527	0.996	0.977	1.95229e-20
Zfp597	7.68374e-25	-6.40296	0.768	0.849	2.00069e-20
Dusp5	8.61448e-25	7.33052	0.893	0.803	2.24304e-20
Cldn11	9.98958e-25	-2.90252	0.032	0.125	2.60109e-20
Hfm1	1.0239e-24	-0.602039	0.133	0.265	2.66602e-20
Tbc1d20	1.18936e-24	-0.78995	0.826	0.874	3.09687e-20
Mfsd5	1.50491e-24	-1.77737	0.501	0.626	3.91848e-20
Cdc42bpb	1.51831e-24	-2.45812	0.444	0.576	3.95338e-20
Afg3l1	1.74559e-24	-1.58761	0.585	0.701	4.54517e-20
Slc11a2	1.75402e-24	-1.16992	0.301	0.446	4.56711e-20
Rpl10a	1.77443e-24	-3.40301	0.999	0.993	4.62025e-20
2210404O09Rik	1.98151e-24	-0.415276	0.024	0.11	5.15945e-20
Grk2	2.01891e-24	-1.76952	0.468	0.293	5.25684e-20
Sema6c	2.08832e-24	-3.18503	0.127	0.256	5.43757e-20
Tbl3	2.12786e-24	-1.74758	0.624	0.74	5.54052e-20
Platr25	2.15437e-24	0.400511	0.493	0.327	5.60956e-20
Etv5	2.21129e-24	-3.88289	0.703	0.542	5.75776e-20
Gcat	2.35296e-24	-1.64155	0.486	0.62	6.12663e-20
Polr2a	2.52492e-24	-16.4353	0.98	0.976	6.57438e-20
Hyal2	2.54642e-24	-2.67606	0.331	0.471	6.63037e-20
Degs1	2.58768e-24	-1.35581	0.311	0.456	6.7378e-20
Hjurp	2.67949e-24	-6.42466	0.895	0.935	6.97686e-20
Cdv3	2.7089e-24	-2.26988	0.83	0.886	7.05342e-20
Tmem131	3.30948e-24	-2.52854	0.573	0.69	8.61724e-20
Ptov1	3.36201e-24	-5.46228	0.781	0.838	8.75399e-20
Supt20	3.45e-24	-2.51085	0.797	0.848	8.98311e-20
Wdr5	3.79481e-24	-5.94662	0.937	0.955	9.88093e-20
Rnf11	4.45456e-24	-4.20037	0.703	0.787	1.15988e-19
Rpl11	4.82081e-24	-7.23602	0.992	0.985	1.25524e-19
Srsf6	4.92357e-24	-9.66934	0.986	0.989	1.282e-19
Mynn	4.99628e-24	-1.10923	0.475	0.618	1.30093e-19
Rhob	5.07536e-24	-1.02226	0.466	0.603	1.32152e-19
Polr2e	5.16351e-24	-5.65597	0.903	0.932	1.34447e-19
Hint1	5.57533e-24	-8.84629	0.98	0.98	1.45171e-19
Snrnp200	5.69141e-24	-2.54534	0.783	0.858	1.48193e-19
Wsb2	5.83088e-24	-13.0749	0.66	0.746	1.51824e-19
Usp48	6.20401e-24	-3.83171	0.854	0.892	1.6154e-19
Bicd2	6.56305e-24	-2.84918	0.705	0.786	1.70889e-19
Atp1b2	6.60511e-24	-18.3317	0.457	0.592	1.71984e-19
Cnksr3	6.62329e-24	-1.14939	0.221	0.362	1.72457e-19
Rictor	7.17351e-24	-4.93848	0.831	0.886	1.86784e-19
Fam98a	7.19029e-24	-7.79383	0.773	0.829	1.87221e-19
Ptk7	7.46472e-24	-2.19238	0.61	0.72	1.94366e-19
Actb	7.60612e-24	-3.90615	1	1	1.98048e-19
Pbld1	7.94977e-24	-155.359	0.67	0.448	2.06996e-19
Ilk	8.14356e-24	-1.08082	0.363	0.504	2.12042e-19
Dido1	8.50788e-24	-1.44275	0.507	0.642	2.21528e-19
Sbf1	8.76961e-24	-2.12236	0.484	0.614	2.28343e-19
Abcc5	9.31541e-24	-1.81635	0.634	0.727	2.42555e-19
Rpn1	9.48193e-24	-4.34545	0.956	0.956	2.46891e-19
Zfp318	9.52923e-24	96.8665	0.97	0.96	2.48122e-19
Sgta	9.54986e-24	-3.42129	0.867	0.895	2.48659e-19
Ppp6r3	9.58872e-24	-1.94256	0.732	0.811	2.49671e-19
Adprh	9.92148e-24	-1.82408	0.87	0.89	2.58335e-19
Rnf180	1.09258e-23	0.573058	0.465	0.306	2.84486e-19
Ppp1r15a	1.25401e-23	0.582786	0.905	0.8	3.26519e-19
Klhl15	1.38753e-23	-1.59909	0.553	0.669	3.61284e-19
Mindy1	1.38803e-23	0.580683	0.331	0.189	3.61416e-19
Gnb4	1.43974e-23	-4.25469	0.614	0.714	3.74878e-19
Gfpt2	1.47374e-23	10.9966	0.514	0.352	3.83731e-19
Efr3a	1.54712e-23	-2.81822	0.855	0.895	4.0284e-19
Dicer1	1.58362e-23	-4.33816	0.885	0.925	4.12343e-19
Prkar1a	1.58701e-23	-2.46481	0.998	0.991	4.13226e-19
Lonp1	1.60695e-23	-1.65817	0.571	0.664	4.18417e-19
D630045J12Rik	1.62835e-23	-0.694172	0.4	0.542	4.23991e-19
Faf2	1.68965e-23	-3.11373	0.719	0.796	4.39952e-19
Chmp7	1.83136e-23	-3.105	0.679	0.764	4.76849e-19
Erbin	2.03764e-23	0.687585	0.545	0.362	5.30562e-19
Ccnl2	2.05056e-23	-1.97702	0.923	0.939	5.33924e-19
Irf2bp2	2.11097e-23	-6.08217	0.744	0.826	5.49655e-19
Wdr90	2.35067e-23	-0.674166	0.22	0.36	6.12068e-19
Tgfbr1	2.62381e-23	-1.79486	0.408	0.544	6.83187e-19
Sgo1	2.64709e-23	-3.39469	0.504	0.328	6.8925e-19
Gsto1	2.75268e-23	2.23707	0.651	0.514	7.16743e-19
Tm9sf2	2.79647e-23	-3.30452	0.831	0.869	7.28146e-19
Gm26806	3.36293e-23	0.292345	0.18	0.075	8.75639e-19
Sdf4	3.58858e-23	-2.4563	0.73	0.806	9.34394e-19
Ubr3	3.6651e-23	-2.86935	0.714	0.795	9.54317e-19
Kcp	3.71689e-23	-1.02033	0.141	0.267	9.67805e-19
Ptma	3.86757e-23	-94.7959	1	1	1.00704e-18
Foxo1	4.05738e-23	-5.4173	0.969	0.965	1.05646e-18
Zswim5	4.1626e-23	-3.97748	0.443	0.576	1.08386e-18
Aim1	4.42428e-23	-1.3797	0.023	0.104	1.15199e-18
Sin3b	4.43825e-23	-13.9112	0.956	0.961	1.15563e-18
Yipf3	4.86206e-23	-2.13715	0.67	0.772	1.26598e-18
Gm10785	5.61024e-23	4.94724	0.358	0.214	1.46079e-18
Akap8	6.13735e-23	-4.13296	0.935	0.943	1.59804e-18
Tceb3	6.75459e-23	-0.461726	0.026	0.111	1.75876e-18
Gigyf2	6.80097e-23	-27.4145	0.84	0.887	1.77084e-18
Nelfb	7.61528e-23	-1.24472	0.509	0.639	1.98287e-18
Ece1	7.95836e-23	-0.52142	0.5	0.618	2.0722e-18
Cbx3	7.97055e-23	-34.0192	0.999	0.995	2.07537e-18
Chmp1a	8.04558e-23	-8.86266	0.907	0.931	2.09491e-18
Rundc3b	8.81566e-23	-1.51838	0.562	0.689	2.29542e-18
Stk4	1.164e-22	-0.835295	0.971	0.971	3.03082e-18
Kmt2a	1.17196e-22	-6.98367	0.94	0.95	3.05155e-18
Fdps	1.24067e-22	-0.848542	0.184	0.316	3.23046e-18
Tnrc6c	1.27111e-22	-10.8174	0.91	0.935	3.30972e-18
Pcna	1.35361e-22	-13.7161	0.939	0.858	3.52453e-18
Sft2d1	1.3732e-22	0.728619	0.6	0.455	3.57554e-18
Polr2g	1.4671e-22	-5.16885	0.992	0.972	3.82003e-18
Krit1	1.66647e-22	-2.45865	0.561	0.681	4.33916e-18
Ints3	1.75141e-22	-2.27452	0.52	0.628	4.56032e-18
Sec23a	1.76319e-22	-3.85857	0.296	0.437	4.591e-18
Gdi1	1.782e-22	-0.750388	0.567	0.681	4.63997e-18
Taf4b	2.04537e-22	-6.37121	0.815	0.874	5.32573e-18
Gbf1	2.07017e-22	-1.0065	0.315	0.456	5.39032e-18
Qtrt2	2.15164e-22	0.56009	0.355	0.212	5.60245e-18
Polr3h	2.30995e-22	-2.7761	0.704	0.776	6.01464e-18
Ndufs2	2.46397e-22	-2.73005	0.81	0.865	6.41568e-18
Cbx2	2.4689e-22	-3.22195	0.777	0.841	6.42853e-18
Fbxw11	2.59755e-22	-3.76911	0.717	0.806	6.7635e-18
2610507B11Rik	2.78359e-22	-3.52636	0.992	0.98	7.2479e-18
Gm3550	2.92388e-22	-2.15709	0.555	0.666	7.61321e-18
Armc8	3.218e-22	-3.03249	0.651	0.746	8.37903e-18
Pfdn1	3.28358e-22	-1.33653	0.944	0.871	8.54979e-18
Acp6	3.28622e-22	-6.95287	0.661	0.759	8.55665e-18
Lin7c	3.36559e-22	-1.34257	0.666	0.753	8.76333e-18
Cop1	3.42975e-22	-0.298278	0.511	0.336	8.93039e-18
Ankle2	3.47051e-22	-0.589473	0.663	0.757	9.03652e-18
Notch2	3.51271e-22	-0.698099	0.4	0.539	9.1464e-18
Eftud2	3.56185e-22	-3.80297	0.921	0.939	9.27434e-18
Mib1	3.64203e-22	-3.1767	0.66	0.764	9.48311e-18
Mpc1	3.68015e-22	-0.516217	0.206	0.347	9.58238e-18
Sdccag3	3.71022e-22	-1.92766	0.591	0.707	9.66066e-18
Bcl7c	3.73502e-22	-1.55611	0.54	0.655	9.72525e-18
Atp8b2	4.12914e-22	-1.42683	0.45	0.58	1.07514e-17
Pprc1	4.33231e-22	7.06347	0.965	0.964	1.12805e-17
Srprb	4.4665e-22	-0.985578	0.495	0.618	1.16299e-17
Gstm6	4.95106e-22	-6.79239	0.183	0.311	1.28916e-17
Jam3	5.05066e-22	-1.19721	0.331	0.467	1.31509e-17
Ppp3r1	5.28696e-22	-3.92835	0.893	0.917	1.37662e-17
Tmsb4x	5.41613e-22	76.7017	0.053	0.151	1.41025e-17
Lrrc42	5.91156e-22	1.15448	0.951	0.949	1.53925e-17
Rpl27-ps3	6.06548e-22	1.50813	0.839	0.742	1.57933e-17
Clptm1l	6.08334e-22	-3.0583	0.687	0.772	1.58398e-17
Tspyl1	6.27946e-22	2.55222	0.673	0.762	1.63505e-17
Btbd9	6.44833e-22	-2.06234	0.543	0.668	1.67902e-17
Crim1	7.25286e-22	-1.6152	0.405	0.54	1.8885e-17
Npm3	7.32801e-22	-2.27123	0.986	0.963	1.90807e-17
Papd5	7.68694e-22	-2.0166	0.767	0.824	2.00153e-17
Zfp850	8.13317e-22	-1.30598	0.411	0.543	2.11771e-17
Coil	8.98254e-22	-1.13859	0.416	0.555	2.33887e-17
Hcfc2	9.40559e-22	-5.59864	0.714	0.798	2.44903e-17
Tonsl	9.42008e-22	-2.99904	0.561	0.682	2.4528e-17
Snrnp70	9.60969e-22	-2.57981	0.918	0.932	2.50217e-17
Knl1	9.9295e-22	0.435296	0.535	0.348	2.58544e-17
Zfp706	9.94826e-22	1.27926	0.649	0.746	2.59033e-17
Gm36028	1.00845e-21	0.686809	0.21	0.101	2.6258e-17
Ncoa4	1.04347e-21	-0.608926	0.702	0.515	2.717e-17
Gm15128	1.07156e-21	0.672437	0.594	0.422	2.79012e-17
Gtf2i	1.10685e-21	-2.6691	0.77	0.829	2.88202e-17
Ube3c	1.19143e-21	-1.69364	0.697	0.778	3.10223e-17
Bpnt1	1.1997e-21	-0.925032	0.322	0.47	3.12378e-17
Zfp263	1.20872e-21	-0.790804	0.282	0.42	3.14726e-17
Raf1	1.30203e-21	-2.39883	0.607	0.713	3.39024e-17
Hspbap1	1.39873e-21	-2.11549	0.584	0.683	3.64201e-17
Tatdn2	1.43204e-21	-1.64014	0.477	0.6	3.72876e-17
Trim71	1.51524e-21	-11.498	0.989	0.955	3.94538e-17
Smarca4	1.54082e-21	-5.24439	0.978	0.979	4.01199e-17
Prmt5	1.56029e-21	-2.61546	0.882	0.908	4.06269e-17
Fut8	1.56083e-21	-0.541504	0.233	0.371	4.06408e-17
Dlg1	1.57702e-21	11.9277	0.893	0.923	4.10624e-17
Tubgcp5	1.59051e-21	-1.68216	0.597	0.711	4.14137e-17
Tmem18	1.77125e-21	-1.61136	0.547	0.658	4.61199e-17
Nudt3	1.96659e-21	-6.15729	0.895	0.925	5.12061e-17
Nlrp4c	2.09491e-21	-1.08389	0.779	0.835	5.45473e-17
2010005H15Rik	2.129e-21	-0.850496	0.053	0.147	5.54348e-17
Rdx	2.20695e-21	-8.8769	0.792	0.861	5.74645e-17
Psme2	2.25795e-21	-6.37152	0.643	0.713	5.87925e-17
Gnai1	2.435e-21	-3.36295	0.128	0.245	6.34025e-17
Nedd4	2.59564e-21	-30.5661	0.993	0.99	6.75853e-17
App	2.59741e-21	-5.71815	0.243	0.374	6.76313e-17
Lrig2	2.65944e-21	-0.79294	0.342	0.479	6.92465e-17
Gpatch8	2.74555e-21	-10.9657	0.87	0.902	7.14887e-17
Atp2b1	2.84045e-21	-1.28216	0.911	0.933	7.39595e-17
Prim1	2.84287e-21	-3.14611	0.879	0.756	7.40226e-17
Cep350	3.08605e-21	-4.04806	0.636	0.729	8.03545e-17
Gm20005	3.26316e-21	0.575262	0.271	0.149	8.49662e-17
Atp9a	3.36232e-21	-1.54364	0.597	0.688	8.75481e-17
Zfp280b	3.91996e-21	-1.32612	0.528	0.643	1.02068e-16
Gm11273	4.35757e-21	-1.0104	0.197	0.319	1.13462e-16
Crybg2	4.42747e-21	0.311023	0.321	0.186	1.15282e-16
Rps21	4.43763e-21	-17.9492	1	0.999	1.15547e-16
Cyc1	4.55001e-21	-7.93856	0.874	0.891	1.18473e-16
Hsf1	4.59381e-21	-0.707305	0.364	0.498	1.19614e-16
Rfc5	4.82051e-21	-3.05642	0.77	0.831	1.25516e-16
Dhx15	4.82886e-21	-2.83328	0.992	0.989	1.25734e-16
Trip12	4.97829e-21	-21.5183	0.998	0.992	1.29625e-16
Hmga1	5.06673e-21	-2.86544	0.9	0.925	1.31927e-16
Zdhhc20	5.22999e-21	-4.23054	0.599	0.708	1.36178e-16
Lrp6	5.77207e-21	-1.84024	0.673	0.761	1.50293e-16
Mapk14	5.80007e-21	-3.50326	0.755	0.819	1.51022e-16
Puf60	6.13117e-21	-0.331157	0.998	0.992	1.59643e-16
Tsen2	6.25797e-21	-0.6817	0.227	0.362	1.62945e-16
Abcf3	6.39115e-21	-1.29536	0.525	0.638	1.66413e-16
Akap1	6.67749e-21	-1.7025	0.657	0.757	1.73868e-16
Rhobtb3	6.81648e-21	-1.24069	0.384	0.518	1.77488e-16
Rnf38	7.35559e-21	-1.62615	0.739	0.798	1.91525e-16
Vezf1	7.66501e-21	-2.02139	0.381	0.506	1.99582e-16
Dus1l	7.97706e-21	-1.56796	0.453	0.574	2.07707e-16
Clstn1	8.53237e-21	-1.82742	0.64	0.747	2.22166e-16
Arel1	8.70167e-21	-1.59542	0.425	0.556	2.26574e-16
Polrmt	8.80158e-21	-0.992268	0.244	0.375	2.29176e-16
Fbxo33	9.16631e-21	-1.18898	0.451	0.569	2.38673e-16
CAAA01118383.1	9.51263e-21	2.24651	0.519	0.353	2.4769e-16
Tulp3	9.58494e-21	-48.4308	0.657	0.76	2.49573e-16
Usp47	1.01769e-20	-1.7724	0.806	0.865	2.64985e-16
Tef	1.02924e-20	-4.78331	0.722	0.808	2.67995e-16
Cnot1	1.03512e-20	-11.42	0.949	0.956	2.69525e-16
Nbr1	1.05542e-20	4.75003	0.822	0.865	2.74811e-16
Ireb2	1.12612e-20	-0.899914	0.9	0.928	2.9322e-16
Ints7	1.16539e-20	-3.12875	0.811	0.864	3.03444e-16
Ddhd2	1.16898e-20	-2.03708	0.867	0.895	3.0438e-16
Csnk1d	1.16998e-20	-3.97085	0.945	0.953	3.04638e-16
Zscan21	1.31155e-20	-1.64992	0.445	0.569	3.41501e-16
Plagl2	1.33722e-20	-1.53408	0.432	0.561	3.48185e-16
Rbfa	1.48433e-20	-1.36448	0.468	0.586	3.86489e-16
Cirbp	1.61208e-20	-9.88544	0.98	0.973	4.19754e-16
Senp8	1.63556e-20	-0.773749	0.239	0.373	4.25867e-16
Slc9a6	1.69197e-20	-6.4684	0.489	0.599	4.40555e-16
Bnc2	1.69628e-20	-5.02129	0.675	0.718	4.41677e-16
Cmss1	1.84959e-20	1.32775	0.708	0.573	4.81597e-16
Arfgef2	2.0406e-20	-0.651286	0.268	0.4	5.31331e-16
Tmem222	2.04433e-20	-1.44682	0.271	0.404	5.32303e-16
Rab24	2.14378e-20	-0.837485	0.402	0.527	5.58198e-16
Txnl4a	2.14802e-20	3.45266	0.973	0.931	5.59301e-16
Snapc1	2.46402e-20	-2.11135	0.655	0.745	6.4158e-16
Frg1	2.49911e-20	-2.5418	0.988	0.947	6.50719e-16
Ccny	2.67576e-20	-2.57504	0.885	0.916	6.96713e-16
Hip1	2.69398e-20	-3.97172	0.744	0.824	7.01457e-16
Pkd2l1	2.72289e-20	-2.88979	0.459	0.579	7.08987e-16
Tmsb10	3.01719e-20	4.76425	0.991	0.98	7.85617e-16
Wdr26	3.03574e-20	-10.1441	0.951	0.961	7.90445e-16
Rarg	3.09594e-20	-3.29653	0.474	0.594	8.0612e-16
Taok2	3.1815e-20	-1.96978	0.562	0.675	8.28399e-16
Rexo5	3.50664e-20	1.16289	0.375	0.232	9.13058e-16
Mdm4	3.62495e-20	-3.54823	0.793	0.84	9.43865e-16
Galnt11	3.66533e-20	-1.32593	0.43	0.551	9.54378e-16
Rasa1	3.73627e-20	-3.35211	0.903	0.926	9.72851e-16
Nup62	3.92494e-20	-2.67312	0.936	0.943	1.02198e-15
Stag3	4.02255e-20	-5.78068	0.898	0.918	1.04739e-15
Osbp	4.06558e-20	-1.35174	0.384	0.511	1.0586e-15
Chka	4.15925e-20	6.61849	0.517	0.647	1.08299e-15
Fbxl5	4.26431e-20	-1.20115	0.72	0.802	1.11034e-15
Dram2	4.26506e-20	-0.603594	0.153	0.275	1.11054e-15
Larp1	4.39481e-20	-10.3605	0.992	0.981	1.14432e-15
Eno1	4.41695e-20	9.07169	0.94	0.931	1.15008e-15
Papola	4.50925e-20	12.2347	0.982	0.983	1.17412e-15
Slc30a7	4.9112e-20	-1.25582	0.387	0.513	1.27878e-15
Ddx17	5.02891e-20	-3.9643	0.887	0.917	1.30943e-15
Gatm	5.08385e-20	-25.8806	0.278	0.407	1.32373e-15
Tm4sf5	5.66669e-20	-6.97263	0.469	0.331	1.47549e-15
Rps9	5.70278e-20	42.6886	0.999	0.998	1.48489e-15
Zpr1	5.72899e-20	-2.04952	0.773	0.834	1.49171e-15
Uqcrc1	6.08396e-20	-5.13602	0.868	0.903	1.58414e-15
Mycn	6.30304e-20	-5.56419	0.694	0.78	1.64119e-15
Rnf10	6.37347e-20	-7.14202	0.898	0.922	1.65952e-15
Pxdn	6.63368e-20	-1.42751	0.34	0.473	1.72728e-15
Pim1	6.79755e-20	-11.1196	0.995	0.973	1.76995e-15
Pabpn1	6.918e-20	-1.33375	0.268	0.39	1.80131e-15
Ell	6.98886e-20	-1.51558	0.583	0.682	1.81976e-15
Cul4a	7.54552e-20	-1.4961	0.824	0.87	1.9647e-15
Wdr37	7.84381e-20	-2.57622	0.584	0.686	2.04237e-15
Rhpn2	8.2729e-20	-1.46351	0.265	0.395	2.1541e-15
Smad5	8.30484e-20	-0.964537	0.51	0.621	2.16241e-15
Me1	8.45006e-20	-48.7981	0.663	0.749	2.20023e-15
Zmym3	8.89001e-20	-24.5394	0.964	0.954	2.31478e-15
Dnaja3	9.34125e-20	-1.61057	0.483	0.602	2.43227e-15
Tnrc6a	9.36038e-20	-15.9797	0.984	0.979	2.43726e-15
Cep68	9.41023e-20	-0.948249	0.429	0.559	2.45023e-15
Sugt1	1.01583e-19	4.56344	0.905	0.826	2.64502e-15
Pigs	1.0891e-19	-1.59778	0.633	0.719	2.83581e-15
D330045A20Rik	1.09075e-19	-1.46824	0.549	0.664	2.84009e-15
Zfp142	1.16396e-19	-0.609424	0.62	0.721	3.03072e-15
Prkci	1.16717e-19	-3.07173	0.726	0.783	3.03908e-15
Gm49359	1.21658e-19	0.304544	0.254	0.139	3.16774e-15
Mrpl58	1.22576e-19	-1.63572	0.592	0.406	3.19163e-15
Spint1	1.45697e-19	-2.02429	0.673	0.764	3.79366e-15
Erap1	1.50253e-19	-0.316449	0.49	0.605	3.91229e-15
Snx5	1.6166e-19	0.296857	0.984	0.976	4.2093e-15
Susd6	1.65564e-19	-0.705806	0.333	0.464	4.31095e-15
Setd1a	1.66167e-19	-2.27195	0.839	0.901	4.32666e-15
Atf7ip	1.7965e-19	-3.85562	0.715	0.797	4.67772e-15
Phf20	1.83915e-19	-4.69538	0.954	0.954	4.78878e-15
Kctd10	1.9367e-19	-0.799651	0.794	0.845	5.04278e-15
Cebpa	2.01756e-19	-1.12601	0.167	0.287	5.25333e-15
Pdia4	2.02614e-19	2.22419	0.81	0.859	5.27566e-15
Etnk1	2.04794e-19	-4.2453	0.809	0.858	5.33242e-15
Mgea5	2.09241e-19	-1.08651	0.975	0.969	5.44821e-15
1500009L16Rik	2.09922e-19	-3.36751	0.609	0.471	5.46596e-15
Calm3	2.10413e-19	-5.38982	0.899	0.941	5.47873e-15
Clock	2.13826e-19	-1.76681	0.538	0.646	5.5676e-15
Myef2	2.15781e-19	-3.61968	0.755	0.808	5.6185e-15
Dnajc16	2.18111e-19	-1.93258	0.284	0.415	5.67917e-15
Map4k2	2.23301e-19	-1.60132	0.613	0.716	5.81432e-15
Stt3b	2.38191e-19	0.588153	0.782	0.834	6.20201e-15
Rmnd5a	2.47297e-19	-0.852262	0.818	0.875	6.43912e-15
Atp6v1f	2.4879e-19	6.76713	0.984	0.957	6.47799e-15
4930452B06Rik	2.94434e-19	-0.823181	0.258	0.386	7.66647e-15
Cmtm8	3.31907e-19	0.389019	0.333	0.207	8.64219e-15
Ccdc71l	3.48778e-19	-1.39005	0.34	0.471	9.08148e-15
Yju2	3.87933e-19	0.285134	0.334	0.206	1.0101e-14
Sptbn1	3.89165e-19	-4.81517	0.823	0.875	1.01331e-14
Dpy19l1	4.27179e-19	-1.20139	0.476	0.601	1.11229e-14
Zfp445	4.65979e-19	-0.328306	0.577	0.416	1.21332e-14
Tns3	5.04672e-19	-2.02446	0.556	0.65	1.31407e-14
Akirin1	5.33678e-19	5.27098	0.927	0.938	1.38959e-14
Tmcc1	5.42945e-19	-2.71141	0.572	0.68	1.41372e-14
Mcmbp	5.48198e-19	-1.49505	0.909	0.931	1.4274e-14
Zc3h7a	5.48326e-19	-1.15815	0.462	0.578	1.42773e-14
Ube2j2	5.51386e-19	-4.9932	0.935	0.96	1.4357e-14
Otud5	5.52618e-19	-5.27494	0.848	0.883	1.43891e-14
Col5a1	5.56979e-19	-2.55452	0.405	0.529	1.45026e-14
Rc3h2	5.61511e-19	-1.83607	0.723	0.793	1.46206e-14
Ehmt1	5.64251e-19	-3.59844	0.791	0.839	1.4692e-14
Tbc1d10b	5.75596e-19	-1.38876	0.636	0.734	1.49874e-14
Lats1	6.07529e-19	-0.977469	0.337	0.468	1.58188e-14
Piwil2	6.13072e-19	-7.79532	0.975	0.966	1.59632e-14
Tbl2	6.26632e-19	-3.13564	0.432	0.552	1.63163e-14
Cab39	6.31105e-19	-5.28732	0.873	0.909	1.64327e-14
Chek1	6.48692e-19	-3.71075	0.627	0.7	1.68906e-14
Tjp1	6.50716e-19	-3.55207	0.899	0.909	1.69434e-14
Nap1l1	7.12511e-19	-39.9832	0.999	0.993	1.85524e-14
Nipa1	7.67776e-19	-0.686991	0.142	0.257	1.99914e-14
0610037L13Rik	8.47084e-19	-0.756366	0.373	0.504	2.20564e-14
Camta2	9.09565e-19	-0.728107	0.34	0.47	2.36833e-14
Aff3	9.10858e-19	-3.5368	0.462	0.57	2.37169e-14
Sdc1	9.45785e-19	-1.14009	0.199	0.319	2.46264e-14
Zmym2	9.85371e-19	-4.6628	0.816	0.874	2.56571e-14
Casc3	1.01883e-18	-5.01154	0.926	0.939	2.65282e-14
Dck	1.0502e-18	-2.84453	0.682	0.754	2.73451e-14
Gm13154	1.08719e-18	-0.264233	0.034	0.112	2.83081e-14
Mast3	1.10203e-18	-0.900182	0.268	0.39	2.86947e-14
Lamp1	1.126e-18	-7.84947	0.992	0.983	2.93189e-14
Fto	1.15954e-18	1.02784	0.622	0.72	3.01921e-14
Dhrs13	1.2068e-18	-0.636342	0.244	0.371	3.14227e-14
Klc4	1.22002e-18	-1.48459	0.42	0.539	3.1767e-14
Prdm4	1.28653e-18	-2.34033	0.47	0.595	3.34986e-14
Egr2	1.30268e-18	-5.73419	0.54	0.401	3.39191e-14
Wdr81	1.32693e-18	-0.566895	0.167	0.284	3.45506e-14
Plod1	1.42143e-18	-1.06176	0.441	0.569	3.70111e-14
Anapc7	1.42336e-18	-3.09391	0.604	0.69	3.70615e-14
Dag1	1.44032e-18	0.802905	0.96	0.957	3.7503e-14
Ino80d	1.46086e-18	-1.76738	0.465	0.584	3.8038e-14
Skiv2l	1.51397e-18	-0.773794	0.356	0.479	3.94206e-14
Zfp281	1.5392e-18	-7.24336	0.813	0.858	4.00776e-14
Cgn	1.5444e-18	-2.25201	0.262	0.382	4.0213e-14
Spg11	1.56123e-18	-1.68272	0.438	0.567	4.06513e-14
Plekha5	1.57832e-18	-4.73068	0.584	0.676	4.10963e-14
Fbrsl1	1.58649e-18	-2.7314	0.852	0.897	4.13091e-14
Fbxo9	1.60211e-18	-2.55961	0.729	0.797	4.17158e-14
Xaf1	1.64906e-18	179.499	0.537	0.411	4.29382e-14
Tmem64	1.71035e-18	-4.52735	0.604	0.704	4.45342e-14
Usp31	1.72544e-18	-1.90564	0.424	0.546	4.49271e-14
Fam117b	1.94679e-18	-2.56298	0.797	0.849	5.06905e-14
Jade1	1.98011e-18	-3.08204	0.915	0.939	5.15582e-14
Eif5a	2.02704e-18	40.8071	0.998	0.997	5.27799e-14
Matr3	2.04242e-18	-15.1762	0.998	0.995	5.31804e-14
Ppp2r5d	2.08023e-18	-2.14206	0.649	0.75	5.4165e-14
Zc3hc1	2.13905e-18	-0.95885	0.621	0.724	5.56965e-14
Ints14	2.15025e-18	0.385472	0.354	0.223	5.59881e-14
Purb	2.17866e-18	-4.44763	0.869	0.91	5.6728e-14
Fkbp9	2.2742e-18	1.13296	0.586	0.669	5.92156e-14
Lman2	2.30644e-18	-1.42172	0.81	0.851	6.00551e-14
9530068E07Rik	2.35032e-18	-1.51183	0.583	0.671	6.11976e-14
Mphosph6	2.35037e-18	8.11035	0.972	0.918	6.1199e-14
Npepps	2.42719e-18	-1.61678	0.873	0.901	6.31993e-14
Amhr2	2.51133e-18	1.32929	0.046	0.128	6.539e-14
Magohb	2.54226e-18	-0.947513	0.427	0.544	6.61955e-14
D17Wsu92e	2.55248e-18	-2.32226	0.863	0.899	6.64615e-14
Eef2k	2.6193e-18	-2.39047	0.467	0.575	6.82012e-14
Pttg1	2.64972e-18	-11.8655	0.865	0.783	6.89935e-14
Mfsd1	2.74375e-18	-1.57189	0.723	0.775	7.14418e-14
Pdcd6ip	2.95892e-18	-0.704056	0.654	0.752	7.70445e-14
Mat2b	3.19828e-18	-24.0963	0.948	0.953	8.32767e-14
Rbm7	3.33734e-18	-2.27175	0.855	0.891	8.68976e-14
Cse1l	3.3393e-18	-6.24703	0.942	0.946	8.69486e-14
Adnp2	3.37571e-18	-0.648792	0.58	0.672	8.78966e-14
Gm47551	3.41092e-18	0.37874	0.521	0.358	8.88136e-14
Ralgapb	3.72755e-18	-1.11182	0.556	0.649	9.7058e-14
Uhrf1bp1	3.80112e-18	-1.21752	0.477	0.595	9.89737e-14
Zbed4	3.81498e-18	-0.353383	0.629	0.723	9.93344e-14
Phtf2	3.8157e-18	0.705933	0.737	0.811	9.93531e-14
Trabd	3.82287e-18	-0.587093	0.161	0.275	9.95398e-14
Eif3j2	3.83938e-18	-2.24791	0.883	0.762	9.99698e-14
Fbl	3.85477e-18	-4.9497	0.995	0.984	1.00371e-13
Fbxo28	3.8675e-18	-3.33766	0.75	0.816	1.00702e-13
Sdhb	3.87994e-18	-2.08635	0.803	0.858	1.01026e-13
Morc2a	4.66371e-18	-1.92663	0.651	0.735	1.21434e-13
Tmtc4	4.68314e-18	-16.6081	0.915	0.916	1.2194e-13
Pik3r2	4.95962e-18	-1.82761	0.657	0.738	1.29139e-13
Rida	5.04825e-18	0.328504	0.324	0.198	1.31446e-13
Uqcrh	5.05937e-18	-9.51329	0.996	0.987	1.31736e-13
Ammecr1l	5.35803e-18	-7.68266	0.844	0.854	1.39512e-13
Ajuba	5.44535e-18	-1.80411	0.391	0.509	1.41786e-13
Pimreg	5.4966e-18	0.651742	0.265	0.154	1.4312e-13
Tti2	5.70412e-18	-0.61362	0.306	0.44	1.48524e-13
Prpf8	5.75437e-18	-4.19217	0.978	0.978	1.49832e-13
Lrwd1	5.89765e-18	-2.24838	0.588	0.681	1.53563e-13
Rpl9-ps6	5.91349e-18	-5.36483	0.907	0.841	1.53975e-13
Dvl2	6.01231e-18	-3.14202	0.915	0.932	1.56549e-13
Rps27a	6.07803e-18	9.07721	0.999	1	1.5826e-13
Zfp985	6.1045e-18	0.403805	0.31	0.191	1.58949e-13
Rpl13	6.42526e-18	-70.1998	0.999	0.997	1.67301e-13
Stam2	6.44606e-18	-2.07091	0.678	0.765	1.67842e-13
Tsc22d2	6.63288e-18	-0.882695	0.739	0.811	1.72707e-13
Cecr2	6.66872e-18	-6.22777	0.951	0.956	1.7364e-13
Grhl2	6.80489e-18	-19.9313	0.718	0.57	1.77186e-13
Ube2e1	6.82373e-18	-2.18024	0.67	0.758	1.77676e-13
Sh3bp1	6.89536e-18	-8.11503	0.61	0.682	1.79541e-13
Jade3	7.20311e-18	-1.67824	0.474	0.586	1.87555e-13
Kcnt1	7.2782e-18	-5.07696	0.28	0.4	1.8951e-13
Rasd2	7.37472e-18	-4.19973	0.62	0.725	1.92023e-13
Rpl32	7.52032e-18	-16.9992	1	1	1.95814e-13
Lnpk	8.36483e-18	2.03648	0.39	0.253	2.17803e-13
Gsr	8.50551e-18	-9.58646	0.99	0.977	2.21467e-13
Pi4kb	9.22373e-18	-0.52715	0.237	0.358	2.40167e-13
Ssr3	9.25326e-18	-2.73095	0.861	0.88	2.40936e-13
Cadm1	9.34951e-18	-3.64272	0.939	0.947	2.43443e-13
Fam53a	9.98937e-18	-1.06223	0.528	0.63	2.60103e-13
Psmd6	1.03734e-17	-0.737402	0.695	0.777	2.70102e-13
Slc41a2	1.05006e-17	-0.811467	0.191	0.31	2.73415e-13
D230025D16Rik	1.07014e-17	-2.80401	0.555	0.659	2.78644e-13
Prr12	1.09792e-17	-1.89149	0.669	0.768	2.85878e-13
Clp1	1.11407e-17	-1.26474	0.394	0.509	2.90082e-13
Chchd4	1.12628e-17	-0.454628	0.62	0.71	2.93262e-13
Pik3cd	1.14226e-17	7.13995	0.803	0.689	2.9742e-13
Naa15	1.16322e-17	-12.8044	0.972	0.968	3.02879e-13
Myo9a	1.18048e-17	-3.18799	0.932	0.949	3.07372e-13
Dcaf7	1.26293e-17	-2.35054	0.85	0.879	3.28843e-13
Rps6ka3	1.34564e-17	-0.542404	0.631	0.708	3.50378e-13
2900097C17Rik	1.36382e-17	-5.96684	0.779	0.515	3.55112e-13
Sarnp	1.48497e-17	1.27375	0.969	0.901	3.86656e-13
Abhd17a	1.48932e-17	-1.12022	0.528	0.634	3.87788e-13
Ppp2r1b	1.5914e-17	-3.75982	0.865	0.897	4.14368e-13
Ndufb10	1.66475e-17	-0.962991	0.686	0.756	4.33469e-13
Ash1l	1.67414e-17	-3.21428	0.876	0.91	4.35914e-13
Ints1	1.70484e-17	-1.23656	0.572	0.658	4.43907e-13
Ankrd54	1.71607e-17	-0.749698	0.216	0.334	4.4683e-13
Luc7l3	1.75467e-17	-1.77954	0.966	0.976	4.56881e-13
Oat	1.7813e-17	-5.88055	0.474	0.592	4.63814e-13
Ran	1.95692e-17	-58.7285	1	0.996	5.09542e-13
Btbd1	2.08013e-17	-2.44072	0.857	0.898	5.41625e-13
Map3k7	2.13701e-17	-3.80778	0.764	0.822	5.56435e-13
Ctdsp2	2.26277e-17	-3.20673	0.843	0.877	5.8918e-13
Topbp1	2.35742e-17	-3.12923	0.821	0.878	6.13826e-13
Cacfd1	2.37707e-17	-1.36309	0.489	0.591	6.18942e-13
Sema7a	2.54698e-17	-1.07833	0.098	0.195	6.63182e-13
Efna2	2.63348e-17	-0.90502	0.339	0.461	6.85705e-13
Rnf111	2.70338e-17	-1.15706	0.376	0.486	7.03906e-13
Ndufv3	2.72315e-17	0.417623	0.931	0.858	7.09055e-13
Zfp984	2.73508e-17	0.534844	0.334	0.213	7.1216e-13
Aes	2.77294e-17	-16.419	0.957	0.914	7.22019e-13
Hmox1	2.80584e-17	7.3078	0.813	0.729	7.30585e-13
Cadps2	2.84562e-17	-0.605798	0.181	0.294	7.40943e-13
Nme1	2.89325e-17	-3.82187	0.995	0.984	7.53344e-13
Bicd1	3.11936e-17	-2.62311	0.083	0.175	8.12219e-13
Cyp26a1	3.16882e-17	-0.990357	0.271	0.16	8.25097e-13
Pfdn6	3.20236e-17	-1.21148	0.777	0.836	8.33831e-13
Aimp2	3.45684e-17	-2.78627	0.808	0.855	9.00092e-13
Fkbp2	3.49394e-17	-1.97708	0.642	0.724	9.09752e-13
Kbtbd2	3.51833e-17	-0.689332	0.28	0.397	9.16103e-13
Prkd3	3.56023e-17	-0.649173	0.661	0.742	9.27012e-13
Cog8	3.5635e-17	-0.808042	0.384	0.509	9.27865e-13
Npffr1	3.64638e-17	-0.402793	0.066	0.153	9.49445e-13
Top1	3.76178e-17	-0.354542	0.963	0.963	9.79491e-13
Sgpl1	3.86898e-17	-6.09469	0.948	0.945	1.00741e-12
Hs6st1	3.99035e-17	-0.80082	0.104	0.203	1.03901e-12
Uhmk1	4.09652e-17	-0.913611	0.475	0.582	1.06665e-12
Ube2e3	4.25534e-17	-8.97446	0.969	0.972	1.10801e-12
Rpl39	4.2801e-17	4.27727	0.991	0.972	1.11445e-12
Daam2	4.28711e-17	-0.926964	0.068	0.155	1.11628e-12
Ciao1	4.31805e-17	-0.933073	0.474	0.587	1.12433e-12
Epn1	4.32684e-17	-2.48345	0.721	0.793	1.12662e-12
Nup98	4.37089e-17	-15.8996	0.785	0.641	1.13809e-12
H2afz	4.4921e-17	4.84878	0.995	0.99	1.16965e-12
Cers6	4.59008e-17	-3.23554	0.72	0.756	1.19517e-12
Uqcrfs1	4.80663e-17	-4.82386	0.747	0.809	1.25155e-12
Rps29	4.81407e-17	-8.23296	1	1	1.25349e-12
Zfp951	4.83502e-17	-0.539637	0.238	0.354	1.25894e-12
Elovl2	4.8972e-17	-2.0879	0.112	0.212	1.27513e-12
Xab2	5.19803e-17	-1.4335	0.735	0.806	1.35346e-12
Gstt3	5.37849e-17	-2.18278	0.213	0.324	1.40045e-12
Rab26os	5.58411e-17	6.50409	0.863	0.784	1.45399e-12
Tmod2	5.75853e-17	-1.86653	0.455	0.562	1.49941e-12
Zfp518a	5.8029e-17	-3.52605	0.927	0.939	1.51096e-12
Gclm	5.89047e-17	-10.0666	0.962	0.953	1.53376e-12
Rtcb	6.06983e-17	-8.4272	0.961	0.954	1.58046e-12
Ndufa3	6.13645e-17	2.8393	0.946	0.907	1.59781e-12
Mau2	6.79313e-17	-0.880538	0.549	0.656	1.76879e-12
Pigu	6.8664e-17	-0.425788	0.18	0.292	1.78787e-12
Wnk1	6.93363e-17	-5.04845	0.965	0.964	1.80538e-12
Dlst	6.95113e-17	-3.07559	0.508	0.606	1.80993e-12
Chsy1	7.12621e-17	-1.23478	0.574	0.68	1.85552e-12
Ptgr1	7.12674e-17	11.0867	0.662	0.554	1.85566e-12
Ddx51	7.19999e-17	-1.39536	0.459	0.566	1.87473e-12
Hspd1	7.21066e-17	-21.1899	0.991	0.987	1.87751e-12
Rex1bd	7.65848e-17	0.282521	0.352	0.227	1.99412e-12
Qars	7.83337e-17	-1.31474	0.777	0.832	2.03965e-12
Vars2	7.84842e-17	-0.709053	0.314	0.436	2.04357e-12
Tnpo3	7.86976e-17	-6.7013	0.918	0.932	2.04913e-12
Mbtps1	7.87051e-17	0.423766	0.862	0.894	2.04932e-12
Slc27a4	7.94832e-17	-1.201	0.428	0.551	2.06958e-12
Egr4	7.97349e-17	-26.1967	0.988	0.945	2.07614e-12
Apc	7.97587e-17	1.23119	0.94	0.95	2.07676e-12
Ildr2	8.13858e-17	-1.0242	0.133	0.237	2.11912e-12
Arfgap2	8.21537e-17	-0.540788	0.555	0.658	2.13912e-12
Rcc1l	8.78326e-17	0.278465	0.256	0.148	2.28699e-12
Smim27	8.86024e-17	0.322685	0.275	0.164	2.30703e-12
N4bp1	8.91452e-17	-1.45577	0.695	0.754	2.32116e-12
Isoc1	9.47243e-17	-5.21159	0.923	0.935	2.46643e-12
Zfp46	9.54547e-17	-0.255219	0.101	0.198	2.48545e-12
Mob2	9.89319e-17	-1.2838	0.502	0.606	2.57599e-12
Tmem256	1.04099e-16	-3.01478	0.504	0.605	2.71052e-12
Tex15	1.08055e-16	32.1586	0.99	0.982	2.81352e-12
Nsa2	1.14339e-16	-6.27223	0.997	0.966	2.97716e-12
Timm22	1.15133e-16	-9.07047	0.636	0.72	2.99782e-12
Zdhhc23	1.1673e-16	0.530172	0.502	0.362	3.0394e-12
Spin1	1.17634e-16	-9.78094	0.958	0.959	3.06296e-12
Caskin1	1.22898e-16	-0.682559	0.161	0.27	3.20003e-12
Zfp384	1.27117e-16	-1.26868	0.588	0.686	3.30987e-12
Cwf19l2	1.27323e-16	-0.854946	0.339	0.465	3.31524e-12
Babam2	1.29132e-16	-0.936557	0.522	0.362	3.36235e-12
2022-03-02	1.32365e-16	-17.7373	0.285	0.402	3.44652e-12
Urb1	1.36347e-16	-1.33453	0.69	0.769	3.5502e-12
Gpr137c	1.38879e-16	0.531873	0.532	0.393	3.61613e-12
1190002N15Rik	1.39914e-16	-0.829983	0.486	0.608	3.64308e-12
Entpd6	1.4973e-16	-1.87262	0.609	0.705	3.89867e-12
Gart	1.5007e-16	-1.45373	0.724	0.787	3.90752e-12
Sec22b	1.51223e-16	-1.91268	0.637	0.726	3.93755e-12
Sh3bp5l	1.54235e-16	-0.938868	0.255	0.372	4.01596e-12
Golga7	1.58406e-16	1.40648	0.926	0.955	4.12459e-12
Mfn1	1.59127e-16	-1.24973	0.504	0.616	4.14335e-12
AU020206	1.6093e-16	-1.80544	0.404	0.518	4.19031e-12
Snhg10	1.65855e-16	0.439841	0.279	0.168	4.31854e-12
Rcn1	1.67997e-16	-1.43868	0.283	0.397	4.37431e-12
0610012G03Rik	1.70094e-16	0.754217	0.774	0.691	4.4289e-12
Polr1c	1.76243e-16	-9.74198	0.987	0.974	4.58902e-12
Arvcf	1.82258e-16	-0.941755	0.436	0.556	4.74564e-12
Sik3	1.83222e-16	-4.30277	0.66	0.745	4.77075e-12
Stau1	1.94248e-16	-19.1362	0.944	0.939	5.05784e-12
Epb41l5	1.94545e-16	-1.46061	0.908	0.909	5.06557e-12
Maml1	1.9839e-16	-0.728417	0.357	0.482	5.16569e-12
B930059L03Rik	2.00505e-16	0.436511	0.202	0.107	5.22075e-12
Rbm5	2.06836e-16	-3.19785	0.822	0.853	5.3856e-12
Fus	2.17778e-16	-30.9587	0.996	0.998	5.67049e-12
Neo1	2.19764e-16	-1.34629	0.58	0.677	5.72222e-12
Prkdc	2.21517e-16	-3.33504	0.577	0.674	5.76785e-12
Uba6	2.24509e-16	-1.42295	0.909	0.923	5.84578e-12
Rps6ka6	2.2462e-16	-1.90001	0.35	0.465	5.84866e-12
Galnt1	2.25002e-16	-0.74634	0.833	0.864	5.85861e-12
Msi1	2.38499e-16	4.48305	0.971	0.954	6.21004e-12
Cry2	2.39726e-16	-1.26971	0.402	0.511	6.24198e-12
Selenot	2.4158e-16	-0.305038	0.409	0.272	6.29027e-12
Kdm5b	2.44724e-16	-5.75351	0.992	0.986	6.37213e-12
Gnb2	2.47481e-16	-0.963246	0.764	0.808	6.4439e-12
Kitl	2.70807e-16	3.23511	0.058	0.139	7.05128e-12
Ei24	2.7251e-16	1.41027	0.727	0.8	7.09562e-12
Mier3	2.72664e-16	-1.32702	0.376	0.493	7.09963e-12
Ralgds	2.74725e-16	-2.43933	0.474	0.57	7.15329e-12
Jund	2.83511e-16	40.8174	1	0.992	7.38205e-12
Zfand5	2.94093e-16	-1.85817	0.98	0.973	7.65758e-12
Phlpp2	3.01872e-16	-1.97558	0.631	0.706	7.86014e-12
Klhl12	3.04238e-16	-3.40451	0.876	0.881	7.92174e-12
Crebbp	3.13623e-16	-3.05672	0.971	0.971	8.16611e-12
Lrrfip1	3.19709e-16	-1.42355	0.373	0.495	8.32458e-12
Nono	3.33438e-16	-11.6838	0.959	0.956	8.68207e-12
Cnp	3.40294e-16	-0.840078	0.316	0.43	8.86058e-12
Ext2	3.41163e-16	-0.375243	0.115	0.212	8.8832e-12
Ski	3.57164e-16	-7.51957	0.958	0.953	9.29985e-12
Plec	3.62225e-16	-1.04799	0.25	0.365	9.43162e-12
Fam135a	3.71046e-16	-1.52292	0.658	0.733	9.66129e-12
Cyth2	3.8064e-16	-2.32449	0.748	0.815	9.91111e-12
Mob1a	3.91279e-16	-3.65813	0.841	0.875	1.01881e-11
Lmbr1l	3.96947e-16	-1.36307	0.45	0.557	1.03357e-11
Uqcc2	4.4957e-16	-2.90395	0.884	0.92	1.17059e-11
Acox1	4.60415e-16	-0.464128	0.295	0.418	1.19883e-11
Maged1	4.70472e-16	-12.0166	0.985	0.98	1.22502e-11
Cxxc5	4.71357e-16	-11.9487	0.764	0.811	1.22732e-11
Setd5	4.77531e-16	-3.90325	0.924	0.936	1.24339e-11
Abhd16a	4.81931e-16	-1.03092	0.579	0.681	1.25485e-11
Cct2	4.84647e-16	-21.0352	0.999	0.996	1.26192e-11
B3galnt2	4.93592e-16	-0.550815	0.204	0.319	1.28522e-11
Dolpp1	4.97184e-16	-0.574282	0.115	0.211	1.29457e-11
Zfp335	4.98716e-16	-0.702773	0.276	0.391	1.29856e-11
Bcl2l13	5.02756e-16	-0.794932	0.337	0.453	1.30908e-11
Kars	5.08986e-16	-0.826168	0.96	0.915	1.3253e-11
Fem1c	5.10364e-16	-1.02016	0.544	0.642	1.32889e-11
Gdap2	5.12252e-16	-0.585831	0.256	0.371	1.3338e-11
Ythdc1	5.19599e-16	-1.42713	0.905	0.921	1.35293e-11
Hnrnpl	5.40869e-16	-12.568	0.996	0.988	1.40831e-11
Gpsm1	5.42512e-16	-0.411509	0.105	0.198	1.41259e-11
Egr1	5.62911e-16	-77.4768	0.968	0.934	1.46571e-11
Adipor1	5.73397e-16	-2.42462	0.797	0.849	1.49301e-11
Ndn	5.79007e-16	-1.63371	0.254	0.371	1.50762e-11
2410002F23Rik	5.80351e-16	-2.72859	0.804	0.869	1.51112e-11
Mga	5.92334e-16	-5.91249	0.983	0.975	1.54232e-11
Gm364	6.0252e-16	-2.99618	0.658	0.728	1.56884e-11
Stk11ip	6.07849e-16	-3.01964	0.747	0.793	1.58272e-11
Spock2	6.15191e-16	-3.46804	0.083	0.172	1.60183e-11
Abcd4	6.23583e-16	-0.448932	0.439	0.312	1.62369e-11
Vps16	6.27424e-16	-1.51729	0.66	0.738	1.63369e-11
Igfbp2	6.51944e-16	-0.544988	0.504	0.622	1.69753e-11
Pigt	6.83088e-16	-2.62396	0.851	0.891	1.77863e-11
Btbd6	6.85776e-16	-0.407689	0.267	0.389	1.78562e-11
Tnks2	6.90692e-16	-0.267249	0.958	0.956	1.79842e-11
Ddx56	6.96645e-16	-1.76008	0.643	0.719	1.81392e-11
Csnk1g2	7.09649e-16	-2.05147	0.791	0.834	1.84778e-11
Sult5a1	7.29983e-16	0.302228	0.28	0.175	1.90073e-11
Ddx3y	7.46339e-16	-0.475159	0.41	0.52	1.94332e-11
Nfxl1	7.54753e-16	-1.13485	0.588	0.677	1.96522e-11
Ube2l3	7.60536e-16	-2.31513	0.996	0.979	1.98028e-11
L3mbtl2	7.6155e-16	-1.50066	0.498	0.597	1.98292e-11
Plekhg2	7.65502e-16	-2.23446	0.695	0.772	1.99322e-11
Tnfrsf12a	7.70728e-16	-2.97343	0.094	0.185	2.00682e-11
Orc3	7.99531e-16	-1.05696	0.603	0.684	2.08182e-11
Phrf1	7.99539e-16	-0.538656	0.556	0.649	2.08184e-11
Nln	7.99957e-16	-2.95475	0.721	0.791	2.08293e-11
Rbms1	8.30578e-16	2.29237	0.74	0.792	2.16266e-11
Pafah1b1	8.40893e-16	-5.12771	0.996	0.989	2.18952e-11
Crebzf	8.47096e-16	-1.4152	0.398	0.513	2.20567e-11
Sec61b	8.58306e-16	1.26367	0.767	0.822	2.23486e-11
Clcn2	9.00182e-16	-0.973828	0.224	0.335	2.34389e-11
2700081O15Rik	9.21642e-16	-1.20678	0.329	0.446	2.39977e-11
Slc3a2	9.23076e-16	-1.06714	0.971	0.971	2.40351e-11
B230219D22Rik	9.35672e-16	-3.48671	0.752	0.818	2.4363e-11
Trim44	9.46967e-16	-1.29663	0.627	0.707	2.46571e-11
Kdelr2	9.49968e-16	-1.65035	0.552	0.643	2.47353e-11
Snw1	9.50466e-16	1.60355	0.992	0.972	2.47482e-11
Scn5a	9.60573e-16	-0.857344	0.179	0.282	2.50114e-11
Pdpk1	9.64636e-16	-1.38005	0.496	0.607	2.51172e-11
Ube2z	9.83688e-16	-2.32322	0.879	0.898	2.56133e-11
Nip7	9.878e-16	-4.34783	0.938	0.942	2.57203e-11
Sec11a	9.94497e-16	-2.37174	0.879	0.893	2.58947e-11
Nr2f6	9.96884e-16	-3.93308	0.634	0.712	2.59569e-11
Atg2a	1.03798e-15	-9.96959	0.42	0.528	2.70269e-11
Yap1	1.09686e-15	-9.13889	0.788	0.841	2.85601e-11
Ash2l	1.11022e-15	-8.30842	0.927	0.939	2.89079e-11
Abhd17c	1.16368e-15	-1.59426	0.665	0.746	3.02998e-11
Cnih1	1.19788e-15	-1.25205	0.445	0.553	3.11905e-11
Gtf2h4	1.22398e-15	-2.53109	0.368	0.483	3.18699e-11
Ctdspl2	1.22832e-15	-2.58366	0.726	0.783	3.19831e-11
Psmc1	1.22916e-15	-11.4602	0.998	0.984	3.20049e-11
Dock9	1.2429e-15	-1.61179	0.574	0.662	3.23626e-11
Asxl1	1.24406e-15	-0.977088	0.801	0.848	3.23929e-11
Tor1a	1.24408e-15	-0.79287	0.421	0.523	3.23934e-11
Nlgn2	1.27075e-15	-1.14599	0.252	0.36	3.30878e-11
Zbtb18	1.28179e-15	-6.11744	0.649	0.741	3.33752e-11
Scap	1.28699e-15	-2.06479	0.819	0.855	3.35106e-11
Rpl37	1.32575e-15	57.9466	1	0.998	3.45198e-11
Aplp2	1.34064e-15	-4.67095	0.921	0.939	3.49076e-11
Rexo1	1.34843e-15	-0.765403	0.352	0.467	3.51104e-11
Cpm	1.36733e-15	4.81536	0.399	0.28	3.56024e-11
Nptx1	1.37602e-15	-1.35647	0.081	0.168	3.58288e-11
Atp5o	1.39724e-15	14.7529	0.996	0.99	3.63814e-11
Cttn	1.40835e-15	-5.55379	0.733	0.794	3.66706e-11
Ankfy1	1.51341e-15	-39.9651	0.787	0.837	3.94062e-11
Nek7	1.55553e-15	-0.672918	0.267	0.381	4.05028e-11
Nup93	1.57879e-15	-2.73706	0.921	0.928	4.11087e-11
Ubfd1	1.63168e-15	1.32152	0.939	0.938	4.24856e-11
Lrig1	1.63862e-15	-0.919603	0.308	0.422	4.26664e-11
Ncor2	1.70291e-15	-9.1909	0.965	0.965	4.43404e-11
Chkb	1.75668e-15	-0.558282	0.148	0.249	4.57404e-11
Isoc2a	1.78794e-15	-0.34614	0.062	0.141	4.65545e-11
BC051077	1.93015e-15	-45.664	0.589	0.456	5.02572e-11
Etv3	1.94084e-15	-1.17392	0.193	0.297	5.05355e-11
Snx14	1.96265e-15	-1.37917	0.516	0.61	5.11035e-11
Kctd3	2.00267e-15	-2.46581	0.425	0.53	5.21455e-11
Gga1	2.08075e-15	-2.99577	0.525	0.622	5.41787e-11
Ksr1	2.11513e-15	-0.671831	0.291	0.4	5.50738e-11
Pafah1b2	2.19851e-15	-5.94587	0.955	0.951	5.72448e-11
mt-Nd5	2.21652e-15	-125.092	0.998	0.995	5.77137e-11
Unc13b	2.22141e-15	-1.40165	0.529	0.625	5.78412e-11
Higd2a	2.25103e-15	13.3642	0.985	0.951	5.86122e-11
Angel2	2.33775e-15	-1.13965	0.803	0.852	6.08702e-11
Dstn	2.34819e-15	31.6854	0.994	0.975	6.11422e-11
Zbtb41	2.40172e-15	-0.772728	0.365	0.482	6.2536e-11
Tbc1d2b	2.49264e-15	-2.16519	0.369	0.477	6.49034e-11
Atp6v1a	2.49588e-15	-2.97453	0.837	0.861	6.49878e-11
Brsk2	2.54089e-15	-0.645808	0.331	0.448	6.61597e-11
Dgat1	2.5893e-15	-1.2755	0.342	0.452	6.74203e-11
Eif2b2	2.62799e-15	-0.914784	0.486	0.588	6.84276e-11
Lsm7	2.64599e-15	-6.2283	0.953	0.909	6.88962e-11
Stam	2.66301e-15	-0.756204	0.336	0.449	6.93395e-11
Supt5	2.71714e-15	-4.39647	0.958	0.965	7.07489e-11
Slc5a3	2.73076e-15	-1.308	0.464	0.57	7.11036e-11
Pcyox1	2.73585e-15	-0.493966	0.277	0.391	7.12359e-11
Pkn2	2.73955e-15	1.95429	0.624	0.704	7.13324e-11
Fam216a	2.84982e-15	-0.928603	0.574	0.672	7.42035e-11
Kbtbd8	2.88473e-15	-0.506889	0.182	0.287	7.51126e-11
Ubac2	2.95638e-15	-2.33891	0.722	0.793	7.69782e-11
Aftph	3.13634e-15	-0.794757	0.666	0.74	8.16641e-11
Plscr3	3.18136e-15	-2.03324	0.387	0.488	8.28362e-11
Atp2c1	3.19952e-15	-0.505809	0.576	0.668	8.33092e-11
Capn7	3.26276e-15	-1.78128	0.515	0.607	8.49556e-11
Cactin	3.47813e-15	-0.542019	0.38	0.491	9.05637e-11
Mfn2	3.49354e-15	-0.632891	0.546	0.632	9.09648e-11
Gm38979	3.56091e-15	0.386201	0.226	0.13	9.27189e-11
Trim6	3.66219e-15	-5.58657	0.902	0.806	9.53561e-11
AU015836	3.96528e-15	-2.46978	0.079	0.162	1.03248e-10
Ccdc88a	4.12569e-15	-3.56993	0.914	0.925	1.07425e-10
Aldh16a1	4.17182e-15	-0.692524	0.398	0.512	1.08626e-10
Hes5	4.31408e-15	-2.43872	0.097	0.184	1.1233e-10
Mb21d2	4.31763e-15	-0.811838	0.313	0.424	1.12422e-10
Gle1	4.32855e-15	-1.72239	0.851	0.892	1.12707e-10
Psmd3	4.33285e-15	-4.62375	0.782	0.85	1.12819e-10
Ehd1	4.35751e-15	-3.13171	0.719	0.795	1.13461e-10
C130074G19Rik	4.58539e-15	0.99544	0.136	0.062	1.19394e-10
Fcer1g	4.68507e-15	-19.6243	0.238	0.144	1.2199e-10
Emd	4.68567e-15	-1.7768	0.84	0.868	1.22006e-10
Vps50	4.90557e-15	-0.565873	0.498	0.61	1.27731e-10
Fam160a2	5.21078e-15	-1.31681	0.559	0.653	1.35678e-10
Ankrd6	5.22158e-15	-0.389814	0.172	0.273	1.3596e-10
Arhgap39	5.23175e-15	-22.1787	0.31	0.419	1.36224e-10
Rab22a	5.23971e-15	-1.82191	0.704	0.777	1.36432e-10
Atxn7l3b	5.26825e-15	-5.30516	0.905	0.94	1.37175e-10
Gpr107	5.4497e-15	-0.39118	0.462	0.579	1.41899e-10
Gtf3c4	5.60247e-15	-0.700663	0.311	0.425	1.45877e-10
Hddc2	5.64653e-15	-0.733725	0.369	0.481	1.47024e-10
Rps13	5.6887e-15	-41.4198	0.999	0.998	1.48122e-10
Pik3r4	5.76712e-15	-1.26423	0.486	0.582	1.50164e-10
2610524H06Rik	5.99665e-15	-6.26152	0.625	0.698	1.56141e-10
Rce1	6.12533e-15	-1.74598	0.579	0.661	1.59491e-10
Tmem184b	6.13877e-15	-0.716698	0.645	0.736	1.59841e-10
Ppp1r13b	6.1844e-15	-0.950753	0.413	0.525	1.6103e-10
Hs2st1	6.21529e-15	-0.813038	0.679	0.763	1.61834e-10
Tsc22d1	6.31291e-15	-94.7944	0.926	0.946	1.64376e-10
Ppfibp1	6.61971e-15	-1.10206	0.703	0.767	1.72364e-10
Irak1	6.64939e-15	5.68763	0.56	0.645	1.73137e-10
Med12	6.65206e-15	-2.25433	0.677	0.755	1.73206e-10
Ankrd13c	6.84578e-15	-2.38908	0.642	0.719	1.7825e-10
Lpgat1	6.97471e-15	-6.68034	0.592	0.676	1.81607e-10
Rab40c	7.1232e-15	-1.27597	0.477	0.58	1.85474e-10
Ndufs1	7.14844e-15	-1.29407	0.882	0.902	1.86131e-10
Mapk1	7.3809e-15	-2.64979	0.981	0.974	1.92184e-10
Dppa4	7.41448e-15	-7.11122	0.797	0.706	1.93058e-10
Gpbp1l1	7.53555e-15	-2.93586	0.779	0.82	1.96211e-10
Pfdn5	7.60199e-15	-5.63081	0.941	0.951	1.97941e-10
Hgs	7.62032e-15	-1.05636	0.54	0.641	1.98418e-10
Exosc4	7.82605e-15	-0.578575	0.178	0.281	2.03775e-10
Dpy30	8.0968e-15	-8.21305	0.88	0.905	2.10825e-10
Rab28	8.41772e-15	-0.931708	0.187	0.289	2.19181e-10
Dpm2	8.4912e-15	0.67342	0.764	0.694	2.21094e-10
Dnmt3b	8.53047e-15	-6.30427	0.903	0.912	2.22116e-10
Csnk1g1	8.63678e-15	-1.50596	0.705	0.766	2.24884e-10
Elk4	9.17026e-15	-1.58306	0.617	0.695	2.38775e-10
Tlk1	9.19975e-15	-1.64342	0.785	0.845	2.39543e-10
Utf1	9.53367e-15	0.448157	0.654	0.539	2.48238e-10
Gas6	9.7503e-15	-2.10286	0.122	0.216	2.53878e-10
Smg7	9.90543e-15	-1.41111	0.923	0.946	2.57917e-10
Casp2	9.96712e-15	-3.8941	0.765	0.838	2.59524e-10
Isyna1	1.03521e-14	-12.7215	0.993	0.987	2.69549e-10
Nup153	1.10487e-14	-3.66399	0.908	0.92	2.87685e-10
Gnai3	1.10932e-14	-0.915829	0.776	0.834	2.88844e-10
Cul7	1.11398e-14	-1.14215	0.622	0.704	2.90058e-10
Zfp622	1.12227e-14	-5.94458	0.837	0.865	2.92217e-10
Ppfia1	1.16317e-14	-6.27881	0.937	0.946	3.02866e-10
Fbn2	1.1795e-14	-4.77916	0.579	0.658	3.07117e-10
Nrbp2	1.18839e-14	-0.959931	0.13	0.224	3.09434e-10
Zfp512b	1.19212e-14	-1.78058	0.495	0.591	3.10403e-10
Ccdc92	1.20084e-14	-1.14018	0.57	0.658	3.12675e-10
Sfr1	1.22842e-14	6.12167	0.998	0.991	3.19856e-10
Usf2	1.29883e-14	-2.06624	0.675	0.759	3.3819e-10
Map3k9	1.30154e-14	-0.90663	0.333	0.446	3.38895e-10
Znhit6	1.33126e-14	-1.76093	0.824	0.878	3.46634e-10
Gnl1	1.34271e-14	-1.07092	0.819	0.862	3.49615e-10
Cnnm3	1.37277e-14	-2.74721	0.7	0.771	3.57442e-10
Cd81	1.39054e-14	-28.6306	0.645	0.724	3.62069e-10
Vrk1	1.39664e-14	-1.04186	0.598	0.68	3.63658e-10
E330009J07Rik	1.39773e-14	-0.422813	0.2	0.309	3.6394e-10
Tuba1c	1.41454e-14	6.63428	0.657	0.542	3.68319e-10
Mepce	1.42132e-14	-2.57977	0.678	0.746	3.70082e-10
Nup205	1.43191e-14	-7.19932	0.92	0.94	3.72841e-10
Tiprl	1.4475e-14	-5.95832	0.681	0.752	3.76901e-10
Cops2	1.49554e-14	-0.976141	0.852	0.889	3.89409e-10
Acadl	1.52189e-14	-1.72042	0.421	0.532	3.96271e-10
Map2k1	1.53045e-14	-1.35762	0.875	0.896	3.98499e-10
BC055324	1.5312e-14	-0.65662	0.773	0.831	3.98693e-10
Ndel1	1.55636e-14	-0.494362	0.824	0.859	4.05245e-10
Nop9	1.56901e-14	1.8496	0.797	0.858	4.08538e-10
Fgf13	1.58389e-14	-2.33891	0.136	0.23	4.12412e-10
Slc23a2	1.58521e-14	-1.21724	0.7	0.761	4.12757e-10
Ttyh2	1.60566e-14	-0.674562	0.256	0.359	4.18081e-10
Hsph1	1.64782e-14	1.10578	0.828	0.852	4.29058e-10
Paip2b	1.65358e-14	-5.3728	0.563	0.655	4.30559e-10
Slc25a3	1.6883e-14	-63.9336	0.996	0.991	4.39599e-10
Srp54a	1.74432e-14	0.292614	0.178	0.095	4.54186e-10
Lhx8	1.76764e-14	-0.705513	0.068	0.144	4.60258e-10
Rapgef1	1.78177e-14	-10.4213	0.385	0.491	4.63937e-10
Rusc2	1.80294e-14	-0.342123	0.162	0.264	4.69451e-10
Tada1	1.8174e-14	-0.727174	0.313	0.423	4.73215e-10
Gm45184	1.82817e-14	-39.9021	0.279	0.177	4.76019e-10
Ehd4	1.8441e-14	-0.873865	0.651	0.734	4.80167e-10
Epb41l2	1.88151e-14	-4.08765	0.834	0.873	4.89908e-10
Cebpg	1.92247e-14	-7.35242	0.697	0.752	5.00573e-10
Spata7	1.92513e-14	-126.533	0.508	0.548	5.01266e-10
Ubr4	1.9282e-14	-8.25551	0.982	0.967	5.02063e-10
Tmx4	1.94906e-14	-4.25125	0.406	0.508	5.07497e-10
Brat1	1.96654e-14	-0.501418	0.574	0.681	5.12048e-10
Top2a	2.02647e-14	-12.5582	0.959	0.931	5.27652e-10
Nrarp	2.03147e-14	-1.55351	0.283	0.392	5.28953e-10
Ranbp9	2.07497e-14	-2.1889	0.706	0.775	5.4028e-10
Capg	2.12201e-14	-2.11391	0.482	0.369	5.52529e-10
Zfp652	2.16162e-14	-1.27071	0.492	0.597	5.62844e-10
Gna12	2.21865e-14	-1.31972	0.663	0.749	5.77691e-10
Tnpo1	2.22537e-14	-6.0605	0.974	0.964	5.79441e-10
Mbtd1	2.23965e-14	-2.63438	0.937	0.942	5.83161e-10
Cad	2.26197e-14	-1.03631	0.956	0.953	5.88973e-10
Homez	2.26276e-14	-0.881246	0.416	0.527	5.89177e-10
Celf2	2.26295e-14	-7.55036	0.824	0.859	5.89227e-10
Unc119	2.29917e-14	-1.02343	0.399	0.509	5.98657e-10
Col22a1	2.31367e-14	-0.480429	0.144	0.239	6.02434e-10
Pdpr	2.32602e-14	-0.661577	0.54	0.638	6.05649e-10
Tmem184a	2.35346e-14	1.5591	0.092	0.176	6.12795e-10
Cyren	2.35475e-14	0.40117	0.274	0.171	6.1313e-10
Cmtm4	2.38562e-14	-0.94575	0.39	0.5	6.21169e-10
Emc8	2.40853e-14	-1.01935	0.924	0.938	6.27134e-10
Tpm3	2.44719e-14	4.59674	0.993	0.979	6.372e-10
Sf3a3	2.46471e-14	-2.25955	0.987	0.966	6.41762e-10
Pnpla7	2.48938e-14	-0.778158	0.438	0.543	6.48184e-10
Hipk3	2.51617e-14	-1.78069	0.354	0.469	6.5516e-10
Vps9d1	2.52023e-14	-0.413032	0.1	0.187	6.56218e-10
Cdk10	2.52578e-14	-1.0038	0.376	0.489	6.57663e-10
4930402H24Rik	2.52692e-14	-1.2612	0.463	0.555	6.57959e-10
St3gal4	2.57284e-14	-0.40323	0.142	0.239	6.69917e-10
Ripk4	2.57321e-14	-4.78255	0.543	0.625	6.70013e-10
Casp3	2.65244e-14	-0.374104	0.451	0.334	6.90642e-10
Sesn3	2.69971e-14	-1.31963	0.47	0.569	7.02951e-10
Ncoa6	2.71171e-14	-1.25233	0.582	0.665	7.06075e-10
Clic4	2.72523e-14	-6.99107	0.922	0.918	7.09595e-10
Dars	2.73209e-14	-1.85393	0.779	0.832	7.11383e-10
Prr14	2.73324e-14	0.649579	0.191	0.295	7.1168e-10
Strn	2.7411e-14	-3.01305	0.684	0.758	7.13727e-10
Sap18b	2.75585e-14	-0.924805	0.421	0.292	7.17569e-10
Cxcl16	2.75612e-14	0.627223	0.369	0.259	7.17637e-10
Tsr1	2.77693e-14	-3.46693	0.866	0.888	7.23056e-10
Rela	2.80971e-14	-1.48842	0.458	0.549	7.31592e-10
Extl3	2.81824e-14	-0.685531	0.26	0.368	7.33814e-10
Ndufa9	2.87617e-14	1.79907	0.919	0.929	7.48898e-10
Fbrs	2.88159e-14	-0.54631	0.314	0.426	7.50309e-10
Zfp516	2.90616e-14	-0.888236	0.583	0.677	7.56706e-10
Atp11a	2.9221e-14	-0.687305	0.364	0.478	7.60855e-10
Rxrb	2.98263e-14	-1.76925	0.314	0.418	7.76617e-10
Ipo7	3.01233e-14	-1.55017	0.705	0.754	7.84351e-10
Mtch1	3.09819e-14	-6.14779	0.913	0.916	8.06706e-10
Nsmaf	3.13661e-14	-2.69542	0.551	0.634	8.16711e-10
Rad23b	3.14149e-14	-2.78928	0.963	0.965	8.1798e-10
Trim26	3.16858e-14	-3.79863	0.616	0.696	8.25035e-10
Eaf1	3.20774e-14	-5.32913	0.793	0.841	8.35232e-10
Tube1	3.23794e-14	-0.772619	0.234	0.345	8.43096e-10
Cited1	3.28056e-14	-6.13032	0.226	0.328	8.54192e-10
Thra	3.28693e-14	-5.09467	0.155	0.254	8.5585e-10
Sfpq	3.31764e-14	-8.96227	0.999	0.996	8.63848e-10
Fbxl14	3.34724e-14	-1.95827	0.559	0.641	8.71554e-10
Esyt2	3.51068e-14	-4.06213	0.66	0.717	9.14112e-10
Npdc1	3.65779e-14	-0.77218	0.197	0.301	9.52414e-10
1700019C18Rik	3.69143e-14	0.35627	0.166	0.087	9.61174e-10
Ppp1r14b	3.71566e-14	-5.18373	0.869	0.895	9.67484e-10
Gid4	3.83769e-14	-0.976041	0.474	0.576	9.99258e-10
Slc30a4	3.85358e-14	-0.724683	0.197	0.302	1.0034e-09
Rnf19a	3.86193e-14	0.840184	0.334	0.444	1.00557e-09
Cmpk1	3.86199e-14	-2.51928	0.901	0.914	1.00558e-09
Rab1a	3.88411e-14	-7.28566	0.979	0.971	1.01134e-09
Ipo13	3.97587e-14	-0.842887	0.366	0.472	1.03524e-09
Tmem70	4.00218e-14	-1.26483	0.453	0.565	1.04209e-09
Edc4	4.04923e-14	-4.92906	0.857	0.888	1.05434e-09
Ywhaq	4.0517e-14	-4.05077	0.996	0.989	1.05498e-09
Pgm5	4.21984e-14	-0.451683	0.124	0.213	1.09876e-09
Axin1	4.29391e-14	-1.5674	0.709	0.765	1.11805e-09
Socs6	4.3766e-14	-0.817746	0.345	0.45	1.13958e-09
Xpr1	4.49669e-14	-1.10365	0.601	0.678	1.17085e-09
Mrpl45	4.51313e-14	-4.99902	0.815	0.85	1.17513e-09
Oaz2	4.53917e-14	-0.887429	0.706	0.781	1.18191e-09
Sft2d2	4.56407e-14	-0.754321	0.366	0.475	1.18839e-09
Abi2	4.58404e-14	-0.555567	0.532	0.621	1.19359e-09
Upb1	4.67229e-14	9.25345	0.274	0.172	1.21657e-09
Nelfa	4.75151e-14	0.865317	0.767	0.815	1.2372e-09
Mael	4.80974e-14	17.2357	0.999	0.987	1.25236e-09
Wtip	4.98746e-14	-0.908492	0.663	0.735	1.29864e-09
Pphln1	5.00249e-14	-1.03234	0.918	0.915	1.30255e-09
Kctd2	5.03116e-14	-0.761784	0.303	0.404	1.31001e-09
Psd3	5.10183e-14	-0.984838	0.416	0.521	1.32841e-09
Golph3	5.40217e-14	-2.32996	0.758	0.818	1.40662e-09
Dnajc9	5.51903e-14	-4.56754	0.712	0.79	1.43705e-09
Drg1	5.74073e-14	-2.98639	0.931	0.942	1.49477e-09
Vps33a	5.78663e-14	-0.534966	0.286	0.396	1.50672e-09
Fbxo31	5.99519e-14	-1.39996	0.845	0.884	1.56103e-09
Bahcc1	6.02318e-14	-4.41766	0.909	0.918	1.56832e-09
Tmem268	6.05096e-14	0.571504	0.285	0.18	1.57555e-09
Gna13	6.28325e-14	2.54999	0.903	0.921	1.63603e-09
Tpmt	6.49062e-14	0.87956	0.361	0.253	1.69003e-09
Ppp1r9a	6.65536e-14	-1.82007	0.236	0.341	1.73292e-09
Eid1	6.771e-14	-4.16183	0.741	0.81	1.76303e-09
Ube4a	6.78472e-14	-1.56099	0.604	0.686	1.7666e-09
Smu1	6.84621e-14	-3.25921	0.827	0.857	1.78262e-09
Bnip2	6.91596e-14	-3.12099	0.825	0.854	1.80078e-09
Arfgap1	6.96677e-14	-1.12176	0.606	0.685	1.81401e-09
Dst	7.02064e-14	-2.94361	0.708	0.772	1.82803e-09
Cep192	7.21391e-14	-0.483142	0.667	0.746	1.87836e-09
Cnot6	7.23885e-14	-1.14962	0.893	0.911	1.88485e-09
Mir670hg	7.25804e-14	0.634774	0.211	0.121	1.88985e-09
Zcchc2	7.28111e-14	-0.531392	0.25	0.359	1.89585e-09
Tfrc	7.45305e-14	-8.18934	0.805	0.834	1.94063e-09
Atp5g3	7.58941e-14	10.5177	0.998	0.989	1.97613e-09
Dph7	7.60904e-14	-0.311408	0.111	0.198	1.98124e-09
Prkacb	7.71636e-14	-1.22438	0.432	0.538	2.00919e-09
Rock2	7.83877e-14	-3.91582	0.959	0.95	2.04106e-09
Malsu1	7.98391e-14	-1.14071	0.798	0.848	2.07885e-09
C77080	8.13889e-14	-0.765695	0.262	0.366	2.1192e-09
Gtf2h5	8.27117e-14	-1.66956	0.726	0.793	2.15365e-09
Suco	8.37579e-14	-1.11177	0.694	0.754	2.18089e-09
Plxna1	8.5192e-14	-1.37871	0.786	0.842	2.21823e-09
Spata5	8.57247e-14	-1.73454	0.931	0.931	2.2321e-09
Gm44067	8.84512e-14	54.792	0.451	0.319	2.30309e-09
Gm39459	9.06301e-14	-7.43381	0.321	0.21	2.35983e-09
Dmrt3	9.08839e-14	-0.272619	0.074	0.152	2.36643e-09
Chd6	9.34737e-14	-0.869811	0.876	0.896	2.43387e-09
Pgrmc1	9.36526e-14	-11.6251	0.345	0.452	2.43853e-09
Pogz	9.60542e-14	-3.02437	0.929	0.935	2.50106e-09
Fbxw9	9.80609e-14	-0.778019	0.373	0.478	2.55331e-09
Nr1d2	9.81899e-14	-1.89465	0.717	0.777	2.55667e-09
Gpkow	9.9311e-14	-1.5962	0.512	0.61	2.58586e-09
Rdh13	1.02855e-13	-0.644284	0.199	0.298	2.67813e-09
Cldnd1	1.0392e-13	-1.28572	0.556	0.642	2.70588e-09
Fiz1	1.05767e-13	-2.00108	0.537	0.621	2.75395e-09
Csrnp2	1.06366e-13	-0.865526	0.457	0.557	2.76956e-09
Cox7a2l	1.07001e-13	7.14014	0.986	0.967	2.78609e-09
Fmnl2	1.07509e-13	-0.887186	0.405	0.509	2.79932e-09
Plxnb1	1.08801e-13	-1.45483	0.327	0.425	2.83297e-09
Mpdu1	1.08924e-13	-1.66574	0.555	0.635	2.83618e-09
Hormad1	1.10912e-13	3.09129	0.77	0.697	2.88793e-09
Poldip3	1.11986e-13	-13.1515	0.974	0.976	2.9159e-09
Tdrkh	1.13888e-13	-2.28968	0.742	0.792	2.96542e-09
Prkag2	1.15988e-13	-0.938148	0.574	0.668	3.02009e-09
Rnf128	1.1768e-13	-1.02604	0.097	0.178	3.06415e-09
Sohlh1	1.19585e-13	-16.3651	0.944	0.949	3.11375e-09
Snapc3	1.19893e-13	3.69611	0.511	0.612	3.12177e-09
Ccdc117	1.199e-13	-2.86567	0.745	0.793	3.12196e-09
Dip2b	1.27997e-13	-0.839881	0.634	0.707	3.33279e-09
B4galt2	1.30002e-13	-1.57935	0.553	0.643	3.38499e-09
Ptk2	1.30012e-13	-3.72468	0.931	0.931	3.38526e-09
Dock7	1.33136e-13	-1.66589	0.839	0.858	3.46659e-09
Neto2	1.35153e-13	-1.18123	0.579	0.659	3.5191e-09
Gm15080	1.36324e-13	0.500008	0.322	0.211	3.54962e-09
Gm973	1.36432e-13	-1.36103	0.58	0.466	3.55243e-09
Ube2i	1.36784e-13	-17.8436	0.992	0.983	3.56158e-09
Rab25	1.38807e-13	0.935549	0.264	0.167	3.61425e-09
Tbk1	1.38927e-13	-1.29465	0.493	0.587	3.61738e-09
Gnaq	1.41493e-13	-1.54785	0.514	0.608	3.68419e-09
Pfn1	1.42097e-13	1.80995	0.996	0.991	3.69991e-09
Abcg1	1.50339e-13	-2.25167	0.401	0.509	3.91452e-09
Rsad2	1.53252e-13	0.874924	0.205	0.118	3.99037e-09
Rsl1d1	1.53991e-13	-1.4599	0.996	0.977	4.00963e-09
Nlrx1	1.54194e-13	1.01689	0.345	0.234	4.01491e-09
Slfn5	1.55404e-13	-2.85173	0.316	0.207	4.04641e-09
Tmed7	1.57268e-13	-2.93478	0.607	0.683	4.09494e-09
Sun1	1.57372e-13	-5.8725	0.63	0.716	4.09765e-09
Lmbrd1	1.57615e-13	-0.658737	0.254	0.355	4.10398e-09
Cnot8	1.5957e-13	-1.16893	0.576	0.661	4.15487e-09
Pgap1	1.61963e-13	-1.02548	0.483	0.59	4.2172e-09
Sptssa	1.65844e-13	-1.28812	0.392	0.493	4.31826e-09
Sp1	1.69886e-13	0.331932	0.944	0.941	4.4235e-09
Kmt2b	1.70517e-13	-8.11909	0.918	0.93	4.43992e-09
Slamf1	1.72879e-13	-11.1196	0.611	0.464	4.50144e-09
Crkl	1.73345e-13	-1.05588	0.721	0.564	4.51356e-09
Kdm4a	1.79059e-13	-1.62498	0.286	0.386	4.66233e-09
Edem3	1.80298e-13	-0.683484	0.188	0.286	4.69459e-09
Slc45a4	1.80796e-13	-1.55839	0.439	0.543	4.70757e-09
Dnajb1	1.82554e-13	-2.18745	0.716	0.767	4.75333e-09
Acsbg1	1.89896e-13	-55.4102	0.063	0.136	4.9445e-09
Sox9	1.89945e-13	4.03286	0.086	0.168	4.94578e-09
Pgd	1.95738e-13	-5.54832	0.934	0.935	5.09662e-09
Enho	1.95941e-13	-0.432703	0.101	0.185	5.10191e-09
Atoh8	2.01185e-13	-1.63824	0.303	0.402	5.23845e-09
Gnaz	2.02173e-13	-2.09764	0.441	0.528	5.26419e-09
Shld1	2.04633e-13	0.273405	0.142	0.071	5.32822e-09
Setd2	2.05971e-13	-4.28661	0.882	0.904	5.36307e-09
Edrf1	2.06465e-13	-2.81008	0.813	0.865	5.37594e-09
Pdap1	2.08575e-13	-20.5801	0.998	0.993	5.43087e-09
Gps1	2.1084e-13	-1.69349	0.879	0.912	5.48986e-09
Lman1	2.10961e-13	1.14791	0.944	0.939	5.493e-09
Slc6a9	2.22267e-13	-1.87761	0.365	0.468	5.78739e-09
Dpy19l3	2.22903e-13	-0.859024	0.357	0.46	5.80394e-09
Agrn	2.26896e-13	-0.654424	0.244	0.345	5.90792e-09
Neurog3	2.27388e-13	-30.8594	0.125	0.211	5.92074e-09
Lzts2	2.29791e-13	-1.90775	0.3	0.397	5.9833e-09
Slc12a6	2.34063e-13	-1.62818	0.637	0.706	6.09454e-09
Kif5c	2.34533e-13	-3.13091	0.427	0.519	6.10678e-09
Wwc2	2.39842e-13	-3.33153	0.528	0.623	6.245e-09
Wfdc15a	2.49908e-13	0.492024	0.743	0.624	6.50709e-09
Ctgf	2.55501e-13	-4.47341	0.044	0.108	6.65272e-09
Il6st	2.56867e-13	-0.409078	0.4	0.506	6.6883e-09
Atp6ap1	2.65569e-13	-0.866602	0.357	0.457	6.9149e-09
Atrip	2.68798e-13	0.319466	0.256	0.16	6.99896e-09
Gm10282	2.71671e-13	2.18937	0.78	0.664	7.07377e-09
Casd1	2.77255e-13	-0.299974	0.067	0.14	7.21918e-09
Aup1	2.77565e-13	-0.541903	0.241	0.343	7.22724e-09
4930503L19Rik	2.7827e-13	0.351457	0.426	0.318	7.2456e-09
Phb2	2.8009e-13	-0.821402	0.978	0.974	7.29299e-09
Ric8a	2.84113e-13	0.270514	0.281	0.18	7.39774e-09
Ncln	2.86514e-13	-0.560495	0.221	0.32	7.46026e-09
Ldb1	2.87149e-13	2.99704	0.878	0.9	7.47677e-09
Zbtb44	2.91003e-13	-3.34393	0.885	0.9	7.57713e-09
Cpeb1	2.91033e-13	-0.477439	0.68	0.747	7.57793e-09
Usp44	2.96177e-13	0.402527	0.289	0.189	7.71185e-09
Fars2	2.97827e-13	-0.591203	0.309	0.408	7.75482e-09
Specc1l	2.99792e-13	-1.10433	0.681	0.757	7.80598e-09
Prkar2b	3.07867e-13	-23.8335	0.829	0.858	8.01624e-09
Gigyf1	3.10705e-13	-1.78283	0.902	0.92	8.09013e-09
Prr23a3	3.11531e-13	-0.704912	0.311	0.415	8.11165e-09
Ssr4	3.11956e-13	-0.612508	0.332	0.441	8.12272e-09
Socs7	3.12957e-13	-0.75776	0.7	0.764	8.14878e-09
Cox7a2	3.14725e-13	-9.18476	0.963	0.967	8.19481e-09
Mvd	3.16639e-13	-3.24804	0.37	0.476	8.24465e-09
Glis2	3.18929e-13	-0.950468	0.279	0.379	8.30427e-09
Arhgap32	3.22947e-13	-3.27126	0.816	0.847	8.40888e-09
Hdac5	3.23321e-13	-0.776957	0.36	0.461	8.41864e-09
Hmgxb3	3.27222e-13	-0.843428	0.384	0.477	8.52021e-09
Ppdpf	3.37132e-13	5.19814	0.815	0.742	8.77824e-09
Taf5	3.51773e-13	-0.803093	0.733	0.793	9.15946e-09
Cox14	3.55752e-13	-0.945252	0.768	0.826	9.26308e-09
Kctd18	3.56673e-13	-0.57544	0.759	0.803	9.28706e-09
Etfbkmt	3.58494e-13	0.386252	0.231	0.142	9.33447e-09
Gm48914	3.65047e-13	0.325202	0.154	0.08	9.5051e-09
Pcyt2	3.71092e-13	-0.554307	0.225	0.326	9.66251e-09
Ptprs	3.71701e-13	-3.79081	0.75	0.801	9.67836e-09
Ppm1l	3.82636e-13	-0.540005	0.15	0.243	9.96307e-09
Ndufb2	3.90428e-13	-0.801385	0.349	0.457	1.0166e-08
Dohh	3.95562e-13	-0.922979	0.786	0.82	1.02996e-08
H2-K1	3.96904e-13	-10.5963	0.301	0.41	1.03346e-08
Nutf2	4.09923e-13	-0.31386	0.57	0.442	1.06736e-08
Creb1	4.20255e-13	-1.88554	0.625	0.704	1.09426e-08
Patj	4.36084e-13	0.307697	0.37	0.255	1.13547e-08
Chchd2	4.38915e-13	-61.6138	1	1	1.14285e-08
Itpr1	4.40232e-13	-1.16472	0.272	0.37	1.14628e-08
Hmg20b	4.62881e-13	-0.956583	0.238	0.342	1.20525e-08
Zfp740	4.63707e-13	-1.01729	0.752	0.8	1.2074e-08
Sh2b1	4.69793e-13	-1.50525	0.54	0.631	1.22325e-08
Acap3	4.70329e-13	-0.689196	0.296	0.399	1.22464e-08
Gm9774	4.71888e-13	-0.773586	0.334	0.439	1.2287e-08
Glod4	4.77349e-13	-0.729581	0.181	0.277	1.24292e-08
Gm5751	4.8105e-13	-0.482384	0.058	0.127	1.25256e-08
Spc25	4.81809e-13	-1.56058	0.879	0.806	1.25453e-08
Ctps	4.90779e-13	-6.76615	0.964	0.969	1.27789e-08
Gss	4.96608e-13	-0.547677	0.379	0.479	1.29307e-08
Lmln	5.08178e-13	-0.427423	0.205	0.305	1.32319e-08
Fkbp10	5.27201e-13	-0.532713	0.106	0.19	1.37272e-08
Gnl3	5.27622e-13	-3.16619	0.978	0.974	1.37382e-08
Plxdc2	5.32418e-13	0.343272	0.266	0.173	1.38631e-08
Zswim8	5.39717e-13	-0.407073	0.307	0.416	1.40532e-08
Pde4c	5.44553e-13	-4.55755	0.571	0.619	1.41791e-08
Kat6a	5.54221e-13	-1.67482	0.93	0.943	1.44308e-08
Wdr73	5.56579e-13	-1.23796	0.438	0.526	1.44922e-08
Usp3	5.79489e-13	2.0398	0.956	0.913	1.50887e-08
Klhl2	5.80771e-13	-0.700829	0.279	0.381	1.51221e-08
Atox1	5.85232e-13	-3.35222	0.668	0.565	1.52383e-08
Dgcr6	5.89919e-13	-0.31702	0.182	0.278	1.53603e-08
Kif7	6.01691e-13	-0.749335	0.187	0.282	1.56668e-08
Lap3	6.17213e-13	1.20488	0.672	0.736	1.6071e-08
St6galnac3	6.22797e-13	-0.435055	0.182	0.279	1.62164e-08
Adck5	6.2637e-13	-0.76923	0.325	0.425	1.63094e-08
Lhfpl2	6.29046e-13	-2.80941	0.304	0.397	1.63791e-08
Ophn1	6.33157e-13	-1.07363	0.248	0.348	1.64861e-08
Tcea1	6.37406e-13	-13.7978	0.885	0.91	1.65968e-08
Egr3	6.58424e-13	0.625388	0.28	0.182	1.7144e-08
Eny2	6.59674e-13	-1.99183	0.814	0.853	1.71766e-08
Stk17b	6.62935e-13	-1.23296	0.573	0.668	1.72615e-08
Pttg1ip	6.63141e-13	-0.596099	0.453	0.556	1.72669e-08
Acad9	6.80006e-13	-0.377235	0.1	0.181	1.7706e-08
Katnbl1	6.81338e-13	-0.511157	0.243	0.341	1.77407e-08
Bmi1	6.82412e-13	-1.144	0.822	0.862	1.77686e-08
Trp53i13	6.87194e-13	-0.413276	0.155	0.248	1.78932e-08
Kdm5a	6.95533e-13	4.46521	0.953	0.954	1.81103e-08
Gm44983	6.9646e-13	0.341671	0.151	0.079	1.81344e-08
Klf4	7.00369e-13	6.46765	0.822	0.76	1.82362e-08
Tbcc	7.04884e-13	-0.53676	0.289	0.388	1.83538e-08
Aldh7a1	7.13637e-13	-1.61455	0.567	0.64	1.85817e-08
Fam234a	7.15884e-13	-0.653422	0.331	0.437	1.86402e-08
Stim2	7.16107e-13	-0.344351	0.177	0.275	1.8646e-08
Camkv	7.16756e-13	-0.60788	0.207	0.304	1.86629e-08
Podxl	7.44198e-13	-0.627445	0.184	0.28	1.93774e-08
Arnt	7.55185e-13	-0.601821	0.656	0.715	1.96635e-08
Lmtk2	7.87613e-13	-0.442793	0.261	0.365	2.05079e-08
Nmd3	8.04158e-13	-1.01049	0.663	0.74	2.09387e-08
Mrps26	8.148e-13	11.9624	0.824	0.734	2.12158e-08
Rfk	8.21797e-13	-1.35079	0.534	0.62	2.1398e-08
Ankrd12	8.2903e-13	0.812166	0.959	0.948	2.15863e-08
Ets1	8.45103e-13	-10.2746	0.558	0.641	2.20048e-08
Vps26b	8.58477e-13	-1.70402	0.712	0.763	2.2353e-08
Cyfip1	8.62336e-13	-2.09992	0.564	0.661	2.24535e-08
Tprgl	8.75499e-13	-2.67127	0.624	0.703	2.27962e-08
Nup160	8.79881e-13	-2.47266	0.619	0.685	2.29103e-08
Nat10	8.85585e-13	-1.28297	0.708	0.777	2.30589e-08
Mrpl1	8.8647e-13	3.4317	0.784	0.694	2.30819e-08
Fbxl3	8.93553e-13	-1.48953	0.683	0.753	2.32663e-08
Med26	8.94697e-13	-0.780451	0.562	0.636	2.32961e-08
Desi2	9.00794e-13	-1.79602	0.587	0.662	2.34549e-08
Bid	9.04545e-13	-1.44141	0.485	0.591	2.35526e-08
Cdc23	9.29754e-13	-1.8333	0.714	0.782	2.42089e-08
Rpusd1	9.30928e-13	-0.765421	0.429	0.52	2.42395e-08
Taf1d	9.40749e-13	-2.72856	0.993	0.958	2.44952e-08
Chtf18	9.50798e-13	-2.64223	0.785	0.83	2.47569e-08
Tmco3	9.59357e-13	-0.493608	0.162	0.256	2.49797e-08
Aaed1	9.6487e-13	-5.39778	0.814	0.721	2.51233e-08
Etfa	9.75013e-13	-2.35966	0.634	0.704	2.53874e-08
Gabarapl2	1.01023e-12	3.34157	0.914	0.866	2.63044e-08
Ints6	1.01188e-12	9.22617	0.954	0.906	2.63474e-08
Bloc1s2	1.02998e-12	1.6722	0.689	0.76	2.68186e-08
Hp1bp3	1.04004e-12	0.59637	0.951	0.959	2.70806e-08
Rprd1a	1.04179e-12	-0.64351	0.294	0.394	2.71261e-08
Cc2d1b	1.04226e-12	-2.03327	0.64	0.707	2.71384e-08
Ptp4a2	1.05015e-12	-13.0665	0.968	0.975	2.73439e-08
Itsn1	1.0622e-12	-1.55934	0.627	0.694	2.76576e-08
Ube2c	1.06418e-12	-8.2049	0.861	0.803	2.77092e-08
Ccpg1	1.10611e-12	-0.930721	0.406	0.508	2.88008e-08
Dip2a	1.10976e-12	-0.41769	0.279	0.384	2.88958e-08
Slbp	1.11279e-12	-12.6294	0.916	0.933	2.89749e-08
Itpr3	1.12387e-12	-1.77648	0.412	0.511	2.92633e-08
Ammecr1	1.15475e-12	-3.15826	0.728	0.802	3.00675e-08
Pth1r	1.187e-12	-0.433798	0.089	0.166	3.09071e-08
Cd320	1.19613e-12	-1.56549	0.603	0.678	3.11448e-08
Fras1	1.19774e-12	-1.44075	0.116	0.199	3.11867e-08
Hnrnpa1	1.24012e-12	-14.8569	0.998	0.995	3.22903e-08
Gtf2e1	1.2466e-12	-2.04036	0.677	0.737	3.24589e-08
Apopt1	1.2515e-12	-7.06015	0.212	0.307	3.25866e-08
Zfp978	1.25633e-12	0.351201	0.267	0.173	3.27122e-08
Pomgnt1	1.26473e-12	-0.420652	0.163	0.255	3.29309e-08
Sav1	1.26901e-12	-3.6186	0.765	0.795	3.30426e-08
Tmem43	1.2747e-12	-0.731052	0.189	0.285	3.31907e-08
Rspo4	1.2783e-12	-2.8221	0.599	0.678	3.32844e-08
Mkl2	1.27985e-12	-1.19437	0.608	0.692	3.33248e-08
Plcg1	1.28446e-12	1.29735	0.448	0.538	3.34448e-08
Glce	1.28797e-12	-0.94943	0.725	0.78	3.35362e-08
Epha8	1.33032e-12	-0.456184	0.131	0.218	3.46388e-08
Hmbs	1.34439e-12	-1.57206	0.627	0.703	3.50052e-08
Usp42	1.34837e-12	-1.28058	0.758	0.815	3.51087e-08
Psat1	1.36407e-12	-3.553	0.847	0.882	3.55176e-08
Poglut1	1.36573e-12	-1.18861	0.63	0.705	3.5561e-08
Cdk14	1.37402e-12	-1.02312	0.228	0.323	3.57768e-08
Zrsr1	1.38578e-12	-2.24053	0.767	0.67	3.60829e-08
Rnps1	1.43344e-12	-0.808269	0.998	0.988	3.7324e-08
Cdc14b	1.45473e-12	-2.65675	0.579	0.668	3.78783e-08
Ubtf	1.47642e-12	-1.79678	0.924	0.934	3.84429e-08
Serpine2	1.49874e-12	-12.7531	0.561	0.638	3.90241e-08
Elp5	1.50061e-12	-1.59752	0.781	0.822	3.90728e-08
Hsd17b11	1.50462e-12	0.73223	0.28	0.186	3.91773e-08
Zdbf2	1.52559e-12	-1.92418	0.415	0.521	3.97232e-08
Psme4	1.54887e-12	-1.05763	0.791	0.832	4.03295e-08
Csnk2a2	1.6035e-12	-1.41579	0.97	0.928	4.17519e-08
Tmtc3	1.65012e-12	-1.11695	0.432	0.534	4.29659e-08
Cacybp	1.67505e-12	-34.2015	0.996	0.99	4.36149e-08
Ppp4r1	1.69032e-12	-2.61664	0.833	0.848	4.40125e-08
Enoph1	1.70009e-12	-1.16602	0.437	0.535	4.42671e-08
Ier5l	1.70368e-12	-0.590963	0.112	0.194	4.43603e-08
Chuk	1.71265e-12	-3.89295	0.871	0.895	4.45941e-08
Nanos1	1.72923e-12	-0.534935	0.267	0.365	4.50256e-08
Zbtb20	1.73523e-12	0.600907	0.37	0.467	4.5182e-08
Utp20	1.76336e-12	-3.03899	0.948	0.95	4.59143e-08
Dgcr2	1.7739e-12	-2.46739	0.778	0.815	4.61887e-08
Sypl	1.81768e-12	-1.50636	0.86	0.877	4.73287e-08
Emc3	1.87046e-12	-1.72411	0.651	0.722	4.8703e-08
Cdk16	1.88107e-12	-2.27051	0.758	0.795	4.89794e-08
Eef1akmt1	1.8965e-12	0.302013	0.301	0.199	4.9381e-08
Klhl11	1.92063e-12	-0.50013	0.287	0.388	5.00095e-08
Ptdss1	1.94065e-12	-0.928172	0.497	0.594	5.05306e-08
Tnk2	2.0033e-12	-1.24851	0.768	0.821	5.21619e-08
Igsf21	2.09188e-12	-2.27162	0.392	0.283	5.44683e-08
Senp3	2.10013e-12	-9.19763	0.975	0.968	5.46832e-08
Ankib1	2.10788e-12	-1.19957	0.565	0.636	5.4885e-08
Mlf2	2.11047e-12	-6.77839	0.81	0.833	5.49525e-08
Arhgap21	2.16083e-12	-1.65748	0.519	0.617	5.62636e-08
Chordc1	2.17238e-12	-0.405534	0.519	0.612	5.65645e-08
Fam20b	2.20016e-12	-1.5993	0.57	0.652	5.72878e-08
Acbd3	2.22486e-12	0.515174	0.828	0.868	5.7931e-08
Eri2	2.24825e-12	-0.891748	0.52	0.608	5.85399e-08
Scamp2	2.25653e-12	-1.30901	0.484	0.573	5.87556e-08
Slc35b4	2.26973e-12	-1.45805	0.605	0.678	5.90991e-08
Slc22a17	2.36136e-12	-1.72815	0.448	0.54	6.1485e-08
Men1	2.39389e-12	-0.845986	0.567	0.653	6.23321e-08
Atp13a3	2.39597e-12	-4.23382	0.595	0.674	6.23863e-08
Atp5d	2.4121e-12	-1.34304	0.947	0.967	6.28063e-08
Slc16a11	2.41522e-12	-5.05089	0.714	0.616	6.28875e-08
Sbf2	2.42875e-12	-0.628636	0.484	0.578	6.32399e-08
Grb2	2.43733e-12	-0.287533	0.819	0.858	6.34633e-08
Gm6880	2.44776e-12	-2.22139	0.672	0.557	6.37348e-08
Actr1a	2.45059e-12	-0.981717	0.474	0.571	6.38085e-08
Cry1	2.50722e-12	-0.454374	0.669	0.753	6.5283e-08
Uso1	2.52773e-12	-2.70314	0.786	0.826	6.58172e-08
Uap1l1	2.57611e-12	-0.775832	0.312	0.405	6.70769e-08
[truncated: 5,989 more rows]
