# Supplementary material for: Transcription factor E4F1 dictates spermatogonial stem cell fate decisions by regulating mitochondrial functions and cell cycle progression
Source: Cell Biosci. 2023 Sep 25;13:177. doi: 10.1186/s13578-023-01134-z (PMC10521505; doi:10.1186/s13578-023-01134-z)
Supplement: Supplementary file 8 — Additional file 8: Table S6. KEGG analysis of differentially expressed genes between control and E4f1 cKO germ cells. [file 13578_2023_1134_MOESM8_ESM.xlsx]

## Sheet: CKO vsCTL _SSCs_down
Category	Term	Count	%	PValue	Genes	List Total	Pop Hits	Pop Total	Fold Enrichment	Bonferroni	Benjamini	FDR
KEGG_PATHWAY	Ribosome	33	4.03917	2.00333e-11	RPL4, RPL3, RPL32, RPL12, RPL34, RPL11, RPLP0, MRPL15, RPS14, RPS15A, RPS19, RPL36AL, RPS3, RPL14, RPL35, RPL15, RPS11, RPL18, RPS10, RPL17, RPS13, RPL19, RPL41, RPS7, RPL23, MRPS5, RPL37A, RPL22L1, FAU, RPL29, RPL28, RPS21, RPS23	412	179	8998	4.02633	5.94989e-09	5.94989e-09	5.04839e-09
KEGG_PATHWAY	Spliceosome	22	2.69278	6.33733e-07	SF3B4, SF3B2, SF3B3, FUS, SRSF1, PRPF19, PRPF8, LSM4, SNW1, HNRNPK, PUF60, SNRNP70, DHX15, ACIN1, SNRPE, SRSF4, SRSF5, HNRNPA1, SNRNP200, SRSF6, SF3B1, SNRPA	412	134	8998	3.58564	0.000188201	6.27396e-05	5.32336e-05
KEGG_PATHWAY	Ubiquitin mediated proteolysis	20	2.44798	3.75192e-05	PIAS4, FBXW7, HUWE1, UBE3A, UBE4B, PRPF19, UBE2J2, MID1, CUL4A, HERC2, UBB, HERC1, CDC16, ANAPC4, TRIP12, BIRC6, UBA1, ELOC, SAE1, ANAPC2	412	147	8998	2.9714	0.0110816	0.0018572	0.00157581
KEGG_PATHWAY	Cell cycle	16	1.95838	0.000550267	HDAC2, PRKDC, CCNA2, CCNB2, WEE1, CCNB1, TFDP1, YWHAQ, PTTG1, CDK4, CDC16, CHEK1, ANAPC4, EP300, MCM2, ANAPC2	412	125	8998	2.7955	0.150812	0.0136191	0.0115556
KEGG_PATHWAY	cGMP-PKG signaling pathway	19	2.32558	0.000909939	MAP2K1, MAP2K2, ROCK2, SRF, ATP2A2, ITPR3, ATP2B1, ATP1A1, ATP1B2, ATP1B1, PPP1CA, GNAI2, PPP1CB, PPP3R1, MAPK1, CALM3, VDAC1, CALM2, GTF2I	412	173	8998	2.39859	0.236907	0.0158972	0.0134885
KEGG_PATHWAY	Regulation of actin cytoskeleton	22	2.69278	0.00108168	CYFIP1, MAP2K1, MAP2K2, ROCK2, LIMK2, PIK3R3, ACTN4, IQGAP1, PTK2, ACTB, PPP1CA, PPP1CB, ARPC2, ABI2, ARPC3, TMSB4X, MAPK1, PIP4K2A, ARHGEF1, ITGA6, PFN1, WASF1	412	220	8998	2.18398	0.27489	0.0163995	0.0139147
KEGG_PATHWAY	Oxidative phosphorylation	16	1.95838	0.00123181	MT-ND6, ATP6V1A, NDUFB8, NDUFA13, NDUFB7, NDUFA4, COX4I1, ATP5A1, ATP5B, UQCRQ, NDUFS5, ATP5D, NDUFS2, CYC1, ATP6V0D1, NDUFV1	412	135	8998	2.58842	0.306549	0.0166295	0.0141099
KEGG_PATHWAY	Tight junction	18	2.20318	0.00159289	ROCK2, CGN, ACTN4, PRKAB1, ACTB, TJAP1, TJP1, CLDN11, PPP2CB, STK11, DLG1, MYL6, OCLN, ARPC2, CTTN, MARVELD2, CDK4, ARPC3	412	167	8998	2.35399	0.377159	0.0190049	0.0161254
KEGG_PATHWAY	cAMP signaling pathway	21	2.57038	0.00252522	RYR2, MAP2K1, MAP2K2, ROCK2, PDE4C, ATP2A2, PIK3R3, ATP2B1, ATP1A1, ATP1B2, ATP1B1, PPP1CA, GNAI2, PPP1CB, RAP1B, GNAS, MAPK1, EP300, CALM3, SOX9, CALM2	412	220	8998	2.08471	0.528077	0.026239	0.0222634
KEGG_PATHWAY	FoxO signaling pathway	15	1.83599	0.00256206	USP7, MAP2K1, MAP2K2, CHUK, STAT3, PIK3R3, PRKAB1, IGF1R, CCNB2, STK11, CCNB1, MAPK1, EP300, GRB2, SGK3	412	131	8998	2.50074	0.533225	0.026239	0.0222634
KEGG_PATHWAY	Cellular senescence	18	2.20318	0.0044176	MAP2K1, MAP2K2, H2-K1, PIK3R3, ITPR3, ZFP36L2, PPP1CA, PPP1CB, CCNA2, CCNB2, PPP3R1, CCNB1, CDK4, CHEK1, MAPK1, CALM3, VDAC1, CALM2	412	184	8998	2.1365	0.731508	0.0397584	0.0337344
KEGG_PATHWAY	Nucleocytoplasmic transport	13	1.59119	0.0070245	NUP205, AHCTF1, NUP153, IPO4, SRRM1, IPO8, XPO1, XPOT, SUMO1, SUMO3, NUP62, ACIN1, TNPO3	412	117	8998	2.42665	0.876762	0.0596079	0.0505764
KEGG_PATHWAY	Signaling pathways regulating pluripotency of stem cells	14	1.71359	0.0115458	MAP2K1, MAP2K2, RIF1, STAT3, PIK3R3, DUSP9, IGF1R, REST, CTNNB1, MAPK1, GRB2, TCF3, JARID2, BMPR1A	412	140	8998	2.18398	0.968224	0.0902393	0.0765667
KEGG_PATHWAY	Pyruvate metabolism	7	0.856793	0.0141933	PKM, ACSS2, ALDH2, MDH2, GLO1, DLAT, ACAT2	412	44	8998	3.47451	0.985673	0.102815	0.0872368
KEGG_PATHWAY	Rap1 signaling pathway	17	2.08078	0.0358132	MAP2K1, MAP2K2, PIK3R3, ACTB, IGF1R, GNAI2, RAP1B, SIPA1L1, PRKD3, GNAS, KDR, CTNNB1, MAPK1, CALM3, PFN1, CALM2, EPHA2	412	214	8998	1.73494	0.99998	0.186605	0.158332
KEGG_PATHWAY	RNA degradation	9	1.10159	0.0374411	DDX6, PAN3, CNOT6L, XRN1, CNOT2, CNOT10, CNOT9, LSM4, EDC3	412	84	8998	2.33998	0.999988	0.188475	0.159918
KEGG_PATHWAY	Aldosterone synthesis and secretion	10	1.22399	0.0431003	NR4A1, PRKD3, GNAS, ITPR3, CALM3, ATP2B1, ATP1A1, ATP1B2, ATP1B1, CALM2	412	102	8998	2.14116	0.999998	0.197085	0.167223

## Sheet: CKOvsCTL_SSCs_UP
Category	Term	Count	%	PValue	Genes	List Total	Pop Hits	Pop Total	Fold Enrichment	Bonferroni	Benjamini	FDR
KEGG_PATHWAY	mmu03010:Ribosome	18	11.1111	2.14967e-12	RPL39L, RPS9, RPL21, RPL31, RPLP1, RPL13A, RPL35A, RPSA, RPL8, RPL10A, RPL6, RPS15, RPS27, RPS18, RPL27A, RPS2, RPS27A, RPS24	93	179	8998	9.72932	3.20292e-10	3.20301e-10	3.11702e-10
KEGG_PATHWAY	mmu00190:Oxidative phosphorylation	9	5.55556	6.73411e-05	MT-ND4L, NDUFB9, NDUFA6, NDUFA3, ATP5K, ATP5O, ATP5G2, MT-ND3, COX6B1	93	135	8998	6.45018	0.00998398	0.00334461	0.00325482
KEGG_PATHWAY	mmu03040:Spliceosome	5	3.08642	0.0481695	DDX42, SRSF2, HNRNPU, HNRNPC, TXNL4A	93	134	8998	3.61017	0.999361	0.552096	0.537275

## Sheet: CKOvsCTL _progenitor_SPG_down
Category	Term	Count	%	PValue	Genes	List Total	Pop Hits	Pop Total	Fold Enrichment	Bonferroni	Benjamini	FDR
KEGG_PATHWAY	mmu03010:Ribosome	31	3.59629	1.49788e-09	MRPS16, RPL3, RPL32, RPL12, RPL34, RPS27L, MRPL15, RPL10A, MRPL33, RPS15, RPS14, RPS15A, RPS19, RPL36AL, RPLP2, RPS11, RPS27A, RPL18, RPL17, RPS13, RPL19, RPL39L, RPL13A, RPL37A, RPL22L1, FAU, RPL29, RPL28, RPS21, RPS24, RPS23	433	179	8998	3.59887	4.40377e-07	2.20188e-07	1.95473e-07
KEGG_PATHWAY	mmu03013:Nucleocytoplasmic transport	20	2.32019	2.62745e-06	UPF2, UPF1, POM121, NUP205, AHCTF1, UBE2I, NUP188, NUP153, SRRM1, GLE1, NUP93, XPOT, XPO4, DDX39B, SUMO3, XPO6, ACIN1, NUP88, TNPO1, TNPO3	433	117	8998	3.55224	0.000772172	7.38997e-05	6.56048e-05
KEGG_PATHWAY	mmu04120:Ubiquitin mediated proteolysis	20	2.32019	7.36451e-05	UBE2H, CUL7, UBE2I, UBA6, UBE3A, UBE2J2, MID1, ANAPC11, CUL4A, UBA1Y, UBE2W, HERC2, UBB, HERC1, CDC16, ANAPC5, UBA1, SAE1, RPS27A, ANAPC1	433	147	8998	2.82729	0.0214197	0.00166551	0.00147857
KEGG_PATHWAY	mmu00190:Oxidative phosphorylation	18	2.08817	0.000240648	MT-ND6, NDUFA9, NDUFB9, NDUFB7, NDUFA11, NDUFA4, ATP5A1, NDUFB3, COX7A2, ATP5G1, MT-ND3, COX5A, ATP5B, COX7A2L, UQCRQ, CYC1, ATP6V0D1, NDUFV1	433	135	8998	2.77075	0.0683137	0.00505362	0.00448637
KEGG_PATHWAY	mmu03040:Spliceosome	16	1.85615	0.0018708	SF3B3, FUS, SRSF1, PRPF8, LSM4, U2SURP, CHERP, PUF60, DDX39B, SNRNP70, TRA2A, DHX15, ACIN1, HNRNPC, HNRNPA1, SNRNP200	433	134	8998	2.48127	0.423357	0.0296154	0.0262912
KEGG_PATHWAY	mmu04550:Signaling pathways regulating pluripotency of stem cells	16	1.85615	0.0028792	SMAD2, ZFHX3, MAP2K1, MAP2K2, SETDB1, PCGF3, PIK3R3, MAPK14, BMI1, IGF1R, REST, PIK3CA, TCF3, JARID2, FGFR1, BMPR1A	433	140	8998	2.37493	0.571603	0.0368037	0.0326727
KEGG_PATHWAY	mmu04218:Cellular senescence	19	2.20418	0.00316401	SMAD2, MAP2K1, MAP2K2, SERPINE1, H2-K1, PIK3R3, ITPR3, MAPK14, ZFP36L2, MTOR, PPP1CA, PPP1CC, PPP3R1, PIK3CA, CDK4, VDAC2, TRPM7, CALM3, SLC25A4	433	184	8998	2.14582	0.606114	0.0387592	0.0344087
KEGG_PATHWAY	mmu04510:Focal adhesion	19	2.20418	0.00793316	MAP2K1, JUN, ROCK2, FN1, ILK, PIK3R3, LAMB1, PARVB, PTK2, IGF1R, MYLK, PPP1CA, RAP1B, PPP1CC, MAPK9, PIK3CA, PIP5K1A, FYN, VCL	433	201	8998	1.96434	0.903831	0.0804258	0.0713984
KEGG_PATHWAY	mmu04022:cGMP-PKG signaling pathway	17	1.97216	0.00890176	MAP2K1, MAP2K2, ROCK2, SRF, ATP2A2, ITPR3, ATP1A1, MYLK, PPP1CA, GNAI2, GNA13, PPP1CC, PPP3R1, VDAC2, CALM3, MEF2D, SLC25A4	433	173	8998	2.04202	0.927838	0.0872373	0.0774453
KEGG_PATHWAY	mmu04071:Sphingolipid signaling pathway	13	1.50812	0.0157829	MAP2K1, FCER1G, MAP2K2, ROCK2, SPHK1, PIK3R3, MAPK14, GNAI2, GNA13, MAPK9, PIK3CA, FYN, CTSD	433	124	8998	2.17861	0.990695	0.132576	0.117695
KEGG_PATHWAY	mmu04370:VEGF signaling pathway	8	0.928074	0.020323	PPP3R1, MAP2K1, MAP2K2, PIK3CA, SPHK1, PIK3R3, MAPK14, PTK2	433	58	8998	2.86629	0.99761	0.149374	0.132608
KEGG_PATHWAY	mmu04072:Phospholipase D signaling pathway	14	1.62413	0.0267577	MAP2K1, DGKD, FCER1G, MAP2K2, SPHK1, PIK3R3, MTOR, GNA13, PIK3CA, KITL, GNAS, PIP5K1A, FYN, DGKK	433	149	8998	1.95254	0.999656	0.17879	0.158722
KEGG_PATHWAY	mmu04210:Apoptosis	13	1.50812	0.0301651	MAP2K1, JUN, MAP2K2, PARP1, PIK3R3, ITPR3, TUBA3A, LMNB1, MAPK9, TUBA1B, PIK3CA, SPTAN1, CTSD	433	136	8998	1.98638	0.999877	0.191516	0.170019
KEGG_PATHWAY	mmu04371:Apelin signaling pathway	13	1.50812	0.0316879	SMAD2, MAP2K1, MAP2K2, SPHK1, SERPINE1, ITPR3, NRF1, MTOR, MYLK, GNAI2, GNA13, CALM3, MEF2D	433	137	8998	1.97188	0.999923	0.194088	0.172303
KEGG_PATHWAY	mmu04910:Insulin signaling pathway	13	1.50812	0.0348978	MAP2K1, MAP2K2, PIK3R3, PTPRF, MTOR, PPP1CA, PPP1CC, MAPK9, PIK3CA, PRKAR1A, PRKAR2B, FLOT2, CALM3	433	139	8998	1.94351	0.999971	0.198679	0.176378
KEGG_PATHWAY	mmu01230:Biosynthesis of amino acids	9	1.04408	0.0351405	RPIA, CS, PKM, MAT2A, PSAT1, MAT2B, ACO2, ENO1, ALDOA	433	79	8998	2.36741	0.999973	0.198679	0.176378
KEGG_PATHWAY	mmu04664:Fc epsilon RI signaling pathway	8	0.928074	0.0380798	MAPK9, MAP2K1, MAP2K2, FCER1G, PIK3CA, PIK3R3, FYN, MAPK14	433	66	8998	2.51886	0.999989	0.211235	0.187525
KEGG_PATHWAY	mmu04926:Relaxin signaling pathway	12	1.39211	0.0455696	SMAD2, MAPK9, MAP2K1, JUN, MAP2K2, PIK3CA, GNAS, PIK3R3, ARRB2, MAPK14, MMP9, GNAI2	433	129	8998	1.93308	0.999999	0.242685	0.215445
KEGG_PATHWAY	mmu04066:HIF-1 signaling pathway	11	1.2761	0.046918	MAP2K1, MAP2K2, PIK3CA, SERPINE1, PIK3R3, EP300, ENO1, ALDOA, MTOR, IGF1R, PDK1	433	114	8998	2.00515	0.999999	0.242685	0.215445
KEGG_PATHWAY	mmu04012:ErbB signaling pathway	9	1.04408	0.0478766	MAPK9, MAP2K1, JUN, MAP2K2, PIK3CA, PIK3R3, ABL2, PTK2, MTOR	433	84	8998	2.22649	0.999999	0.242685	0.215445

## Sheet: CKOvsCTL_progenitor_SPG_up
Category	Term	Count	%	PValue	Genes	List Total	Pop Hits	Pop Total	Fold Enrichment	Bonferroni	Benjamini	FDR
KEGG_PATHWAY	mmu03010:Ribosome	18	9.67742	7.46028e-12	RPL4, RPS9, RPL31, RPS5, RPLP1, RPL23, RPS6, RPLP0, RPL35A, RPL6, RPS17, RPS27, RPS27RT, RPL14, RPL27, RPS2, RPL15, RPS10	100	179	8998	9.04827	1.7084e-09	8.54202e-10	8.05711e-10
KEGG_PATHWAY	mmu00190:Oxidative phosphorylation	9	4.83871	0.000113441	MT-ND4L, NDUFA13, UQCRB, NDUFA3, ATP5K, COX6C, ATP5O, UQCRH, COX6B1	100	135	8998	5.99867	0.0256448	0.00371113	0.00350045
KEGG_PATHWAY	mmu03040:Spliceosome	8	4.30108	0.000662346	SF3B4, SF3B2, RBM25, EIF4A3, SRSF2, SNRPE, THOC3, SRSF6	100	134	8998	5.37194	0.140778	0.0116675	0.0110051
KEGG_PATHWAY	mmu04066:HIF-1 signaling pathway	7	3.76344	0.00156057	CREBBP, STAT3, ENO1B, RPS6, HMOX1, MAPK1, GAPDH	100	114	8998	5.52509	0.300682	0.0246442	0.0232452
KEGG_PATHWAY	mmu04137:Mitophagy - animal	4	2.15054	0.0387173	MAPK10, GABARAPL2, UBC, ATF4	100	68	8998	5.29294	0.999882	0.424617	0.400512

## Sheet: CKO vs CTL Diff_SPG_down
Category	Term	Count	%	PValue	Genes	List Total	Pop Hits	Pop Total	Fold Enrichment	Bonferroni	Benjamini	FDR
KEGG_PATHWAY	Ubiquitin mediated proteolysis	32	2.78746	2.15389e-09	PRKN, CUL2, UBE2D3, UBE3A, UBE2J2, PRPF19, UBE2Z, ANAPC11, UBE2L3, UBA1Y, HERC2, UBB, HERC1, VHL, ELOC, UBE2H, MAP3K1, UBE2I, ANAPC7, UBE2C, FBXW11, UBE2E3, HUWE1, UBE2E1, UBE2G1, SIAH1B, MID1, DDB1, NEDD4, TRIP12, UBA1, SAE1	574	147	8998	3.41245	6.46165e-07	1.61541e-07	1.43772e-07
KEGG_PATHWAY	Oxidative phosphorylation	30	2.61324	4.58555e-09	MT-ND6, ATP6V1A, MT-ND4L, NDUFA13, MT-ND4, NDUFB7, MT-ND5, UQCRB, COX4I1, ATP5A1, COX7A2, COX5B, COX6A1, COX7C, UQCRH, ATP5B, UQCRFS1, COX11, ATP6V1H, CYC1, NDUFV1, NDUFA6, SDHC, SDHB, MT-ATP8, UQCRQ, UQCRC1, NDUFS2, UQCRC2, ATP6V0D1	574	135	8998	3.48355	1.37566e-06	2.75133e-07	2.44868e-07
KEGG_PATHWAY	Ribosome	30	2.61324	2.66007e-06	RPL3, RPL32, RPL34, RPL11, RPLP0, RPL8, RPL10A, RPL9, RPS14, RPS15A, RPS19, RPL36AL, RPS3, RPL14, RPL13, RPLP2, RPS11, RPL18, RPL17, RPS13, RPL19, RPL41, RPL23, MRPS5, RPS29, RPL37A, RPL28, RPS21, RPS24, RPS23	574	179	8998	2.62726	0.000797703	7.25473e-05	6.45671e-05
KEGG_PATHWAY	Lysine degradation	15	1.30662	3.78934e-05	KMT2E, KMT2D, SETD2, KMT2A, EHMT2, SETD7, DOT1L, SETD1A, KMT2B, DLST, EHMT1, ASH1L, KMT5A, COLGALT1, DLD	574	64	8998	3.67405	0.0113038	0.000757867	0.000674502
KEGG_PATHWAY	Spliceosome	22	1.91638	0.000103934	SF3A3, SF3A1, SF3B3, FUS, SRSF1, HSPA2, PRPF19, PRPF8, LSM4, EFTUD2, HNRNPM, LSM7, HNRNPK, SNRPD2, SNRNP70, SNRPG, DHX15, SRSF2, HNRNPA1, SNRNP200, SRSF6, SF3B1	574	134	8998	2.57366	0.0307008	0.00194877	0.0017344
KEGG_PATHWAY	Cell cycle	20	1.74216	0.000328552	HDAC2, CREBBP, SMAD3, PCNA, ANAPC7, PRKDC, BUB1B, ANAPC11, CDC14B, WEE1, STAG2, TFDP1, CCND2, CCNE2, ESPL1, YWHAQ, PTTG1, CHEK1, MCM5, YWHAH	574	125	8998	2.50815	0.0938786	0.00518767	0.00461703
KEGG_PATHWAY	Nucleocytoplasmic transport	19	1.65505	0.000402697	POM121, NUP205, UBE2I, NUP155, CSE1L, UPF3B, NUP153, CASC3, NUP160, NUP93, XPO1, SUMO1, NUP62, NUP98, TNPO1, NUPL1, TNPO3, KPNB1, RAN	574	117	8998	2.54567	0.113818	0.00575281	0.00512
KEGG_PATHWAY	Protein processing in endoplasmic reticulum	24	2.09059	0.000550516	PRKN, SEC23A, VCP, HSP90AB1, HSPA5, RPN2, SSR3, SEL1L, UBE2D3, RPN1, UBE2G1, HSPA2, UBE2J2, PDIA6, RAD23B, DDOST, DNAJB1, GANAB, DAD1, DNAJB11, ERP29, HYOU1, PREB, P4HB	574	172	8998	2.18734	0.152276	0.00750704	0.00668127
KEGG_PATHWAY	AMPK signaling pathway	19	1.65505	0.00109017	PRKAB2, CAB39, PIK3R3, PPP2R5D, ADIPOR1, EEF2, ELAVL1, FOXO1, IGF1R, CAMKK2, PPP2CA, RAB10, PPP2CB, STK11, EEF2K, PPP2R1B, RAB14, FASN, MAP3K7	574	127	8998	2.34522	0.279081	0.0142196	0.0126554
KEGG_PATHWAY	Autophagy - animal	20	1.74216	0.00161323	RAB1A, GABARAPL1, MAP2K2, MTMR3, BNIP3, PIK3R3, HMGB1, IGF1R, CAMKK2, PPP2CA, PPP2CB, SUPT20, STK11, LAMP1, ATG16L1, RRAGD, ATG2A, MAPK1, RAF1, MAP3K7	574	142	8998	2.20788	0.383908	0.0201653	0.0179471
KEGG_PATHWAY	Sphingolipid signaling pathway	18	1.56794	0.0021409	ABCC1, CERS6, FCER1G, MAP2K2, ROCK2, PIK3R3, PPP2R5D, MAPK14, GNAI1, GNAI2, PPP2CA, PPP2CB, SGPL1, PPP2R1B, MAPK1, RAC1, RAF1, NSMAF	574	124	8998	2.27554	0.474266	0.0256908	0.0228648
KEGG_PATHWAY	RNA polymerase	8	0.696864	0.00340338	POLR2A, POLR3B, POLR1C, POLR3E, POLR2E, POLR2F, POLR3H, POLR2G	574	32	8998	3.91899	0.640398	0.0392698	0.0349501
KEGG_PATHWAY	Notch signaling pathway	11	0.958188	0.00424277	TLE4, NCOR2, TLE3, CREBBP, HDAC2, NUMBL, TLE1, CTBP1, DVL2, DTX2, HES5	574	60	8998	2.87393	0.72072	0.0454582	0.0404578
KEGG_PATHWAY	Hippo signaling pathway	20	1.74216	0.00506395	YAP1, PRKCI, SMAD3, FBXW11, SERPINE1, CSNK1D, ACTB, SAV1, PPP2CA, MOB1B, PPP1CC, PPP2CB, MOB1A, LATS2, CCND2, PPP2R1B, YWHAQ, DVL2, YWHAH, BMPR1A	574	157	8998	1.99694	0.781953	0.0506395	0.0450691
KEGG_PATHWAY	FoxO signaling pathway	17	1.48084	0.00886312	PRKAB2, USP7, CREBBP, GABARAPL1, SMAD3, MAP2K2, CHUK, BNIP3, SETD7, PIK3R3, MAPK14, FOXO1, IGF1R, STK11, CCND2, MAPK1, RAF1	574	131	8998	2.03428	0.930802	0.078204	0.0696016

## Sheet: CKO vsCTL_Diff_SPG_up
Category	Term	Count	%	PValue	Genes	List Total	Pop Hits	Pop Total	Fold Enrichment	Bonferroni	Benjamini	FDR
KEGG_PATHWAY	Ribosome	16	8.37696	7.28425e-10	RPL4, RPL5, RPS9, RPS7, MRPS14, RPLP1, RPL6, RPS26, MRPL1, RPS27, RPS18, RPS2, RPL37, RPL15, RPS27A, RPL39	99	179	8998	8.12415	1.52241e-07	1.52241e-07	1.435e-07
KEGG_PATHWAY	Oxidative phosphorylation	10	5.2356	1.50007e-05	NDUFB9, COX7A2L, NDUFA3, ATP5K, ATP5G3, ATP5O, MT-ND2, ATP5G2, MT-ND3, ATP6V1F	99	135	8998	6.73251	0.00313025	0.000593741	0.00055965
KEGG_PATHWAY	Mitophagy - animal	5	2.6178	0.00632686	GABARAPL2, NBR1, UBC, RPS27A, GABARAP	99	68	8998	6.68301	0.734599	0.0944509	0.0890279
KEGG_PATHWAY	HIF-1 signaling pathway	6	3.14136	0.00797522	PLCG2, PIK3CD, AKT1, HMOX1, ENO1, ALDOA	99	114	8998	4.78363	0.812411	0.111121	0.104741
KEGG_PATHWAY	Spliceosome	6	3.14136	0.0153133	SF3B4, HNRNPU, U2AF1, SNU13, TXNL4A, SNRPA	99	134	8998	4.06965	0.960254	0.188263	0.177454
KEGG_PATHWAY	Phospholipase D signaling pathway	6	3.14136	0.0231159	GNA13, AGPAT5, KITL, PLCG2, PIK3CD, AKT1	99	149	8998	3.65996	0.992463	0.268401	0.25299
