# Supplementary material for: Transcription factor E4F1 dictates spermatogonial stem cell fate decisions by regulating mitochondrial functions and cell cycle progression
Source: Cell Biosci. 2023 Sep 25;13:177. doi: 10.1186/s13578-023-01134-z (PMC10521505; doi:10.1186/s13578-023-01134-z)
Supplement: Supplementary file 9 — Additional file 9: Table S7. Predicted E4F1 target genes. [file 13578_2023_1134_MOESM9_ESM.xlsx]

## Sheet: Sheet1
Predicted E4F1 targets
Ndufs5
Ipo8
Anxa7
Ncoa5
Ep400
Mapk1
Drosha
Cwf19l2
Chek1
Dlat
Dnajc19
Rfc3
Emb
Son
Klf6
Rpl6
Ube2d3
Kif1bp
Psmd11
Ppp3r1
Tsc22d1
Parg
Ankrd17
Gpatch8
Cox6c
Tdrd5
Tube1
Afp
Trim24
Dcaf8
Psmd1
Ppp4r2
Cox7a2
Xpo1
Prdx1
Naa30
Lypla1
Psmb1
Zfp318
Ptges3
Cdk8
Itfg1
Mrpl15
Usp34
Akap9
Kdm1a
Ccdc174
Rap1b
Ivns1abp
Dnah8
Faf1
Skp1a
Ralgapa1
Sarnp
Lrrcc1
Herc1
Huwe1
Pfdn1
Zzef1
Trip12
Polr3b
AI662270
Mdn1
Psmd14
Efna2
Kmt2c
Kctd18
Cep350
Mat2b
Ccng1
Aimp1
Tjp1
Pbrm1
Mrpl48
Myo9a
Macf1
Ube2e3
Tlk1
Tnks2
Bnip3l
Tex10
Mycbp2
Rchy1
Wapl
Sin3a
Eif3j1
Sf3b3
Fnbp1l
Ptbp3
Rad21
Slk
Epb41l5
Tsg101
Mtmr3
9930021J03Rik
Spred2
Atp11b
Hdlbp
Med13
Stau2
Tbl1xr1
Lins1
Thrap3
Ankrd26
Mast2
Hsph1
Mapk9
Enah
Wdfy3
Rpl11
Pds5b
Atp2b1
Xpc
Cenpf
Cct4
Fus
Rnf38
Caprin2
Zyg11b
Rffl
Mael
Sbno1
Fam117b
Ubap2
Sf3b1
Zfp644
Grsf1
Otud4
Cbln2
Dicer1
Rpn1
Ube2d2a
Cdk13
Cct8
Sptan1
Gm13212
Rnf111
Pcgf5
Tnrc6c
Usp4
Ttll4
Pkn2
Ammecr1l
Rimkla
Zcchc10
Glis3
Hsp90aa1
Ankrd11
Rpf2
Asxl1
Drg1
Rps9
Wdr26
Rmnd5a
Npm1
Rab11a
Dnajc9
Ewsr1
Herc2
Nr5a2
Setd5
Ddias
Mtch2
Casc3
Snx27
Galnt3
Spata5
Tmcc1
Pik3r3
Nap1l1
Pdia3
Cpsf7
Crls1
Txnip
